# Supplementary material for: Omic characterisation of multi‐component defences against the necrotrophic pathogen Pyrenophora tritici‐repentis in wheat
Source: Plant Biol (Stuttg). 2025 Feb 7;27(3):347–61. doi: 10.1111/plb.13746 (PMC11950905; doi:10.1111/plb.13746)
Supplement: Supplementary file 4 — Table S1. RNA sequencing quality report and metadata. [file PLB-27-347-s001.xlsx]

## Sheet: Description
	Table S1: RNA sequencing quality report and metadata. The first six columns contain the metadata for the 36 biological replicate samples. The remaining columns containing the sequencing output information are described below. Sample ID: fastq file names Raw reads: total amount of reads of raw data, each four lines of FASTQ format output taken as one unit. Raw data: (Raw reads) * (sequence length)…

## Sheet: Table S1
Name	Genotype	Treatment	hpi	Replicate	Sample ID	Raw reads	Raw data(G)	Effective(%)	Error(%)	Q20(%)	Q30(%)	GC(%)
HerIT0	Hereford	Ptr_inoculated	0h	1	A10_2	55349384	8.3	99.18	0.03	97.79	94.02	54.89
HerIT0	Hereford	Ptr_inoculated	0h	2	A11_2	49164034	7.4	98.13	0.02	97.95	94.36	54.73
HerIT0	Hereford	Ptr_inoculated	0h	3	A7	47238828	7.1	98.98	0.03	97.73	93.93	51.38
HerIT48	Hereford	Ptr_inoculated	48h	1	A12_2	52218706	7.8	98.79	0.03	97.65	93.74	52.4
HerIT48	Hereford	Ptr_inoculated	48h	2	A13_2	48255310	7.2	99.37	0.03	97.4	93.22	54.31
HerIT48	Hereford	Ptr_inoculated	48h	3	A14_2	53252582	8	99.31	0.03	97.71	93.84	51.16
HerIT96	Hereford	Ptr_inoculated	96h	2	A31	51918996	7.8	98.87	0.02	97.99	94.55	52.89
HerIT96	Hereford	Ptr_inoculated	96h	3	A32	64843088	9.7	99.13	0.02	98.09	94.79	52.21
HerIT96	Hereford	Ptr_inoculated	96h	1	a382R	43148760	6.5	97.98	0.02	98.12	94.84	54.59
HerMT0	Hereford	Mock_inoculated	0h	1	A1	46359070	7	98.98	0.03	97.85	94.15	53.87
HerMT0	Hereford	Mock_inoculated	0h	2	A2	52538480	7.9	98.6	0.03	97.79	94.03	54.82
HerMT0	Hereford	Mock_inoculated	0h	3	A5	59369626	8.9	98.61	0.03	97.72	93.87	54.14
HerMT48	Hereford	Mock_inoculated	48h	1	A18_2	62818750	9.4	97.14	0.02	98.18	95.17	56.64
HerMT48	Hereford	Mock_inoculated	48h	2	A19_2	69215502	10.4	99.19	0.02	98.18	94.93	55.17
HerMT48	Hereford	Mock_inoculated	48h	3	A20_2	50709832	7.6	98.84	0.02	98.32	95.26	53.84
HerMT96	Hereford	Mock_inoculated	96h	1	A24_2	58707828	8.8	98.95	0.02	98.07	94.8	53.98
HerMT96	Hereford	Mock_inoculated	96h	3	A26_2	51878050	7.8	98.13	0.02	98.17	95.05	56.51
HerMT96	Hereford	Mock_inoculated	96h	2	a377R	41633174	6.2	98.4	0.02	98.03	94.65	55.83
RobIT0	Robigus	Ptr_inoculated	0h	2	A3	50684452	7.6	99.17	0.02	98.15	94.88	55.55
RobIT0	Robigus	Ptr_inoculated	0h	1	A36	54594200	8.2	99.32	0.03	97.8	94.02	54.53
RobIT0	Robigus	Ptr_inoculated	0h	3	A4	51412868	7.7	98.93	0.03	97.75	93.94	54.98
RobIT48	Robigus	Ptr_inoculated	48h	2	A15_2	59171302	8.9	98.71	0.02	98.18	95.05	55.84
RobIT48	Robigus	Ptr_inoculated	48h	3	A16_2	53701204	8.1	98.46	0.02	98.09	94.84	55.23
RobIT48	Robigus	Ptr_inoculated	48h	1	A17	58248632	8.7	98.51	0.02	98.06	94.67	52.45
RobIT96	Robigus	Ptr_inoculated	96h	1	A33	52073706	7.8	98.83	0.02	98.16	94.88	54.2
RobIT96	Robigus	Ptr_inoculated	96h	2	A34	59415066	8.9	99.32	0.02	98.31	95.23	54.82
RobIT96	Robigus	Ptr_inoculated	96h	3	A35	73921628	11.1	99.25	0.02	98.2	95.01	54.99
RobMT0	Robigus	Mock_inoculated	0h	1	A6	54978850	8.2	98.87	0.03	97.83	94.08	55.27
RobMT0	Robigus	Mock_inoculated	0h	2	A8	52334142	7.9	98.77	0.03	97.67	93.82	54.58
RobMT0	Robigus	Mock_inoculated	0h	3	A9_2	64752028	9.7	99.2	0.03	97.75	93.97	54
RobMT48	Robigus	Mock_inoculated	48h	1	A21_2	55291962	8.3	99.13	0.03	97.81	94.05	54.54
RobMT48	Robigus	Mock_inoculated	48h	2	A22	61977016	9.3	98.41	0.02	98.21	95.12	57.48
RobMT48	Robigus	Mock_inoculated	48h	3	A23_2	58913956	8.8	99.1	0.03	97.83	94.15	54.64
RobMT96	Robigus	Mock_inoculated	96h	1	A27_2	63212108	9.5	99.12	0.02	98.14	94.83	54.99
RobMT96	Robigus	Mock_inoculated	96h	2	A28_2	64148982	9.6	99.17	0.02	98.08	94.8	54.6
RobMT96	Robigus	Mock_inoculated	96h	3	a375R	43786158	6.6	98.34	0.02	98.02	94.63	55.62
