# Supplementary material for: Omic characterisation of multi‐component defences against the necrotrophic pathogen Pyrenophora tritici‐repentis in wheat
Source: Plant Biol (Stuttg). 2025 Feb 7;27(3):347–61. doi: 10.1111/plb.13746 (PMC11950905; doi:10.1111/plb.13746)
Supplement: Supplementary file 5 — Table S2. Functional annotation of differentially expressed genes (DEGs) between the wheat lines Robigus and Hereward before inoculation (Rob/Her_0) and between the controls from each line in comparison to the samples collected at 48 and 96 h post inoculation. [file PLB-27-347-s003.xlsx]

## Sheet: Description
	Table S2: Functional annotation of differentially expressed genes (DEGs) between the wheat lines Robigus and Hereward before inoculation (Rob/Her_0) and between the controls from each line in comparison to the samples collected at 48 and 96 hours post inoculation. The first excel sheet presents the list of 11945 DEGs (log2 fold change > ±1 and P-value < 0.05), identified using DEseq2 R package (v…

## Sheet: Table S2
DEGs	log2 Fold Change					MapMan annotation			Assignment of Human Readable Descriptions (AHRD; Ramírez-González et al., 2018)
Gene ID	Rob/Her_0	Rob_48	Rob_96	Her_48	Her_96	BinCode	BinName	Description	AHRD Quality Code	Blast Hit Accession	Human Readable Description	Pfam IDs (Description)	Interpro IDs (Description)	GO IDs (Description) via Interpro	Gene or TE	Pfam IDs	Interpro IDs	GO IDs via Interpro
TraesCS1A02G000100.1	"-	"-	"-	-2.93355	"-	"-	"-	"-	-**	sp|P0AGJ7|TRML_ECOLI	tRNA (cytidine(34)-2'-O)-methyltransferase	"-	"-	"-	G	"-	"-	"-
TraesCS1A02G000400.1	"-	"-	"-	-2.60334	"-	"-	"-	"-	--*	sp|Q9A2V8|ATPG_CAUCR	ATP synthase gamma chain	"-	"-	"-	G	"-	"-	"-
TraesCS1A02G001400.1	"-	"-	"-	-2.43986	"-	"-	"-	"-	--*	AT1G05180.3	NAD(P)-binding Rossmann-fold superfamily protein	"-	"-	"-	G	"-	"-	"-
TraesCS1A02G001500.1	"-	"-	"-	-2.5328	"-	"-	"-	"-	*-*	tr|A0A072TFR3|A0A072TFR3_MEDTR	Senescence-associated protein, putative	"-	"-	"-	G	"-	"-	"-
TraesCS1A02G017900.1	4.25848	"-	"-	"-	"-	"-	"-	"-	***	tr|Q9XHQ2|Q9XHQ2_HORVU	Receptor-like kinase	PF13947: Wall-associated receptor kinase galacturonan-binding; PF00069: Protein kinase domain	IPR000719: Protein kinase domain; IPR008271: Serine/threonine-protein kinase, active site; IPR011009: Protein kinase-like domain; IPR017441: Protein kinase, ATP binding site; IPR025287: Wall-associated receptor kinase, galacturonan-binding domain	GO:0004672 MF: protein kinase activity;GO:0005524 MF: ATP binding;GO:0006468 BP: protein phosphorylation;GO:0030247 MF: polysaccharide binding	G	PF13947; PF00069	IPR000719; IPR008271; IPR011009; IPR017441; IPR025287	GO:0004672; GO:0005524; GO:0006468; GO:0030247
TraesCS1A02G018000.1	6.10658	"-	"-	3.27256	"-	"-	"-	"-	***	tr|Q6PRE0|Q6PRE0_WHEAT	Receptor-like kinase protein	PF00069: Protein kinase domain	IPR000719: Protein kinase domain; IPR008271: Serine/threonine-protein kinase, active site; IPR011009: Protein kinase-like domain; IPR017441: Protein kinase, ATP binding site	GO:0004672 MF: protein kinase activity;GO:0005524 MF: ATP binding;GO:0006468 BP: protein phosphorylation	G	PF00069	IPR000719; IPR008271; IPR011009; IPR017441	GO:0004672; GO:0005524; GO:0006468
TraesCS1A02G018500.1	2.68019	"-	"-	1.94001	"-	"-	"-	"-	***	tr|Q9XHQ2|Q9XHQ2_HORVU	Receptor-like kinase	PF13947: Wall-associated receptor kinase galacturonan-binding; PF00069: Protein kinase domain	IPR000719: Protein kinase domain; IPR008271: Serine/threonine-protein kinase, active site; IPR011009: Protein kinase-like domain; IPR017441: Protein kinase, ATP binding site; IPR025287: Wall-associated receptor kinase, galacturonan-binding domain	GO:0004672 MF: protein kinase activity;GO:0005524 MF: ATP binding;GO:0006468 BP: protein phosphorylation;GO:0030247 MF: polysaccharide binding	G	PF13947; PF00069	IPR000719; IPR008271; IPR011009; IPR017441; IPR025287	GO:0004672; GO:0005524; GO:0006468; GO:0030247
TraesCS1A02G018600.1	6.17759	"-	"-	"-	"-	"-	"-	"-	***	tr|Q8LPW7|Q8LPW7_WHEAT	Receptor-like kinase	PF00069: Protein kinase domain	IPR000719: Protein kinase domain; IPR008271: Serine/threonine-protein kinase, active site; IPR011009: Protein kinase-like domain; IPR017441: Protein kinase, ATP binding site	GO:0004672 MF: protein kinase activity;GO:0005524 MF: ATP binding;GO:0006468 BP: protein phosphorylation	G	PF00069	IPR000719; IPR008271; IPR011009; IPR017441	GO:0004672; GO:0005524; GO:0006468
TraesCS1A02G025600.1	"-	"-	"-	2.13118	"-	"-	"-	"-	***	tr|Q2R8J2|Q2R8J2_ORYSJ	NBS-LRR disease resistance protein, putative, expressed	PF00931: NB-ARC domain	IPR002182: NB-ARC; IPR011991: Winged helix-turn-helix DNA-binding domain; IPR027417: P-loop containing nucleoside triphosphate hydrolase; IPR032675: Leucine-rich repeat domain, L domain-like	GO:0043531 MF: ADP binding	G	PF00931	IPR002182; IPR011991; IPR027417; IPR032675	GO:0043531
TraesCS1A02G030400.1	"-	"-	"-	-3.72229	-2.37053	"-	"-	"-	***	tr|R7WB79|R7WB79_AEGTA	Jasmonate O-methyltransferase	PF03492: SAM dependent carboxyl methyltransferase	IPR005299: SAM dependent carboxyl methyltransferase; IPR029063: S-adenosyl-L-methionine-dependent methyltransferase	GO:0008168 MF: methyltransferase activity	G	PF03492	IPR005299; IPR029063	GO:0008168
TraesCS1A02G033200.1	1.6617	"-	"-	1.46913	"-	"-	"-	"-	***	tr|K7VCJ3|K7VCJ3_MAIZE	Glycosyltransferase	PF04577: Protein of unknown function (DUF563)	IPR007657: Glycosyltransferase 61	GO:0016757 MF: transferase activity, transferring glycosyl groups	G	PF04577	IPR007657	GO:0016757
TraesCS1A02G035600.1	"-	3.17177	"-	"-	"-	"-	"-	"-	*-*	tr|A0A072UBL3|A0A072UBL3_MEDTR	Cysteine-rich receptor-kinase-like protein	PF01657: Salt stress response/antifungal	IPR002902: Gnk2-homologous domain	"-	G	PF01657	IPR002902	"-
TraesCS1A02G068100.1	"-	"-	"-	-2.11622	"-	"-	"-	"-	***	AT5G64190.2	neuronal PAS domain protein	"-	"-	"-	G	"-	"-	"-
TraesCS1A02G070600.1	"-	"-	"-	2.46848	"-	"-	"-	"-	***	tr|A0A0K9P5Z4|A0A0K9P5Z4_ZOSMR	Kinase family protein	PF00069: Protein kinase domain	IPR000719: Protein kinase domain; IPR008271: Serine/threonine-protein kinase, active site; IPR009091: Regulator of chromosome condensation 1/beta-lactamase-inhibitor protein II; IPR011009: Protein kinase-like domain; IPR017441: Protein kinase, ATP binding site	GO:0004672 MF: protein kinase activity;GO:0005524 MF: ATP binding;GO:0006468 BP: protein phosphorylation	G	PF00069	IPR000719; IPR008271; IPR009091; IPR011009; IPR017441	GO:0004672; GO:0005524; GO:0006468
TraesCS1A02G072600.1	"-	"-	"-	1.38086	1.33143	"-	"-	"-	***	tr|Q53UC7|Q53UC7_WHEAT	BZIP transcription factor	PF00170: bZIP transcription factor	IPR004827: Basic-leucine zipper domain	GO:0003700 MF: transcription factor activity, sequence-specific DNA binding;GO:0006355 BP: regulation of transcription, DNA-templated;GO:0043565 MF: sequence-specific DNA binding	G	PF00170	IPR004827	GO:0003700; GO:0006355; GO:0043565
TraesCS1A02G084300.1	"-	"-	"-	-1.99165	"-	"-	"-	"-	***	AT2G36000.1	Mitochondrial transcription termination factor family protein	PF02536: mTERF	IPR003690: Transcription termination factor, mitochondrial/chloroplastic	GO:0003690 MF: double-stranded DNA binding;GO:0006355 BP: regulation of transcription, DNA-templated	G	PF02536	IPR003690	GO:0003690; GO:0006355
TraesCS1A02G087500.2	"-	"-	"-	2.44504	"-	"-	"-	"-	***	tr|M7YI35|M7YI35_TRIUA	Alpha-mannosidase	PF01074: Glycosyl hydrolases family 38 N-terminal domain; PF09261: Alpha mannosidase middle domain; PF07748: Glycosyl hydrolases family 38 C-terminal domain	IPR000602: Glycoside hydrolase family 38, N-terminal domain; IPR011013: Galactose mutarotase-like domain; IPR011330: Glycoside hydrolase/deacetylase, beta/alpha-barrel; IPR011682: Glycosyl hydrolase family 38, C-terminal; IPR015341: Glycoside hydrolase family 38, central domain; IPR027291: Glycoside hydrolase 38/57, N-terminal domain; IPR028995: Glycoside hydrolase families 57/38, central domain	GO:0003824 MF: catalytic activity;GO:0004553 MF: hydrolase activity, hydrolyzing O-glycosyl compounds;GO:0004559 MF: alpha-mannosidase activity;GO:0005975 BP: carbohydrate metabolic process;GO:0006013 BP: mannose metabolic process;GO:0008270 MF: zinc ion binding;GO:0015923 MF: mannosidase activity;GO:0030246 MF: carbohydrate binding	G	PF01074; PF09261; PF07748	IPR000602; IPR011013; IPR011330; IPR011682; IPR015341; IPR027291; IPR028995	GO:0003824; GO:0004553; GO:0004559; GO:0005975; GO:0006013; GO:0008270; GO:0015923; GO:0030246
TraesCS1A02G089600.1	"-	"-	"-	1.50409	"-	"-	"-	"-	***	tr|A0A0E3JS38|A0A0E3JS38_ECHCG	1-aminocyclopropane-1-carboxylate oxidase	PF14226: non-haem dioxygenase in morphine synthesis N-terminal; PF03171: 2OG-Fe(II) oxygenase superfamily	IPR005123: Oxoglutarate/iron-dependent dioxygenase; IPR026992: Non-haem dioxygenase N-terminal domain; IPR027443: Isopenicillin N synthase-like	GO:0016491 MF: oxidoreductase activity;GO:0055114 BP: oxidation-reduction process	G	PF14226; PF03171	IPR005123; IPR026992; IPR027443	GO:0016491; GO:0055114
TraesCS1A02G097000.1	"-	"-	"-	-1.82076	-1.64974	"-	"-	"-	***	tr|A0A0F7GY80|A0A0F7GY80_9ROSI	Chlororespiratory reduction31	PF11623: Protein of unknown function (DUF3252)	IPR021659: NADH dehydrogenase-like complex, subunit S	GO:0009767 BP: photosynthetic electron transport chain	G	PF11623	IPR021659	GO:0009767
TraesCS1A02G103900.1	"-	"-	"-	1.58568	"-	"-	"-	"-	***	tr|B9R6R5|B9R6R5_RICCO	Receptor protein kinase, putative	PF08263: Leucine rich repeat N-terminal domain; PF00560: Leucine Rich Repeat; PF13855: Leucine rich repeat; PF00069: Protein kinase domain	IPR000719: Protein kinase domain; IPR001611: Leucine-rich repeat; IPR008271: Serine/threonine-protein kinase, active site; IPR011009: Protein kinase-like domain; IPR013210: Leucine-rich repeat-containing N-terminal, plant-type; IPR017441: Protein kinase, ATP binding site; IPR032675: Leucine-rich repeat domain, L domain-like	GO:0004672 MF: protein kinase activity;GO:0005515 MF: protein binding;GO:0005524 MF: ATP binding;GO:0006468 BP: protein phosphorylation	G	PF08263; PF00560; PF13855; PF00069	IPR000719; IPR001611; IPR008271; IPR011009; IPR013210; IPR017441; IPR032675	GO:0004672; GO:0005515; GO:0005524; GO:0006468
TraesCS1A02G106700.1	"-	"-	"-	-1.48113	"-	"-	"-	"-	--*	sp|Q6M191|DP2L_METMP	DNA polymerase II large subunit	"-	"-	"-	G	"-	"-	"-
TraesCS1A02G123100.1	"-	2.19091	2.45882	"-	2.32196	"-	"-	"-	--*	sp|C3N7K2|PSB2_SULIY	Proteasome subunit beta 2	"-	"-	"-	G	"-	"-	"-
TraesCS1A02G150100.1	"-	"-	"-	1.99814	"-	"-	"-	"-	*-*	AT4G08850.1	Leucine-rich repeat receptor-like protein kinase family protein	PF13855: Leucine rich repeat; PF13516: Leucine Rich repeat; PF00560: Leucine Rich Repeat	IPR001611: Leucine-rich repeat; IPR003591: Leucine-rich repeat, typical subtype; IPR032675: Leucine-rich repeat domain, L domain-like	GO:0005515 MF: protein binding	G	PF13855; PF13516; PF00560	IPR001611; IPR003591; IPR032675	GO:0005515
TraesCS1A02G152200.1	"-	"-	"-	"-	1.64607	"-	"-	"-	***	tr|A0A1D5X9X3|A0A1D5X9X3_WHEAT	Non-lysosomal glucosylceramidase	PF12215: beta-glucosidase 2, glycosyl-hydrolase family 116 N-term; PF04685: Glycosyl-hydrolase family 116, catalytic region	IPR006775: Glycosyl-hydrolase family 116, catalytic region; IPR008928: Six-hairpin glycosidase-like; IPR024462: Glycosyl-hydrolase family 116, N-terminal	GO:0003824 MF: catalytic activity;GO:0004553 MF: hydrolase activity, hydrolyzing O-glycosyl compounds	G	PF12215; PF04685	IPR006775; IPR008928; IPR024462	GO:0003824; GO:0004553
TraesCS1A02G152200.2	"-	"-	"-	-22.1833	"-	"-	"-	"-	***	tr|A0A1D5X9X3|A0A1D5X9X3_WHEAT	Non-lysosomal glucosylceramidase	PF12215: beta-glucosidase 2, glycosyl-hydrolase family 116 N-term; PF04685: Glycosyl-hydrolase family 116, catalytic region	IPR006775: Glycosyl-hydrolase family 116, catalytic region; IPR008928: Six-hairpin glycosidase-like; IPR014551: Beta-glucosidase GBA2-type; IPR024462: Glycosyl-hydrolase family 116, N-terminal	GO:0003824 MF: catalytic activity;GO:0004348 MF: glucosylceramidase activity;GO:0004553 MF: hydrolase activity, hydrolyzing O-glycosyl compounds;GO:0006680 BP: glucosylceramide catabolic process;GO:0016020 CC: membrane	G	PF12215; PF04685	IPR006775; IPR008928; IPR014551; IPR024462	GO:0003824; GO:0004348; GO:0004553; GO:0006680; GO:0016020
TraesCS1A02G157100.1	"-	"-	-2.36194	"-	"-	"-	"-	"-	***	tr|A0A0M4AXD3|A0A0M4AXD3_9POAL	30S ribosomal protein S7, chloroplastic	PF00177: Ribosomal protein S7p/S5e	IPR000235: Ribosomal protein S5/S7; IPR005717: Ribosomal protein S7, bacterial/organellar-type; IPR020606: Ribosomal protein S7, conserved site; IPR023798: Ribosomal protein S7 domain	GO:0003723 MF: RNA binding;GO:0003735 MF: structural constituent of ribosome;GO:0006412 BP: translation;GO:0015935 CC: small ribosomal subunit	G	PF00177	IPR000235; IPR005717; IPR020606; IPR023798	GO:0003723; GO:0003735; GO:0006412; GO:0015935
TraesCS1A02G160400.1	"-	"-	"-	1.12235	"-	"-	"-	"-	***	tr|A0A1E5VR03|A0A1E5VR03_9POAL	Pentatricopeptide repeat-containing protein	PF13041: PPR repeat family; PF12854: PPR repeat	IPR002885: Pentatricopeptide repeat	"-	G	PF13041; PF12854	IPR002885	"-
TraesCS1A02G163000.1	"-	"-	"-	5.10613	"-	"-	"-	"-	*-*	tr|Q8W5I9|Q8W5I9_ORYSJ	Cotton fiber expressed protein-like protein	PF05553: Cotton fibre expressed protein	IPR008480: Protein of unknown function DUF761, plant	"-	G	PF05553	IPR008480	"-
TraesCS1A02G164900.1	"-	1.22129	"-	1.3116	1.22152	"-	"-	"-	***	tr|A0A1D5RTW9|A0A1D5RTW9_WHEAT	Alpha-galactosidase	PF16499: Alpha galactosidase A	IPR000111: Glycoside hydrolase family 27/36, conserved site; IPR002241: Glycoside hydrolase, family 27; IPR013785: Aldolase-type TIM barrel; IPR017853: Glycoside hydrolase superfamily	GO:0003824 MF: catalytic activity;GO:0004553 MF: hydrolase activity, hydrolyzing O-glycosyl compounds;GO:0005975 BP: carbohydrate metabolic process	G	PF16499	IPR000111; IPR002241; IPR013785; IPR017853	GO:0003824; GO:0004553; GO:0005975
TraesCS1A02G166200.1	"-	"-	"-	2.88071	"-	"-	"-	"-	***	tr|B9GHT3|B9GHT3_POPTR	Plant basic secretory family protein	PF04450: Peptidase of plants and bacteria	IPR007541: Uncharacterised protein family, basic secretory protein	"-	G	PF04450	IPR007541	"-
TraesCS1A02G166600.1	"-	"-	"-	4.42567	"-	"-	"-	"-	***	tr|B9GHT3|B9GHT3_POPTR	Plant basic secretory family protein	PF04450: Peptidase of plants and bacteria	IPR007541: Uncharacterised protein family, basic secretory protein	"-	G	PF04450	IPR007541	"-
TraesCS1A02G171800.1	4.30124	"-	"-	"-	4.03547	"-	"-	"-	--*	sp|Q5ZL13|NUD19_CHICK	Nucleoside diphosphate-linked moiety X motif 19	"-	"-	"-	G	"-	"-	"-
TraesCS1A02G173800.1	"-	"-	"-	3.9067	"-	"-	"-	"-	***	tr|A0A1E5UQE4|A0A1E5UQE4_9POAL	Benzyl alcohol O-benzoyltransferase	PF02458: Transferase family	IPR003480: Transferase	GO:0016747 MF: transferase activity, transferring acyl groups other than amino-acyl groups	G	PF02458	IPR003480	GO:0016747
TraesCS1A02G176200.1	"-	"-	"-	1.23853	"-	"-	"-	"-	***	AT3G60680.1	DUF641 family protein (DUF641)	PF04859: Plant protein of unknown function (DUF641)	IPR006943: Domain of unknown function DUF641, plant	"-	G	PF04859	IPR006943	"-
TraesCS1A02G177300.1	"-	1.11825	"-	"-	"-	"-	"-	"-	***	tr|Q9FW91|Q9FW91_ORYSJ	Cytochrome P450 family protein	PF00067: Cytochrome P450	IPR001128: Cytochrome P450; IPR002401: Cytochrome P450, E-class, group I; IPR017972: Cytochrome P450, conserved site	GO:0005506 MF: iron ion binding;GO:0016705 MF: oxidoreductase activity, acting on paired donors, with incorporation or reduction of molecular oxygen;GO:0020037 MF: heme binding;GO:0055114 BP: oxidation-reduction process	G	PF00067	IPR001128; IPR002401; IPR017972	GO:0005506; GO:0016705; GO:0020037; GO:0055114
TraesCS1A02G179600.1	"-	"-	"-	"-	1.03011	"-	"-	"-	***	tr|A0A1D1ZF68|A0A1D1ZF68_9ARAE	F-box protein SKIP31	"-	"-	"-	TE?	"-	"-	"-
TraesCS1A02G180000.1	"-	"-	"-	"-	-3.49154	"-	"-	"-	***	tr|A0A061G4U8|A0A061G4U8_THECC	Plant invertase/pectin methylesterase inhibitor superfamily protein, putative	PF04043: Plant invertase/pectin methylesterase inhibitor	IPR006501: Pectinesterase inhibitor domain	GO:0004857 MF: enzyme inhibitor activity	G	PF04043	IPR006501	GO:0004857
TraesCS1A02G182600.1	"-	"-	"-	1.30333	"-	"-	"-	"-	--*	AT1G49360.1	F-box family protein	PF03478: Protein of unknown function (DUF295)	IPR001810: F-box domain; IPR005174: Domain unknown function DUF295	GO:0005515 MF: protein binding	TE?	PF03478	IPR001810; IPR005174	GO:0005515
TraesCS1A02G185200.1	"-	"-	"-	-1.85551	"-	"-	"-	"-	*-*	tr|A0A1J3DGN3|A0A1J3DGN3_NOCCA	Protein PAM68, chloroplastic	PF11947: Protein of unknown function (DUF3464)	IPR021855: Protein of unknown function DUF3464	"-	G	PF11947	IPR021855	"-
TraesCS1A02G186500.1	"-	"-	"-	1.41803	"-	"-	"-	"-	***	tr|Q6WSC2|Q6WSC2_ORYSI	Glutathione S-transferase	PF13417: Glutathione S-transferase, N-terminal domain; PF13410: Glutathione S-transferase, C-terminal domain	IPR004045: Glutathione S-transferase, N-terminal; IPR010987: Glutathione S-transferase, C-terminal-like; IPR012336: Thioredoxin-like fold	GO:0005515 MF: protein binding	G	PF13417; PF13410	IPR004045; IPR010987; IPR012336	GO:0005515
TraesCS1A02G188500.1	"-	"-	"-	-1.1889	"-	"-	"-	"-	***	tr|A0A1D1XQG5|A0A1D1XQG5_9ARAE	U-box domain-containing protein 4	PF00514: Armadillo/beta-catenin-like repeat	IPR000225: Armadillo; IPR011989: Armadillo-like helical; IPR016024: Armadillo-type fold	GO:0005488 MF: binding;GO:0005515 MF: protein binding	G	PF00514	IPR000225; IPR011989; IPR016024	GO:0005488; GO:0005515
TraesCS1A02G191700.1	"-	"-	"-	-1.57325	-1.59132	"-	"-	"-	***	tr|G7IB92|G7IB92_MEDTR	Abscisic acid receptor	PF10604: Polyketide cyclase / dehydrase and lipid transport	IPR019587: Polyketide cyclase/dehydrase; IPR023393: START-like domain	"-	G	PF10604	IPR019587; IPR023393	"-
TraesCS1A02G194100.1	"-	"-	"-	-1.03999	"-	"-	"-	"-	***	tr|M8A763|M8A763_TRIUA	Inositol-tetrakisphosphate 1-kinase	PF05770: Inositol 1, 3, 4-trisphosphate 5/6-kinase	IPR008656: Inositol-tetrakisphosphate 1-kinase	GO:0000287 MF: magnesium ion binding;GO:0005524 MF: ATP binding;GO:0005622 CC: intracellular;GO:0032957 BP: inositol trisphosphate metabolic process;GO:0047325 MF: inositol tetrakisphosphate 1-kinase activity;GO:0052725 MF: inositol-1,3,4-trisphosphate 6-kinase activity;GO:0052726 MF: inositol-1,3,4-trisphosphate 5-kinase activity	G	PF05770	IPR008656	GO:0000287; GO:0005524; GO:0005622; GO:0032957; GO:0047325; GO:0052725; GO:0052726
TraesCS1A02G195900.1	"-	"-	"-	-1.06842	"-	"-	"-	"-	***	tr|W4ZNR8|W4ZNR8_WHEAT	Xyloglucan endotransglucosylase/hydrolase	PF00722: Glycosyl hydrolases family 16; PF06955: Xyloglucan endo-transglycosylase (XET) C-terminus	IPR000757: Glycoside hydrolase family 16; IPR010713: Xyloglucan endo-transglycosylase, C-terminal; IPR013320: Concanavalin A-like lectin/glucanase domain	GO:0004553 MF: hydrolase activity, hydrolyzing O-glycosyl compounds;GO:0005618 CC: cell wall;GO:0005975 BP: carbohydrate metabolic process;GO:0006073 BP: cellular glucan metabolic process;GO:0016762 MF: xyloglucan:xyloglucosyl transferase activity;GO:0048046 CC: apoplast	G	PF00722; PF06955	IPR000757; IPR010713; IPR013320	GO:0004553; GO:0005618; GO:0005975; GO:0006073; GO:0016762; GO:0048046
TraesCS1A02G201700.1	"-	"-	"-	1.37954	2.26877	"-	"-	"-	***	tr|B6UAG1|B6UAG1_MAIZE	Ring finger protein	PF13639: Ring finger domain	IPR001841: Zinc finger, RING-type; IPR013083: Zinc finger, RING/FYVE/PHD-type	GO:0005515 MF: protein binding;GO:0008270 MF: zinc ion binding	G	PF13639	IPR001841; IPR013083	GO:0005515; GO:0008270
TraesCS1A02G212900.1	"-	"-	"-	-1.33605	"-	"-	"-	"-	***	tr|A0A1D5S7U6|A0A1D5S7U6_WHEAT	Lipoxygenase	PF01477: PLAT/LH2 domain; PF00305: Lipoxygenase	IPR001024: PLAT/LH2 domain; IPR001246: Lipoxygenase, plant; IPR013819: Lipoxygenase, C-terminal; IPR020834: Lipoxygenase, conserved site; IPR027433: Lipoxygenase, domain 3	GO:0005515 MF: protein binding;GO:0016491 MF: oxidoreductase activity;GO:0016702 MF: oxidoreductase activity, acting on single donors with incorporation of molecular oxygen, incorporation of two atoms of oxygen;GO:0046872 MF: metal ion binding;GO:0055114 BP: oxidation-reduction process	G	PF01477; PF00305	IPR001024; IPR001246; IPR013819; IPR020834; IPR027433	GO:0005515; GO:0016491; GO:0016702; GO:0046872; GO:0055114
TraesCS1A02G217300.1	"-	"-	"-	"-	-1.04621	"-	"-	"-	***	tr|A0A103W2B3|A0A103W2B3_CYNCS	Peptide methionine sulfoxide reductase MsrA	PF01625: Peptide methionine sulfoxide reductase	IPR002569: Peptide methionine sulphoxide reductase MsrA	GO:0008113 MF: peptide-methionine (S)-S-oxide reductase activity;GO:0055114 BP: oxidation-reduction process	G	PF01625	IPR002569	GO:0008113; GO:0055114
TraesCS1A02G218000.1	"-	"-	"-	-1.11503	"-	"-	"-	"-	***	tr|B4FKB8|B4FKB8_MAIZE	Palmitoyl-protein thioesterase 1	PF02089: Palmitoyl protein thioesterase	IPR002472: Palmitoyl protein thioesterase; IPR029058: Alpha/Beta hydrolase fold	GO:0098599 MF: palmitoyl hydrolase activity	G	PF02089	IPR002472; IPR029058	GO:0098599
TraesCS1A02G218100.1	2.84514	"-	"-	"-	"-	"-	"-	"-	*-*	tr|B9SZQ5|B9SZQ5_RICCO	Ethylene-responsive transcription factor, putative	PF00847: AP2 domain	IPR001471: AP2/ERF domain; IPR016177: DNA-binding domain	GO:0003677 MF: DNA binding;GO:0003700 MF: transcription factor activity, sequence-specific DNA binding;GO:0006355 BP: regulation of transcription, DNA-templated	G	PF00847	IPR001471; IPR016177	GO:0003677; GO:0003700; GO:0006355
TraesCS1A02G229800.1	"-	"-	"-	-2.08096	"-	"-	"-	"-	***	tr|A0A199V5E0|A0A199V5E0_ANACO	Phytochrome A-associated F-box protein	"-	IPR001810: F-box domain	GO:0005515 MF: protein binding	TE?	"-	IPR001810	GO:0005515
TraesCS1A02G236600.1	"-	"-	22.3908	"-	22.1	"-	"-	"-	***	tr|D7LYF0|D7LYF0_ARALL	Kinase family protein	PF00069: Protein kinase domain	IPR000719: Protein kinase domain; IPR008271: Serine/threonine-protein kinase, active site; IPR011009: Protein kinase-like domain; IPR017441: Protein kinase, ATP binding site	GO:0004672 MF: protein kinase activity;GO:0005524 MF: ATP binding;GO:0006468 BP: protein phosphorylation	G	PF00069	IPR000719; IPR008271; IPR011009; IPR017441	GO:0004672; GO:0005524; GO:0006468
TraesCS1A02G239400.1	"-	"-	"-	3.51965	"-	"-	"-	"-	***	tr|R4WCH5|R4WCH5_9POAL	Cytochrome P450	PF00067: Cytochrome P450	IPR001128: Cytochrome P450; IPR002401: Cytochrome P450, E-class, group I; IPR017972: Cytochrome P450, conserved site	GO:0005506 MF: iron ion binding;GO:0016705 MF: oxidoreductase activity, acting on paired donors, with incorporation or reduction of molecular oxygen;GO:0020037 MF: heme binding;GO:0055114 BP: oxidation-reduction process	G	PF00067	IPR001128; IPR002401; IPR017972	GO:0005506; GO:0016705; GO:0020037; GO:0055114
TraesCS1A02G244700.3	"-	28.9997	"-	28.9791	"-	"-	"-	"-	***	tr|B9RF62|B9RF62_RICCO	Beta-mannosidase, putative	PF00703: Glycosyl hydrolases family 2; PF02836: Glycosyl hydrolases family 2, TIM barrel domain	IPR006102: Glycoside hydrolase, family 2, immunoglobulin-like beta-sandwich; IPR006103: Glycoside hydrolase family 2, catalytic domain; IPR008979: Galactose-binding domain-like; IPR013783: Immunoglobulin-like fold; IPR017853: Glycoside hydrolase superfamily; IPR023232: Glycoside hydrolase, family 2, active site	GO:0004553 MF: hydrolase activity, hydrolyzing O-glycosyl compounds;GO:0005975 BP: carbohydrate metabolic process	G	PF00703; PF02836	IPR006102; IPR006103; IPR008979; IPR013783; IPR017853; IPR023232	GO:0004553; GO:0005975
TraesCS1A02G249000.1	"-	"-	"-	-1.06875	-1.29058	"-	"-	"-	***	tr|A0A0A9FRF1|A0A0A9FRF1_ARUDO	Glycosyltransferase	PF00201: UDP-glucoronosyl and UDP-glucosyl transferase	IPR002213: UDP-glucuronosyl/UDP-glucosyltransferase	GO:0008152 BP: metabolic process;GO:0016758 MF: transferase activity, transferring hexosyl groups	G	PF00201	IPR002213	GO:0008152; GO:0016758
TraesCS1A02G254000.1	"-	"-	"-	-1.7138	"-	"-	"-	"-	***	tr|B9GP38|B9GP38_POPTR	Cytochrome P450 family protein	PF00067: Cytochrome P450	IPR001128: Cytochrome P450; IPR002401: Cytochrome P450, E-class, group I	GO:0005506 MF: iron ion binding;GO:0016705 MF: oxidoreductase activity, acting on paired donors, with incorporation or reduction of molecular oxygen;GO:0020037 MF: heme binding;GO:0055114 BP: oxidation-reduction process	G	PF00067	IPR001128; IPR002401	GO:0005506; GO:0016705; GO:0020037; GO:0055114
TraesCS1A02G254100.1	"-	"-	"-	1.60588	"-	"-	"-	"-	***	tr|B9GP38|B9GP38_POPTR	Cytochrome P450 family protein	PF00067: Cytochrome P450	IPR001128: Cytochrome P450; IPR002401: Cytochrome P450, E-class, group I	GO:0005506 MF: iron ion binding;GO:0016705 MF: oxidoreductase activity, acting on paired donors, with incorporation or reduction of molecular oxygen;GO:0020037 MF: heme binding;GO:0055114 BP: oxidation-reduction process	G	PF00067	IPR001128; IPR002401	GO:0005506; GO:0016705; GO:0020037; GO:0055114
TraesCS1A02G258400.1	-1.93666	"-	"-	"-	"-	"-	"-	"-	***	tr|W9S6Z7|W9S6Z7_9ROSA	Two-component response regulator	PF00249: Myb-like DNA-binding domain	IPR001005: SANT/Myb domain; IPR006447: Myb domain, plants; IPR009057: Homeobox domain-like; IPR017930: Myb domain	GO:0003677 MF: DNA binding	G	PF00249	IPR001005; IPR006447; IPR009057; IPR017930	GO:0003677
TraesCS1A02G259100.1	-1.28033	"-	"-	"-	"-	"-	"-	"-	--*	sp|C1D1Y6|DNLJ1_DEIDV	DNA ligase 1	"-	"-	"-	G	"-	"-	"-
TraesCS1A02G259500.3	"-	"-	-47.9765	"-	"-	"-	"-	"-	***	tr|A0A0U2S1V9|A0A0U2S1V9_ORYSA	NBS-LRR-like resistance protein	PF00931: NB-ARC domain	IPR002182: NB-ARC; IPR011991: Winged helix-turn-helix DNA-binding domain; IPR027417: P-loop containing nucleoside triphosphate hydrolase; IPR032675: Leucine-rich repeat domain, L domain-like	GO:0043531 MF: ADP binding	G	PF00931	IPR002182; IPR011991; IPR027417; IPR032675	GO:0043531
TraesCS1A02G268400.1	"-	"-	"-	-3.40874	"-	"-	"-	"-	***	tr|Q8VYH7|Q8VYH7_ORYSA	Isoflavone reductase-like protein	PF05368: NmrA-like family	IPR008030: NmrA-like domain; IPR016040: NAD(P)-binding domain	"-	G	PF05368	IPR008030; IPR016040	"-
TraesCS1A02G276200.1	"-	"-	"-	6.49347	"-	"-	"-	"-	***	tr|B9SCU1|B9SCU1_RICCO	Glucan endo-1,3-beta-glucosidase, putative	PF00332: Glycosyl hydrolases family 17	IPR000490: Glycoside hydrolase family 17; IPR017853: Glycoside hydrolase superfamily	GO:0004553 MF: hydrolase activity, hydrolyzing O-glycosyl compounds;GO:0005975 BP: carbohydrate metabolic process	G	PF00332	IPR000490; IPR017853	GO:0004553; GO:0005975
TraesCS1A02G282800.1	"-	"-	"-	"-	4.68363	"-	"-	"-	***	tr|K9N5V5|K9N5V5_9FABA	Legume-specific protein	"-	"-	"-	G	"-	"-	"-
TraesCS1A02G284900.1	"-	"-	"-	4.49822	"-	"-	"-	"-	***	tr|A0A059PZ93|A0A059PZ93_9POAL	Chitinase	PF00704: Glycosyl hydrolases family 18	IPR000677: 2S globulin; IPR001223: Glycoside hydrolase family 18, catalytic domain; IPR001579: Glycoside hydrolase, chitinase active site; IPR017853: Glycoside hydrolase superfamily	GO:0004553 MF: hydrolase activity, hydrolyzing O-glycosyl compounds;GO:0005975 BP: carbohydrate metabolic process	G	PF00704	IPR000677; IPR001223; IPR001579; IPR017853	GO:0004553; GO:0005975
TraesCS1A02G285400.1	"-	"-	"-	-1.79154	"-	"-	"-	"-	***	tr|D6RUS9|D6RUS9_NICBE	GTP cyclohydrolase II/3,4-dihydroxy-2-butanone 4-phosphate synthase	PF00926: 3,4-dihydroxy-2-butanone 4-phosphate synthase; PF00925: GTP cyclohydrolase II	IPR000422: 3,4-dihydroxy-2-butanone 4-phosphate synthase, RibB; IPR000926: GTP cyclohydrolase II, RibA; IPR016299: Riboflavin biosynthesis protein RibBA; IPR017945: DHBP synthase RibB-like alpha/beta domain; IPR032677: GTP cyclohydrolase II	GO:0003935 MF: GTP cyclohydrolase II activity;GO:0008686 MF: 3,4-dihydroxy-2-butanone-4-phosphate synthase activity;GO:0009231 BP: riboflavin biosynthetic process	G	PF00926; PF00925	IPR000422; IPR000926; IPR016299; IPR017945; IPR032677	GO:0003935; GO:0008686; GO:0009231
TraesCS1A02G295900.1	"-	"-	"-	3.23502	2.27947	"-	"-	"-	*-*	tr|B9SDD7|B9SDD7_RICCO	Ring finger protein, putative	PF13639: Ring finger domain	IPR001841: Zinc finger, RING-type; IPR013083: Zinc finger, RING/FYVE/PHD-type	GO:0005515 MF: protein binding;GO:0008270 MF: zinc ion binding	G	PF13639	IPR001841; IPR013083	GO:0005515; GO:0008270
TraesCS1A02G297900.1	"-	"-	"-	1.10352	"-	"-	"-	"-	***	tr|A0A1D6RDG1|A0A1D6RDG1_WHEAT	PRA1 family protein	PF03208: PRA1 family protein	IPR004895: Prenylated rab acceptor PRA1	"-	G	PF03208	IPR004895	"-
TraesCS1A02G300000.1	"-	"-	"-	2.70586	"-	"-	"-	"-	***	tr|A0A0K9NVV7|A0A0K9NVV7_ZOSMR	U-box domain-containing protein	PF04564: U-box domain; PF00514: Armadillo/beta-catenin-like repeat	IPR000225: Armadillo; IPR003613: U box domain; IPR011989: Armadillo-like helical; IPR013083: Zinc finger, RING/FYVE/PHD-type; IPR016024: Armadillo-type fold	GO:0004842 MF: ubiquitin-protein transferase activity;GO:0005488 MF: binding;GO:0005515 MF: protein binding;GO:0016567 BP: protein ubiquitination	G	PF04564; PF00514	IPR000225; IPR003613; IPR011989; IPR013083; IPR016024	GO:0004842; GO:0005488; GO:0005515; GO:0016567
TraesCS1A02G302400.1	"-	"-	"-	-1.56682	"-	"-	"-	"-	--*	tr|A0A1D1Z2D9|A0A1D1Z2D9_9ARAE	Protein PHYTOCHROME KINASE SUBSTRATE 1	"-	"-	"-	G	"-	"-	"-
TraesCS1A02G303600.1	"-	"-	"-	-1.71958	"-	"-	"-	"-	***	tr|G7II68|G7II68_MEDTR	LURP-one-like protein	PF04525: LURP-one-related	IPR007612: LURP1-related protein domain; IPR025659: Tubby C-terminal-like domain	"-	G	PF04525	IPR007612; IPR025659	"-
TraesCS1A02G306600.1	6.40122	"-	"-	"-	"-	"-	"-	"-	***	tr|M7YTH1|M7YTH1_TRIUA	Chlorophyll a-b binding protein, chloroplastic	PF00504: Chlorophyll A-B binding protein	IPR022796: Chlorophyll A-B binding protein; IPR023329: Chlorophyll a/b binding protein domain	"-	G	PF00504	IPR022796; IPR023329	"-
TraesCS1A02G311000.1	"-	"-	"-	2.36904	"-	"-	"-	"-	***	tr|A0A061GQT5|A0A061GQT5_THECC	Nucleotide-sugar transporter family protein	PF03151: Triose-phosphate Transporter family	IPR004853: Sugar phosphate transporter domain	"-	G	PF03151	IPR004853	"-
TraesCS1A02G311100.1	"-	"-	"-	"-	2.9568	"-	"-	"-	***	tr|B6TPQ7|B6TPQ7_MAIZE	Polygalacturonase	PF00295: Glycosyl hydrolases family 28	IPR000743: Glycoside hydrolase, family 28; IPR006626: Parallel beta-helix repeat; IPR011050: Pectin lyase fold/virulence factor; IPR012334: Pectin lyase fold	GO:0004650 MF: polygalacturonase activity;GO:0005975 BP: carbohydrate metabolic process	G	PF00295	IPR000743; IPR006626; IPR011050; IPR012334	GO:0004650; GO:0005975
TraesCS1A02G312700.2	"-	"-	"-	1.11939	"-	"-	"-	"-	***	tr|Q65X69|Q65X69_ORYSJ	'putative beta-1,3-glucanase	PF00332: Glycosyl hydrolases family 17	IPR000490: Glycoside hydrolase family 17; IPR017853: Glycoside hydrolase superfamily	GO:0004553 MF: hydrolase activity, hydrolyzing O-glycosyl compounds;GO:0005975 BP: carbohydrate metabolic process	G	PF00332	IPR000490; IPR017853	GO:0004553; GO:0005975
TraesCS1A02G314300.1	-1.80319	"-	"-	"-	"-	"-	"-	"-	***	tr|D3YE95|D3YE95_WHEAT	Ethylene-responsive factor-like transcription factor	PF00847: AP2 domain	IPR001471: AP2/ERF domain; IPR016177: DNA-binding domain	GO:0003677 MF: DNA binding;GO:0003700 MF: transcription factor activity, sequence-specific DNA binding;GO:0006355 BP: regulation of transcription, DNA-templated	G	PF00847	IPR001471; IPR016177	GO:0003677; GO:0003700; GO:0006355
TraesCS1A02G322900.1	"-	"-	"-	"-	2.65477	"-	"-	"-	--*	AT3G14470.2	NB-ARC domain-containing disease resistance protein	"-	IPR027417: P-loop containing nucleoside triphosphate hydrolase	"-	G	"-	IPR027417	"-
TraesCS1A02G323000.1	"-	"-	"-	2.99113	"-	"-	"-	"-	*-*	AT3G14470.2	NB-ARC domain-containing disease resistance protein	"-	IPR027417: P-loop containing nucleoside triphosphate hydrolase	"-	G	"-	IPR027417	"-
TraesCS1A02G325400.1	"-	"-	"-	1.44657	1.0132	"-	"-	"-	***	tr|B9H4H0|B9H4H0_POPTR	Cysteine protease family protein	PF08246: Cathepsin propeptide inhibitor domain (I29); PF00112: Papain family cysteine protease; PF00396: Granulin	IPR000118: Granulin; IPR000169: Cysteine peptidase, cysteine active site; IPR000668: Peptidase C1A, papain C-terminal; IPR013201: Cathepsin propeptide inhibitor domain (I29); IPR025660: Cysteine peptidase, histidine active site; IPR025661: Cysteine peptidase, asparagine active site	GO:0006508 BP: proteolysis;GO:0008234 MF: cysteine-type peptidase activity	G	PF08246; PF00112; PF00396	IPR000118; IPR000169; IPR000668; IPR013201; IPR025660; IPR025661	GO:0006508; GO:0008234
TraesCS1A02G328100.1	"-	"-	"-	-1.01444	"-	"-	"-	"-	***	tr|B7FGI9|B7FGI9_MEDTR	LURP-one-like protein	PF04525: LURP-one-related	IPR007612: LURP1-related protein domain; IPR025659: Tubby C-terminal-like domain	"-	G	PF04525	IPR007612; IPR025659	"-
TraesCS1A02G329500.1	-3.53287	"-	"-	-7.31938	-4.85404	"-	"-	"-	***	tr|Q000T5|Q000T5_ARICO	Tyrosine decarboxylase	PF00282: Pyridoxal-dependent decarboxylase conserved domain	IPR002129: Pyridoxal phosphate-dependent decarboxylase; IPR010977: Aromatic-L-amino-acid decarboxylase; IPR015421: Pyridoxal phosphate-dependent transferase, major region, subdomain 1; IPR015422: Pyridoxal phosphate-dependent transferase, subdomain 2; IPR015424: Pyridoxal phosphate-dependent transferase; IPR021115: Pyridoxal-phosphate binding site	GO:0003824 MF: catalytic activity;GO:0006520 BP: cellular amino acid metabolic process;GO:0016831 MF: carboxy-lyase activity;GO:0019752 BP: carboxylic acid metabolic process;GO:0030170 MF: pyridoxal phosphate binding	G	PF00282	IPR002129; IPR010977; IPR015421; IPR015422; IPR015424; IPR021115	GO:0003824; GO:0006520; GO:0016831; GO:0019752; GO:0030170
TraesCS1A02G332600.1	"-	"-	"-	-1.48347	"-	"-	"-	"-	***	tr|C0HEC8|C0HEC8_MAIZE	TCP transcription factor	PF03634: TCP family transcription factor	IPR005333: Transcription factor, TCP; IPR017887: Transcription factor TCP subgroup	"-	G	PF03634	IPR005333; IPR017887	"-
TraesCS1A02G335700.2	"-	"-	-2.63516	-3.00921	-3.16726	"-	"-	"-	***	tr|D0VBJ2|D0VBJ2_9POAL	O-methyltransferase-like protein	PF08100: Dimerisation domain; PF00891: O-methyltransferase	IPR001077: O-methyltransferase, family 2; IPR011991: Winged helix-turn-helix DNA-binding domain; IPR012967: Plant methyltransferase dimerisation; IPR016461: O-methyltransferase COMT-type; IPR029063: S-adenosyl-L-methionine-dependent methyltransferase	GO:0008168 MF: methyltransferase activity;GO:0008171 MF: O-methyltransferase activity;GO:0046983 MF: protein dimerization activity	G	PF08100; PF00891	IPR001077; IPR011991; IPR012967; IPR016461; IPR029063	GO:0008168; GO:0008171; GO:0046983
TraesCS1A02G335800.1	"-	"-	"-	"-	-3.27956	"-	"-	"-	***	tr|D0VBJ2|D0VBJ2_9POAL	O-methyltransferase-like protein	PF08100: Dimerisation domain; PF00891: O-methyltransferase	IPR001077: O-methyltransferase, family 2; IPR011991: Winged helix-turn-helix DNA-binding domain; IPR012967: Plant methyltransferase dimerisation; IPR016461: O-methyltransferase COMT-type; IPR029063: S-adenosyl-L-methionine-dependent methyltransferase	GO:0008168 MF: methyltransferase activity;GO:0008171 MF: O-methyltransferase activity;GO:0046983 MF: protein dimerization activity	G	PF08100; PF00891	IPR001077; IPR011991; IPR012967; IPR016461; IPR029063	GO:0008168; GO:0008171; GO:0046983
TraesCS1A02G347000.1	"-	"-	"-	6.21567	"-	"-	"-	"-	***	tr|O82354|O82354_ARATH	Late embryogenesis abundant hydroxyproline-rich glycoprotein	PF03168: Late embryogenesis abundant protein	IPR004864: Late embryogenesis abundant protein, LEA-14; IPR013783: Immunoglobulin-like fold	"-	G	PF03168	IPR004864; IPR013783	"-
TraesCS1A02G349200.1	-1.51269	"-	"-	"-	"-	"-	"-	"-	***	tr|A0A1J3FIE8|A0A1J3FIE8_NOCCA	Fatty acid oxidation complex subunit alpha	PF00378: Enoyl-CoA hydratase/isomerase	IPR001753: Crotonase superfamily; IPR029045: ClpP/crotonase-like domain	GO:0003824 MF: catalytic activity;GO:0008152 BP: metabolic process	G	PF00378	IPR001753; IPR029045	GO:0003824; GO:0008152
TraesCS1A02G351600.1	"-	6.67996	"-	6.89723	"-	"-	"-	"-	***	tr|Q2R491|Q2R491_ORYSJ	Cytochrome P450 family protein, expressed	PF00067: Cytochrome P450	IPR001128: Cytochrome P450; IPR002401: Cytochrome P450, E-class, group I	GO:0005506 MF: iron ion binding;GO:0016705 MF: oxidoreductase activity, acting on paired donors, with incorporation or reduction of molecular oxygen;GO:0020037 MF: heme binding;GO:0055114 BP: oxidation-reduction process	G	PF00067	IPR001128; IPR002401	GO:0005506; GO:0016705; GO:0020037; GO:0055114
TraesCS1A02G353800.1	1.06199	"-	"-	"-	"-	"-	"-	"-	***	tr|M9T1Q4|M9T1Q4_TRITD	Serine acetyltransferase	PF06426: Serine acetyltransferase, N-terminal; PF00132: Bacterial transferase hexapeptide (six repeats)	IPR001451: Hexapeptide repeat; IPR010493: Serine acetyltransferase, N-terminal; IPR011004: Trimeric LpxA-like; IPR018357: Hexapeptide transferase, conserved site	GO:0005737 CC: cytoplasm;GO:0006535 BP: cysteine biosynthetic process from serine;GO:0009001 MF: serine O-acetyltransferase activity;GO:0016740 MF: transferase activity	G	PF06426; PF00132	IPR001451; IPR010493; IPR011004; IPR018357	GO:0005737; GO:0006535; GO:0009001; GO:0016740
TraesCS1A02G358100.1	"-	"-	"-	3.06555	"-	"-	"-	"-	***	tr|A0A059Q168|A0A059Q168_9POAL	WRKY transcription factor	PF03106: WRKY DNA -binding domain	IPR003657: WRKY domain	GO:0003700 MF: transcription factor activity, sequence-specific DNA binding;GO:0006355 BP: regulation of transcription, DNA-templated;GO:0043565 MF: sequence-specific DNA binding	G	PF03106	IPR003657	GO:0003700; GO:0006355; GO:0043565
TraesCS1A02G358400.1	"-	"-	"-	2.31259	"-	"-	"-	"-	***	tr|A0A059Q168|A0A059Q168_9POAL	WRKY transcription factor	PF03106: WRKY DNA -binding domain	IPR003657: WRKY domain	GO:0003700 MF: transcription factor activity, sequence-specific DNA binding;GO:0006355 BP: regulation of transcription, DNA-templated;GO:0043565 MF: sequence-specific DNA binding	G	PF03106	IPR003657	GO:0003700; GO:0006355; GO:0043565
TraesCS1A02G364700.1	"-	"-	"-	3.20315	"-	"-	"-	"-	--*	sp|P9WGI1|SIGA_MYCTU	RNA polymerase sigma factor SigA	PF15697: Domain of unknown function (DUF4666)	IPR031421: Protein of unknown function DUF4666	"-	G	PF15697	IPR031421	"-
TraesCS1A02G371900.1	"-	"-	"-	1.58678	"-	"-	"-	"-	***	tr|B6TPP7|B6TPP7_MAIZE	Threonine synthase	PF00291: Pyridoxal-phosphate dependent enzyme	IPR000634: Serine/threonine dehydratase, pyridoxal-phosphate-binding site; IPR001926: Tryptophan synthase beta subunit-like PLP-dependent enzyme; IPR004450: Threonine synthase-like	GO:0006520 BP: cellular amino acid metabolic process;GO:0030170 MF: pyridoxal phosphate binding	G	PF00291	IPR000634; IPR001926; IPR004450	GO:0006520; GO:0030170
TraesCS1A02G372300.1	"-	"-	"-	2.0856	2.09583	"-	"-	"-	***	AT1G25560.1	AP2/B3 transcription factor family protein	PF00847: AP2 domain; PF02362: B3 DNA binding domain	IPR001471: AP2/ERF domain; IPR003340: B3 DNA binding domain; IPR015300: DNA-binding pseudobarrel domain; IPR016177: DNA-binding domain	GO:0003677 MF: DNA binding;GO:0003700 MF: transcription factor activity, sequence-specific DNA binding;GO:0006355 BP: regulation of transcription, DNA-templated	G	PF00847; PF02362	IPR001471; IPR003340; IPR015300; IPR016177	GO:0003677; GO:0003700; GO:0006355
TraesCS1A02G383400.1	"-	8.62533	"-	8.51994	"-	"-	"-	"-	--*	AT1G26660.2	Prefoldin chaperone subunit family protein	"-	"-	"-	G	"-	"-	"-
TraesCS1A02G383800.1	2.6299	"-	"-	2.54799	2.58814	"-	"-	"-	***	tr|A0A1D5RZN3|A0A1D5RZN3_WHEAT	CASP-like protein	PF04535: Domain of unknown function (DUF588)	IPR006459: Casparian strip membrane protein; IPR006702: Domain of unknown function DUF588	"-	G	PF04535	IPR006459; IPR006702	"-
TraesCS1A02G384800.1	"-	"-	"-	-2.96004	"-	"-	"-	"-	--*	AT5G26160.3	light-independent protochlorophyllide reductase subunit	"-	"-	"-	G	"-	"-	"-
TraesCS1A02G385900.1	"-	"-	"-	-1.32644	"-	"-	"-	"-	--*	sp|Q66HC5|NUP93_RAT	Nuclear pore complex protein Nup93	"-	"-	"-	G	"-	"-	"-
TraesCS1A02G396200.1	"-	"-	"-	-1.85653	"-	"-	"-	"-	***	tr|Q56TP3|Q56TP3_WHEAT	Xyloglucan endotransglucosylase/hydrolase	PF00722: Glycosyl hydrolases family 16; PF06955: Xyloglucan endo-transglycosylase (XET) C-terminus	IPR000757: Glycoside hydrolase family 16; IPR008263: Glycoside hydrolase, family 16, active site; IPR008264: Beta-glucanase; IPR010713: Xyloglucan endo-transglycosylase, C-terminal; IPR013320: Concanavalin A-like lectin/glucanase domain; IPR016455: Xyloglucan endotransglucosylase/hydrolase	GO:0004553 MF: hydrolase activity, hydrolyzing O-glycosyl compounds;GO:0005618 CC: cell wall;GO:0005975 BP: carbohydrate metabolic process;GO:0006073 BP: cellular glucan metabolic process;GO:0010411 BP: xyloglucan metabolic process;GO:0016762 MF: xyloglucan:xyloglucosyl transferase activity;GO:0042546 BP: cell wall biogenesis;GO:0048046 CC: apoplast	G	PF00722; PF06955	IPR000757; IPR008263; IPR008264; IPR010713; IPR013320; IPR016455	GO:0004553; GO:0005618; GO:0005975; GO:0006073; GO:0010411; GO:0016762; GO:0042546; GO:0048046
TraesCS1A02G402700.1	"-	"-	-1.08326	"-	"-	"-	"-	"-	*-*	AT3G15095.1	Serine/Threonine-kinase pakA-like protein	"-	"-	"-	G	"-	"-	"-
TraesCS1A02G410500.1	"-	"-	"-	2.86749	"-	"-	"-	"-	***	tr|A0A191XX51|A0A191XX51_WHEAT	WRKY transcription factor	PF03106: WRKY DNA -binding domain	IPR003657: WRKY domain	GO:0003700 MF: transcription factor activity, sequence-specific DNA binding;GO:0006355 BP: regulation of transcription, DNA-templated;GO:0043565 MF: sequence-specific DNA binding	G	PF03106	IPR003657	GO:0003700; GO:0006355; GO:0043565
TraesCS1A02G413400.1	"-	"-	"-	4.2482	"-	"-	"-	"-	***	tr|A2Y7R6|A2Y7R6_ORYSI	3-ketoacyl-CoA synthase	PF08392: FAE1/Type III polyketide synthase-like protein; PF08541: 3-Oxoacyl-[acyl-carrier-protein (ACP)] synthase III C terminal	IPR012392: Very-long-chain 3-ketoacyl-CoA synthase; IPR013601: FAE1/Type III polyketide synthase-like protein; IPR013747: 3-Oxoacyl-[acyl-carrier-protein (ACP)] synthase III, C-terminal; IPR016039: Thiolase-like	GO:0003824 MF: catalytic activity;GO:0006633 BP: fatty acid biosynthetic process;GO:0008152 BP: metabolic process;GO:0016020 CC: membrane;GO:0016747 MF: transferase activity, transferring acyl groups other than amino-acyl groups	G	PF08392; PF08541	IPR012392; IPR013601; IPR013747; IPR016039	GO:0003824; GO:0006633; GO:0008152; GO:0016020; GO:0016747
TraesCS1A02G414000.1	"-	"-	"-	2.4974	"-	"-	"-	"-	***	AT2G25625.2	histone deacetylase-like protein	"-	"-	"-	G	"-	"-	"-
TraesCS1A02G414600.1	"-	"-	"-	2.88604	"-	"-	"-	"-	--*	sp|P13706|GPDA_DROME	Glycerol-3-phosphate dehydrogenase [NAD(+)], cytoplasmic	"-	"-	"-	G	"-	"-	"-
TraesCS1A02G417700.1	"-	"-	"-	"-	1.9241	"-	"-	"-	***	tr|G7J5G5|G7J5G5_MEDTR	DUF1645 family protein	PF07816: Protein of unknown function (DUF1645)	IPR012442: Protein of unknown function DUF1645, plant	"-	G	PF07816	IPR012442	"-
TraesCS1A02G420700.1	"-	"-	"-	-4.39695	"-	"-	"-	"-	***	tr|A0A061DSQ8|A0A061DSQ8_THECC	Plant basic secretory protein family protein, putative	PF04450: Peptidase of plants and bacteria	IPR007541: Uncharacterised protein family, basic secretory protein	"-	G	PF04450	IPR007541	"-
TraesCS1A02G422900.1	"-	"-	"-	2.86495	3.44052	"-	"-	"-	***	tr|M8ANI3|M8ANI3_TRIUA	Glucan endo-1,3-beta-glucosidase 3	PF00332: Glycosyl hydrolases family 17; PF07983: X8 domain	IPR000490: Glycoside hydrolase family 17; IPR012946: X8 domain; IPR017853: Glycoside hydrolase superfamily	GO:0004553 MF: hydrolase activity, hydrolyzing O-glycosyl compounds;GO:0005975 BP: carbohydrate metabolic process	G	PF00332; PF07983	IPR000490; IPR012946; IPR017853	GO:0004553; GO:0005975
TraesCS1A02G424000.1	"-	"-	"-	2.78349	"-	"-	"-	"-	***	tr|A0A1D5RS38|A0A1D5RS38_WHEAT	Glycosyltransferase	PF00201: UDP-glucoronosyl and UDP-glucosyl transferase	IPR002213: UDP-glucuronosyl/UDP-glucosyltransferase	GO:0008152 BP: metabolic process;GO:0016758 MF: transferase activity, transferring hexosyl groups	G	PF00201	IPR002213	GO:0008152; GO:0016758
TraesCS1A02G424100.1	"-	"-	-17.9954	5.16764	"-	"-	"-	"-	***	tr|A0A061E9C4|A0A061E9C4_THECC	FAD-binding Berberine family protein	PF01565: FAD binding domain; PF08031: Berberine and berberine like	IPR006094: FAD linked oxidase, N-terminal; IPR012951: Berberine/berberine-like; IPR016166: FAD-binding, type 2; IPR016167: FAD-binding, type 2, subdomain 1; IPR016169: CO dehydrogenase flavoprotein-like, FAD-binding, subdomain 2	GO:0003824 MF: catalytic activity;GO:0016491 MF: oxidoreductase activity;GO:0016614 MF: oxidoreductase activity, acting on CH-OH group of donors;GO:0050660 MF: flavin adenine dinucleotide binding;GO:0055114 BP: oxidation-reduction process	G	PF01565; PF08031	IPR006094; IPR012951; IPR016166; IPR016167; IPR016169	GO:0003824; GO:0016491; GO:0016614; GO:0050660; GO:0055114
TraesCS1A02G435100.1	5.54445	"-	4.27789	4.04556	"-	"-	"-	"-	***	tr|Q2QXX7|Q2QXX7_ORYSJ	Calmodulin, putative	PF13499: EF-hand domain pair	IPR002048: EF-hand domain; IPR011992: EF-hand domain pair; IPR018247: EF-Hand 1, calcium-binding site	GO:0005509 MF: calcium ion binding	G	PF13499	IPR002048; IPR011992; IPR018247	GO:0005509
TraesCS1A02G435200.1	"-	"-	5.86634	6.45236	"-	"-	"-	"-	*-*	tr|E1A8F1|E1A8F1_ARATH	Calcium-binding protein	PF13499: EF-hand domain pair	IPR002048: EF-hand domain; IPR011992: EF-hand domain pair; IPR018247: EF-Hand 1, calcium-binding site	GO:0005509 MF: calcium ion binding	G	PF13499	IPR002048; IPR011992; IPR018247	GO:0005509
TraesCS1A02G441100.1	"-	"-	"-	"-	1.1464	"-	"-	"-	***	AT5G12010.1	nuclease	PF13359: DDE superfamily endonuclease	IPR027806: Harbinger transposase-derived nuclease domain	"-	TE?	PF13359	IPR027806	"-
TraesCS1B02G001900.1	"-	"-	"-	1.85322	2.049	"-	"-	"-	***	tr|Q9FDZ1|Q9FDZ1_ORYSJ	Cytochrome P450	PF00067: Cytochrome P450	IPR001128: Cytochrome P450; IPR002401: Cytochrome P450, E-class, group I; IPR017972: Cytochrome P450, conserved site	GO:0005506 MF: iron ion binding;GO:0016705 MF: oxidoreductase activity, acting on paired donors, with incorporation or reduction of molecular oxygen;GO:0020037 MF: heme binding;GO:0055114 BP: oxidation-reduction process	G	PF00067	IPR001128; IPR002401; IPR017972	GO:0005506; GO:0016705; GO:0020037; GO:0055114
TraesCS1B02G007100.1	2.95999	"-	"-	2.98955	3.00945	"-	"-	"-	*-*	tr|A0A061FG24|A0A061FG24_THECC	Receptor protein kinase, putative	PF00069: Protein kinase domain	IPR000719: Protein kinase domain; IPR008266: Tyrosine-protein kinase, active site; IPR011009: Protein kinase-like domain; IPR017441: Protein kinase, ATP binding site; IPR032675: Leucine-rich repeat domain, L domain-like	GO:0004672 MF: protein kinase activity;GO:0005524 MF: ATP binding;GO:0006468 BP: protein phosphorylation	G	PF00069	IPR000719; IPR008266; IPR011009; IPR017441; IPR032675	GO:0004672; GO:0005524; GO:0006468
TraesCS1B02G008300.1	"-	"-	"-	2.85739	"-	"-	"-	"-	*-*	tr|A0A061FG24|A0A061FG24_THECC	Receptor protein kinase, putative	PF00560: Leucine Rich Repeat; PF00069: Protein kinase domain	IPR000719: Protein kinase domain; IPR001611: Leucine-rich repeat; IPR008266: Tyrosine-protein kinase, active site; IPR011009: Protein kinase-like domain; IPR017441: Protein kinase, ATP binding site; IPR032675: Leucine-rich repeat domain, L domain-like	GO:0004672 MF: protein kinase activity;GO:0005515 MF: protein binding;GO:0005524 MF: ATP binding;GO:0006468 BP: protein phosphorylation	G	PF00560; PF00069	IPR000719; IPR001611; IPR008266; IPR011009; IPR017441; IPR032675	GO:0004672; GO:0005515; GO:0005524; GO:0006468
TraesCS1B02G008800.1	2.81175	"-	"-	"-	"-	"-	"-	"-	***	tr|A0A061GI31|A0A061GI31_THECC	Leucine-rich repeat receptor-like protein kinase family protein, putative	PF08263: Leucine rich repeat N-terminal domain; PF13855: Leucine rich repeat	IPR001611: Leucine-rich repeat; IPR003591: Leucine-rich repeat, typical subtype; IPR013210: Leucine-rich repeat-containing N-terminal, plant-type; IPR032675: Leucine-rich repeat domain, L domain-like	GO:0005515 MF: protein binding	G	PF08263; PF13855	IPR001611; IPR003591; IPR013210; IPR032675	GO:0005515
TraesCS1B02G011500.1	"-	"-	"-	-1.81846	"-	"-	"-	"-	***	AT3G48660.1	transmembrane protein, putative (DUF 3339)	PF11820: Protein of unknown function (DUF3339)	IPR021775: Protein of unknown function DUF3339	"-	G	PF11820	IPR021775	"-
TraesCS1B02G020600.1	4.26164	"-	"-	1.63624	1.50387	"-	"-	"-	***	tr|Q9XHQ2|Q9XHQ2_HORVU	Receptor-like kinase	PF00069: Protein kinase domain	IPR000719: Protein kinase domain; IPR008271: Serine/threonine-protein kinase, active site; IPR011009: Protein kinase-like domain; IPR017441: Protein kinase, ATP binding site	GO:0004672 MF: protein kinase activity;GO:0005524 MF: ATP binding;GO:0006468 BP: protein phosphorylation	G	PF00069	IPR000719; IPR008271; IPR011009; IPR017441	GO:0004672; GO:0005524; GO:0006468
TraesCS1B02G020700.4	"-	"-	"-	6.97348	"-	"-	"-	"-	***	tr|Q9SWF1|Q9SWF1_ORYSA	Receptor kinase	PF00069: Protein kinase domain	IPR000719: Protein kinase domain; IPR008271: Serine/threonine-protein kinase, active site; IPR011009: Protein kinase-like domain; IPR017441: Protein kinase, ATP binding site	GO:0004672 MF: protein kinase activity;GO:0005524 MF: ATP binding;GO:0006468 BP: protein phosphorylation	G	PF00069	IPR000719; IPR008271; IPR011009; IPR017441	GO:0004672; GO:0005524; GO:0006468
TraesCS1B02G022400.1	"-	"-	"-	1.98205	2.48348	"-	"-	"-	***	tr|Q6PRE0|Q6PRE0_WHEAT	Receptor-like kinase protein	PF00069: Protein kinase domain	IPR000719: Protein kinase domain; IPR008271: Serine/threonine-protein kinase, active site; IPR011009: Protein kinase-like domain; IPR017441: Protein kinase, ATP binding site	GO:0004672 MF: protein kinase activity;GO:0005524 MF: ATP binding;GO:0006468 BP: protein phosphorylation	G	PF00069	IPR000719; IPR008271; IPR011009; IPR017441	GO:0004672; GO:0005524; GO:0006468
TraesCS1B02G036700.1	10.8998	"-	"-	"-	"-	"-	"-	"-	*-*	sp|P93194|RPK1_IPONI	Receptor-like protein kinase	PF00069: Protein kinase domain	IPR000719: Protein kinase domain; IPR008271: Serine/threonine-protein kinase, active site; IPR011009: Protein kinase-like domain; IPR017441: Protein kinase, ATP binding site	GO:0004672 MF: protein kinase activity;GO:0005524 MF: ATP binding;GO:0006468 BP: protein phosphorylation	G	PF00069	IPR000719; IPR008271; IPR011009; IPR017441	GO:0004672; GO:0005524; GO:0006468
TraesCS1B02G036900.1	"-	"-	"-	1.63142	"-	"-	"-	"-	***	tr|A0A0K9NTE4|A0A0K9NTE4_ZOSMR	RING/U-box superfamily protein	PF14369: zinc-ribbon; PF13639: Ring finger domain; PF06547: Protein of unknown function (DUF1117)	IPR001841: Zinc finger, RING-type; IPR010543: Domain of unknown function DUF1117; IPR013083: Zinc finger, RING/FYVE/PHD-type	GO:0005515 MF: protein binding;GO:0008270 MF: zinc ion binding	G	PF14369; PF13639; PF06547	IPR001841; IPR010543; IPR013083	GO:0005515; GO:0008270
TraesCS1B02G041400.1	"-	"-	"-	1.76236	1.68359	"-	"-	"-	***	tr|K7VCJ3|K7VCJ3_MAIZE	Glycosyltransferase	PF04577: Protein of unknown function (DUF563)	IPR007657: Glycosyltransferase 61	GO:0016757 MF: transferase activity, transferring glycosyl groups	G	PF04577	IPR007657	GO:0016757
TraesCS1B02G044800.1	"-	"-	"-	1.41671	"-	"-	"-	"-	***	tr|Q10NB4|Q10NB4_ORYSJ	Clathrin assembly protein, putative, expressed	PF07651: ANTH domain	IPR008942: ENTH/VHS; IPR011417: AP180 N-terminal homology (ANTH) domain; IPR013809: ENTH domain; IPR014712: Phosphoinositide-binding clathrin adaptor, domain 2	GO:0005543 MF: phospholipid binding;GO:0005545 MF: 1-phosphatidylinositol binding;GO:0030136 CC: clathrin-coated vesicle;GO:0030276 MF: clathrin binding;GO:0048268 BP: clathrin coat assembly	G	PF07651	IPR008942; IPR011417; IPR013809; IPR014712	GO:0005543; GO:0005545; GO:0030136; GO:0030276; GO:0048268
TraesCS1B02G045300.1	"-	"-	"-	3.1757	"-	"-	"-	"-	*-*	tr|A0A072UBL3|A0A072UBL3_MEDTR	Cysteine-rich receptor-kinase-like protein	PF01657: Salt stress response/antifungal	IPR002902: Gnk2-homologous domain	"-	G	PF01657	IPR002902	"-
TraesCS1B02G045700.1	-1.07001	"-	"-	"-	"-	"-	"-	"-	***	tr|D7RXX9|D7RXX9_ORYSI	Mitochondrial ATP synthase 6 kDa subunit	"-	"-	"-	G	"-	"-	"-
TraesCS1B02G052600.1	"-	"-	5.90555	"-	"-	"-	"-	"-	***	AT4G10490.1	2-oxoglutarate (2OG) and Fe(II)-dependent oxygenase superfamily protein	PF14226: non-haem dioxygenase in morphine synthesis N-terminal; PF03171: 2OG-Fe(II) oxygenase superfamily	IPR005123: Oxoglutarate/iron-dependent dioxygenase; IPR026992: Non-haem dioxygenase N-terminal domain; IPR027443: Isopenicillin N synthase-like	GO:0016491 MF: oxidoreductase activity;GO:0055114 BP: oxidation-reduction process	G	PF14226; PF03171	IPR005123; IPR026992; IPR027443	GO:0016491; GO:0055114
TraesCS1B02G062300.1	"-	"-	"-	4.21378	"-	"-	"-	"-	***	tr|B8XSM9|B8XSM9_WHEAT	Lectin receptor kinase	PF00139: Legume lectin domain; PF00069: Protein kinase domain	IPR000719: Protein kinase domain; IPR001220: Legume lectin domain; IPR008271: Serine/threonine-protein kinase, active site; IPR011009: Protein kinase-like domain; IPR013320: Concanavalin A-like lectin/glucanase domain; IPR017441: Protein kinase, ATP binding site	GO:0004672 MF: protein kinase activity;GO:0005524 MF: ATP binding;GO:0006468 BP: protein phosphorylation;GO:0030246 MF: carbohydrate binding	G	PF00139; PF00069	IPR000719; IPR001220; IPR008271; IPR011009; IPR013320; IPR017441	GO:0004672; GO:0005524; GO:0006468; GO:0030246
TraesCS1B02G062400.1	"-	"-	"-	4.74218	"-	"-	"-	"-	-**	AT1G31130.1	polyadenylate-binding protein 1-B-binding protein	"-	"-	"-	G	"-	"-	"-
TraesCS1B02G064500.1	4.47568	"-	"-	"-	"-	"-	"-	"-	***	tr|B9SAG6|B9SAG6_RICCO	Receptor protein kinase, putative	PF08263: Leucine rich repeat N-terminal domain; PF13855: Leucine rich repeat; PF00560: Leucine Rich Repeat; PF12799: Leucine Rich repeats (2 copies); PF00069: Protein kinase domain	IPR000719: Protein kinase domain; IPR001611: Leucine-rich repeat; IPR003591: Leucine-rich repeat, typical subtype; IPR008271: Serine/threonine-protein kinase, active site; IPR011009: Protein kinase-like domain; IPR013210: Leucine-rich repeat-containing N-terminal, plant-type; IPR017441: Protein kinase, ATP binding site; IPR025875: Leucine rich repeat 4; IPR032675: Leucine-rich repeat domain, L do…	GO:0004672 MF: protein kinase activity;GO:0005515 MF: protein binding;GO:0005524 MF: ATP binding;GO:0006468 BP: protein phosphorylation	G	PF08263; PF13855; PF00560; PF12799; PF00069	IPR000719; IPR001611; IPR003591; IPR008271; IPR011009; IPR013210; IPR017441; IPR025875; IPR032675	GO:0004672; GO:0005515; GO:0005524; GO:0006468
TraesCS1B02G065100.2	6.77689	"-	"-	3.20099	2.60339	"-	"-	"-	***	tr|B9SAG6|B9SAG6_RICCO	Receptor protein kinase, putative	PF08263: Leucine rich repeat N-terminal domain; PF13855: Leucine rich repeat; PF13516: Leucine Rich repeat; PF00069: Protein kinase domain	IPR000719: Protein kinase domain; IPR001611: Leucine-rich repeat; IPR008271: Serine/threonine-protein kinase, active site; IPR011009: Protein kinase-like domain; IPR013210: Leucine-rich repeat-containing N-terminal, plant-type; IPR017441: Protein kinase, ATP binding site; IPR032675: Leucine-rich repeat domain, L domain-like	GO:0004672 MF: protein kinase activity;GO:0005515 MF: protein binding;GO:0005524 MF: ATP binding;GO:0006468 BP: protein phosphorylation	G	PF08263; PF13855; PF13516; PF00069	IPR000719; IPR001611; IPR008271; IPR011009; IPR013210; IPR017441; IPR032675	GO:0004672; GO:0005515; GO:0005524; GO:0006468
TraesCS1B02G075800.1	"-	"-	-1.72323	"-	"-	"-	"-	"-	*-*	sp|P93194|RPK1_IPONI	Receptor-like protein kinase	PF00069: Protein kinase domain	IPR000719: Protein kinase domain; IPR008271: Serine/threonine-protein kinase, active site; IPR011009: Protein kinase-like domain; IPR017441: Protein kinase, ATP binding site	GO:0004672 MF: protein kinase activity;GO:0005524 MF: ATP binding;GO:0006468 BP: protein phosphorylation	G	PF00069	IPR000719; IPR008271; IPR011009; IPR017441	GO:0004672; GO:0005524; GO:0006468
TraesCS1B02G080400.1	"-	"-	"-	-1.03587	"-	"-	"-	"-	***	tr|A0A1D5SNI2|A0A1D5SNI2_WHEAT	Glycosyltransferase	PF00201: UDP-glucoronosyl and UDP-glucosyl transferase	IPR002213: UDP-glucuronosyl/UDP-glucosyltransferase	GO:0008152 BP: metabolic process;GO:0016758 MF: transferase activity, transferring hexosyl groups	G	PF00201	IPR002213	GO:0008152; GO:0016758
TraesCS1B02G086800.1	"-	"-	"-	-2.41159	"-	"-	"-	"-	***	AT5G64190.2	neuronal PAS domain protein	"-	"-	"-	G	"-	"-	"-
TraesCS1B02G091500.1	"-	"-	"-	1.48385	1.70682	"-	"-	"-	***	tr|Q53UC7|Q53UC7_WHEAT	BZIP transcription factor	PF07716: Basic region leucine zipper	IPR004827: Basic-leucine zipper domain	GO:0003700 MF: transcription factor activity, sequence-specific DNA binding;GO:0006355 BP: regulation of transcription, DNA-templated;GO:0043565 MF: sequence-specific DNA binding	G	PF07716	IPR004827	GO:0003700; GO:0006355; GO:0043565
TraesCS1B02G101500.1	"-	2.86511	"-	"-	"-	"-	"-	"-	***	tr|A0A1E5VQE1|A0A1E5VQE1_9POAL	Benzyl alcohol O-benzoyltransferase	PF02458: Transferase family	IPR003480: Transferase	GO:0016747 MF: transferase activity, transferring acyl groups other than amino-acyl groups	G	PF02458	IPR003480	GO:0016747
TraesCS1B02G102000.1	"-	"-	"-	"-	2.01544	"-	"-	"-	--*	sp|Q3ZYU9|HRCA_DEHMC	Heat-inducible transcription repressor HrcA	"-	"-	"-	G	"-	"-	"-
TraesCS1B02G110800.1	"-	"-	"-	1.81104	"-	"-	"-	"-	***	tr|B7E5A6|B7E5A6_ORYSJ	cDNA clone:001-032-A03, full insert sequence	"-	"-	"-	G	"-	"-	"-
TraesCS1B02G111600.1	"-	1.37089	"-	1.1988	"-	"-	"-	"-	***	tr|B6U078|B6U078_MAIZE	F-box domain containing protein	"-	IPR001810: F-box domain	GO:0005515 MF: protein binding	TE?	"-	IPR001810	GO:0005515
TraesCS1B02G117400.1	-1.47198	"-	"-	"-	"-	"-	"-	"-	***	tr|A0A0E3JS38|A0A0E3JS38_ECHCG	1-aminocyclopropane-1-carboxylate oxidase	PF14226: non-haem dioxygenase in morphine synthesis N-terminal; PF03171: 2OG-Fe(II) oxygenase superfamily	IPR005123: Oxoglutarate/iron-dependent dioxygenase; IPR026992: Non-haem dioxygenase N-terminal domain; IPR027443: Isopenicillin N synthase-like	GO:0016491 MF: oxidoreductase activity;GO:0055114 BP: oxidation-reduction process	G	PF14226; PF03171	IPR005123; IPR026992; IPR027443	GO:0016491; GO:0055114
TraesCS1B02G117500.1	-1.57726	"-	"-	"-	"-	"-	"-	"-	***	tr|A0A0E3JS38|A0A0E3JS38_ECHCG	1-aminocyclopropane-1-carboxylate oxidase	PF14226: non-haem dioxygenase in morphine synthesis N-terminal; PF03171: 2OG-Fe(II) oxygenase superfamily	IPR005123: Oxoglutarate/iron-dependent dioxygenase; IPR026992: Non-haem dioxygenase N-terminal domain; IPR027443: Isopenicillin N synthase-like	GO:0016491 MF: oxidoreductase activity;GO:0055114 BP: oxidation-reduction process	G	PF14226; PF03171	IPR005123; IPR026992; IPR027443	GO:0016491; GO:0055114
TraesCS1B02G121700.1	"-	"-	"-	2.00668	1.73286	"-	"-	"-	***	tr|A0A1E5UTN6|A0A1E5UTN6_9POAL	BTB/POZ and MATH domain-containing protein 2	PF00651: BTB/POZ domain	IPR000210: BTB/POZ domain; IPR002083: MATH/TRAF domain; IPR008974: TRAF-like; IPR011333: SKP1/BTB/POZ domain	GO:0005515 MF: protein binding	G	PF00651	IPR000210; IPR002083; IPR008974; IPR011333	GO:0005515
TraesCS1B02G122800.1	"-	"-	"-	5.38891	"-	"-	"-	"-	***	tr|M8ANW0|M8ANW0_AEGTA	Phenylalanine ammonia-lyase	PF00221: Aromatic amino acid lyase	IPR001106: Aromatic amino acid lyase; IPR005922: Phenylalanine ammonia-lyase; IPR008948: L-Aspartase-like; IPR022313: Phenylalanine/histidine ammonia-lyases, active site; IPR023144: Phenylalanine ammonia-lyase, shielding domain; IPR024083: Fumarase/histidase, N-terminal	GO:0003824 MF: catalytic activity;GO:0005737 CC: cytoplasm;GO:0006559 BP: L-phenylalanine catabolic process;GO:0016841 MF: ammonia-lyase activity	G	PF00221	IPR001106; IPR005922; IPR008948; IPR022313; IPR023144; IPR024083	GO:0003824; GO:0005737; GO:0006559; GO:0016841
TraesCS1B02G126900.1	"-	"-	"-	-2.28601	"-	"-	"-	"-	***	tr|A0A0F7GZB6|A0A0F7GZB6_9ROSI	Chlororespiratory reduction31	PF11623: Protein of unknown function (DUF3252)	IPR021659: NADH dehydrogenase-like complex, subunit S	GO:0009767 BP: photosynthetic electron transport chain	G	PF11623	IPR021659	GO:0009767
TraesCS1B02G135300.1	"-	"-	"-	-3.25809	"-	"-	"-	"-	***	tr|Q2HUA9|Q2HUA9_MEDTR	Embryo-specific 3	PF06232: Embryo-specific protein 3, (ATS3)	IPR001024: PLAT/LH2 domain; IPR010417: Embryo-specific ATS3	GO:0005515 MF: protein binding	G	PF06232	IPR001024; IPR010417	GO:0005515
TraesCS1B02G153000.1	"-	"-	-1.42963	"-	"-	"-	"-	"-	***	tr|A0A1E5V7A0|A0A1E5V7A0_9POAL	UPF0496 protein	"-	"-	"-	G	"-	"-	"-
TraesCS1B02G165800.1	"-	"-	"-	1.04435	"-	"-	"-	"-	***	tr|B4FC48|B4FC48_MAIZE	50S ribosomal protein L11	PF03946: Ribosomal protein L11, N-terminal domain; PF00298: Ribosomal protein L11, RNA binding domain	IPR000911: Ribosomal protein L11/L12; IPR006519: Ribosomal protein L11, bacterial-type; IPR020783: Ribosomal protein L11, C-terminal; IPR020784: Ribosomal protein L11, N-terminal	GO:0003735 MF: structural constituent of ribosome;GO:0005840 CC: ribosome;GO:0006412 BP: translation	G	PF03946; PF00298	IPR000911; IPR006519; IPR020783; IPR020784	GO:0003735; GO:0005840; GO:0006412
TraesCS1B02G169600.2	"-	"-	32.4517	"-	"-	"-	"-	"-	***	tr|W5AHM4|W5AHM4_WHEAT	Non-lysosomal glucosylceramidase	PF12215: beta-glucosidase 2, glycosyl-hydrolase family 116 N-term; PF04685: Glycosyl-hydrolase family 116, catalytic region	IPR006775: Glycosyl-hydrolase family 116, catalytic region; IPR008928: Six-hairpin glycosidase-like; IPR014551: Beta-glucosidase GBA2-type; IPR024462: Glycosyl-hydrolase family 116, N-terminal	GO:0003824 MF: catalytic activity;GO:0004348 MF: glucosylceramidase activity;GO:0004553 MF: hydrolase activity, hydrolyzing O-glycosyl compounds;GO:0006680 BP: glucosylceramide catabolic process;GO:0016020 CC: membrane	G	PF12215; PF04685	IPR006775; IPR008928; IPR014551; IPR024462	GO:0003824; GO:0004348; GO:0004553; GO:0006680; GO:0016020
TraesCS1B02G172300.1	-1.0501	"-	"-	"-	"-	"-	"-	"-	--*	AT1G15460.2	HCO3- transporter family	"-	"-	"-	G	"-	"-	"-
TraesCS1B02G176700.1	"-	"-	"-	-1.23132	"-	"-	"-	"-	--*	tr|A0A0B2PL32|A0A0B2PL32_GLYSO	L-type lectin-domain containing receptor kinase VIII.2	"-	"-	"-	G	"-	"-	"-
TraesCS1B02G179300.1	"-	"-	"-	4.7101	5.07787	"-	"-	"-	*-*	tr|Q8W5I9|Q8W5I9_ORYSJ	Cotton fiber expressed protein-like protein	PF05553: Cotton fibre expressed protein	IPR008480: Protein of unknown function DUF761, plant	"-	G	PF05553	IPR008480	"-
TraesCS1B02G182000.1	1.3832	"-	"-	2.11158	"-	"-	"-	"-	***	tr|A0A1D5SHE2|A0A1D5SHE2_WHEAT	Alpha-galactosidase	PF16499: Alpha galactosidase A	IPR000111: Glycoside hydrolase family 27/36, conserved site; IPR002241: Glycoside hydrolase, family 27; IPR013785: Aldolase-type TIM barrel; IPR017853: Glycoside hydrolase superfamily	GO:0003824 MF: catalytic activity;GO:0004553 MF: hydrolase activity, hydrolyzing O-glycosyl compounds;GO:0005975 BP: carbohydrate metabolic process	G	PF16499	IPR000111; IPR002241; IPR013785; IPR017853	GO:0003824; GO:0004553; GO:0005975
TraesCS1B02G184000.1	"-	1.23596	"-	"-	"-	"-	"-	"-	***	AT1G55265.1	DUF538 family protein, putative (Protein of unknown function, DUF538)	PF04398: Protein of unknown function, DUF538	IPR007493: Protein of unknown function DUF538	"-	U	PF04398	IPR007493	"-
TraesCS1B02G190600.1	"-	"-	"-	3.16214	"-	"-	"-	"-	***	tr|A0A1E5UQE4|A0A1E5UQE4_9POAL	Benzyl alcohol O-benzoyltransferase	PF02458: Transferase family	IPR003480: Transferase	GO:0016747 MF: transferase activity, transferring acyl groups other than amino-acyl groups	G	PF02458	IPR003480	GO:0016747
TraesCS1B02G195500.1	"-	"-	"-	"-	2.77957	"-	"-	"-	***	tr|A0A061G7P2|A0A061G7P2_THECC	Peptidoglycan-binding LysM domain-containing protein	PF01476: LysM domain	IPR018392: LysM domain	"-	G	PF01476	IPR018392	"-
TraesCS1B02G201800.1	"-	"-	"-	"-	2.79874	"-	"-	"-	***	tr|D7LF78|D7LF78_ARALL	Auxin-responsive family protein	PF02519: Auxin responsive protein	IPR003676: Small auxin-up RNA	GO:0009733 BP: response to auxin	G	PF02519	IPR003676	GO:0009733
TraesCS1B02G203900.1	"-	1.91379	"-	"-	"-	"-	"-	"-	***	AT3G60680.1	DUF641 family protein (DUF641)	PF04859: Plant protein of unknown function (DUF641)	IPR006943: Domain of unknown function DUF641, plant	"-	G	PF04859	IPR006943	"-
TraesCS1B02G206800.1	"-	"-	"-	-3.787	"-	"-	"-	"-	***	tr|B1N662|B1N662_SOLLC	Mitochondrial carrier protein	PF00153: Mitochondrial carrier protein	IPR018108: Mitochondrial substrate/solute carrier; IPR023395: Mitochondrial carrier domain	"-	G	PF00153	IPR018108; IPR023395	"-
TraesCS1B02G211700.1	"-	"-	"-	3.79668	"-	"-	"-	"-	***	tr|B9GRL1|B9GRL1_POPTR	Cytochrome P450 family protein	PF00067: Cytochrome P450	IPR001128: Cytochrome P450; IPR002401: Cytochrome P450, E-class, group I; IPR017972: Cytochrome P450, conserved site	GO:0005506 MF: iron ion binding;GO:0016705 MF: oxidoreductase activity, acting on paired donors, with incorporation or reduction of molecular oxygen;GO:0020037 MF: heme binding;GO:0055114 BP: oxidation-reduction process	G	PF00067	IPR001128; IPR002401; IPR017972	GO:0005506; GO:0016705; GO:0020037; GO:0055114
TraesCS1B02G217600.1	"-	2.22495	"-	2.81179	"-	"-	"-	"-	***	tr|R7W666|R7W666_AEGTA	Adipocyte plasma membrane-associated protein	PF03088: Strictosidine synthase	IPR011042: Six-bladed beta-propeller, TolB-like; IPR018119: Strictosidine synthase, conserved region	GO:0009058 BP: biosynthetic process;GO:0016844 MF: strictosidine synthase activity	G	PF03088	IPR011042; IPR018119	GO:0009058; GO:0016844
TraesCS1B02G232500.1	"-	"-	"-	-1.66418	"-	"-	"-	"-	*-*	tr|Q9M221|Q9M221_ARATH	Cotton fiber protein	PF05553: Cotton fibre expressed protein	IPR008480: Protein of unknown function DUF761, plant	"-	G	PF05553	IPR008480	"-
TraesCS1B02G233200.1	"-	1.84426	"-	1.87175	"-	"-	"-	"-	***	tr|W9R0H2|W9R0H2_9ROSA	Leucine--tRNA ligase	PF00133: tRNA synthetases class I (I, L, M and V); PF08264: Anticodon-binding domain of tRNA	IPR001412: Aminoacyl-tRNA synthetase, class I, conserved site; IPR002300: Aminoacyl-tRNA synthetase, class Ia; IPR004493: Leucyl-tRNA synthetase, class Ia, archaeal/eukaryotic cytosolic; IPR009008: Valyl/Leucyl/Isoleucyl-tRNA synthetase, editing domain; IPR009080: Aminoacyl-tRNA synthetase, class Ia, anticodon-binding; IPR013155: Methionyl/Valyl/Leucyl/Isoleucyl-tRNA synthetase, anticodon-binding…	GO:0000166 MF: nucleotide binding;GO:0002161 MF: aminoacyl-tRNA editing activity;GO:0004812 MF: aminoacyl-tRNA ligase activity;GO:0004823 MF: leucine-tRNA ligase activity;GO:0005524 MF: ATP binding;GO:0005737 CC: cytoplasm;GO:0006418 BP: tRNA aminoacylation for protein translation;GO:0006429 BP: leucyl-tRNA aminoacylation	G	PF00133; PF08264	IPR001412; IPR002300; IPR004493; IPR009008; IPR009080; IPR013155; IPR014729	GO:0000166; GO:0002161; GO:0004812; GO:0004823; GO:0005524; GO:0005737; GO:0006418; GO:0006429
TraesCS1B02G244300.1	"-	"-	"-	-1.84249	"-	"-	"-	"-	***	tr|A0A199V5E0|A0A199V5E0_ANACO	Phytochrome A-associated F-box protein	"-	IPR001810: F-box domain	GO:0005515 MF: protein binding	TE?	"-	IPR001810	GO:0005515
TraesCS1B02G251600.1	"-	"-	"-	3.37686	"-	"-	"-	"-	***	tr|R4WCH5|R4WCH5_9POAL	Cytochrome P450	PF00067: Cytochrome P450	IPR001128: Cytochrome P450; IPR002401: Cytochrome P450, E-class, group I; IPR017972: Cytochrome P450, conserved site	GO:0005506 MF: iron ion binding;GO:0016705 MF: oxidoreductase activity, acting on paired donors, with incorporation or reduction of molecular oxygen;GO:0020037 MF: heme binding;GO:0055114 BP: oxidation-reduction process	G	PF00067	IPR001128; IPR002401; IPR017972	GO:0005506; GO:0016705; GO:0020037; GO:0055114
TraesCS1B02G257000.1	"-	"-	"-	3.90878	2.38108	"-	"-	"-	***	tr|Q2R0R5|Q2R0R5_ORYSJ	Cytochrome P450 family protein	PF00067: Cytochrome P450	IPR001128: Cytochrome P450; IPR002401: Cytochrome P450, E-class, group I; IPR017972: Cytochrome P450, conserved site	GO:0005506 MF: iron ion binding;GO:0016705 MF: oxidoreductase activity, acting on paired donors, with incorporation or reduction of molecular oxygen;GO:0020037 MF: heme binding;GO:0055114 BP: oxidation-reduction process	G	PF00067	IPR001128; IPR002401; IPR017972	GO:0005506; GO:0016705; GO:0020037; GO:0055114
TraesCS1B02G258600.1	"-	"-	"-	-1.52443	"-	"-	"-	"-	***	tr|A0A072US70|A0A072US70_MEDTR	Cytochrome P450 family protein, putative	"-	"-	"-	G	"-	"-	"-
TraesCS1B02G261000.1	"-	"-	"-	"-	-1.0742	"-	"-	"-	--*	tr|A0A061EWE7|A0A061EWE7_THECC	Glycine-rich protein, putative	"-	"-	"-	G	"-	"-	"-
TraesCS1B02G263100.1	"-	"-	"-	3.95548	"-	"-	"-	"-	***	tr|A0A1E5UX10|A0A1E5UX10_9POAL	Basic 7S globulin	PF14543: Xylanase inhibitor N-terminal; PF14541: Xylanase inhibitor C-terminal	IPR021109: Aspartic peptidase domain; IPR032799: Xylanase inhibitor, C-terminal; IPR032861: Xylanase inhibitor, N-terminal; IPR033121: Peptidase family A1 domain	"-	G	PF14543; PF14541	IPR021109; IPR032799; IPR032861; IPR033121	"-
TraesCS1B02G267600.1	"-	"-	"-	4.27986	"-	"-	"-	"-	***	tr|A0A061FQK7|A0A061FQK7_THECC	Alpha/beta-Hydrolases superfamily protein	PF07859: alpha/beta hydrolase fold	IPR013094: Alpha/beta hydrolase fold-3; IPR029058: Alpha/Beta hydrolase fold	GO:0008152 BP: metabolic process;GO:0016787 MF: hydrolase activity	G	PF07859	IPR013094; IPR029058	GO:0008152; GO:0016787
TraesCS1B02G268900.1	-2.09539	"-	"-	"-	"-	"-	"-	"-	***	tr|W9S6Z7|W9S6Z7_9ROSA	Two-component response regulator	PF00249: Myb-like DNA-binding domain	IPR001005: SANT/Myb domain; IPR006447: Myb domain, plants; IPR009057: Homeobox domain-like; IPR017930: Myb domain	GO:0003677 MF: DNA binding	G	PF00249	IPR001005; IPR006447; IPR009057; IPR017930	GO:0003677
TraesCS1B02G282600.1	"-	"-	"-	3.84731	"-	"-	"-	"-	--*	AT3G10340.1	phenylalanine ammonia-lyase 4	"-	"-	"-	G	"-	"-	"-
TraesCS1B02G291500.1	"-	"-	"-	3.78776	"-	"-	"-	"-	***	tr|B8AYU7|B8AYU7_ORYSI	Aldo-keto reductase	PF00248: Aldo/keto reductase family	IPR018170: Aldo/keto reductase, conserved site; IPR020471: Aldo/keto reductase; IPR023210: NADP-dependent oxidoreductase domain	GO:0016491 MF: oxidoreductase activity;GO:0055114 BP: oxidation-reduction process	G	PF00248	IPR018170; IPR020471; IPR023210	GO:0016491; GO:0055114
TraesCS1B02G291700.2	"-	"-	"-	4.0244	4.97703	"-	"-	"-	-**	tr|G7JTE2|G7JTE2_MEDTR	Legume-specific protein	"-	"-	"-	G	"-	"-	"-
TraesCS1B02G298500.1	-2.94851	"-	"-	"-	"-	"-	"-	"-	*-*	tr|M7Z6B4|M7Z6B4_TRIUA	Serine/threonine-protein kinase ATR	PF02259: FAT domain	IPR003151: PIK-related kinase, FAT; IPR011989: Armadillo-like helical; IPR014009: PIK-related kinase	GO:0005515 MF: protein binding	G	PF02259	IPR003151; IPR011989; IPR014009	GO:0005515
TraesCS1B02G307200.1	"-	"-	"-	1.17762	"-	"-	"-	"-	***	tr|B9RAG8|B9RAG8_RICCO	Exocyst complex component, putative	PF03081: Exo70 exocyst complex subunit	IPR004140: Exocyst complex component Exo70; IPR016159: Cullin repeat-like-containing domain	GO:0000145 CC: exocyst;GO:0006887 BP: exocytosis	G	PF03081	IPR004140; IPR016159	GO:0000145; GO:0006887
TraesCS1B02G310100.1	"-	"-	"-	1.66382	"-	"-	"-	"-	***	tr|A0A0K9NVV7|A0A0K9NVV7_ZOSMR	U-box domain-containing protein	PF04564: U-box domain; PF00514: Armadillo/beta-catenin-like repeat	IPR000225: Armadillo; IPR003613: U box domain; IPR011989: Armadillo-like helical; IPR013083: Zinc finger, RING/FYVE/PHD-type; IPR016024: Armadillo-type fold	GO:0004842 MF: ubiquitin-protein transferase activity;GO:0005488 MF: binding;GO:0005515 MF: protein binding;GO:0016567 BP: protein ubiquitination	G	PF04564; PF00514	IPR000225; IPR003613; IPR011989; IPR013083; IPR016024	GO:0004842; GO:0005488; GO:0005515; GO:0016567
TraesCS1B02G322400.1	"-	2.11533	"-	2.27958	"-	"-	"-	"-	***	tr|A0A061GQT5|A0A061GQT5_THECC	Nucleotide-sugar transporter family protein	PF03151: Triose-phosphate Transporter family	IPR004853: Sugar phosphate transporter domain	"-	G	PF03151	IPR004853	"-
TraesCS1B02G322500.1	"-	"-	"-	"-	3.23105	"-	"-	"-	***	tr|B6TPQ7|B6TPQ7_MAIZE	Polygalacturonase	PF00295: Glycosyl hydrolases family 28	IPR000743: Glycoside hydrolase, family 28; IPR006626: Parallel beta-helix repeat; IPR011050: Pectin lyase fold/virulence factor; IPR012334: Pectin lyase fold	GO:0004650 MF: polygalacturonase activity;GO:0005975 BP: carbohydrate metabolic process	G	PF00295	IPR000743; IPR006626; IPR011050; IPR012334	GO:0004650; GO:0005975
TraesCS1B02G334600.2	24.4369	"-	-23.8745	"-	-24.4129	"-	"-	"-	***	tr|B6U4F7|B6U4F7_MAIZE	Acylamino-acid-releasing enzyme	PF07676: WD40-like Beta Propeller Repeat; PF00326: Prolyl oligopeptidase family	IPR001375: Peptidase S9, prolyl oligopeptidase, catalytic domain; IPR002471: Peptidase S9, serine active site; IPR011659: WD40-like Beta Propeller; IPR029058: Alpha/Beta hydrolase fold	GO:0004252 MF: serine-type endopeptidase activity;GO:0006508 BP: proteolysis;GO:0008236 MF: serine-type peptidase activity	G	PF07676; PF00326	IPR001375; IPR002471; IPR011659; IPR029058	GO:0004252; GO:0006508; GO:0008236
TraesCS1B02G341900.1	"-	"-	"-	-1.24746	"-	"-	"-	"-	***	tr|B7FGI9|B7FGI9_MEDTR	LURP-one-like protein	PF04525: LURP-one-related	IPR007612: LURP1-related protein domain; IPR025659: Tubby C-terminal-like domain	"-	G	PF04525	IPR007612; IPR025659	"-
TraesCS1B02G348900.1	"-	"-	"-	-3.10856	"-	"-	"-	"-	***	tr|D0VBJ2|D0VBJ2_9POAL	O-methyltransferase-like protein	PF00891: O-methyltransferase	IPR001077: O-methyltransferase, family 2; IPR016461: O-methyltransferase COMT-type; IPR029063: S-adenosyl-L-methionine-dependent methyltransferase	GO:0008168 MF: methyltransferase activity;GO:0008171 MF: O-methyltransferase activity	G	PF00891	IPR001077; IPR016461; IPR029063	GO:0008168; GO:0008171
TraesCS1B02G349100.1	"-	"-	"-	-3.08569	-4.00564	"-	"-	"-	***	tr|D0VBJ2|D0VBJ2_9POAL	O-methyltransferase-like protein	PF08100: Dimerisation domain; PF00891: O-methyltransferase	IPR001077: O-methyltransferase, family 2; IPR011991: Winged helix-turn-helix DNA-binding domain; IPR012967: Plant methyltransferase dimerisation; IPR016461: O-methyltransferase COMT-type; IPR029063: S-adenosyl-L-methionine-dependent methyltransferase	GO:0008168 MF: methyltransferase activity;GO:0008171 MF: O-methyltransferase activity;GO:0046983 MF: protein dimerization activity	G	PF08100; PF00891	IPR001077; IPR011991; IPR012967; IPR016461; IPR029063	GO:0008168; GO:0008171; GO:0046983
TraesCS1B02G361500.1	"-	"-	"-	3.60895	"-	"-	"-	"-	***	tr|A0A1D5SAK4|A0A1D5SAK4_WHEAT	Glycosyltransferase	PF00201: UDP-glucoronosyl and UDP-glucosyl transferase	IPR002213: UDP-glucuronosyl/UDP-glucosyltransferase	GO:0008152 BP: metabolic process;GO:0016758 MF: transferase activity, transferring hexosyl groups	G	PF00201	IPR002213	GO:0008152; GO:0016758
TraesCS1B02G361600.1	"-	"-	"-	2.11735	1.61622	"-	"-	"-	***	tr|A0A1D5SAK3|A0A1D5SAK3_WHEAT	Glycosyltransferase	PF00201: UDP-glucoronosyl and UDP-glucosyl transferase	IPR002213: UDP-glucuronosyl/UDP-glucosyltransferase	GO:0008152 BP: metabolic process;GO:0016758 MF: transferase activity, transferring hexosyl groups	G	PF00201	IPR002213	GO:0008152; GO:0016758
TraesCS1B02G363700.1	"-	"-	"-	1.01308	"-	"-	"-	"-	***	tr|A0A1J3FIE8|A0A1J3FIE8_NOCCA	Fatty acid oxidation complex subunit alpha	PF00378: Enoyl-CoA hydratase/isomerase	IPR001753: Crotonase superfamily; IPR029045: ClpP/crotonase-like domain	GO:0003824 MF: catalytic activity;GO:0008152 BP: metabolic process	G	PF00378	IPR001753; IPR029045	GO:0003824; GO:0008152
TraesCS1B02G365100.1	"-	"-	"-	-1.96631	-2.37333	"-	"-	"-	***	AT1G29640.1	senescence regulator (Protein of unknown function, DUF584)	PF04520: Senescence regulator	IPR007608: Senescence regulator S40	"-	G	PF04520	IPR007608	"-
TraesCS1B02G365200.1	"-	"-	"-	6.41817	4.6229	"-	"-	"-	*-*	AT2G34340.1	senescence regulator (Protein of unknown function, DUF584)	PF04520: Senescence regulator	IPR007608: Senescence regulator S40	"-	G	PF04520	IPR007608	"-
TraesCS1B02G368200.1	"-	"-	"-	3.60016	"-	"-	"-	"-	***	tr|A0A0U2RTH9|A0A0U2RTH9_ORYSA	NBS-LRR-like resistance protein	PF00931: NB-ARC domain	IPR002182: NB-ARC; IPR027417: P-loop containing nucleoside triphosphate hydrolase	GO:0043531 MF: ADP binding	G	PF00931	IPR002182; IPR027417	GO:0043531
TraesCS1B02G371900.1	"-	7.88982	"-	6.98444	"-	"-	"-	"-	***	tr|Q2R491|Q2R491_ORYSJ	Cytochrome P450 family protein, expressed	PF00067: Cytochrome P450	IPR001128: Cytochrome P450; IPR002401: Cytochrome P450, E-class, group I	GO:0005506 MF: iron ion binding;GO:0016705 MF: oxidoreductase activity, acting on paired donors, with incorporation or reduction of molecular oxygen;GO:0020037 MF: heme binding;GO:0055114 BP: oxidation-reduction process	G	PF00067	IPR001128; IPR002401	GO:0005506; GO:0016705; GO:0020037; GO:0055114
TraesCS1B02G386900.1	1.06501	"-	"-	"-	"-	"-	"-	"-	***	tr|B4FAQ5|B4FAQ5_MAIZE	VIP1 protein	"-	"-	"-	G	"-	"-	"-
TraesCS1B02G388200.1	5.13031	"-	"-	"-	"-	"-	"-	"-	***	tr|F2CTY1|F2CTY1_HORVV	Chlorophyll a-b binding protein, chloroplastic	PF00504: Chlorophyll A-B binding protein	IPR022796: Chlorophyll A-B binding protein; IPR023329: Chlorophyll a/b binding protein domain	"-	G	PF00504	IPR022796; IPR023329	"-
TraesCS1B02G388300.1	6.28886	"-	"-	"-	"-	"-	"-	"-	***	tr|A0A096UJV2|A0A096UJV2_WHEAT	Chlorophyll a-b binding protein, chloroplastic	PF00504: Chlorophyll A-B binding protein	IPR022796: Chlorophyll A-B binding protein; IPR023329: Chlorophyll a/b binding protein domain	"-	G	PF00504	IPR022796; IPR023329	"-
TraesCS1B02G392200.1	"-	"-	"-	4.18314	4.24951	"-	"-	"-	***	AT1G25560.1	AP2/B3 transcription factor family protein	PF00847: AP2 domain; PF02362: B3 DNA binding domain	IPR001471: AP2/ERF domain; IPR003340: B3 DNA binding domain; IPR015300: DNA-binding pseudobarrel domain; IPR016177: DNA-binding domain	GO:0003677 MF: DNA binding;GO:0003700 MF: transcription factor activity, sequence-specific DNA binding;GO:0006355 BP: regulation of transcription, DNA-templated	G	PF00847; PF02362	IPR001471; IPR003340; IPR015300; IPR016177	GO:0003677; GO:0003700; GO:0006355
TraesCS1B02G392300.1	"-	"-	"-	5.05225	"-	"-	"-	"-	***	AT1G25560.1	AP2/B3 transcription factor family protein	PF00847: AP2 domain; PF02362: B3 DNA binding domain	IPR001471: AP2/ERF domain; IPR003340: B3 DNA binding domain; IPR015300: DNA-binding pseudobarrel domain; IPR016177: DNA-binding domain	GO:0003677 MF: DNA binding;GO:0003700 MF: transcription factor activity, sequence-specific DNA binding;GO:0006355 BP: regulation of transcription, DNA-templated	G	PF00847; PF02362	IPR001471; IPR003340; IPR015300; IPR016177	GO:0003677; GO:0003700; GO:0006355
TraesCS1B02G409700.1	"-	"-	"-	8.37016	4.65064	"-	"-	"-	-**	sp|Q14C37|LEMD1_MOUSE	LEM domain-containing protein 1	"-	"-	"-	G	"-	"-	"-
TraesCS1B02G410300.1	"-	"-	"-	3.23335	"-	"-	"-	"-	***	tr|M8AV99|M8AV99_AEGTA	Tropinone reductase-like protein	PF13561: Enoyl-(Acyl carrier protein) reductase	IPR002347: Short-chain dehydrogenase/reductase SDR; IPR016040: NAD(P)-binding domain; IPR020904: Short-chain dehydrogenase/reductase, conserved site	GO:0016491 MF: oxidoreductase activity	G	PF13561	IPR002347; IPR016040; IPR020904	GO:0016491
TraesCS1B02G424500.1	"-	"-	"-	-1.78963	"-	"-	"-	"-	***	tr|A0A1D5SI76|A0A1D5SI76_WHEAT	Xyloglucan endotransglucosylase/hydrolase	PF00722: Glycosyl hydrolases family 16; PF06955: Xyloglucan endo-transglycosylase (XET) C-terminus	IPR000757: Glycoside hydrolase family 16; IPR008263: Glycoside hydrolase, family 16, active site; IPR008264: Beta-glucanase; IPR010713: Xyloglucan endo-transglycosylase, C-terminal; IPR013320: Concanavalin A-like lectin/glucanase domain; IPR016455: Xyloglucan endotransglucosylase/hydrolase	GO:0004553 MF: hydrolase activity, hydrolyzing O-glycosyl compounds;GO:0005618 CC: cell wall;GO:0005975 BP: carbohydrate metabolic process;GO:0006073 BP: cellular glucan metabolic process;GO:0010411 BP: xyloglucan metabolic process;GO:0016762 MF: xyloglucan:xyloglucosyl transferase activity;GO:0042546 BP: cell wall biogenesis;GO:0048046 CC: apoplast	G	PF00722; PF06955	IPR000757; IPR008263; IPR008264; IPR010713; IPR013320; IPR016455	GO:0004553; GO:0005618; GO:0005975; GO:0006073; GO:0010411; GO:0016762; GO:0042546; GO:0048046
TraesCS1B02G432700.1	"-	"-	"-	-2.48006	"-	"-	"-	"-	***	tr|A0A1D5RS51|A0A1D5RS51_WHEAT	Chlorophyll a-b binding protein, chloroplastic	PF00504: Chlorophyll A-B binding protein	IPR022796: Chlorophyll A-B binding protein; IPR023329: Chlorophyll a/b binding protein domain	"-	G	PF00504	IPR022796; IPR023329	"-
TraesCS1B02G437500.1	"-	1.94858	"-	2.95768	"-	"-	"-	"-	***	tr|C0LZ70|C0LZ70_NANDO	Short chain dehydrogenase/reductase	PF00106: short chain dehydrogenase; PF13561: Enoyl-(Acyl carrier protein) reductase	IPR002347: Short-chain dehydrogenase/reductase SDR; IPR016040: NAD(P)-binding domain	"-	G	PF00106; PF13561	IPR002347; IPR016040	"-
TraesCS1B02G444000.1	"-	3.76947	"-	3.65574	2.83838	"-	"-	"-	***	AT2G25625.2	histone deacetylase-like protein	"-	"-	"-	G	"-	"-	"-
TraesCS1B02G446400.1	"-	"-	"-	2.46865	"-	"-	"-	"-	***	tr|B6SJJ2|B6SJJ2_MAIZE	Calmodulin	PF13499: EF-hand domain pair	IPR002048: EF-hand domain; IPR011992: EF-hand domain pair; IPR018247: EF-Hand 1, calcium-binding site	GO:0005509 MF: calcium ion binding	G	PF13499	IPR002048; IPR011992; IPR018247	GO:0005509
TraesCS1B02G451900.1	"-	"-	"-	-3.54182	-2.6848	"-	"-	"-	***	tr|A0A061DSQ8|A0A061DSQ8_THECC	Plant basic secretory protein family protein, putative	PF04450: Peptidase of plants and bacteria	IPR007541: Uncharacterised protein family, basic secretory protein	"-	G	PF04450	IPR007541	"-
TraesCS1B02G454200.1	"-	"-	"-	3.0736	"-	"-	"-	"-	***	tr|M8ANI3|M8ANI3_TRIUA	Glucan endo-1,3-beta-glucosidase 3	PF00332: Glycosyl hydrolases family 17	IPR000490: Glycoside hydrolase family 17; IPR017853: Glycoside hydrolase superfamily	GO:0004553 MF: hydrolase activity, hydrolyzing O-glycosyl compounds;GO:0005975 BP: carbohydrate metabolic process	G	PF00332	IPR000490; IPR017853	GO:0004553; GO:0005975
TraesCS1B02G454500.1	"-	7.82718	7.26901	9.09017	"-	"-	"-	"-	***	tr|M8ANI3|M8ANI3_TRIUA	Glucan endo-1,3-beta-glucosidase 3	PF00332: Glycosyl hydrolases family 17; PF07983: X8 domain	IPR000490: Glycoside hydrolase family 17; IPR012946: X8 domain; IPR017853: Glycoside hydrolase superfamily	GO:0004553 MF: hydrolase activity, hydrolyzing O-glycosyl compounds;GO:0005975 BP: carbohydrate metabolic process	G	PF00332; PF07983	IPR000490; IPR012946; IPR017853	GO:0004553; GO:0005975
TraesCS1B02G467700.1	"-	"-	"-	5.2497	"-	"-	"-	"-	***	tr|G7LII2|G7LII2_MEDTR	Lectin receptor kinase	PF00139: Legume lectin domain; PF00069: Protein kinase domain	IPR000719: Protein kinase domain; IPR001220: Legume lectin domain; IPR008271: Serine/threonine-protein kinase, active site; IPR011009: Protein kinase-like domain; IPR013320: Concanavalin A-like lectin/glucanase domain; IPR017441: Protein kinase, ATP binding site; IPR019825: Legume lectin, beta chain, Mn/Ca-binding site	GO:0004672 MF: protein kinase activity;GO:0005524 MF: ATP binding;GO:0006468 BP: protein phosphorylation;GO:0030246 MF: carbohydrate binding	G	PF00139; PF00069	IPR000719; IPR001220; IPR008271; IPR011009; IPR013320; IPR017441; IPR019825	GO:0004672; GO:0005524; GO:0006468; GO:0030246
TraesCS1B02G470900.1	"-	"-	"-	4.5429	"-	"-	"-	"-	*-*	tr|Q2QXX7|Q2QXX7_ORYSJ	Calmodulin, putative	PF13499: EF-hand domain pair	IPR002048: EF-hand domain; IPR011992: EF-hand domain pair; IPR018247: EF-Hand 1, calcium-binding site	GO:0005509 MF: calcium ion binding	G	PF13499	IPR002048; IPR011992; IPR018247	GO:0005509
TraesCS1B02G471000.1	5.88351	"-	"-	"-	"-	"-	"-	"-	*-*	tr|Q2QXX7|Q2QXX7_ORYSJ	Calmodulin, putative	PF13499: EF-hand domain pair	IPR002048: EF-hand domain; IPR011992: EF-hand domain pair; IPR018247: EF-Hand 1, calcium-binding site	GO:0005509 MF: calcium ion binding	G	PF13499	IPR002048; IPR011992; IPR018247	GO:0005509
TraesCS1B02G481400.1	"-	"-	"-	6.83831	"-	"-	"-	"-	***	tr|D0VBJ2|D0VBJ2_9POAL	O-methyltransferase-like protein	PF08100: Dimerisation domain; PF00891: O-methyltransferase	IPR001077: O-methyltransferase, family 2; IPR011991: Winged helix-turn-helix DNA-binding domain; IPR012967: Plant methyltransferase dimerisation; IPR016461: O-methyltransferase COMT-type; IPR029063: S-adenosyl-L-methionine-dependent methyltransferase	GO:0008168 MF: methyltransferase activity;GO:0008171 MF: O-methyltransferase activity;GO:0046983 MF: protein dimerization activity	G	PF08100; PF00891	IPR001077; IPR011991; IPR012967; IPR016461; IPR029063	GO:0008168; GO:0008171; GO:0046983
TraesCS1D02G000400.1	"-	"-	"-	-1.62971	"-	"-	"-	"-	***	AT3G48660.1	transmembrane protein, putative (DUF 3339)	PF11820: Protein of unknown function (DUF3339)	IPR021775: Protein of unknown function DUF3339	"-	G	PF11820	IPR021775	"-
TraesCS1D02G000500.1	"-	"-	"-	-1.42154	"-	"-	"-	"-	***	AT5G08391.1	transmembrane protein, putative (DUF 3339)	PF11820: Protein of unknown function (DUF3339)	IPR021775: Protein of unknown function DUF3339	"-	G	PF11820	IPR021775	"-
TraesCS1D02G004600.1	4.72983	"-	"-	"-	"-	"-	"-	"-	***	tr|Q9FDZ1|Q9FDZ1_ORYSJ	Cytochrome P450	PF00067: Cytochrome P450	IPR001128: Cytochrome P450; IPR002401: Cytochrome P450, E-class, group I; IPR017972: Cytochrome P450, conserved site	GO:0005506 MF: iron ion binding;GO:0016705 MF: oxidoreductase activity, acting on paired donors, with incorporation or reduction of molecular oxygen;GO:0020037 MF: heme binding;GO:0055114 BP: oxidation-reduction process	G	PF00067	IPR001128; IPR002401; IPR017972	GO:0005506; GO:0016705; GO:0020037; GO:0055114
TraesCS1D02G009300.1	9.97978	"-	"-	"-	"-	"-	"-	"-	*-*	tr|C1K3M2|C1K3M2_WHEAT	Pm3-like disease resistance protein	PF00931: NB-ARC domain	IPR002182: NB-ARC; IPR011991: Winged helix-turn-helix DNA-binding domain; IPR027417: P-loop containing nucleoside triphosphate hydrolase	GO:0043531 MF: ADP binding	G	PF00931	IPR002182; IPR011991; IPR027417	GO:0043531
TraesCS1D02G013700.1	"-	"-	"-	8.03575	"-	"-	"-	"-	***	tr|B7FI39|B7FI39_MEDTR	12-oxophytodienoate reductase-like protein	PF00724: NADH:flavin oxidoreductase / NADH oxidase family	IPR001155: NADH:flavin oxidoreductase/NADH oxidase, N-terminal; IPR013785: Aldolase-type TIM barrel	GO:0003824 MF: catalytic activity;GO:0010181 MF: FMN binding;GO:0016491 MF: oxidoreductase activity;GO:0055114 BP: oxidation-reduction process	G	PF00724	IPR001155; IPR013785	GO:0003824; GO:0010181; GO:0016491; GO:0055114
TraesCS1D02G013800.1	3.79481	"-	"-	2.55261	"-	"-	"-	"-	***	tr|R7W2H2|R7W2H2_AEGTA	Serine/threonine-protein kinase	PF01453: D-mannose binding lectin; PF00954: S-locus glycoprotein domain; PF08276: PAN-like domain; PF00069: Protein kinase domain	IPR000719: Protein kinase domain; IPR000858: S-locus glycoprotein domain; IPR001480: Bulb-type lectin domain; IPR003609: PAN/Apple domain; IPR008271: Serine/threonine-protein kinase, active site; IPR011009: Protein kinase-like domain; IPR017441: Protein kinase, ATP binding site; IPR024171: S-receptor-like serine/threonine-protein kinase	GO:0004672 MF: protein kinase activity;GO:0004674 MF: protein serine/threonine kinase activity;GO:0005524 MF: ATP binding;GO:0006468 BP: protein phosphorylation;GO:0048544 BP: recognition of pollen	G	PF01453; PF00954; PF08276; PF00069	IPR000719; IPR000858; IPR001480; IPR003609; IPR008271; IPR011009; IPR017441; IPR024171	GO:0004672; GO:0004674; GO:0005524; GO:0006468; GO:0048544
TraesCS1D02G015300.1	"-	"-	"-	1.31011	1.22442	"-	"-	"-	***	tr|Q6PRE0|Q6PRE0_WHEAT	Receptor-like kinase protein	PF07714: Protein tyrosine kinase	IPR000719: Protein kinase domain; IPR001245: Serine-threonine/tyrosine-protein kinase, catalytic domain; IPR008271: Serine/threonine-protein kinase, active site; IPR011009: Protein kinase-like domain; IPR017441: Protein kinase, ATP binding site	GO:0004672 MF: protein kinase activity;GO:0005524 MF: ATP binding;GO:0006468 BP: protein phosphorylation	G	PF07714	IPR000719; IPR001245; IPR008271; IPR011009; IPR017441	GO:0004672; GO:0005524; GO:0006468
TraesCS1D02G015400.1	"-	"-	"-	1.42184	"-	"-	"-	"-	***	tr|D0QEJ3|D0QEJ3_WHEAT	Receptor-like kinase	PF00069: Protein kinase domain	IPR000719: Protein kinase domain; IPR008271: Serine/threonine-protein kinase, active site; IPR011009: Protein kinase-like domain; IPR017441: Protein kinase, ATP binding site	GO:0004672 MF: protein kinase activity;GO:0005524 MF: ATP binding;GO:0006468 BP: protein phosphorylation	G	PF00069	IPR000719; IPR008271; IPR011009; IPR017441	GO:0004672; GO:0005524; GO:0006468
TraesCS1D02G015800.1	"-	"-	"-	"-	1.04867	"-	"-	"-	***	tr|D0QEJ3|D0QEJ3_WHEAT	Receptor-like kinase	PF00069: Protein kinase domain	IPR000719: Protein kinase domain; IPR008271: Serine/threonine-protein kinase, active site; IPR011009: Protein kinase-like domain; IPR017441: Protein kinase, ATP binding site	GO:0004672 MF: protein kinase activity;GO:0005524 MF: ATP binding;GO:0006468 BP: protein phosphorylation	G	PF00069	IPR000719; IPR008271; IPR011009; IPR017441	GO:0004672; GO:0005524; GO:0006468
TraesCS1D02G017700.1	"-	"-	"-	1.61735	"-	"-	"-	"-	***	tr|Q9XHQ2|Q9XHQ2_HORVU	Receptor-like kinase	PF00069: Protein kinase domain	IPR000719: Protein kinase domain; IPR008271: Serine/threonine-protein kinase, active site; IPR011009: Protein kinase-like domain; IPR017441: Protein kinase, ATP binding site	GO:0004672 MF: protein kinase activity;GO:0005524 MF: ATP binding;GO:0006468 BP: protein phosphorylation	G	PF00069	IPR000719; IPR008271; IPR011009; IPR017441	GO:0004672; GO:0005524; GO:0006468
TraesCS1D02G017900.1	1.12242	"-	"-	1.16894	1.0075	"-	"-	"-	***	tr|Q9XHQ2|Q9XHQ2_HORVU	Receptor-like kinase	PF00069: Protein kinase domain	IPR000719: Protein kinase domain; IPR008271: Serine/threonine-protein kinase, active site; IPR011009: Protein kinase-like domain; IPR017441: Protein kinase, ATP binding site	GO:0004672 MF: protein kinase activity;GO:0005524 MF: ATP binding;GO:0006468 BP: protein phosphorylation	G	PF00069	IPR000719; IPR008271; IPR011009; IPR017441	GO:0004672; GO:0005524; GO:0006468
TraesCS1D02G018000.2	"-	"-	"-	1.58544	"-	"-	"-	"-	***	tr|Q8LPW9|Q8LPW9_WHEAT	Receptor-like kinase	PF07714: Protein tyrosine kinase	IPR000719: Protein kinase domain; IPR001245: Serine-threonine/tyrosine-protein kinase, catalytic domain; IPR011009: Protein kinase-like domain; IPR017441: Protein kinase, ATP binding site; IPR020635: Tyrosine-protein kinase, catalytic domain	GO:0004672 MF: protein kinase activity;GO:0004713 MF: protein tyrosine kinase activity;GO:0005524 MF: ATP binding;GO:0006468 BP: protein phosphorylation	G	PF07714	IPR000719; IPR001245; IPR011009; IPR017441; IPR020635	GO:0004672; GO:0004713; GO:0005524; GO:0006468
TraesCS1D02G018700.1	"-	29.0197	"-	30.4306	"-	"-	"-	"-	*-*	tr|Q2R8J2|Q2R8J2_ORYSJ	NBS-LRR disease resistance protein, putative, expressed	"-	IPR032675: Leucine-rich repeat domain, L domain-like	"-	G	"-	IPR032675	"-
TraesCS1D02G019600.1	"-	"-	-1.18751	"-	"-	"-	"-	"-	***	tr|M8D884|M8D884_AEGTA	Disease resistance protein RPM1	PF00931: NB-ARC domain	IPR002182: NB-ARC; IPR011991: Winged helix-turn-helix DNA-binding domain; IPR032675: Leucine-rich repeat domain, L domain-like	GO:0043531 MF: ADP binding	G	PF00931	IPR002182; IPR011991; IPR032675	GO:0043531
TraesCS1D02G030200.1	"-	"-	-1.28926	"-	"-	"-	"-	"-	*-*	tr|M7ZYR6|M7ZYR6_TRIUA	Disease resistance protein RPM1	PF00931: NB-ARC domain	IPR002182: NB-ARC; IPR027417: P-loop containing nucleoside triphosphate hydrolase	GO:0043531 MF: ADP binding	G	PF00931	IPR002182; IPR027417	GO:0043531
TraesCS1D02G036900.1	"-	1.95656	"-	"-	"-	"-	"-	"-	*-*	tr|A0A072UBL3|A0A072UBL3_MEDTR	Cysteine-rich receptor-kinase-like protein	PF01657: Salt stress response/antifungal	IPR002902: Gnk2-homologous domain	"-	G	PF01657	IPR002902	"-
TraesCS1D02G037000.1	"-	2.56589	"-	2.4276	"-	"-	"-	"-	*-*	tr|A0A072UBL3|A0A072UBL3_MEDTR	Cysteine-rich receptor-kinase-like protein	PF01657: Salt stress response/antifungal	IPR002902: Gnk2-homologous domain	"-	G	PF01657	IPR002902	"-
TraesCS1D02G049000.1	"-	"-	"-	3.86911	"-	"-	"-	"-	***	tr|B8XSM9|B8XSM9_WHEAT	Lectin receptor kinase	PF00139: Legume lectin domain; PF00069: Protein kinase domain	IPR000719: Protein kinase domain; IPR001220: Legume lectin domain; IPR008271: Serine/threonine-protein kinase, active site; IPR011009: Protein kinase-like domain; IPR013320: Concanavalin A-like lectin/glucanase domain; IPR017441: Protein kinase, ATP binding site	GO:0004672 MF: protein kinase activity;GO:0005524 MF: ATP binding;GO:0006468 BP: protein phosphorylation;GO:0030246 MF: carbohydrate binding	G	PF00139; PF00069	IPR000719; IPR001220; IPR008271; IPR011009; IPR013320; IPR017441	GO:0004672; GO:0005524; GO:0006468; GO:0030246
TraesCS1D02G049100.1	"-	"-	"-	4.22584	"-	"-	"-	"-	***	AT2G18690.1	transmembrane protein	"-	"-	"-	G	"-	"-	"-
TraesCS1D02G050400.1	8.03784	"-	"-	5.94056	"-	"-	"-	"-	*-*	tr|A0A061FG24|A0A061FG24_THECC	Receptor protein kinase, putative	PF00069: Protein kinase domain	IPR000719: Protein kinase domain; IPR008271: Serine/threonine-protein kinase, active site; IPR011009: Protein kinase-like domain; IPR017441: Protein kinase, ATP binding site	GO:0004672 MF: protein kinase activity;GO:0005524 MF: ATP binding;GO:0006468 BP: protein phosphorylation	G	PF00069	IPR000719; IPR008271; IPR011009; IPR017441	GO:0004672; GO:0005524; GO:0006468
TraesCS1D02G051000.1	3.37235	"-	"-	"-	2.06704	"-	"-	"-	***	tr|B9SAG6|B9SAG6_RICCO	Receptor protein kinase, putative	PF13855: Leucine rich repeat; PF00069: Protein kinase domain	IPR000719: Protein kinase domain; IPR001611: Leucine-rich repeat; IPR008271: Serine/threonine-protein kinase, active site; IPR011009: Protein kinase-like domain; IPR017441: Protein kinase, ATP binding site; IPR032675: Leucine-rich repeat domain, L domain-like	GO:0004672 MF: protein kinase activity;GO:0005515 MF: protein binding;GO:0005524 MF: ATP binding;GO:0006468 BP: protein phosphorylation	G	PF13855; PF00069	IPR000719; IPR001611; IPR008271; IPR011009; IPR017441; IPR032675	GO:0004672; GO:0005515; GO:0005524; GO:0006468
TraesCS1D02G062800.2	"-	"-	"-	7.63484	"-	"-	"-	"-	***	tr|F2D2H2|F2D2H2_HORVV	Glycosyltransferase	PF00201: UDP-glucoronosyl and UDP-glucosyl transferase	IPR002213: UDP-glucuronosyl/UDP-glucosyltransferase	GO:0008152 BP: metabolic process;GO:0016758 MF: transferase activity, transferring hexosyl groups	G	PF00201	IPR002213	GO:0008152; GO:0016758
TraesCS1D02G069500.1	"-	"-	"-	-2.16072	"-	"-	"-	"-	***	AT5G64190.2	neuronal PAS domain protein	"-	"-	"-	G	"-	"-	"-
TraesCS1D02G073100.1	"-	"-	"-	2.6902	"-	"-	"-	"-	***	tr|A0A0K9P5Z4|A0A0K9P5Z4_ZOSMR	Kinase family protein	PF00069: Protein kinase domain	IPR000719: Protein kinase domain; IPR008271: Serine/threonine-protein kinase, active site; IPR009091: Regulator of chromosome condensation 1/beta-lactamase-inhibitor protein II; IPR011009: Protein kinase-like domain; IPR011042: Six-bladed beta-propeller, TolB-like; IPR017441: Protein kinase, ATP binding site	GO:0004672 MF: protein kinase activity;GO:0005524 MF: ATP binding;GO:0006468 BP: protein phosphorylation	G	PF00069	IPR000719; IPR008271; IPR009091; IPR011009; IPR011042; IPR017441	GO:0004672; GO:0005524; GO:0006468
TraesCS1D02G075500.1	"-	"-	"-	1.1461	"-	"-	"-	"-	***	tr|Q53UC7|Q53UC7_WHEAT	BZIP transcription factor	PF07716: Basic region leucine zipper	IPR004827: Basic-leucine zipper domain	GO:0003700 MF: transcription factor activity, sequence-specific DNA binding;GO:0006355 BP: regulation of transcription, DNA-templated;GO:0043565 MF: sequence-specific DNA binding	G	PF07716	IPR004827	GO:0003700; GO:0006355; GO:0043565
TraesCS1D02G086300.1	"-	"-	"-	-1.59017	"-	"-	"-	"-	--*	sp|P24802|PLOD1_CHICK	Procollagen-lysine,2-oxoglutarate 5-dioxygenase 1	"-	"-	"-	G	"-	"-	"-
TraesCS1D02G092900.1	"-	"-	"-	1.65523	"-	"-	"-	"-	--*	sp|C1CQT7|NADE_STRZT	NH(3)-dependent NAD(+) synthetase	"-	IPR001810: F-box domain	GO:0005515 MF: protein binding	G	"-	IPR001810	GO:0005515
TraesCS1D02G098000.1	-1.25911	"-	"-	"-	"-	"-	"-	"-	***	tr|A0A0E3JS38|A0A0E3JS38_ECHCG	1-aminocyclopropane-1-carboxylate oxidase	PF14226: non-haem dioxygenase in morphine synthesis N-terminal; PF03171: 2OG-Fe(II) oxygenase superfamily	IPR005123: Oxoglutarate/iron-dependent dioxygenase; IPR026992: Non-haem dioxygenase N-terminal domain; IPR027443: Isopenicillin N synthase-like	GO:0016491 MF: oxidoreductase activity;GO:0055114 BP: oxidation-reduction process	G	PF14226; PF03171	IPR005123; IPR026992; IPR027443	GO:0016491; GO:0055114
TraesCS1D02G102100.1	"-	"-	"-	3.54581	"-	"-	"-	"-	***	tr|A0A072U1Y3|A0A072U1Y3_MEDTR	BTB/POZ/MATH-domain protein	PF00651: BTB/POZ domain	IPR000210: BTB/POZ domain; IPR011333: SKP1/BTB/POZ domain	GO:0005515 MF: protein binding	G	PF00651	IPR000210; IPR011333	GO:0005515
TraesCS1D02G103500.1	3.15121	"-	"-	3.60245	"-	"-	"-	"-	***	tr|M8ANW0|M8ANW0_AEGTA	Phenylalanine ammonia-lyase	PF00221: Aromatic amino acid lyase	IPR001106: Aromatic amino acid lyase; IPR005922: Phenylalanine ammonia-lyase; IPR008948: L-Aspartase-like; IPR022313: Phenylalanine/histidine ammonia-lyases, active site; IPR023144: Phenylalanine ammonia-lyase, shielding domain; IPR024083: Fumarase/histidase, N-terminal	GO:0003824 MF: catalytic activity;GO:0005737 CC: cytoplasm;GO:0006559 BP: L-phenylalanine catabolic process;GO:0016841 MF: ammonia-lyase activity	G	PF00221	IPR001106; IPR005922; IPR008948; IPR022313; IPR023144; IPR024083	GO:0003824; GO:0005737; GO:0006559; GO:0016841
TraesCS1D02G105800.1	"-	"-	"-	-2.37427	"-	"-	"-	"-	***	tr|A0A0F7GZB6|A0A0F7GZB6_9ROSI	Chlororespiratory reduction31	PF11623: Protein of unknown function (DUF3252)	IPR021659: NADH dehydrogenase-like complex, subunit S	GO:0009767 BP: photosynthetic electron transport chain	G	PF11623	IPR021659	GO:0009767
TraesCS1D02G106700.1	"-	"-	"-	2.75816	"-	"-	"-	"-	--*	AT3G14570.1	glucan synthase-like 4	"-	"-	"-	G	"-	"-	"-
TraesCS1D02G108100.1	"-	"-	"-	-2.21107	"-	"-	"-	"-	*-*	tr|B6UGS2|B6UGS2_MAIZE	EGG APPARATUS-1 protein	"-	"-	"-	G	"-	"-	"-
TraesCS1D02G110800.1	"-	"-	"-	"-	1.60834	"-	"-	"-	--*	AT3G21240.1	4-coumarate:CoA ligase 2	"-	"-	"-	G	"-	"-	"-
TraesCS1D02G120000.1	"-	3.90111	2.44258	2.42017	"-	"-	"-	"-	***	tr|A0A1E5UPB1|A0A1E5UPB1_9POAL	3'-N-debenzoyl-2'-deoxytaxol N-benzoyltransferase	PF02458: Transferase family	IPR003480: Transferase	GO:0016747 MF: transferase activity, transferring acyl groups other than amino-acyl groups	G	PF02458	IPR003480	GO:0016747
TraesCS1D02G145800.1	"-	"-	"-	2.01816	3.54563	"-	"-	"-	-**	sp|Q62857|DDIT3_RAT	DNA damage-inducible transcript 3 protein	"-	"-	"-	G	"-	"-	"-
TraesCS1D02G159500.1	"-	5.62853	"-	5.33096	6.71734	"-	"-	"-	*-*	tr|Q8W5I9|Q8W5I9_ORYSJ	Cotton fiber expressed protein-like protein	PF05553: Cotton fibre expressed protein	IPR008480: Protein of unknown function DUF761, plant	"-	G	PF05553	IPR008480	"-
TraesCS1D02G162000.1	"-	1.32962	"-	1.33448	1.00924	"-	"-	"-	***	tr|A0A1D5SZR3|A0A1D5SZR3_WHEAT	Alpha-galactosidase	PF16499: Alpha galactosidase A	IPR000111: Glycoside hydrolase family 27/36, conserved site; IPR002241: Glycoside hydrolase, family 27; IPR013785: Aldolase-type TIM barrel; IPR017853: Glycoside hydrolase superfamily	GO:0003824 MF: catalytic activity;GO:0004553 MF: hydrolase activity, hydrolyzing O-glycosyl compounds;GO:0005975 BP: carbohydrate metabolic process	G	PF16499	IPR000111; IPR002241; IPR013785; IPR017853	GO:0003824; GO:0004553; GO:0005975
TraesCS1D02G162700.1	"-	1.5981	"-	"-	"-	"-	"-	"-	***	AT3G60680.1	DUF641 family protein (DUF641)	PF04859: Plant protein of unknown function (DUF641)	IPR006943: Domain of unknown function DUF641, plant	"-	G	PF04859	IPR006943	"-
TraesCS1D02G163900.1	"-	"-	"-	-2.85968	-2.37936	"-	"-	"-	***	tr|Q9FEK9|Q9FEK9_TRITD	Lipid transfer protein	PF14368: Probable lipid transfer	IPR016140: Bifunctional inhibitor/plant lipid transfer protein/seed storage helical domain	"-	G	PF14368	IPR016140	"-
TraesCS1D02G174700.1	"-	"-	"-	2.05625	"-	"-	"-	"-	***	tr|F6K2D4|F6K2D4_DESAN	Ubiquitin	PF00240: Ubiquitin family; PF01599: Ribosomal protein S27a	IPR000626: Ubiquitin domain; IPR002906: Ribosomal protein S27a; IPR011332: Zinc-binding ribosomal protein; IPR019954: Ubiquitin conserved site; IPR019956: Ubiquitin; IPR029071: Ubiquitin-related domain	GO:0003735 MF: structural constituent of ribosome;GO:0005515 MF: protein binding;GO:0005840 CC: ribosome;GO:0006412 BP: translation	G	PF00240; PF01599	IPR000626; IPR002906; IPR011332; IPR019954; IPR019956; IPR029071	GO:0003735; GO:0005515; GO:0005840; GO:0006412
TraesCS1D02G177700.1	-3.68925	"-	"-	"-	"-	"-	"-	"-	***	tr|G7J9Q1|G7J9Q1_MEDTR	Response to low sulfur protein, putative	"-	IPR015422: Pyridoxal phosphate-dependent transferase, subdomain 2	GO:0003824 MF: catalytic activity	G	"-	IPR015422	GO:0003824
TraesCS1D02G179900.1	"-	"-	"-	-2.24182	"-	"-	"-	"-	***	tr|A0A097PDJ0|A0A097PDJ0_TRITD	Photosystem II protein D1	PF00124: Photosynthetic reaction centre protein	IPR000484: Photosynthetic reaction centre, L/M; IPR005867: Photosystem II protein D1	GO:0009055 MF: electron carrier activity;GO:0009772 BP: photosynthetic electron transport in photosystem II;GO:0019684 BP: photosynthesis, light reaction;GO:0045156 MF: electron transporter, transferring electrons within the cyclic electron transport pathway of photosynthesis activity	G	PF00124	IPR000484; IPR005867	GO:0009055; GO:0009772; GO:0019684; GO:0045156
TraesCS1D02G183000.1	"-	"-	"-	-2.96992	"-	"-	"-	"-	***	tr|A0A075VZA9|A0A075VZA9_AEGBI	Cytochrome b6	PF00033: Cytochrome b/b6/petB	IPR005797: Cytochrome b/b6, N-terminal; IPR016174: Di-haem cytochrome, transmembrane; IPR023530: Cytochrome b6, PetB; IPR027387: Cytochrome b/b6-like domain	GO:0005506 MF: iron ion binding;GO:0009055 MF: electron carrier activity;GO:0016020 CC: membrane;GO:0016021 CC: integral component of membrane;GO:0016491 MF: oxidoreductase activity;GO:0020037 MF: heme binding;GO:0022900 BP: electron transport chain;GO:0022904 BP: respiratory electron transport chain;GO:0045158 MF: electron transporter, transferring electrons within cytochrome b6/f complex of pho…	G	PF00033	IPR005797; IPR016174; IPR023530; IPR027387	GO:0005506; GO:0009055; GO:0016020; GO:0016021; GO:0016491; GO:0020037; GO:0022900; GO:0022904; GO:0045158
TraesCS1D02G185900.1	"-	"-	"-	1.42738	"-	"-	"-	"-	--*	AT3G18720.1	F-box family protein	PF12937: F-box-like; PF03478: Protein of unknown function (DUF295)	IPR001810: F-box domain; IPR005174: Domain unknown function DUF295	GO:0005515 MF: protein binding	TE?	PF12937; PF03478	IPR001810; IPR005174	GO:0005515
TraesCS1D02G191100.1	"-	2.34931	"-	2.25202	"-	"-	"-	"-	***	tr|Q6WSC2|Q6WSC2_ORYSI	Glutathione S-transferase	PF13417: Glutathione S-transferase, N-terminal domain; PF13410: Glutathione S-transferase, C-terminal domain	IPR004045: Glutathione S-transferase, N-terminal; IPR010987: Glutathione S-transferase, C-terminal-like; IPR012336: Thioredoxin-like fold	GO:0005515 MF: protein binding	G	PF13417; PF13410	IPR004045; IPR010987; IPR012336	GO:0005515
TraesCS1D02G191700.1	"-	"-	"-	-2.25911	"-	"-	"-	"-	*-*	tr|A0A1J3DGN3|A0A1J3DGN3_NOCCA	Protein PAM68, chloroplastic	PF11947: Protein of unknown function (DUF3464)	IPR021855: Protein of unknown function DUF3464	"-	G	PF11947	IPR021855	"-
TraesCS1D02G195300.1	"-	"-	"-	-1.86963	-2.03245	"-	"-	"-	***	tr|G7IB92|G7IB92_MEDTR	Abscisic acid receptor	PF10604: Polyketide cyclase / dehydrase and lipid transport	IPR019587: Polyketide cyclase/dehydrase; IPR023393: START-like domain	"-	G	PF10604	IPR019587; IPR023393	"-
TraesCS1D02G195400.1	"-	"-	"-	-3.54259	-3.13552	"-	"-	"-	***	tr|B1N662|B1N662_SOLLC	Mitochondrial carrier protein	PF00153: Mitochondrial carrier protein	IPR018108: Mitochondrial substrate/solute carrier; IPR023395: Mitochondrial carrier domain	"-	G	PF00153	IPR018108; IPR023395	"-
TraesCS1D02G205300.1	"-	"-	"-	"-	1.29709	"-	"-	"-	***	tr|B6UAG1|B6UAG1_MAIZE	Ring finger protein	PF13639: Ring finger domain	IPR001841: Zinc finger, RING-type; IPR013083: Zinc finger, RING/FYVE/PHD-type	GO:0005515 MF: protein binding;GO:0008270 MF: zinc ion binding	G	PF13639	IPR001841; IPR013083	GO:0005515; GO:0008270
TraesCS1D02G222800.1	"-	"-	"-	3.84589	"-	"-	"-	"-	***	tr|Q9SB33|Q9SB33_ARATH	2-oxoglutarate (2OG) and Fe(II)-dependent oxygenase superfamily protein	PF14226: non-haem dioxygenase in morphine synthesis N-terminal; PF03171: 2OG-Fe(II) oxygenase superfamily	IPR005123: Oxoglutarate/iron-dependent dioxygenase; IPR026992: Non-haem dioxygenase N-terminal domain; IPR027443: Isopenicillin N synthase-like	GO:0016491 MF: oxidoreductase activity;GO:0055114 BP: oxidation-reduction process	G	PF14226; PF03171	IPR005123; IPR026992; IPR027443	GO:0016491; GO:0055114
TraesCS1D02G230300.1	"-	"-	6.95483	"-	"-	"-	"-	"-	*-*	AT1G72310.1	RING/U-box superfamily protein	PF13639: Ring finger domain	IPR001841: Zinc finger, RING-type; IPR013083: Zinc finger, RING/FYVE/PHD-type	GO:0005515 MF: protein binding;GO:0008270 MF: zinc ion binding	G	PF13639	IPR001841; IPR013083	GO:0005515; GO:0008270
TraesCS1D02G232200.1	"-	"-	"-	-2.71127	"-	"-	"-	"-	***	tr|A0A199V5E0|A0A199V5E0_ANACO	Phytochrome A-associated F-box protein	"-	IPR001810: F-box domain	GO:0005515 MF: protein binding	TE?	"-	IPR001810	GO:0005515
TraesCS1D02G233800.1	"-	"-	"-	4.73352	"-	"-	"-	"-	*-*	sp|Q6L589|NRH1_ORYSJ	NRR repressor homolog 1	PF15699: NPR1 interacting	IPR031425: NPR1/NH1-interacting protein	GO:0010112 BP: regulation of systemic acquired resistance	G	PF15699	IPR031425	GO:0010112
TraesCS1D02G235800.2	19.5721	23.2275	"-	"-	"-	"-	"-	"-	***	tr|D7LYF0|D7LYF0_ARALL	Kinase family protein	PF00069: Protein kinase domain	IPR000719: Protein kinase domain; IPR008271: Serine/threonine-protein kinase, active site; IPR011009: Protein kinase-like domain; IPR017441: Protein kinase, ATP binding site	GO:0004672 MF: protein kinase activity;GO:0005524 MF: ATP binding;GO:0006468 BP: protein phosphorylation	G	PF00069	IPR000719; IPR008271; IPR011009; IPR017441	GO:0004672; GO:0005524; GO:0006468
TraesCS1D02G239600.1	"-	"-	"-	3.36812	"-	"-	"-	"-	***	tr|R4WCA1|R4WCA1_9POAL	Cytochrome P450	PF00067: Cytochrome P450	IPR001128: Cytochrome P450; IPR002401: Cytochrome P450, E-class, group I; IPR017972: Cytochrome P450, conserved site	GO:0005506 MF: iron ion binding;GO:0016705 MF: oxidoreductase activity, acting on paired donors, with incorporation or reduction of molecular oxygen;GO:0020037 MF: heme binding;GO:0055114 BP: oxidation-reduction process	G	PF00067	IPR001128; IPR002401; IPR017972	GO:0005506; GO:0016705; GO:0020037; GO:0055114
TraesCS1D02G244400.2	"-	"-	"-	"-	48.1039	"-	"-	"-	***	tr|B9RF62|B9RF62_RICCO	Beta-mannosidase, putative	PF00703: Glycosyl hydrolases family 2; PF02836: Glycosyl hydrolases family 2, TIM barrel domain	IPR006102: Glycoside hydrolase, family 2, immunoglobulin-like beta-sandwich; IPR006103: Glycoside hydrolase family 2, catalytic domain; IPR008979: Galactose-binding domain-like; IPR013783: Immunoglobulin-like fold; IPR017853: Glycoside hydrolase superfamily; IPR023232: Glycoside hydrolase, family 2, active site	GO:0004553 MF: hydrolase activity, hydrolyzing O-glycosyl compounds;GO:0005975 BP: carbohydrate metabolic process	G	PF00703; PF02836	IPR006102; IPR006103; IPR008979; IPR013783; IPR017853; IPR023232	GO:0004553; GO:0005975
TraesCS1D02G244600.1	"-	"-	"-	"-	1.22549	"-	"-	"-	--*	sp|P9WPV3|ATPFD_MYCTU	ATP synthase subunit b-delta	"-	"-	"-	G	"-	"-	"-
TraesCS1D02G245600.1	"-	1.56533	"-	1.61832	1.27384	"-	"-	"-	***	tr|Q2R0R5|Q2R0R5_ORYSJ	Cytochrome P450 family protein	PF00067: Cytochrome P450	IPR001128: Cytochrome P450; IPR002401: Cytochrome P450, E-class, group I; IPR017972: Cytochrome P450, conserved site	GO:0005506 MF: iron ion binding;GO:0016705 MF: oxidoreductase activity, acting on paired donors, with incorporation or reduction of molecular oxygen;GO:0020037 MF: heme binding;GO:0055114 BP: oxidation-reduction process	G	PF00067	IPR001128; IPR002401; IPR017972	GO:0005506; GO:0016705; GO:0020037; GO:0055114
TraesCS1D02G246300.1	"-	"-	"-	"-	-1.30486	"-	"-	"-	***	tr|C1MWW4|C1MWW4_MICPC	Isoamylase-like glucan debranching enzyme	PF02922: Carbohydrate-binding module 48 (Isoamylase N-terminal domain); PF00128: Alpha amylase, catalytic domain	IPR004193: Glycoside hydrolase, family 13, N-terminal; IPR006047: Glycosyl hydrolase, family 13, catalytic domain; IPR013783: Immunoglobulin-like fold; IPR014756: Immunoglobulin E-set; IPR017853: Glycoside hydrolase superfamily	GO:0003824 MF: catalytic activity;GO:0004553 MF: hydrolase activity, hydrolyzing O-glycosyl compounds;GO:0005975 BP: carbohydrate metabolic process	G	PF02922; PF00128	IPR004193; IPR006047; IPR013783; IPR014756; IPR017853	GO:0003824; GO:0004553; GO:0005975
TraesCS1D02G251700.1	"-	"-	"-	4.19092	"-	"-	"-	"-	***	tr|A0A061ELJ0|A0A061ELJ0_THECC	Eukaryotic aspartyl protease family protein, putative	PF14543: Xylanase inhibitor N-terminal; PF14541: Xylanase inhibitor C-terminal	IPR021109: Aspartic peptidase domain; IPR032799: Xylanase inhibitor, C-terminal; IPR032861: Xylanase inhibitor, N-terminal; IPR033121: Peptidase family A1 domain	"-	G	PF14543; PF14541	IPR021109; IPR032799; IPR032861; IPR033121	"-
TraesCS1D02G256400.1	"-	"-	"-	3.38462	"-	"-	"-	"-	***	tr|A0A061FQK7|A0A061FQK7_THECC	Alpha/beta-Hydrolases superfamily protein	PF07859: alpha/beta hydrolase fold	IPR013094: Alpha/beta hydrolase fold-3; IPR029058: Alpha/Beta hydrolase fold	GO:0008152 BP: metabolic process;GO:0016787 MF: hydrolase activity	G	PF07859	IPR013094; IPR029058	GO:0008152; GO:0016787
TraesCS1D02G259300.1	"-	"-	"-	1.62442	"-	"-	"-	"-	***	tr|A0A0U2S1V9|A0A0U2S1V9_ORYSA	NBS-LRR-like resistance protein	PF00931: NB-ARC domain	IPR002182: NB-ARC; IPR011991: Winged helix-turn-helix DNA-binding domain; IPR027417: P-loop containing nucleoside triphosphate hydrolase; IPR032675: Leucine-rich repeat domain, L domain-like	GO:0043531 MF: ADP binding	G	PF00931	IPR002182; IPR011991; IPR027417; IPR032675	GO:0043531
TraesCS1D02G268500.1	"-	"-	"-	-2.56371	"-	"-	"-	"-	***	tr|A0A199W9A4|A0A199W9A4_ANACO	Isoflavone reductase-like protein	PF05368: NmrA-like family	IPR008030: NmrA-like domain; IPR016040: NAD(P)-binding domain	"-	G	PF05368	IPR008030; IPR016040	"-
TraesCS1D02G276600.1	-3.19516	"-	"-	"-	"-	"-	"-	"-	***	tr|A0A0F7J2F5|A0A0F7J2F5_GOSBA	Cytochrome P450	PF00067: Cytochrome P450	IPR001128: Cytochrome P450; IPR002401: Cytochrome P450, E-class, group I	GO:0005506 MF: iron ion binding;GO:0016705 MF: oxidoreductase activity, acting on paired donors, with incorporation or reduction of molecular oxygen;GO:0020037 MF: heme binding;GO:0055114 BP: oxidation-reduction process	G	PF00067	IPR001128; IPR002401	GO:0005506; GO:0016705; GO:0020037; GO:0055114
TraesCS1D02G281300.1	"-	"-	"-	2.33851	2.00785	"-	"-	"-	***	tr|B8AC38|B8AC38_ORYSI	Aldo-keto reductase	PF00248: Aldo/keto reductase family	IPR018170: Aldo/keto reductase, conserved site; IPR020471: Aldo/keto reductase; IPR023210: NADP-dependent oxidoreductase domain	GO:0016491 MF: oxidoreductase activity;GO:0055114 BP: oxidation-reduction process	G	PF00248	IPR018170; IPR020471; IPR023210	GO:0016491; GO:0055114
TraesCS1D02G281800.1	"-	"-	"-	5.32746	"-	"-	"-	"-	***	tr|B8AYU7|B8AYU7_ORYSI	Aldo-keto reductase	PF00248: Aldo/keto reductase family	IPR018170: Aldo/keto reductase, conserved site; IPR020471: Aldo/keto reductase; IPR023210: NADP-dependent oxidoreductase domain	GO:0016491 MF: oxidoreductase activity;GO:0055114 BP: oxidation-reduction process	G	PF00248	IPR018170; IPR020471; IPR023210	GO:0016491; GO:0055114
TraesCS1D02G282000.1	"-	4.61158	3.68068	7.20694	5.65053	"-	"-	"-	*-*	tr|S5VL96|S5VL96_9FABA	Legume-specific protein	"-	"-	"-	G	"-	"-	"-
TraesCS1D02G284400.1	"-	"-	"-	-1.69324	"-	"-	"-	"-	***	tr|D6RUS9|D6RUS9_NICBE	GTP cyclohydrolase II/3,4-dihydroxy-2-butanone 4-phosphate synthase	PF00926: 3,4-dihydroxy-2-butanone 4-phosphate synthase; PF00925: GTP cyclohydrolase II	IPR000422: 3,4-dihydroxy-2-butanone 4-phosphate synthase, RibB; IPR000926: GTP cyclohydrolase II, RibA; IPR016299: Riboflavin biosynthesis protein RibBA; IPR017945: DHBP synthase RibB-like alpha/beta domain; IPR032677: GTP cyclohydrolase II	GO:0003935 MF: GTP cyclohydrolase II activity;GO:0008686 MF: 3,4-dihydroxy-2-butanone-4-phosphate synthase activity;GO:0009231 BP: riboflavin biosynthetic process	G	PF00926; PF00925	IPR000422; IPR000926; IPR016299; IPR017945; IPR032677	GO:0003935; GO:0008686; GO:0009231
TraesCS1D02G286400.1	"-	"-	"-	2.06408	"-	"-	"-	"-	***	tr|A0A0K9Q5C8|A0A0K9Q5C8_ZOSMR	Lung seven transmembrane receptor family protein	PF06814: Lung seven transmembrane receptor	IPR009637: Lung seven transmembrane receptor-like	GO:0016021 CC: integral component of membrane	G	PF06814	IPR009637	GO:0016021
TraesCS1D02G293300.1	-1.28728	"-	"-	"-	"-	"-	"-	"-	***	tr|A0A1D6RDG1|A0A1D6RDG1_WHEAT	PRA1 family protein	PF03208: PRA1 family protein	IPR004895: Prenylated rab acceptor PRA1	"-	G	PF03208	IPR004895	"-
TraesCS1D02G293400.1	"-	"-	"-	2.05094	"-	"-	"-	"-	***	tr|B9RAG8|B9RAG8_RICCO	Exocyst complex component, putative	PF03081: Exo70 exocyst complex subunit	IPR004140: Exocyst complex component Exo70; IPR016159: Cullin repeat-like-containing domain	GO:0000145 CC: exocyst;GO:0006887 BP: exocytosis	G	PF03081	IPR004140; IPR016159	GO:0000145; GO:0006887
TraesCS1D02G296300.1	"-	"-	"-	1.85619	"-	"-	"-	"-	***	tr|A0A061FKY9|A0A061FKY9_THECC	RING/U-box superfamily protein, putative	PF13639: Ring finger domain	IPR001841: Zinc finger, RING-type; IPR013083: Zinc finger, RING/FYVE/PHD-type	GO:0005515 MF: protein binding;GO:0008270 MF: zinc ion binding	G	PF13639	IPR001841; IPR013083	GO:0005515; GO:0008270
TraesCS1D02G303100.1	"-	"-	"-	-1.25128	"-	"-	"-	"-	***	tr|G7II68|G7II68_MEDTR	LURP-one-like protein	PF04525: LURP-one-related	IPR007612: LURP1-related protein domain; IPR025659: Tubby C-terminal-like domain	"-	G	PF04525	IPR007612; IPR025659	"-
TraesCS1D02G304700.1	"-	4.43232	4.61208	5.28967	5.76376	"-	"-	"-	***	tr|A0A1E5W892|A0A1E5W892_9POAL	Xyloglucan galactosyltransferase KATAMARI1-like protein	PF03016: Exostosin family	IPR004263: Exostosin-like	"-	G	PF03016	IPR004263	"-
TraesCS1D02G305100.1	-1.45712	"-	"-	"-	"-	"-	"-	"-	--*	sp|A2SLG5|RPOB_METPP	DNA-directed RNA polymerase subunit beta	"-	"-	"-	G	"-	"-	"-
TraesCS1D02G306200.1	6.78815	"-	"-	"-	"-	"-	"-	"-	***	tr|A0A1D5SZW2|A0A1D5SZW2_WHEAT	Chlorophyll a-b binding protein, chloroplastic	PF00504: Chlorophyll A-B binding protein	IPR022796: Chlorophyll A-B binding protein; IPR023329: Chlorophyll a/b binding protein domain	"-	G	PF00504	IPR022796; IPR023329	"-
TraesCS1D02G310900.1	"-	"-	"-	2.80915	"-	"-	"-	"-	***	tr|A0A061GQT5|A0A061GQT5_THECC	Nucleotide-sugar transporter family protein	PF03151: Triose-phosphate Transporter family	IPR004853: Sugar phosphate transporter domain	"-	G	PF03151	IPR004853	"-
TraesCS1D02G311000.1	"-	"-	"-	"-	3.38561	"-	"-	"-	***	tr|B6TPQ7|B6TPQ7_MAIZE	Polygalacturonase	PF00295: Glycosyl hydrolases family 28	IPR000743: Glycoside hydrolase, family 28; IPR006626: Parallel beta-helix repeat; IPR011050: Pectin lyase fold/virulence factor; IPR012334: Pectin lyase fold	GO:0004650 MF: polygalacturonase activity;GO:0005975 BP: carbohydrate metabolic process	G	PF00295	IPR000743; IPR006626; IPR011050; IPR012334	GO:0004650; GO:0005975
TraesCS1D02G312800.2	"-	"-	"-	-1.09412	"-	"-	"-	"-	***	tr|Q65X69|Q65X69_ORYSJ	'putative beta-1,3-glucanase	PF00332: Glycosyl hydrolases family 17	IPR000490: Glycoside hydrolase family 17; IPR017853: Glycoside hydrolase superfamily	GO:0004553 MF: hydrolase activity, hydrolyzing O-glycosyl compounds;GO:0005975 BP: carbohydrate metabolic process	G	PF00332	IPR000490; IPR017853	GO:0004553; GO:0005975
TraesCS1D02G319100.1	"-	"-	-1.63579	-1.06307	"-	"-	"-	"-	***	tr|A0A1D5SU85|A0A1D5SU85_WHEAT	Glycosyltransferase	PF00201: UDP-glucoronosyl and UDP-glucosyl transferase	IPR002213: UDP-glucuronosyl/UDP-glucosyltransferase	GO:0008152 BP: metabolic process;GO:0016758 MF: transferase activity, transferring hexosyl groups	G	PF00201	IPR002213	GO:0008152; GO:0016758
TraesCS1D02G322400.3	"-	"-	"-	-19.9145	-24.1682	"-	"-	"-	***	tr|B6U4F7|B6U4F7_MAIZE	Acylamino-acid-releasing enzyme	PF07676: WD40-like Beta Propeller Repeat; PF00326: Prolyl oligopeptidase family	IPR001375: Peptidase S9, prolyl oligopeptidase, catalytic domain; IPR002471: Peptidase S9, serine active site; IPR011659: WD40-like Beta Propeller; IPR029058: Alpha/Beta hydrolase fold	GO:0004252 MF: serine-type endopeptidase activity;GO:0006508 BP: proteolysis;GO:0008236 MF: serine-type peptidase activity	G	PF07676; PF00326	IPR001375; IPR002471; IPR011659; IPR029058	GO:0004252; GO:0006508; GO:0008236
TraesCS1D02G322400.4	"-	-44.1655	-42.1607	"-	-44.8552	"-	"-	"-	***	tr|B6U4F7|B6U4F7_MAIZE	Acylamino-acid-releasing enzyme	PF07676: WD40-like Beta Propeller Repeat; PF00326: Prolyl oligopeptidase family	IPR001375: Peptidase S9, prolyl oligopeptidase, catalytic domain; IPR002471: Peptidase S9, serine active site; IPR011659: WD40-like Beta Propeller; IPR029058: Alpha/Beta hydrolase fold	GO:0004252 MF: serine-type endopeptidase activity;GO:0006508 BP: proteolysis;GO:0008236 MF: serine-type peptidase activity	G	PF07676; PF00326	IPR001375; IPR002471; IPR011659; IPR029058	GO:0004252; GO:0006508; GO:0008236
TraesCS1D02G327000.2	"-	"-	"-	1.56198	1.89648	"-	"-	"-	***	tr|B9H4H0|B9H4H0_POPTR	Cysteine protease family protein	PF08246: Cathepsin propeptide inhibitor domain (I29); PF00112: Papain family cysteine protease; PF00396: Granulin	IPR000118: Granulin; IPR000668: Peptidase C1A, papain C-terminal; IPR013201: Cathepsin propeptide inhibitor domain (I29); IPR025660: Cysteine peptidase, histidine active site; IPR025661: Cysteine peptidase, asparagine active site	GO:0006508 BP: proteolysis;GO:0008234 MF: cysteine-type peptidase activity	G	PF08246; PF00112; PF00396	IPR000118; IPR000668; IPR013201; IPR025660; IPR025661	GO:0006508; GO:0008234
TraesCS1D02G336000.1	"-	"-	"-	1.59782	"-	"-	"-	"-	***	tr|M8CF32|M8CF32_AEGTA	50S ribosomal protein L33	PF00471: Ribosomal protein L33	IPR001705: Ribosomal protein L33; IPR011332: Zinc-binding ribosomal protein; IPR018264: Ribosomal protein L33, conserved site	GO:0003735 MF: structural constituent of ribosome;GO:0005622 CC: intracellular;GO:0005840 CC: ribosome;GO:0006412 BP: translation	G	PF00471	IPR001705; IPR011332; IPR018264	GO:0003735; GO:0005622; GO:0005840; GO:0006412
TraesCS1D02G344900.1	"-	10.2291	"-	8.19841	5.60176	"-	"-	"-	***	tr|B9I5Y8|B9I5Y8_POPTR	Short-chain dehydrogenase/reductase family protein	PF13561: Enoyl-(Acyl carrier protein) reductase	IPR002347: Short-chain dehydrogenase/reductase SDR; IPR016040: NAD(P)-binding domain	"-	G	PF13561	IPR002347; IPR016040	"-
TraesCS1D02G349900.1	"-	"-	"-	4.10785	"-	"-	"-	"-	***	tr|A0A061G639|A0A061G639_THECC	Late embryogenesis abundant hydroxyproline-rich glycoprotein family, putative	PF03168: Late embryogenesis abundant protein	IPR004864: Late embryogenesis abundant protein, LEA-14; IPR013783: Immunoglobulin-like fold; IPR013990: Water stress and hypersensitive response domain	GO:0009269 BP: response to desiccation	G	PF03168	IPR004864; IPR013783; IPR013990	GO:0009269
TraesCS1D02G350100.1	"-	2.33717	"-	2.01971	"-	"-	"-	"-	***	tr|A0A1D5SS61|A0A1D5SS61_WHEAT	Glycosyltransferase	PF00201: UDP-glucoronosyl and UDP-glucosyl transferase	IPR002213: UDP-glucuronosyl/UDP-glucosyltransferase	GO:0008152 BP: metabolic process;GO:0016758 MF: transferase activity, transferring hexosyl groups	G	PF00201	IPR002213	GO:0008152; GO:0016758
TraesCS1D02G350200.1	"-	"-	"-	3.12582	"-	"-	"-	"-	***	tr|A0A1D5SS60|A0A1D5SS60_WHEAT	Glycosyltransferase	PF00201: UDP-glucoronosyl and UDP-glucosyl transferase	IPR002213: UDP-glucuronosyl/UDP-glucosyltransferase	GO:0008152 BP: metabolic process;GO:0016758 MF: transferase activity, transferring hexosyl groups	G	PF00201	IPR002213	GO:0008152; GO:0016758
TraesCS1D02G359100.1	"-	8.06281	"-	7.0382	"-	"-	"-	"-	***	tr|Q2R491|Q2R491_ORYSJ	Cytochrome P450 family protein, expressed	PF00067: Cytochrome P450	IPR001128: Cytochrome P450; IPR002401: Cytochrome P450, E-class, group I	GO:0005506 MF: iron ion binding;GO:0016705 MF: oxidoreductase activity, acting on paired donors, with incorporation or reduction of molecular oxygen;GO:0020037 MF: heme binding;GO:0055114 BP: oxidation-reduction process	G	PF00067	IPR001128; IPR002401	GO:0005506; GO:0016705; GO:0020037; GO:0055114
TraesCS1D02G359400.1	"-	"-	7.14433	5.94502	"-	"-	"-	"-	***	tr|Q9FW91|Q9FW91_ORYSJ	Cytochrome P450 family protein	PF00067: Cytochrome P450	IPR001128: Cytochrome P450; IPR002401: Cytochrome P450, E-class, group I; IPR017972: Cytochrome P450, conserved site	GO:0005506 MF: iron ion binding;GO:0016705 MF: oxidoreductase activity, acting on paired donors, with incorporation or reduction of molecular oxygen;GO:0020037 MF: heme binding;GO:0055114 BP: oxidation-reduction process	G	PF00067	IPR001128; IPR002401; IPR017972	GO:0005506; GO:0016705; GO:0020037; GO:0055114
TraesCS1D02G359500.1	"-	4.00194	7.21995	5.12671	3.89315	"-	"-	"-	***	tr|Q5GLJ6|Q5GLJ6_MAIZE	O-methyltransferase	PF00891: O-methyltransferase	IPR001077: O-methyltransferase, family 2; IPR016461: O-methyltransferase COMT-type; IPR029063: S-adenosyl-L-methionine-dependent methyltransferase	GO:0008168 MF: methyltransferase activity;GO:0008171 MF: O-methyltransferase activity	G	PF00891	IPR001077; IPR016461; IPR029063	GO:0008168; GO:0008171
TraesCS1D02G360400.1	"-	"-	"-	3.05303	"-	"-	"-	"-	***	tr|W5A3B3|W5A3B3_WHEAT	Serine/threonine-protein kinase	PF01453: D-mannose binding lectin; PF00954: S-locus glycoprotein domain; PF08276: PAN-like domain; PF00069: Protein kinase domain	IPR000719: Protein kinase domain; IPR000858: S-locus glycoprotein domain; IPR001480: Bulb-type lectin domain; IPR003609: PAN/Apple domain; IPR008271: Serine/threonine-protein kinase, active site; IPR011009: Protein kinase-like domain; IPR017441: Protein kinase, ATP binding site; IPR024171: S-receptor-like serine/threonine-protein kinase	GO:0004672 MF: protein kinase activity;GO:0004674 MF: protein serine/threonine kinase activity;GO:0005524 MF: ATP binding;GO:0006468 BP: protein phosphorylation;GO:0048544 BP: recognition of pollen	G	PF01453; PF00954; PF08276; PF00069	IPR000719; IPR000858; IPR001480; IPR003609; IPR008271; IPR011009; IPR017441; IPR024171	GO:0004672; GO:0004674; GO:0005524; GO:0006468; GO:0048544
TraesCS1D02G360500.1	"-	8.72708	"-	7.44024	"-	"-	"-	"-	***	tr|M8AST1|M8AST1_TRIUA	Serine/threonine-protein kinase	PF01453: D-mannose binding lectin; PF00954: S-locus glycoprotein domain; PF08276: PAN-like domain; PF00069: Protein kinase domain	IPR000719: Protein kinase domain; IPR000858: S-locus glycoprotein domain; IPR001480: Bulb-type lectin domain; IPR003609: PAN/Apple domain; IPR008271: Serine/threonine-protein kinase, active site; IPR011009: Protein kinase-like domain; IPR017441: Protein kinase, ATP binding site; IPR024171: S-receptor-like serine/threonine-protein kinase	GO:0004672 MF: protein kinase activity;GO:0004674 MF: protein serine/threonine kinase activity;GO:0005524 MF: ATP binding;GO:0006468 BP: protein phosphorylation;GO:0048544 BP: recognition of pollen	G	PF01453; PF00954; PF08276; PF00069	IPR000719; IPR000858; IPR001480; IPR003609; IPR008271; IPR011009; IPR017441; IPR024171	GO:0004672; GO:0004674; GO:0005524; GO:0006468; GO:0048544
TraesCS1D02G362900.1	"-	"-	"-	2.84285	"-	"-	"-	"-	***	tr|A0A059Q168|A0A059Q168_9POAL	WRKY transcription factor	PF03106: WRKY DNA -binding domain	IPR003657: WRKY domain	GO:0003700 MF: transcription factor activity, sequence-specific DNA binding;GO:0006355 BP: regulation of transcription, DNA-templated;GO:0043565 MF: sequence-specific DNA binding	G	PF03106	IPR003657	GO:0003700; GO:0006355; GO:0043565
TraesCS1D02G363300.1	"-	"-	"-	2.45338	"-	"-	"-	"-	***	tr|A0A059Q168|A0A059Q168_9POAL	WRKY transcription factor	PF03106: WRKY DNA -binding domain	IPR003657: WRKY domain	GO:0003700 MF: transcription factor activity, sequence-specific DNA binding;GO:0006355 BP: regulation of transcription, DNA-templated;GO:0043565 MF: sequence-specific DNA binding	G	PF03106	IPR003657	GO:0003700; GO:0006355; GO:0043565
TraesCS1D02G372100.1	"-	"-	"-	2.6769	"-	"-	"-	"-	***	tr|B9SDG7|B9SDG7_RICCO	Cytochrome P450, putative	PF00067: Cytochrome P450	IPR001128: Cytochrome P450; IPR002401: Cytochrome P450, E-class, group I; IPR017972: Cytochrome P450, conserved site	GO:0005506 MF: iron ion binding;GO:0016705 MF: oxidoreductase activity, acting on paired donors, with incorporation or reduction of molecular oxygen;GO:0020037 MF: heme binding;GO:0055114 BP: oxidation-reduction process	G	PF00067	IPR001128; IPR002401; IPR017972	GO:0005506; GO:0016705; GO:0020037; GO:0055114
TraesCS1D02G378800.1	5.41902	"-	4.54568	5.37592	"-	"-	"-	"-	***	AT1G25560.1	AP2/B3 transcription factor family protein	PF00847: AP2 domain; PF02362: B3 DNA binding domain	IPR001471: AP2/ERF domain; IPR003340: B3 DNA binding domain; IPR015300: DNA-binding pseudobarrel domain; IPR016177: DNA-binding domain	GO:0003677 MF: DNA binding;GO:0003700 MF: transcription factor activity, sequence-specific DNA binding;GO:0006355 BP: regulation of transcription, DNA-templated	G	PF00847; PF02362	IPR001471; IPR003340; IPR015300; IPR016177	GO:0003677; GO:0003700; GO:0006355
TraesCS1D02G378900.1	"-	"-	"-	3.05155	"-	"-	"-	"-	***	AT1G25560.1	AP2/B3 transcription factor family protein	PF00847: AP2 domain; PF02362: B3 DNA binding domain	IPR001471: AP2/ERF domain; IPR003340: B3 DNA binding domain; IPR015300: DNA-binding pseudobarrel domain; IPR016177: DNA-binding domain	GO:0003677 MF: DNA binding;GO:0003700 MF: transcription factor activity, sequence-specific DNA binding;GO:0006355 BP: regulation of transcription, DNA-templated	G	PF00847; PF02362	IPR001471; IPR003340; IPR015300; IPR016177	GO:0003677; GO:0003700; GO:0006355
TraesCS1D02G386800.1	"-	"-	"-	-1.1659	"-	"-	"-	"-	***	tr|I3SQZ5|I3SQZ5_MEDTR	Short-chain dehydrogenase/reductase	PF13561: Enoyl-(Acyl carrier protein) reductase	IPR002347: Short-chain dehydrogenase/reductase SDR; IPR016040: NAD(P)-binding domain; IPR020904: Short-chain dehydrogenase/reductase, conserved site	GO:0016491 MF: oxidoreductase activity	G	PF13561	IPR002347; IPR016040; IPR020904	GO:0016491
TraesCS1D02G391400.1	"-	7.77331	"-	4.86672	"-	"-	"-	"-	--*	AT1G26660.2	Prefoldin chaperone subunit family protein	"-	"-	"-	G	"-	"-	"-
TraesCS1D02G404300.1	"-	"-	"-	-2.34542	"-	"-	"-	"-	***	tr|M8AWV9|M8AWV9_AEGTA	Xyloglucan endotransglucosylase/hydrolase	PF00722: Glycosyl hydrolases family 16; PF06955: Xyloglucan endo-transglycosylase (XET) C-terminus	IPR000757: Glycoside hydrolase family 16; IPR008263: Glycoside hydrolase, family 16, active site; IPR008264: Beta-glucanase; IPR010713: Xyloglucan endo-transglycosylase, C-terminal; IPR013320: Concanavalin A-like lectin/glucanase domain; IPR016455: Xyloglucan endotransglucosylase/hydrolase	GO:0004553 MF: hydrolase activity, hydrolyzing O-glycosyl compounds;GO:0005618 CC: cell wall;GO:0005975 BP: carbohydrate metabolic process;GO:0006073 BP: cellular glucan metabolic process;GO:0010411 BP: xyloglucan metabolic process;GO:0016762 MF: xyloglucan:xyloglucosyl transferase activity;GO:0042546 BP: cell wall biogenesis;GO:0048046 CC: apoplast	G	PF00722; PF06955	IPR000757; IPR008263; IPR008264; IPR010713; IPR013320; IPR016455	GO:0004553; GO:0005618; GO:0005975; GO:0006073; GO:0010411; GO:0016762; GO:0042546; GO:0048046
TraesCS1D02G410600.1	"-	"-	"-	-1.60506	"-	"-	"-	"-	*-*	AT3G15095.1	Serine/Threonine-kinase pakA-like protein	"-	"-	"-	G	"-	"-	"-
TraesCS1D02G411300.1	"-	"-	"-	-2.80198	"-	"-	"-	"-	***	tr|F6K744|F6K744_WHEAT	Chlorophyll a-b binding protein, chloroplastic	PF00504: Chlorophyll A-B binding protein	IPR022796: Chlorophyll A-B binding protein; IPR023329: Chlorophyll a/b binding protein domain	"-	G	PF00504	IPR022796; IPR023329	"-
TraesCS1D02G411600.1	3.95442	"-	"-	"-	"-	"-	"-	"-	***	tr|W5AJ04|W5AJ04_WHEAT	Chlorophyll a-b binding protein, chloroplastic	PF00504: Chlorophyll A-B binding protein	IPR022796: Chlorophyll A-B binding protein; IPR023329: Chlorophyll a/b binding protein domain	"-	G	PF00504	IPR022796; IPR023329	"-
TraesCS1D02G415900.1	"-	3.56281	"-	3.6221	4.06906	"-	"-	"-	***	tr|C0LZ70|C0LZ70_NANDO	Short chain dehydrogenase/reductase	PF00106: short chain dehydrogenase; PF13561: Enoyl-(Acyl carrier protein) reductase	IPR002347: Short-chain dehydrogenase/reductase SDR; IPR016040: NAD(P)-binding domain	"-	G	PF00106; PF13561	IPR002347; IPR016040	"-
TraesCS1D02G418400.1	"-	"-	"-	3.16883	"-	"-	"-	"-	***	tr|A3FBG2|A3FBG2_WHEAT	WRKY transcription factor	PF03106: WRKY DNA -binding domain	IPR003657: WRKY domain	GO:0003700 MF: transcription factor activity, sequence-specific DNA binding;GO:0006355 BP: regulation of transcription, DNA-templated;GO:0043565 MF: sequence-specific DNA binding	G	PF03106	IPR003657	GO:0003700; GO:0006355; GO:0043565
TraesCS1D02G420900.1	"-	"-	"-	2.19368	"-	"-	"-	"-	***	tr|A2Y7R6|A2Y7R6_ORYSI	3-ketoacyl-CoA synthase	PF08392: FAE1/Type III polyketide synthase-like protein; PF08541: 3-Oxoacyl-[acyl-carrier-protein (ACP)] synthase III C terminal	IPR012392: Very-long-chain 3-ketoacyl-CoA synthase; IPR013601: FAE1/Type III polyketide synthase-like protein; IPR013747: 3-Oxoacyl-[acyl-carrier-protein (ACP)] synthase III, C-terminal; IPR016039: Thiolase-like	GO:0003824 MF: catalytic activity;GO:0006633 BP: fatty acid biosynthetic process;GO:0008152 BP: metabolic process;GO:0016020 CC: membrane;GO:0016747 MF: transferase activity, transferring acyl groups other than amino-acyl groups	G	PF08392; PF08541	IPR012392; IPR013601; IPR013747; IPR016039	GO:0003824; GO:0006633; GO:0008152; GO:0016020; GO:0016747
TraesCS1D02G421400.1	"-	4.96168	"-	3.86238	3.04798	"-	"-	"-	*-*	AT2G25625.2	histone deacetylase-like protein	"-	"-	"-	G	"-	"-	"-
TraesCS1D02G422000.1	"-	3.60871	"-	5.12074	3.56491	"-	"-	"-	--*	sp|P13706|GPDA_DROME	Glycerol-3-phosphate dehydrogenase [NAD(+)], cytoplasmic	"-	"-	"-	G	"-	"-	"-
TraesCS1D02G428600.1	"-	"-	"-	-4.30931	"-	"-	"-	"-	***	tr|A0A061DSQ8|A0A061DSQ8_THECC	Plant basic secretory protein family protein, putative	PF04450: Peptidase of plants and bacteria	IPR007541: Uncharacterised protein family, basic secretory protein	"-	G	PF04450	IPR007541	"-
TraesCS1D02G430700.1	"-	"-	"-	2.85058	"-	"-	"-	"-	***	tr|M8ANI3|M8ANI3_TRIUA	Glucan endo-1,3-beta-glucosidase 3	PF00332: Glycosyl hydrolases family 17; PF07983: X8 domain	IPR000490: Glycoside hydrolase family 17; IPR012946: X8 domain; IPR017853: Glycoside hydrolase superfamily	GO:0004553 MF: hydrolase activity, hydrolyzing O-glycosyl compounds;GO:0005975 BP: carbohydrate metabolic process	G	PF00332; PF07983	IPR000490; IPR012946; IPR017853	GO:0004553; GO:0005975
TraesCS1D02G431200.1	4.83724	"-	"-	3.61481	3.88955	"-	"-	"-	***	tr|M8ANI3|M8ANI3_TRIUA	Glucan endo-1,3-beta-glucosidase 3	PF00332: Glycosyl hydrolases family 17; PF07983: X8 domain	IPR000490: Glycoside hydrolase family 17; IPR012946: X8 domain; IPR017853: Glycoside hydrolase superfamily	GO:0004553 MF: hydrolase activity, hydrolyzing O-glycosyl compounds;GO:0005975 BP: carbohydrate metabolic process	G	PF00332; PF07983	IPR000490; IPR012946; IPR017853	GO:0004553; GO:0005975
TraesCS1D02G441400.1	"-	"-	"-	3.02513	"-	"-	"-	"-	***	tr|G7JU27|G7JU27_MEDTR	Receptor lectin kinase	PF00139: Legume lectin domain; PF07213: DAP10 membrane protein; PF00069: Protein kinase domain	IPR000719: Protein kinase domain; IPR001220: Legume lectin domain; IPR008271: Serine/threonine-protein kinase, active site; IPR009861: Hematopoietic cell signal transducer; IPR011009: Protein kinase-like domain; IPR013320: Concanavalin A-like lectin/glucanase domain; IPR017441: Protein kinase, ATP binding site; IPR019825: Legume lectin, beta chain, Mn/Ca-binding site	GO:0004672 MF: protein kinase activity;GO:0005102 MF: receptor binding;GO:0005524 MF: ATP binding;GO:0006468 BP: protein phosphorylation;GO:0014068 BP: positive regulation of phosphatidylinositol 3-kinase signaling;GO:0016020 CC: membrane;GO:0030246 MF: carbohydrate binding;GO:0043548 MF: phosphatidylinositol 3-kinase binding;GO:0050776 BP: regulation of immune response	G	PF00139; PF07213; PF00069	IPR000719; IPR001220; IPR008271; IPR009861; IPR011009; IPR013320; IPR017441; IPR019825	GO:0004672; GO:0005102; GO:0005524; GO:0006468; GO:0014068; GO:0016020; GO:0030246; GO:0043548; GO:0050776
TraesCS1D02G449600.1	"-	"-	"-	1.20357	"-	"-	"-	"-	***	AT5G12010.1	nuclease	PF13359: DDE superfamily endonuclease	IPR027806: Harbinger transposase-derived nuclease domain	"-	TE?	PF13359	IPR027806	"-
TraesCS2A02G000600.1	"-	"-	"-	2.08417	"-	"-	"-	"-	***	tr|Q6TY49|Q6TY49_HYDMC	Reductase 1	PF00248: Aldo/keto reductase family	IPR018170: Aldo/keto reductase, conserved site; IPR020471: Aldo/keto reductase; IPR023210: NADP-dependent oxidoreductase domain	GO:0016491 MF: oxidoreductase activity;GO:0055114 BP: oxidation-reduction process	G	PF00248	IPR018170; IPR020471; IPR023210	GO:0016491; GO:0055114
TraesCS2A02G002700.1	"-	"-	"-	-3.0376	"-	"-	"-	"-	***	tr|A0A1E5VE12|A0A1E5VE12_9POAL	3'-N-debenzoyl-2'-deoxytaxol N-benzoyltransferase	PF02458: Transferase family	IPR003480: Transferase	GO:0016747 MF: transferase activity, transferring acyl groups other than amino-acyl groups	G	PF02458	IPR003480	GO:0016747
TraesCS2A02G005100.1	"-	"-	"-	3.31935	"-	"-	"-	"-	***	tr|Q9AVM3|Q9AVM3_WHEAT	Cytochrome P450	PF00067: Cytochrome P450	IPR001128: Cytochrome P450; IPR002401: Cytochrome P450, E-class, group I; IPR017972: Cytochrome P450, conserved site	GO:0005506 MF: iron ion binding;GO:0016705 MF: oxidoreductase activity, acting on paired donors, with incorporation or reduction of molecular oxygen;GO:0020037 MF: heme binding;GO:0055114 BP: oxidation-reduction process	G	PF00067	IPR001128; IPR002401; IPR017972	GO:0005506; GO:0016705; GO:0020037; GO:0055114
TraesCS2A02G012100.1	-1.71131	"-	"-	"-	"-	"-	"-	"-	--*	AT3G12020.3	P-loop containing nucleoside triphosphate hydrolases superfamily protein	"-	"-	"-	G	"-	"-	"-
TraesCS2A02G016700.1	2.86197	"-	"-	1.82072	"-	"-	"-	"-	*-*	AT3G14470.2	NB-ARC domain-containing disease resistance protein	"-	IPR027417: P-loop containing nucleoside triphosphate hydrolase	"-	G	"-	IPR027417	"-
TraesCS2A02G022800.1	"-	"-	"-	-8.86474	-9.8974	"-	"-	"-	***	tr|W0FG45|W0FG45_POPTR	Cytochrome P450	PF00067: Cytochrome P450	IPR001128: Cytochrome P450; IPR002401: Cytochrome P450, E-class, group I; IPR017972: Cytochrome P450, conserved site	GO:0005506 MF: iron ion binding;GO:0016705 MF: oxidoreductase activity, acting on paired donors, with incorporation or reduction of molecular oxygen;GO:0020037 MF: heme binding;GO:0055114 BP: oxidation-reduction process	G	PF00067	IPR001128; IPR002401; IPR017972	GO:0005506; GO:0016705; GO:0020037; GO:0055114
TraesCS2A02G022800.2	"-	"-	"-	-9.68576	"-	"-	"-	"-	***	tr|W0FG45|W0FG45_POPTR	Cytochrome P450	PF00067: Cytochrome P450	IPR001128: Cytochrome P450; IPR002401: Cytochrome P450, E-class, group I; IPR017972: Cytochrome P450, conserved site	GO:0005506 MF: iron ion binding;GO:0016705 MF: oxidoreductase activity, acting on paired donors, with incorporation or reduction of molecular oxygen;GO:0020037 MF: heme binding;GO:0055114 BP: oxidation-reduction process	G	PF00067	IPR001128; IPR002401; IPR017972	GO:0005506; GO:0016705; GO:0020037; GO:0055114
TraesCS2A02G027500.1	"-	5.2896	"-	6.4838	4.38416	"-	"-	"-	***	tr|Q9AVM3|Q9AVM3_WHEAT	Cytochrome P450	PF00067: Cytochrome P450	IPR001128: Cytochrome P450; IPR002401: Cytochrome P450, E-class, group I; IPR017972: Cytochrome P450, conserved site	GO:0005506 MF: iron ion binding;GO:0016705 MF: oxidoreductase activity, acting on paired donors, with incorporation or reduction of molecular oxygen;GO:0020037 MF: heme binding;GO:0055114 BP: oxidation-reduction process	G	PF00067	IPR001128; IPR002401; IPR017972	GO:0005506; GO:0016705; GO:0020037; GO:0055114
TraesCS2A02G027700.1	"-	9.43402	8.89523	10.5385	9.33574	"-	"-	"-	***	tr|Q9AVQ2|Q9AVQ2_SOLTU	Cytochrome P450	PF00067: Cytochrome P450	IPR001128: Cytochrome P450; IPR002401: Cytochrome P450, E-class, group I; IPR017972: Cytochrome P450, conserved site	GO:0005506 MF: iron ion binding;GO:0016705 MF: oxidoreductase activity, acting on paired donors, with incorporation or reduction of molecular oxygen;GO:0020037 MF: heme binding;GO:0055114 BP: oxidation-reduction process	G	PF00067	IPR001128; IPR002401; IPR017972	GO:0005506; GO:0016705; GO:0020037; GO:0055114
TraesCS2A02G028000.1	"-	"-	"-	9.7789	"-	"-	"-	"-	***	tr|A0A1D5TKJ8|A0A1D5TKJ8_WHEAT	Glycosyltransferase	PF00201: UDP-glucoronosyl and UDP-glucosyl transferase	IPR002213: UDP-glucuronosyl/UDP-glucosyltransferase	GO:0008152 BP: metabolic process;GO:0016758 MF: transferase activity, transferring hexosyl groups	G	PF00201	IPR002213	GO:0008152; GO:0016758
TraesCS2A02G028400.1	"-	"-	"-	2.3812	"-	"-	"-	"-	***	tr|M7ZVY8|M7ZVY8_TRIUA	Glycosyltransferase	PF00201: UDP-glucoronosyl and UDP-glucosyl transferase	IPR002213: UDP-glucuronosyl/UDP-glucosyltransferase	GO:0008152 BP: metabolic process;GO:0016758 MF: transferase activity, transferring hexosyl groups	G	PF00201	IPR002213	GO:0008152; GO:0016758
TraesCS2A02G028500.1	"-	"-	"-	2.37194	"-	"-	"-	"-	***	tr|M7ZVY8|M7ZVY8_TRIUA	Glycosyltransferase	PF00201: UDP-glucoronosyl and UDP-glucosyl transferase	IPR002213: UDP-glucuronosyl/UDP-glucosyltransferase	GO:0008152 BP: metabolic process;GO:0016758 MF: transferase activity, transferring hexosyl groups	G	PF00201	IPR002213	GO:0008152; GO:0016758
TraesCS2A02G028700.1	5.53053	"-	"-	4.57483	"-	"-	"-	"-	***	tr|N1QVN7|N1QVN7_AEGTA	Glycosyltransferase	PF00201: UDP-glucoronosyl and UDP-glucosyl transferase	IPR002213: UDP-glucuronosyl/UDP-glucosyltransferase	GO:0008152 BP: metabolic process;GO:0016758 MF: transferase activity, transferring hexosyl groups	G	PF00201	IPR002213	GO:0008152; GO:0016758
TraesCS2A02G029700.1	"-	"-	"-	2.59054	"-	"-	"-	"-	***	tr|A0A0U2S1V9|A0A0U2S1V9_ORYSA	NBS-LRR-like resistance protein	PF00931: NB-ARC domain	IPR002182: NB-ARC; IPR011991: Winged helix-turn-helix DNA-binding domain; IPR027417: P-loop containing nucleoside triphosphate hydrolase; IPR032675: Leucine-rich repeat domain, L domain-like	GO:0043531 MF: ADP binding	G	PF00931	IPR002182; IPR011991; IPR027417; IPR032675	GO:0043531
TraesCS2A02G029900.1	"-	"-	"-	3.20623	"-	"-	"-	"-	***	tr|A0A059Q2R4|A0A059Q2R4_9POAL	Disease resistance protein	PF00931: NB-ARC domain	IPR002182: NB-ARC; IPR011991: Winged helix-turn-helix DNA-binding domain; IPR027417: P-loop containing nucleoside triphosphate hydrolase; IPR032675: Leucine-rich repeat domain, L domain-like	GO:0043531 MF: ADP binding	G	PF00931	IPR002182; IPR011991; IPR027417; IPR032675	GO:0043531
TraesCS2A02G031500.1	"-	"-	"-	3.06765	"-	"-	"-	"-	***	tr|A0A0U2S1V9|A0A0U2S1V9_ORYSA	NBS-LRR-like resistance protein	PF00931: NB-ARC domain	IPR002182: NB-ARC; IPR011991: Winged helix-turn-helix DNA-binding domain; IPR027417: P-loop containing nucleoside triphosphate hydrolase; IPR032675: Leucine-rich repeat domain, L domain-like	GO:0043531 MF: ADP binding	G	PF00931	IPR002182; IPR011991; IPR027417; IPR032675	GO:0043531
TraesCS2A02G036900.1	"-	"-	"-	-2.19085	"-	"-	"-	"-	***	tr|A0A061F1P3|A0A061F1P3_THECC	2-oxoglutarate (2OG) and Fe(II)-dependent oxygenase superfamily protein, putative	PF14226: non-haem dioxygenase in morphine synthesis N-terminal; PF03171: 2OG-Fe(II) oxygenase superfamily	IPR005123: Oxoglutarate/iron-dependent dioxygenase; IPR026992: Non-haem dioxygenase N-terminal domain; IPR027443: Isopenicillin N synthase-like	GO:0016491 MF: oxidoreductase activity;GO:0055114 BP: oxidation-reduction process	G	PF14226; PF03171	IPR005123; IPR026992; IPR027443	GO:0016491; GO:0055114
TraesCS2A02G037900.1	"-	"-	"-	-1.86526	"-	"-	"-	"-	***	tr|A0A061EMA7|A0A061EMA7_THECC	2-oxoglutarate (2OG) and Fe(II)-dependent oxygenase superfamily protein, putative	PF14226: non-haem dioxygenase in morphine synthesis N-terminal; PF03171: 2OG-Fe(II) oxygenase superfamily	IPR005123: Oxoglutarate/iron-dependent dioxygenase; IPR026992: Non-haem dioxygenase N-terminal domain; IPR027443: Isopenicillin N synthase-like	GO:0016491 MF: oxidoreductase activity;GO:0055114 BP: oxidation-reduction process	G	PF14226; PF03171	IPR005123; IPR026992; IPR027443	GO:0016491; GO:0055114
TraesCS2A02G039400.1	"-	-1.29424	"-	"-	"-	"-	"-	"-	***	tr|B6SKX7|B6SKX7_MAIZE	Beta-glucosidase	PF00232: Glycosyl hydrolase family 1	IPR001360: Glycoside hydrolase family 1; IPR017853: Glycoside hydrolase superfamily	GO:0004553 MF: hydrolase activity, hydrolyzing O-glycosyl compounds;GO:0005975 BP: carbohydrate metabolic process	G	PF00232	IPR001360; IPR017853	GO:0004553; GO:0005975
TraesCS2A02G046700.1	-6.07555	"-	"-	"-	"-	"-	"-	"-	***	tr|Q2R8J2|Q2R8J2_ORYSJ	NBS-LRR disease resistance protein, putative, expressed	PF00931: NB-ARC domain	IPR002182: NB-ARC; IPR011991: Winged helix-turn-helix DNA-binding domain; IPR027417: P-loop containing nucleoside triphosphate hydrolase; IPR032675: Leucine-rich repeat domain, L domain-like	GO:0043531 MF: ADP binding	G	PF00931	IPR002182; IPR011991; IPR027417; IPR032675	GO:0043531
TraesCS2A02G053300.1	"-	7.05719	7.78882	7.0222	5.95782	"-	"-	"-	***	tr|Q9AVM3|Q9AVM3_WHEAT	Cytochrome P450	PF00067: Cytochrome P450	IPR001128: Cytochrome P450; IPR002401: Cytochrome P450, E-class, group I; IPR017972: Cytochrome P450, conserved site	GO:0005506 MF: iron ion binding;GO:0016705 MF: oxidoreductase activity, acting on paired donors, with incorporation or reduction of molecular oxygen;GO:0020037 MF: heme binding;GO:0055114 BP: oxidation-reduction process	G	PF00067	IPR001128; IPR002401; IPR017972	GO:0005506; GO:0016705; GO:0020037; GO:0055114
TraesCS2A02G054200.1	1.47493	"-	"-	"-	"-	"-	"-	"-	***	tr|A0A1D5TMV0|A0A1D5TMV0_WHEAT	Glycosyltransferase	PF00201: UDP-glucoronosyl and UDP-glucosyl transferase	IPR002213: UDP-glucuronosyl/UDP-glucosyltransferase	GO:0008152 BP: metabolic process;GO:0016758 MF: transferase activity, transferring hexosyl groups	G	PF00201	IPR002213	GO:0008152; GO:0016758
TraesCS2A02G063900.1	-5.69104	"-	"-	"-	"-	"-	"-	"-	*-*	tr|B9S707|B9S707_RICCO	Kinase, putative	PF00069: Protein kinase domain	IPR000719: Protein kinase domain; IPR011009: Protein kinase-like domain	GO:0004672 MF: protein kinase activity;GO:0005524 MF: ATP binding;GO:0006468 BP: protein phosphorylation	G	PF00069	IPR000719; IPR011009	GO:0004672; GO:0005524; GO:0006468
TraesCS2A02G068300.1	"-	"-	"-	2.54891	"-	"-	"-	"-	***	tr|B9SZK5|B9SZK5_RICCO	Receptor-kinase, putative	PF08263: Leucine rich repeat N-terminal domain; PF13855: Leucine rich repeat; PF00069: Protein kinase domain	IPR000719: Protein kinase domain; IPR001611: Leucine-rich repeat; IPR003591: Leucine-rich repeat, typical subtype; IPR008271: Serine/threonine-protein kinase, active site; IPR011009: Protein kinase-like domain; IPR013210: Leucine-rich repeat-containing N-terminal, plant-type; IPR032675: Leucine-rich repeat domain, L domain-like	GO:0004672 MF: protein kinase activity;GO:0005515 MF: protein binding;GO:0005524 MF: ATP binding;GO:0006468 BP: protein phosphorylation	G	PF08263; PF13855; PF00069	IPR000719; IPR001611; IPR003591; IPR008271; IPR011009; IPR013210; IPR032675	GO:0004672; GO:0005515; GO:0005524; GO:0006468
TraesCS2A02G069700.1	"-	"-	"-	7.71893	8.23341	"-	"-	"-	***	tr|B9SBS8|B9SBS8_RICCO	Cysteine protease, putative	PF08246: Cathepsin propeptide inhibitor domain (I29); PF00112: Papain family cysteine protease	IPR000169: Cysteine peptidase, cysteine active site; IPR000668: Peptidase C1A, papain C-terminal; IPR013201: Cathepsin propeptide inhibitor domain (I29); IPR025660: Cysteine peptidase, histidine active site	GO:0006508 BP: proteolysis;GO:0008234 MF: cysteine-type peptidase activity	G	PF08246; PF00112	IPR000169; IPR000668; IPR013201; IPR025660	GO:0006508; GO:0008234
TraesCS2A02G075000.1	"-	"-	"-	-24.0071	"-	"-	"-	"-	***	tr|Q6TM44|Q6TM44_MAIZE	Germin-like protein	PF00190: Cupin	IPR001929: Germin; IPR006045: Cupin 1; IPR011051: RmlC-like cupin domain; IPR014710: RmlC-like jelly roll fold; IPR019780: Germin, manganese binding site	GO:0030145 MF: manganese ion binding;GO:0045735 MF: nutrient reservoir activity	G	PF00190	IPR001929; IPR006045; IPR011051; IPR014710; IPR019780	GO:0030145; GO:0045735
TraesCS2A02G089600.1	1.62524	"-	"-	"-	"-	"-	"-	"-	***	tr|Q9M005|Q9M005_ARATH	Methyltransferase	PF08241: Methyltransferase domain; PF05050: Methyltransferase FkbM domain	IPR006342: Methyltransferase FkbM; IPR013216: Methyltransferase type 11; IPR029063: S-adenosyl-L-methionine-dependent methyltransferase	GO:0008152 BP: metabolic process;GO:0008168 MF: methyltransferase activity	G	PF08241; PF05050	IPR006342; IPR013216; IPR029063	GO:0008152; GO:0008168
TraesCS2A02G090100.1	"-	"-	"-	-2.19743	"-	"-	"-	"-	***	tr|W9QMU6|W9QMU6_9ROSA	Leucine-rich repeat receptor-like protein kinase	PF08263: Leucine rich repeat N-terminal domain; PF12799: Leucine Rich repeats (2 copies); PF13855: Leucine rich repeat	IPR001611: Leucine-rich repeat; IPR013210: Leucine-rich repeat-containing N-terminal, plant-type; IPR025875: Leucine rich repeat 4; IPR032675: Leucine-rich repeat domain, L domain-like	GO:0005515 MF: protein binding	G	PF08263; PF12799; PF13855	IPR001611; IPR013210; IPR025875; IPR032675	GO:0005515
TraesCS2A02G090400.1	"-	"-	"-	4.49845	2.873	"-	"-	"-	*-*	sp|P93194|RPK1_IPONI	Receptor-like protein kinase	PF07714: Protein tyrosine kinase	IPR000719: Protein kinase domain; IPR001245: Serine-threonine/tyrosine-protein kinase, catalytic domain; IPR008271: Serine/threonine-protein kinase, active site; IPR011009: Protein kinase-like domain	GO:0004672 MF: protein kinase activity;GO:0005524 MF: ATP binding;GO:0006468 BP: protein phosphorylation	G	PF07714	IPR000719; IPR001245; IPR008271; IPR011009	GO:0004672; GO:0005524; GO:0006468
TraesCS2A02G090600.1	"-	"-	"-	2.47397	"-	"-	"-	"-	***	tr|E7CWB5|E7CWB5_WHEAT	Lectin receptor kinase	PF00139: Legume lectin domain; PF00069: Protein kinase domain	IPR000719: Protein kinase domain; IPR001220: Legume lectin domain; IPR008271: Serine/threonine-protein kinase, active site; IPR011009: Protein kinase-like domain; IPR013320: Concanavalin A-like lectin/glucanase domain; IPR017441: Protein kinase, ATP binding site	GO:0004672 MF: protein kinase activity;GO:0005524 MF: ATP binding;GO:0006468 BP: protein phosphorylation;GO:0030246 MF: carbohydrate binding	G	PF00139; PF00069	IPR000719; IPR001220; IPR008271; IPR011009; IPR013320; IPR017441	GO:0004672; GO:0005524; GO:0006468; GO:0030246
TraesCS2A02G096900.1	"-	"-	"-	1.04664	"-	"-	"-	"-	*-*	AT2G33200.1	F-box family protein	PF12937: F-box-like; PF03478: Protein of unknown function (DUF295)	IPR001810: F-box domain; IPR005174: Domain unknown function DUF295; IPR011047: Quinoprotein alcohol dehydrogenase-like superfamily	GO:0005515 MF: protein binding	TE?	PF12937; PF03478	IPR001810; IPR005174; IPR011047	GO:0005515
TraesCS2A02G102100.2	"-	"-	"-	3.29397	"-	"-	"-	"-	***	tr|A0MWC2|A0MWC2_TOBAC	Apyrase-like protein	PF01150: GDA1/CD39 (nucleoside phosphatase) family	IPR000407: Nucleoside phosphatase GDA1/CD39	GO:0016787 MF: hydrolase activity	G	PF01150	IPR000407	GO:0016787
TraesCS2A02G103400.1	"-	3.56033	"-	3.11602	"-	"-	"-	"-	--*	tr|A0A061DW10|A0A061DW10_THECC	Polyadenylate-binding protein 1-B-binding protein	"-	"-	"-	G	"-	"-	"-
TraesCS2A02G105900.2	"-	"-	32.9501	"-	"-	"-	"-	"-	***	tr|A0A1D5V2V1|A0A1D5V2V1_WHEAT	Alpha-galactosidase	PF16499: Alpha galactosidase A	IPR002241: Glycoside hydrolase, family 27; IPR013785: Aldolase-type TIM barrel; IPR017853: Glycoside hydrolase superfamily	GO:0003824 MF: catalytic activity;GO:0004553 MF: hydrolase activity, hydrolyzing O-glycosyl compounds;GO:0005975 BP: carbohydrate metabolic process	G	PF16499	IPR002241; IPR013785; IPR017853	GO:0003824; GO:0004553; GO:0005975
TraesCS2A02G110300.1	"-	8.82341	9.77383	9.81334	10.3561	"-	"-	"-	***	tr|Q41584|Q41584_WHEAT	Thaumatin-like protein	PF00314: Thaumatin family	IPR001938: Thaumatin	"-	G	PF00314	IPR001938	"-
TraesCS2A02G111300.1	"-	"-	"-	-2.14569	"-	"-	"-	"-	--*	sp|A6TBH5|MDTC_KLEP7	Multidrug resistance protein MdtC	PF06596: Photosystem II reaction centre X protein (PsbX)	IPR009518: Photosystem II PsbX	GO:0009523 CC: photosystem II;GO:0015979 BP: photosynthesis;GO:0016020 CC: membrane	G	PF06596	IPR009518	GO:0009523; GO:0015979; GO:0016020
TraesCS2A02G113600.1	"-	"-	"-	-2.17111	-2.21001	"-	"-	"-	***	tr|A0A072UJC1|A0A072UJC1_MEDTR	3-oxo-5-alpha-steroid 4-dehydrogenase family protein	PF02544: 3-oxo-5-alpha-steroid 4-dehydrogenase	IPR001104: 3-oxo-5-alpha-steroid 4-dehydrogenase, C-terminal	GO:0005737 CC: cytoplasm;GO:0006629 BP: lipid metabolic process;GO:0016021 CC: integral component of membrane;GO:0016627 MF: oxidoreductase activity, acting on the CH-CH group of donors	G	PF02544	IPR001104	GO:0005737; GO:0006629; GO:0016021; GO:0016627
TraesCS2A02G117300.1	1.24095	"-	"-	"-	"-	"-	"-	"-	***	tr|W5B0Q9|W5B0Q9_WHEAT	Xylose isomerase	"-	IPR001998: Xylose isomerase; IPR013022: Xylose isomerase-like, TIM barrel domain; IPR013452: Xylose isomerase, bacterial-type	GO:0005975 BP: carbohydrate metabolic process;GO:0009045 MF: xylose isomerase activity	G	"-	IPR001998; IPR013022; IPR013452	GO:0005975; GO:0009045
TraesCS2A02G124400.1	"-	"-	"-	-1.58261	"-	"-	"-	"-	***	tr|Q84NY6|Q84NY6_ORYSJ	Membrane-associated zinc metalloprotease family protein, expressed	PF02163: Peptidase family M50; PF13180: PDZ domain	IPR001478: PDZ domain; IPR008915: Peptidase M50	GO:0004222 MF: metalloendopeptidase activity;GO:0005515 MF: protein binding;GO:0006508 BP: proteolysis	G	PF02163; PF13180	IPR001478; IPR008915	GO:0004222; GO:0005515; GO:0006508
TraesCS2A02G126100.1	"-	"-	2.08942	1.71399	"-	"-	"-	"-	***	tr|A0A023T4H1|A0A023T4H1_9POAL	Cysteine proteinase inhibitor	PF16845: Aspartic acid proteinase inhibitor	IPR000010: Cystatin domain; IPR018073: Proteinase inhibitor I25, cystatin, conserved site	GO:0004869 MF: cysteine-type endopeptidase inhibitor activity	G	PF16845	IPR000010; IPR018073	GO:0004869
TraesCS2A02G126500.1	"-	"-	"-	3.5437	"-	"-	"-	"-	***	tr|B8XSM9|B8XSM9_WHEAT	Lectin receptor kinase	PF00139: Legume lectin domain; PF00069: Protein kinase domain	IPR000719: Protein kinase domain; IPR001220: Legume lectin domain; IPR008271: Serine/threonine-protein kinase, active site; IPR011009: Protein kinase-like domain; IPR013320: Concanavalin A-like lectin/glucanase domain; IPR017441: Protein kinase, ATP binding site; IPR019825: Legume lectin, beta chain, Mn/Ca-binding site	GO:0004672 MF: protein kinase activity;GO:0005524 MF: ATP binding;GO:0006468 BP: protein phosphorylation;GO:0030246 MF: carbohydrate binding	G	PF00139; PF00069	IPR000719; IPR001220; IPR008271; IPR011009; IPR013320; IPR017441; IPR019825	GO:0004672; GO:0005524; GO:0006468; GO:0030246
TraesCS2A02G131000.1	9.38583	"-	"-	"-	"-	"-	"-	"-	***	tr|G7ITQ3|G7ITQ3_MEDTR	Zinc finger A20 and AN1 domain stress-associated protein	PF01754: A20-like zinc finger; PF01428: AN1-like Zinc finger	IPR000058: Zinc finger, AN1-type; IPR002653: Zinc finger, A20-type	GO:0003677 MF: DNA binding;GO:0008270 MF: zinc ion binding	TE?	PF01754; PF01428	IPR000058; IPR002653	GO:0003677; GO:0008270
TraesCS2A02G132600.1	"-	"-	"-	1.21834	"-	"-	"-	"-	***	tr|B6SS11|B6SS11_MAIZE	Glycosyltransferase	PF04577: Protein of unknown function (DUF563)	IPR007657: Glycosyltransferase 61	GO:0016757 MF: transferase activity, transferring glycosyl groups	G	PF04577	IPR007657	GO:0016757
TraesCS2A02G143300.1	-3.32965	"-	"-	"-	-2.4774	"-	"-	"-	***	sp|Q9MAA7|GID1A_ARATH	Gibberellin receptor GID1A	PF07859: alpha/beta hydrolase fold	IPR002168: Lipase, GDXG, putative histidine active site; IPR013094: Alpha/beta hydrolase fold-3; IPR029058: Alpha/Beta hydrolase fold	GO:0008152 BP: metabolic process;GO:0016787 MF: hydrolase activity	G	PF07859	IPR002168; IPR013094; IPR029058	GO:0008152; GO:0016787
TraesCS2A02G143500.1	-2.28444	"-	"-	"-	"-	"-	"-	"-	***	sp|Q9MAA7|GID1A_ARATH	Gibberellin receptor GID1A	PF07859: alpha/beta hydrolase fold	IPR002168: Lipase, GDXG, putative histidine active site; IPR013094: Alpha/beta hydrolase fold-3; IPR029058: Alpha/Beta hydrolase fold	GO:0008152 BP: metabolic process;GO:0016787 MF: hydrolase activity	G	PF07859	IPR002168; IPR013094; IPR029058	GO:0008152; GO:0016787
TraesCS2A02G152400.1	"-	"-	"-	"-	-1.23964	"-	"-	"-	***	tr|Q6T485|Q6T485_WHEAT	Cytochrome P450	PF00067: Cytochrome P450	IPR001128: Cytochrome P450; IPR002401: Cytochrome P450, E-class, group I; IPR017972: Cytochrome P450, conserved site	GO:0005506 MF: iron ion binding;GO:0016705 MF: oxidoreductase activity, acting on paired donors, with incorporation or reduction of molecular oxygen;GO:0020037 MF: heme binding;GO:0055114 BP: oxidation-reduction process	G	PF00067	IPR001128; IPR002401; IPR017972	GO:0005506; GO:0016705; GO:0020037; GO:0055114
TraesCS2A02G156400.1	2.04541	"-	"-	1.69315	"-	"-	"-	"-	*-*	tr|B9RLX5|B9RLX5_RICCO	Calmodulin, putative	"-	IPR002048: EF-hand domain; IPR011992: EF-hand domain pair; IPR018247: EF-Hand 1, calcium-binding site	GO:0005509 MF: calcium ion binding	G	"-	IPR002048; IPR011992; IPR018247	GO:0005509
TraesCS2A02G158600.1	"-	"-	"-	3.68204	"-	"-	"-	"-	***	sp|P83472|ICI_LUMTE	Chymotrypsin inhibitor	PF00280: Potato inhibitor I family	IPR000864: Proteinase inhibitor I13, potato inhibitor I	GO:0004867 MF: serine-type endopeptidase inhibitor activity;GO:0009611 BP: response to wounding	G	PF00280	IPR000864	GO:0004867; GO:0009611
TraesCS2A02G158700.1	"-	4.52664	"-	6.62508	4.74978	"-	"-	"-	***	sp|P83472|ICI_LUMTE	Chymotrypsin inhibitor	PF00280: Potato inhibitor I family	IPR000864: Proteinase inhibitor I13, potato inhibitor I	GO:0004867 MF: serine-type endopeptidase inhibitor activity;GO:0009611 BP: response to wounding	G	PF00280	IPR000864	GO:0004867; GO:0009611
TraesCS2A02G165000.1	"-	"-	"-	1.07906	"-	"-	"-	"-	-**	sp|B4P417|OST4_DROYA	Dolichyl-diphosphooligosaccharide--protein glycosyltransferase subunit 4	PF10215: Oligosaccaryltransferase	IPR018943: Oligosaccaryltransferase	"-	G	PF10215	IPR018943	"-
TraesCS2A02G166000.1	"-	"-	"-	2.84422	"-	"-	"-	"-	***	AT2G15760.1	calmodulin-binding protein (DUF1645)	PF07816: Protein of unknown function (DUF1645)	IPR012442: Protein of unknown function DUF1645, plant	"-	G	PF07816	IPR012442	"-
TraesCS2A02G166300.1	"-	"-	"-	-1.23999	"-	"-	"-	"-	***	tr|A0A151TBU5|A0A151TBU5_CAJCA	Calmodulin	PF13202: EF hand	IPR002048: EF-hand domain; IPR011992: EF-hand domain pair; IPR018247: EF-Hand 1, calcium-binding site	GO:0005509 MF: calcium ion binding	G	PF13202	IPR002048; IPR011992; IPR018247	GO:0005509
TraesCS2A02G167300.1	"-	"-	"-	-1.77975	"-	"-	"-	"-	*-*	tr|B9SDD7|B9SDD7_RICCO	Ring finger protein, putative	PF13639: Ring finger domain	IPR001841: Zinc finger, RING-type; IPR013083: Zinc finger, RING/FYVE/PHD-type	GO:0005515 MF: protein binding;GO:0008270 MF: zinc ion binding	G	PF13639	IPR001841; IPR013083	GO:0005515; GO:0008270
TraesCS2A02G170200.2	"-	"-	"-	"-	1.35096	"-	"-	"-	***	tr|M8BF29|M8BF29_AEGTA	Adipocyte plasma membrane-associated protein	PF03088: Strictosidine synthase	IPR011042: Six-bladed beta-propeller, TolB-like; IPR018119: Strictosidine synthase, conserved region	GO:0009058 BP: biosynthetic process;GO:0016844 MF: strictosidine synthase activity	G	PF03088	IPR011042; IPR018119	GO:0009058; GO:0016844
TraesCS2A02G186500.1	3.11076	"-	"-	2.75926	"-	"-	"-	"-	***	tr|E7CWB5|E7CWB5_WHEAT	Lectin receptor kinase	PF00069: Protein kinase domain	IPR000719: Protein kinase domain; IPR008271: Serine/threonine-protein kinase, active site; IPR011009: Protein kinase-like domain	GO:0004672 MF: protein kinase activity;GO:0005524 MF: ATP binding;GO:0006468 BP: protein phosphorylation	G	PF00069	IPR000719; IPR008271; IPR011009	GO:0004672; GO:0005524; GO:0006468
TraesCS2A02G209900.1	"-	"-	"-	1.10205	"-	"-	"-	"-	***	tr|M8CS97|M8CS97_AEGTA	Serine/threonine-protein kinase	PF01453: D-mannose binding lectin; PF00954: S-locus glycoprotein domain; PF08276: PAN-like domain; PF00069: Protein kinase domain	IPR000719: Protein kinase domain; IPR000858: S-locus glycoprotein domain; IPR001480: Bulb-type lectin domain; IPR003609: PAN/Apple domain; IPR008271: Serine/threonine-protein kinase, active site; IPR011009: Protein kinase-like domain; IPR017441: Protein kinase, ATP binding site	GO:0004672 MF: protein kinase activity;GO:0005524 MF: ATP binding;GO:0006468 BP: protein phosphorylation;GO:0048544 BP: recognition of pollen	G	PF01453; PF00954; PF08276; PF00069	IPR000719; IPR000858; IPR001480; IPR003609; IPR008271; IPR011009; IPR017441	GO:0004672; GO:0005524; GO:0006468; GO:0048544
TraesCS2A02G225300.1	"-	"-	"-	-1.17998	-1.50232	"-	"-	"-	*-*	sp|Q2IIK1|LON_ANADE	Lon protease	PF02190: ATP-dependent protease La (LON) substrate-binding domain	IPR003111: Lon, substrate-binding domain; IPR015947: PUA-like domain	"-	G	PF02190	IPR003111; IPR015947	"-
TraesCS2A02G225900.1	"-	"-	"-	1.40375	"-	"-	"-	"-	***	tr|M8C976|M8C976_AEGTA	Dof zinc finger protein	PF02701: Dof domain, zinc finger	IPR003851: Zinc finger, Dof-type	GO:0003677 MF: DNA binding;GO:0006355 BP: regulation of transcription, DNA-templated	TE?	PF02701	IPR003851	GO:0003677; GO:0006355
TraesCS2A02G249400.1	"-	"-	"-	-1.0967	"-	"-	"-	"-	***	AT3G52060.1	core-2/I-branching beta-1,6-N-acetylglucosaminyltransferase family protein	PF02485: Core-2/I-Branching enzyme	IPR003406: Glycosyl transferase, family 14	GO:0008375 MF: acetylglucosaminyltransferase activity;GO:0016020 CC: membrane	G	PF02485	IPR003406	GO:0008375; GO:0016020
TraesCS2A02G252800.1	"-	"-	"-	-1.13929	"-	"-	"-	"-	***	tr|A0A1D5UJS1|A0A1D5UJS1_WHEAT	Ferredoxin--NADP reductase	PF00175: Oxidoreductase NAD-binding domain	IPR001433: Oxidoreductase FAD/NAD(P)-binding; IPR001709: Flavoprotein pyridine nucleotide cytochrome reductase; IPR015701: Ferredoxin--NADP reductase; IPR017927: Ferredoxin reductase-type FAD-binding domain; IPR017938: Riboflavin synthase-like beta-barrel	GO:0016491 MF: oxidoreductase activity;GO:0055114 BP: oxidation-reduction process	G	PF00175	IPR001433; IPR001709; IPR015701; IPR017927; IPR017938	GO:0016491; GO:0055114
TraesCS2A02G266900.1	"-	"-	"-	"-	2.0558	"-	"-	"-	*-*	tr|H6WX59|H6WX59_MEDSA	Glycine-rich protein	"-	"-	"-	G	"-	"-	"-
TraesCS2A02G268500.1	"-	"-	"-	-1.78779	"-	"-	"-	"-	***	tr|A0A0K9NN93|A0A0K9NN93_ZOSMR	Lectin protein kinase family protein	PF00139: Legume lectin domain	IPR001220: Legume lectin domain; IPR013320: Concanavalin A-like lectin/glucanase domain	GO:0030246 MF: carbohydrate binding	G	PF00139	IPR001220; IPR013320	GO:0030246
TraesCS2A02G268800.2	"-	"-	"-	"-	-1.83994	"-	"-	"-	***	sp|B8G663|PDXS_CHLAD	Pyridoxal 5'-phosphate synthase subunit PdxS	PF01680: SOR/SNZ family	IPR001852: Pyridoxal 5'-phosphate synthase subunit PdxS/SNZ; IPR011060: Ribulose-phosphate binding barrel; IPR013785: Aldolase-type TIM barrel; IPR033755: PdxS/SNZ N-terminal domain	GO:0003824 MF: catalytic activity;GO:0008152 BP: metabolic process;GO:0042819 BP: vitamin B6 biosynthetic process;GO:0042823 BP: pyridoxal phosphate biosynthetic process	G	PF01680	IPR001852; IPR011060; IPR013785; IPR033755	GO:0003824; GO:0008152; GO:0042819; GO:0042823
TraesCS2A02G269700.1	"-	"-	"-	-2.11655	"-	"-	"-	"-	***	tr|B6SXE5|B6SXE5_MAIZE	Flowering promoting factor-like 1	"-	"-	"-	G	"-	"-	"-
TraesCS2A02G274700.1	"-	"-	"-	3.15084	"-	"-	"-	"-	***	tr|B9IAA3|B9IAA3_POPTR	Aldo/keto reductase family protein	PF00248: Aldo/keto reductase family	IPR023210: NADP-dependent oxidoreductase domain	"-	G	PF00248	IPR023210	"-
TraesCS2A02G282700.1	"-	"-	"-	-1.88334	"-	"-	"-	"-	*-*	tr|B9HJL4|B9HJL4_POPTR	Zinc finger family protein	"-	"-	"-	TE?	"-	"-	"-
TraesCS2A02G290600.1	-2.8897	"-	"-	"-	"-	"-	"-	"-	--*	AT5G55980.1	serine-rich protein-like protein	"-	"-	"-	G	"-	"-	"-
TraesCS2A02G292000.1	"-	"-	"-	1.52779	1.20637	"-	"-	"-	***	tr|M7ZD85|M7ZD85_TRIUA	Arogenate dehydratase	PF00800: Prephenate dehydratase	IPR001086: Prephenate dehydratase; IPR002912: ACT domain; IPR018528: Prephenate dehydratase, conserved site	GO:0004664 MF: prephenate dehydratase activity;GO:0008152 BP: metabolic process;GO:0009094 BP: L-phenylalanine biosynthetic process;GO:0016597 MF: amino acid binding	G	PF00800	IPR001086; IPR002912; IPR018528	GO:0004664; GO:0008152; GO:0009094; GO:0016597
TraesCS2A02G294600.1	"-	"-	"-	-1.31887	"-	"-	"-	"-	--*	sp|Q54ID7|OSB11_DICDI	Oxysterol-binding protein 11	"-	"-	"-	G	"-	"-	"-
TraesCS2A02G294800.1	"-	-5.89538	"-	"-	"-	"-	"-	"-	***	tr|B6SUT0|B6SUT0_MAIZE	Carbonic anhydrase	PF00194: Eukaryotic-type carbonic anhydrase	IPR001148: Alpha carbonic anhydrase	"-	G	PF00194	IPR001148	"-
TraesCS2A02G294800.4	"-	7.40636	"-	"-	"-	"-	"-	"-	***	tr|B6SUT0|B6SUT0_MAIZE	Carbonic anhydrase	PF00194: Eukaryotic-type carbonic anhydrase	IPR001148: Alpha carbonic anhydrase	"-	G	PF00194	IPR001148	"-
TraesCS2A02G298600.1	"-	"-	"-	1.15084	"-	"-	"-	"-	***	tr|B6SP20|B6SP20_MAIZE	U-box domain containing protein	PF04564: U-box domain	IPR003613: U box domain; IPR011989: Armadillo-like helical; IPR013083: Zinc finger, RING/FYVE/PHD-type; IPR016024: Armadillo-type fold	GO:0004842 MF: ubiquitin-protein transferase activity;GO:0005488 MF: binding;GO:0016567 BP: protein ubiquitination	G	PF04564	IPR003613; IPR011989; IPR013083; IPR016024	GO:0004842; GO:0005488; GO:0016567
TraesCS2A02G299200.1	"-	"-	"-	-2.05752	-1.6532	"-	"-	"-	***	tr|A0A0Q3H367|A0A0Q3H367_BRADI	Serine/threonine-protein kinase	PF01453: D-mannose binding lectin; PF00954: S-locus glycoprotein domain; PF08276: PAN-like domain; PF00069: Protein kinase domain	IPR000719: Protein kinase domain; IPR000858: S-locus glycoprotein domain; IPR001480: Bulb-type lectin domain; IPR003609: PAN/Apple domain; IPR008271: Serine/threonine-protein kinase, active site; IPR011009: Protein kinase-like domain; IPR017441: Protein kinase, ATP binding site; IPR024171: S-receptor-like serine/threonine-protein kinase	GO:0004672 MF: protein kinase activity;GO:0004674 MF: protein serine/threonine kinase activity;GO:0005524 MF: ATP binding;GO:0006468 BP: protein phosphorylation;GO:0048544 BP: recognition of pollen	G	PF01453; PF00954; PF08276; PF00069	IPR000719; IPR000858; IPR001480; IPR003609; IPR008271; IPR011009; IPR017441; IPR024171	GO:0004672; GO:0004674; GO:0005524; GO:0006468; GO:0048544
TraesCS2A02G301400.1	"-	"-	"-	"-	-4.00244	"-	"-	"-	--*	AT1G63860.2	Disease resistance protein (TIR-NBS-LRR class) family	"-	"-	"-	G	"-	"-	"-
TraesCS2A02G305400.1	"-	"-	"-	-2.86335	"-	"-	"-	"-	***	AT1G69600.1	zinc finger homeodomain 1	PF04770: ZF-HD protein dimerisation region	IPR006455: Homeodomain, ZF-HD class; IPR006456: ZF-HD homeobox protein, Cys/His-rich dimerisation domain; IPR009057: Homeobox domain-like	GO:0003677 MF: DNA binding	G	PF04770	IPR006455; IPR006456; IPR009057	GO:0003677
TraesCS2A02G306900.1	"-	"-	"-	9.37458	"-	"-	"-	"-	--*	sp|A9HS54|LEUD_GLUDA	3-isopropylmalate dehydratase small subunit	"-	"-	"-	G	"-	"-	"-
TraesCS2A02G311200.2	-19.3964	"-	"-	"-	"-	"-	"-	"-	***	tr|G7K3S4|G7K3S4_MEDTR	12-oxophytodienoate reductase-like protein	PF00724: NADH:flavin oxidoreductase / NADH oxidase family	IPR001155: NADH:flavin oxidoreductase/NADH oxidase, N-terminal; IPR013785: Aldolase-type TIM barrel	GO:0003824 MF: catalytic activity;GO:0010181 MF: FMN binding;GO:0016491 MF: oxidoreductase activity;GO:0055114 BP: oxidation-reduction process	G	PF00724	IPR001155; IPR013785	GO:0003824; GO:0010181; GO:0016491; GO:0055114
TraesCS2A02G315600.1	"-	3.53306	"-	"-	2.5052	"-	"-	"-	***	tr|Q6TY49|Q6TY49_HYDMC	Reductase 1	PF00248: Aldo/keto reductase family	IPR018170: Aldo/keto reductase, conserved site; IPR020471: Aldo/keto reductase; IPR023210: NADP-dependent oxidoreductase domain	GO:0016491 MF: oxidoreductase activity;GO:0055114 BP: oxidation-reduction process	G	PF00248	IPR018170; IPR020471; IPR023210	GO:0016491; GO:0055114
TraesCS2A02G315700.1	"-	"-	"-	5.03209	"-	"-	"-	"-	***	tr|Q6TY49|Q6TY49_HYDMC	Reductase 1	PF00248: Aldo/keto reductase family	IPR018170: Aldo/keto reductase, conserved site; IPR020471: Aldo/keto reductase; IPR023210: NADP-dependent oxidoreductase domain	GO:0016491 MF: oxidoreductase activity;GO:0055114 BP: oxidation-reduction process	G	PF00248	IPR018170; IPR020471; IPR023210	GO:0016491; GO:0055114
TraesCS2A02G319600.1	2.71286	"-	"-	"-	"-	"-	"-	"-	*-*	tr|A0A1D5TB37|A0A1D5TB37_WHEAT	RNA-dependent RNA polymerase	"-	"-	"-	G	"-	"-	"-
TraesCS2A02G326100.1	"-	"-	"-	3.67893	"-	"-	"-	"-	***	tr|G7L1V2|G7L1V2_MEDTR	Aldo/keto reductase family oxidoreductase	PF00248: Aldo/keto reductase family	IPR023210: NADP-dependent oxidoreductase domain	"-	G	PF00248	IPR023210	"-
TraesCS2A02G345700.1	"-	"-	"-	3.04245	1.90122	"-	"-	"-	*-*	AT2G37820.1	Cysteine/Histidine-rich C1 domain family protein	PF03107: C1 domain	IPR004146: DC1; IPR013083: Zinc finger, RING/FYVE/PHD-type	"-	G	PF03107	IPR004146; IPR013083	"-
TraesCS2A02G345900.1	"-	"-	"-	6.83859	"-	"-	"-	"-	*-*	tr|G9I209|G9I209_CENCI	Leucine-rich repeat receptor-like protein kinase	PF08263: Leucine rich repeat N-terminal domain; PF13516: Leucine Rich repeat; PF00560: Leucine Rich Repeat	IPR001611: Leucine-rich repeat; IPR013210: Leucine-rich repeat-containing N-terminal, plant-type; IPR032675: Leucine-rich repeat domain, L domain-like	GO:0005515 MF: protein binding	G	PF08263; PF13516; PF00560	IPR001611; IPR013210; IPR032675	GO:0005515
TraesCS2A02G346000.1	"-	"-	"-	1.31079	"-	"-	"-	"-	***	tr|A0A0K9P790|A0A0K9P790_ZOSMR	Receptor-like kinase	PF08263: Leucine rich repeat N-terminal domain; PF07714: Protein tyrosine kinase	IPR000719: Protein kinase domain; IPR001245: Serine-threonine/tyrosine-protein kinase, catalytic domain; IPR011009: Protein kinase-like domain; IPR013210: Leucine-rich repeat-containing N-terminal, plant-type; IPR032675: Leucine-rich repeat domain, L domain-like	GO:0004672 MF: protein kinase activity;GO:0005524 MF: ATP binding;GO:0006468 BP: protein phosphorylation	G	PF08263; PF07714	IPR000719; IPR001245; IPR011009; IPR013210; IPR032675	GO:0004672; GO:0005524; GO:0006468
TraesCS2A02G365000.1	"-	"-	"-	"-	-1.69128	"-	"-	"-	***	tr|A0A1D5TG44|A0A1D5TG44_WHEAT	Ammonium transporter	PF00909: Ammonium Transporter Family	IPR001905: Ammonium transporter; IPR018047: Ammonium transporter, conserved site; IPR024041: Ammonium transporter AmtB-like domain	GO:0008519 MF: ammonium transmembrane transporter activity;GO:0015696 BP: ammonium transport;GO:0016020 CC: membrane;GO:0072488 BP: ammonium transmembrane transport	G	PF00909	IPR001905; IPR018047; IPR024041	GO:0008519; GO:0015696; GO:0016020; GO:0072488
TraesCS2A02G366000.1	"-	"-	"-	-1.85058	"-	"-	"-	"-	***	tr|L0AR00|L0AR00_LEYCH	Salt-induced protein	"-	"-	"-	G	"-	"-	"-
TraesCS2A02G368300.1	"-	"-	"-	-1.74912	"-	"-	"-	"-	***	sp|Q54H86|PEX11_DICDI	Peroxisomal membrane protein 11 homolog	PF05648: Peroxisomal biogenesis factor 11 (PEX11)	IPR008733: Peroxisomal biogenesis factor 11	GO:0005779 CC: integral component of peroxisomal membrane;GO:0016559 BP: peroxisome fission	G	PF05648	IPR008733	GO:0005779; GO:0016559
TraesCS2A02G368400.1	1.03953	"-	"-	"-	"-	"-	"-	"-	***	tr|A0A0B0N0U7|A0A0B0N0U7_GOSAR	Cytochrome P450	"-	"-	"-	G	"-	"-	"-
TraesCS2A02G383300.1	"-	"-	"-	2.51401	2.90017	"-	"-	"-	***	tr|A0A1E5V5F0|A0A1E5V5F0_9POAL	dCTP pyrophosphatase 1	PF12643: MazG-like family	IPR011394: NTP pyrophosphohydrolase MazG-related, RS21-C6; IPR025984: dCTP pyrophosphatase 1	GO:0047429 MF: nucleoside-triphosphate diphosphatase activity	G	PF12643	IPR011394; IPR025984	GO:0047429
TraesCS2A02G391200.1	"-	"-	"-	-3.79487	"-	"-	"-	"-	*-*	AT3G15040.1	senescence regulator (Protein of unknown function, DUF584)	PF04520: Senescence regulator	IPR007608: Senescence regulator S40	"-	G	PF04520	IPR007608	"-
TraesCS2A02G393900.1	"-	"-	"-	-1.68221	"-	"-	"-	"-	***	tr|A0A1E5V6C5|A0A1E5V6C5_9POAL	Pentatricopeptide repeat-containing protein	PF01535: PPR repeat; PF12854: PPR repeat; PF13041: PPR repeat family	IPR002885: Pentatricopeptide repeat; IPR011990: Tetratricopeptide-like helical domain	GO:0005515 MF: protein binding	G	PF01535; PF12854; PF13041	IPR002885; IPR011990	GO:0005515
TraesCS2A02G406900.1	-2.93244	"-	"-	"-	-2.69157	"-	"-	"-	***	tr|M8CBY1|M8CBY1_AEGTA	Prolyl endopeptidase	PF02897: Prolyl oligopeptidase, N-terminal beta-propeller domain; PF00326: Prolyl oligopeptidase family	IPR001375: Peptidase S9, prolyl oligopeptidase, catalytic domain; IPR002470: Peptidase S9A, prolyl oligopeptidase; IPR002471: Peptidase S9, serine active site; IPR023302: Peptidase S9A, N-terminal domain; IPR029058: Alpha/Beta hydrolase fold	GO:0004252 MF: serine-type endopeptidase activity;GO:0006508 BP: proteolysis;GO:0008236 MF: serine-type peptidase activity;GO:0070008 MF: serine-type exopeptidase activity	G	PF02897; PF00326	IPR001375; IPR002470; IPR002471; IPR023302; IPR029058	GO:0004252; GO:0006508; GO:0008236; GO:0070008
TraesCS2A02G410100.1	"-	"-	"-	"-	-2.16189	"-	"-	"-	***	tr|W5AVD4|W5AVD4_WHEAT	Glycosyltransferase	PF00201: UDP-glucoronosyl and UDP-glucosyl transferase	IPR002213: UDP-glucuronosyl/UDP-glucosyltransferase	GO:0008152 BP: metabolic process;GO:0016758 MF: transferase activity, transferring hexosyl groups	G	PF00201	IPR002213	GO:0008152; GO:0016758
TraesCS2A02G421800.1	37.7345	"-	42.9852	"-	"-	"-	"-	"-	***	tr|J7GS39|J7GS39_9SOLN	Cysteine protease	PF08246: Cathepsin propeptide inhibitor domain (I29); PF00112: Papain family cysteine protease	IPR000169: Cysteine peptidase, cysteine active site; IPR000668: Peptidase C1A, papain C-terminal; IPR013201: Cathepsin propeptide inhibitor domain (I29); IPR025660: Cysteine peptidase, histidine active site	GO:0006508 BP: proteolysis;GO:0008234 MF: cysteine-type peptidase activity	G	PF08246; PF00112	IPR000169; IPR000668; IPR013201; IPR025660	GO:0006508; GO:0008234
TraesCS2A02G427700.1	"-	"-	"-	2.07887	"-	"-	"-	"-	*-*	tr|B9SYX3|B9SYX3_RICCO	Ethylene-responsive transcription factor, putative	PF00847: AP2 domain	IPR001471: AP2/ERF domain; IPR016177: DNA-binding domain	GO:0003677 MF: DNA binding;GO:0003700 MF: transcription factor activity, sequence-specific DNA binding;GO:0006355 BP: regulation of transcription, DNA-templated	G	PF00847	IPR001471; IPR016177	GO:0003677; GO:0003700; GO:0006355
TraesCS2A02G430400.1	"-	6.67986	4.91064	4.60106	5.63216	"-	"-	"-	***	tr|G7I561|G7I561_MEDTR	SAUR-like auxin-responsive family protein	PF02519: Auxin responsive protein	IPR003676: Small auxin-up RNA	GO:0009733 BP: response to auxin	G	PF02519	IPR003676	GO:0009733
TraesCS2A02G438200.1	"-	"-	"-	4.33712	"-	"-	"-	"-	***	tr|A0A1D5T8G7|A0A1D5T8G7_WHEAT	Ubiquinol oxidase	PF01786: Alternative oxidase	IPR002680: Alternative oxidase; IPR012347: Ferritin-related	GO:0009916 MF: alternative oxidase activity;GO:0055114 BP: oxidation-reduction process	G	PF01786	IPR002680; IPR012347	GO:0009916; GO:0055114
TraesCS2A02G438300.1	"-	"-	"-	8.70359	"-	"-	"-	"-	***	tr|M7Z212|M7Z212_TRIUA	Ubiquinol oxidase	PF01786: Alternative oxidase	IPR002680: Alternative oxidase	GO:0009916 MF: alternative oxidase activity;GO:0055114 BP: oxidation-reduction process	G	PF01786	IPR002680	GO:0009916; GO:0055114
TraesCS2A02G443200.1	"-	"-	"-	1.41736	"-	"-	"-	"-	***	sp|Q8TZK0|RL11_PYRFU	50S ribosomal protein L11	PF03946: Ribosomal protein L11, N-terminal domain; PF00298: Ribosomal protein L11, RNA binding domain	IPR000911: Ribosomal protein L11/L12; IPR020783: Ribosomal protein L11, C-terminal; IPR020784: Ribosomal protein L11, N-terminal; IPR020785: Ribosomal protein L11, conserved site	GO:0003735 MF: structural constituent of ribosome;GO:0005840 CC: ribosome;GO:0006412 BP: translation	G	PF03946; PF00298	IPR000911; IPR020783; IPR020784; IPR020785	GO:0003735; GO:0005840; GO:0006412
TraesCS2A02G449900.1	"-	"-	"-	3.10762	3.60016	"-	"-	"-	***	tr|A0A072UEL6|A0A072UEL6_MEDTR	Methyl esterase	PF00561: alpha/beta hydrolase fold	IPR000073: Alpha/beta hydrolase fold-1; IPR029058: Alpha/Beta hydrolase fold	"-	G	PF00561	IPR000073; IPR029058	"-
TraesCS2A02G452700.1	"-	7.78117	"-	"-	9.17944	"-	"-	"-	***	tr|D7MQM7|D7MQM7_ARALL	Invertase/pectin methylesterase inhibitor family protein	PF04043: Plant invertase/pectin methylesterase inhibitor	IPR006501: Pectinesterase inhibitor domain	GO:0004857 MF: enzyme inhibitor activity	G	PF04043	IPR006501	GO:0004857
TraesCS2A02G453700.1	"-	"-	"-	-1.35148	"-	"-	"-	"-	*-*	AT4G17670.1	senescence-associated family protein (DUF581)	PF04570: zinc-finger of the FCS-type, C2-C2	IPR007650: Zf-FLZ domain	"-	G	PF04570	IPR007650	"-
TraesCS2A02G453800.1	-1.07428	"-	"-	-1.2575	"-	"-	"-	"-	*-*	AT4G17670.1	senescence-associated family protein (DUF581)	PF04570: zinc-finger of the FCS-type, C2-C2	IPR007650: Zf-FLZ domain; IPR013088: Zinc finger, NHR/GATA-type	GO:0006355 BP: regulation of transcription, DNA-templated;GO:0008270 MF: zinc ion binding	G	PF04570	IPR007650; IPR013088	GO:0006355; GO:0008270
TraesCS2A02G457900.2	"-	"-	"-	3.98384	"-	"-	"-	"-	***	tr|G7KGB4|G7KGB4_MEDTR	D-2-hydroxyglutarate dehydrogenase	PF01565: FAD binding domain; PF02913: FAD linked oxidases, C-terminal domain	IPR004113: FAD-linked oxidase, C-terminal; IPR006094: FAD linked oxidase, N-terminal; IPR016164: FAD-linked oxidase-like, C-terminal; IPR016166: FAD-binding, type 2; IPR016167: FAD-binding, type 2, subdomain 1; IPR016169: CO dehydrogenase flavoprotein-like, FAD-binding, subdomain 2; IPR016171: Vanillyl-alcohol oxidase, C-terminal subdomain 2	GO:0003824 MF: catalytic activity;GO:0016491 MF: oxidoreductase activity;GO:0016614 MF: oxidoreductase activity, acting on CH-OH group of donors;GO:0050660 MF: flavin adenine dinucleotide binding;GO:0055114 BP: oxidation-reduction process	G	PF01565; PF02913	IPR004113; IPR006094; IPR016164; IPR016166; IPR016167; IPR016169; IPR016171	GO:0003824; GO:0016491; GO:0016614; GO:0050660; GO:0055114
TraesCS2A02G457900.3	"-	30.9383	-29.5149	-31.4674	"-	"-	"-	"-	***	tr|G7KGB4|G7KGB4_MEDTR	D-2-hydroxyglutarate dehydrogenase	PF01565: FAD binding domain; PF02913: FAD linked oxidases, C-terminal domain	IPR004113: FAD-linked oxidase, C-terminal; IPR006094: FAD linked oxidase, N-terminal; IPR016164: FAD-linked oxidase-like, C-terminal; IPR016166: FAD-binding, type 2; IPR016167: FAD-binding, type 2, subdomain 1; IPR016169: CO dehydrogenase flavoprotein-like, FAD-binding, subdomain 2; IPR016171: Vanillyl-alcohol oxidase, C-terminal subdomain 2	GO:0003824 MF: catalytic activity;GO:0016491 MF: oxidoreductase activity;GO:0016614 MF: oxidoreductase activity, acting on CH-OH group of donors;GO:0050660 MF: flavin adenine dinucleotide binding;GO:0055114 BP: oxidation-reduction process	G	PF01565; PF02913	IPR004113; IPR006094; IPR016164; IPR016166; IPR016167; IPR016169; IPR016171	GO:0003824; GO:0016491; GO:0016614; GO:0050660; GO:0055114
TraesCS2A02G462300.1	"-	"-	"-	-2.15348	"-	"-	"-	"-	***	tr|W5ASX0|W5ASX0_WHEAT	Glycosyltransferase	PF00201: UDP-glucoronosyl and UDP-glucosyl transferase	IPR002213: UDP-glucuronosyl/UDP-glucosyltransferase	GO:0008152 BP: metabolic process;GO:0016758 MF: transferase activity, transferring hexosyl groups	G	PF00201	IPR002213	GO:0008152; GO:0016758
TraesCS2A02G464400.1	1.16942	"-	"-	-1.00296	"-	"-	"-	"-	*-*	tr|C1KAE3|C1KAE3_HORVU	NBS-LRR disease resistance protein-like protein	"-	"-	"-	G	"-	"-	"-
TraesCS2A02G466900.1	3.24658	"-	"-	2.86399	"-	"-	"-	"-	***	tr|B5RHV5|B5RHV5_MUSBA	Protein kinase family protein	PF13947: Wall-associated receptor kinase galacturonan-binding; PF07714: Protein tyrosine kinase	IPR000152: EGF-type aspartate/asparagine hydroxylation site; IPR000719: Protein kinase domain; IPR000742: EGF-like domain; IPR001245: Serine-threonine/tyrosine-protein kinase, catalytic domain; IPR001881: EGF-like calcium-binding domain; IPR008271: Serine/threonine-protein kinase, active site; IPR011009: Protein kinase-like domain; IPR017441: Protein kinase, ATP binding site; IPR018097: EGF-like …	GO:0004672 MF: protein kinase activity;GO:0005509 MF: calcium ion binding;GO:0005515 MF: protein binding;GO:0005524 MF: ATP binding;GO:0006468 BP: protein phosphorylation;GO:0030247 MF: polysaccharide binding	G	PF13947; PF07714	IPR000152; IPR000719; IPR000742; IPR001245; IPR001881; IPR008271; IPR011009; IPR017441; IPR018097; IPR025287	GO:0004672; GO:0005509; GO:0005515; GO:0005524; GO:0006468; GO:0030247
TraesCS2A02G468700.1	"-	"-	"-	1.59626	"-	"-	"-	"-	*-*	AT5G45540.1	transmembrane protein, putative (DUF594)	PF13968: Domain of unknown function (DUF4220); PF04578: Protein of unknown function, DUF594	IPR007658: Protein of unknown function DUF594; IPR025315: Domain of unknown function DUF4220	"-	G	PF13968; PF04578	IPR007658; IPR025315	"-
TraesCS2A02G485300.1	"-	"-	"-	1.51841	"-	"-	"-	"-	-**	sp|P39380|KPTA_ECOLI	RNA 2'-phosphotransferase	PF01885: RNA 2'-phosphotransferase, Tpt1 / KptA family	IPR002745: Phosphotransferase KptA/Tpt1	GO:0006388 BP: tRNA splicing, via endonucleolytic cleavage and ligation;GO:0016772 MF: transferase activity, transferring phosphorus-containing groups	G	PF01885	IPR002745	GO:0006388; GO:0016772
TraesCS2A02G490200.1	"-	"-	"-	1.27866	"-	"-	"-	"-	***	tr|T2DNC6|T2DNC6_PHAVU	Protein transport SEC13-like protein	PF00400: WD domain, G-beta repeat	IPR001680: WD40 repeat; IPR015943: WD40/YVTN repeat-like-containing domain; IPR017986: WD40-repeat-containing domain; IPR019775: WD40 repeat, conserved site	GO:0005515 MF: protein binding	G	PF00400	IPR001680; IPR015943; IPR017986; IPR019775	GO:0005515
TraesCS2A02G490500.1	"-	"-	9.65898	10.2702	"-	"-	"-	"-	***	tr|Q10P24|Q10P24_ORYSJ	Cytochrome P450 family protein	PF00067: Cytochrome P450	IPR001128: Cytochrome P450; IPR002401: Cytochrome P450, E-class, group I; IPR017972: Cytochrome P450, conserved site	GO:0005506 MF: iron ion binding;GO:0016705 MF: oxidoreductase activity, acting on paired donors, with incorporation or reduction of molecular oxygen;GO:0020037 MF: heme binding;GO:0055114 BP: oxidation-reduction process	G	PF00067	IPR001128; IPR002401; IPR017972	GO:0005506; GO:0016705; GO:0020037; GO:0055114
TraesCS2A02G490700.1	"-	"-	"-	8.23338	"-	"-	"-	"-	***	tr|A0A1E5VYJ5|A0A1E5VYJ5_9POAL	Agmatine coumaroyltransferase-2	PF02458: Transferase family	IPR003480: Transferase	GO:0016747 MF: transferase activity, transferring acyl groups other than amino-acyl groups	G	PF02458	IPR003480	GO:0016747
TraesCS2A02G491800.1	2.97178	"-	"-	"-	"-	"-	"-	"-	--*	sp|B5XM60|RF3_STRPZ	Peptide chain release factor 3	"-	"-	"-	G	"-	"-	"-
TraesCS2A02G497100.1	"-	"-	"-	3.5158	3.93208	"-	"-	"-	***	tr|N1QU17|N1QU17_AEGTA	Tropinone reductase-like protein	PF13561: Enoyl-(Acyl carrier protein) reductase	IPR002347: Short-chain dehydrogenase/reductase SDR; IPR016040: NAD(P)-binding domain; IPR020904: Short-chain dehydrogenase/reductase, conserved site	GO:0016491 MF: oxidoreductase activity	G	PF13561	IPR002347; IPR016040; IPR020904	GO:0016491
TraesCS2A02G504100.1	"-	"-	"-	3.51077	2.45544	"-	"-	"-	--*	AT5G10570.1	basic helix-loop-helix (bHLH) DNA-binding superfamily protein	"-	"-	"-	G	"-	"-	"-
TraesCS2A02G507400.2	"-	"-	"-	7.4553	"-	"-	"-	"-	***	tr|M8C376|M8C376_AEGTA	Nuclease S1	PF02265: S1/P1 Nuclease	IPR003154: S1/P1 nuclease; IPR008947: Phospholipase C/P1 nuclease domain	GO:0003676 MF: nucleic acid binding;GO:0004519 MF: endonuclease activity;GO:0006308 BP: DNA catabolic process;GO:0016788 MF: hydrolase activity, acting on ester bonds	G	PF02265	IPR003154; IPR008947	GO:0003676; GO:0004519; GO:0006308; GO:0016788
TraesCS2A02G507500.1	"-	"-	"-	4.33183	"-	"-	"-	"-	***	tr|M7ZPL3|M7ZPL3_TRIUA	Nuclease S1	PF02265: S1/P1 Nuclease	IPR003154: S1/P1 nuclease; IPR008947: Phospholipase C/P1 nuclease domain	GO:0003676 MF: nucleic acid binding;GO:0004519 MF: endonuclease activity;GO:0006308 BP: DNA catabolic process;GO:0016788 MF: hydrolase activity, acting on ester bonds	G	PF02265	IPR003154; IPR008947	GO:0003676; GO:0004519; GO:0006308; GO:0016788
TraesCS2A02G510200.1	"-	"-	"-	5.2304	"-	"-	"-	"-	*-*	AT3G25490.1	Protein kinase family protein	PF13947: Wall-associated receptor kinase galacturonan-binding	IPR000719: Protein kinase domain; IPR001881: EGF-like calcium-binding domain; IPR011009: Protein kinase-like domain; IPR017441: Protein kinase, ATP binding site; IPR018097: EGF-like calcium-binding, conserved site; IPR025287: Wall-associated receptor kinase, galacturonan-binding domain	GO:0004672 MF: protein kinase activity;GO:0005509 MF: calcium ion binding;GO:0005524 MF: ATP binding;GO:0006468 BP: protein phosphorylation;GO:0030247 MF: polysaccharide binding	G	PF13947	IPR000719; IPR001881; IPR011009; IPR017441; IPR018097; IPR025287	GO:0004672; GO:0005509; GO:0005524; GO:0006468; GO:0030247
TraesCS2A02G511000.1	-1.30021	"-	"-	"-	"-	"-	"-	"-	--*	AT4G08180.4	OSBP(oxysterol binding protein)-related protein 1C	"-	"-	"-	G	"-	"-	"-
TraesCS2A02G511300.1	"-	"-	"-	2.48914	"-	"-	"-	"-	***	tr|C3SA85|C3SA85_BRADI	UDP-glycosyltransferase	PF00201: UDP-glucoronosyl and UDP-glucosyl transferase	IPR002213: UDP-glucuronosyl/UDP-glucosyltransferase	GO:0008152 BP: metabolic process;GO:0016758 MF: transferase activity, transferring hexosyl groups	G	PF00201	IPR002213	GO:0008152; GO:0016758
TraesCS2A02G522100.1	"-	"-	"-	2.85472	4.07241	"-	"-	"-	--*	sp|Q6AY19|COQ8B_RAT	Atypical kinase COQ8B, mitochondrial	"-	"-	"-	G	"-	"-	"-
TraesCS2A02G522600.1	1.80904	"-	"-	"-	"-	"-	"-	"-	--*	sp|Q6NWC9|GKAP1_DANRE	G kinase-anchoring protein 1	"-	"-	"-	G	"-	"-	"-
TraesCS2A02G536200.1	3.86331	"-	"-	-3.87737	"-	"-	"-	"-	***	tr|W5AXV2|W5AXV2_WHEAT	Sulfotransferase	PF00685: Sulfotransferase domain	IPR000863: Sulfotransferase domain; IPR027417: P-loop containing nucleoside triphosphate hydrolase	GO:0008146 MF: sulfotransferase activity	G	PF00685	IPR000863; IPR027417	GO:0008146
TraesCS2A02G544700.1	"-	"-	"-	-3.38709	"-	"-	"-	"-	*-*	tr|A0A0U2QMM4|A0A0U2QMM4_ORYSA	NBS-LRR-like resistance protein	"-	"-	"-	G	"-	"-	"-
TraesCS2A02G547300.1	3.50747	"-	"-	"-	3.1455	"-	"-	"-	-**	tr|A0A061DW10|A0A061DW10_THECC	Polyadenylate-binding protein 1-B-binding protein	"-	"-	"-	G	"-	"-	"-
TraesCS2A02G550200.1	"-	"-	-1.27355	"-	"-	"-	"-	"-	***	tr|A0A0K9Q671|A0A0K9Q671_ZOSMR	Receptor kinase	PF08263: Leucine rich repeat N-terminal domain; PF13855: Leucine rich repeat; PF00560: Leucine Rich Repeat; PF00069: Protein kinase domain	IPR000719: Protein kinase domain; IPR001611: Leucine-rich repeat; IPR003591: Leucine-rich repeat, typical subtype; IPR008271: Serine/threonine-protein kinase, active site; IPR011009: Protein kinase-like domain; IPR013210: Leucine-rich repeat-containing N-terminal, plant-type; IPR017441: Protein kinase, ATP binding site; IPR032675: Leucine-rich repeat domain, L domain-like	GO:0004672 MF: protein kinase activity;GO:0005515 MF: protein binding;GO:0005524 MF: ATP binding;GO:0006468 BP: protein phosphorylation	G	PF08263; PF13855; PF00560; PF00069	IPR000719; IPR001611; IPR003591; IPR008271; IPR011009; IPR013210; IPR017441; IPR032675	GO:0004672; GO:0005515; GO:0005524; GO:0006468
TraesCS2A02G551000.1	"-	"-	"-	5.32141	"-	"-	"-	"-	***	sp|P83343|PR4_PRUPE	Pathogenesis-related protein PR-4	PF00967: Barwin family	IPR001153: Barwin domain; IPR009009: RlpA-like protein, double-psi beta-barrel domain; IPR018226: Barwin, conserved site	GO:0042742 BP: defense response to bacterium;GO:0050832 BP: defense response to fungus	G	PF00967	IPR001153; IPR009009; IPR018226	GO:0042742; GO:0050832
TraesCS2A02G564400.1	-2.06588	"-	"-	"-	"-	"-	"-	"-	***	tr|A0A072U3C0|A0A072U3C0_MEDTR	Harpin-induced-like protein	"-	"-	"-	G	"-	"-	"-
TraesCS2A02G564500.1	21.5896	"-	"-	"-	"-	"-	"-	"-	--*	AT2G34930.1	disease resistance family protein / LRR family protein	PF00931: NB-ARC domain	IPR002182: NB-ARC; IPR011991: Winged helix-turn-helix DNA-binding domain; IPR032675: Leucine-rich repeat domain, L domain-like	GO:0043531 MF: ADP binding	G	PF00931	IPR002182; IPR011991; IPR032675	GO:0043531
TraesCS2A02G569000.1	"-	"-	"-	"-	3.54584	"-	"-	"-	*-*	tr|A0A0B2RW32|A0A0B2RW32_GLYSO	Protein MID1-COMPLEMENTING ACTIVITY 1	"-	"-	"-	G	"-	"-	"-
TraesCS2A02G571300.1	"-	1.98452	"-	"-	"-	"-	"-	"-	***	tr|A0A1D6RJM6|A0A1D6RJM6_WHEAT	Peroxidase	PF00141: Peroxidase	IPR000823: Plant peroxidase; IPR002016: Haem peroxidase, plant/fungal/bacterial; IPR010255: Haem peroxidase; IPR019793: Peroxidases heam-ligand binding site; IPR019794: Peroxidase, active site	GO:0004601 MF: peroxidase activity;GO:0006979 BP: response to oxidative stress;GO:0020037 MF: heme binding;GO:0055114 BP: oxidation-reduction process	G	PF00141	IPR000823; IPR002016; IPR010255; IPR019793; IPR019794	GO:0004601; GO:0006979; GO:0020037; GO:0055114
TraesCS2A02G571700.1	"-	"-	"-	4.76371	8.37565	"-	"-	"-	***	tr|A0A1D5T6G6|A0A1D5T6G6_WHEAT	Peroxidase	PF00141: Peroxidase	IPR000823: Plant peroxidase; IPR002016: Haem peroxidase, plant/fungal/bacterial; IPR010255: Haem peroxidase; IPR019793: Peroxidases heam-ligand binding site; IPR019794: Peroxidase, active site	GO:0004601 MF: peroxidase activity;GO:0006979 BP: response to oxidative stress;GO:0020037 MF: heme binding;GO:0055114 BP: oxidation-reduction process	G	PF00141	IPR000823; IPR002016; IPR010255; IPR019793; IPR019794	GO:0004601; GO:0006979; GO:0020037; GO:0055114
TraesCS2A02G573900.1	"-	5.52692	4.82296	3.77504	4.11673	"-	"-	"-	***	tr|W5AS89|W5AS89_WHEAT	Peroxidase	PF00141: Peroxidase	IPR000823: Plant peroxidase; IPR002016: Haem peroxidase, plant/fungal/bacterial; IPR010255: Haem peroxidase; IPR019793: Peroxidases heam-ligand binding site; IPR019794: Peroxidase, active site	GO:0004601 MF: peroxidase activity;GO:0006979 BP: response to oxidative stress;GO:0020037 MF: heme binding;GO:0055114 BP: oxidation-reduction process	G	PF00141	IPR000823; IPR002016; IPR010255; IPR019793; IPR019794	GO:0004601; GO:0006979; GO:0020037; GO:0055114
TraesCS2A02G574200.1	"-	"-	"-	2.48746	"-	"-	"-	"-	***	tr|G7IBZ7|G7IBZ7_MEDTR	Plant/F1M20-13 protein	PF05633: Protein of unknown function (DUF793)	IPR008511: Protein BYPASS-related	"-	G	PF05633	IPR008511	"-
TraesCS2A02G580900.1	-8.23813	"-	3.14899	"-	"-	"-	"-	"-	***	tr|W5AQX0|W5AQX0_WHEAT	Serine/threonine-protein kinase	PF01453: D-mannose binding lectin; PF00069: Protein kinase domain	IPR000719: Protein kinase domain; IPR001480: Bulb-type lectin domain; IPR003609: PAN/Apple domain; IPR008271: Serine/threonine-protein kinase, active site; IPR011009: Protein kinase-like domain; IPR017441: Protein kinase, ATP binding site; IPR024171: S-receptor-like serine/threonine-protein kinase	GO:0004672 MF: protein kinase activity;GO:0004674 MF: protein serine/threonine kinase activity;GO:0005524 MF: ATP binding;GO:0006468 BP: protein phosphorylation	G	PF01453; PF00069	IPR000719; IPR001480; IPR003609; IPR008271; IPR011009; IPR017441; IPR024171	GO:0004672; GO:0004674; GO:0005524; GO:0006468
TraesCS2A02G582400.1	"-	"-	"-	2.78364	"-	"-	"-	"-	*-*	sp|P93194|RPK1_IPONI	Receptor-like protein kinase	PF13947: Wall-associated receptor kinase galacturonan-binding; PF00069: Protein kinase domain	IPR000719: Protein kinase domain; IPR008271: Serine/threonine-protein kinase, active site; IPR011009: Protein kinase-like domain; IPR017441: Protein kinase, ATP binding site; IPR025287: Wall-associated receptor kinase, galacturonan-binding domain	GO:0004672 MF: protein kinase activity;GO:0005524 MF: ATP binding;GO:0006468 BP: protein phosphorylation;GO:0030247 MF: polysaccharide binding	G	PF13947; PF00069	IPR000719; IPR008271; IPR011009; IPR017441; IPR025287	GO:0004672; GO:0005524; GO:0006468; GO:0030247
TraesCS2A02G583000.1	"-	"-	"-	3.81733	"-	"-	"-	"-	***	tr|B9MYV0|B9MYV0_POPTR	CCR4-NOT transcription complex family protein	PF04857: CAF1 family ribonuclease	IPR006941: Ribonuclease CAF1; IPR012337: Ribonuclease H-like domain	GO:0003676 MF: nucleic acid binding	TE?	PF04857	IPR006941; IPR012337	GO:0003676
TraesCS2A02G583500.1	"-	"-	"-	1.72975	"-	"-	"-	"-	***	AT2G35460.1	Late embryogenesis abundant (LEA) hydroxyproline-rich glycoprotein family	PF03168: Late embryogenesis abundant protein	IPR004864: Late embryogenesis abundant protein, LEA-14; IPR013783: Immunoglobulin-like fold	"-	G	PF03168	IPR004864; IPR013783	"-
TraesCS2A02G583900.1	"-	"-	"-	2.46582	"-	"-	"-	"-	--*	sp|B1KSN3|RPOB_CLOBM	DNA-directed RNA polymerase subunit beta	"-	"-	"-	G	"-	"-	"-
TraesCS2B02G000100.1	"-	"-	"-	-2.41966	"-	"-	"-	"-	***	tr|M8A9R3|M8A9R3_TRIUA	3'-N-debenzoyl-2'-deoxytaxol N-benzoyltransferase	PF02458: Transferase family	IPR003480: Transferase	GO:0016747 MF: transferase activity, transferring acyl groups other than amino-acyl groups	G	PF02458	IPR003480	GO:0016747
TraesCS2B02G000500.1	-9.59204	"-	"-	"-	"-	"-	"-	"-	*-*	tr|A0A0A9PWJ3|A0A0A9PWJ3_ARUDO	Peptide transporter, putative	PF00854: POT family	IPR000109: Proton-dependent oligopeptide transporter family; IPR020846: Major facilitator superfamily domain	GO:0005215 MF: transporter activity;GO:0006810 BP: transport;GO:0016020 CC: membrane	G	PF00854	IPR000109; IPR020846	GO:0005215; GO:0006810; GO:0016020
TraesCS2B02G000700.1	"-	"-	"-	-1.9926	"-	"-	"-	"-	***	tr|A0A1E5VE12|A0A1E5VE12_9POAL	3'-N-debenzoyl-2'-deoxytaxol N-benzoyltransferase	PF02458: Transferase family	IPR003480: Transferase	GO:0016747 MF: transferase activity, transferring acyl groups other than amino-acyl groups	G	PF02458	IPR003480	GO:0016747
TraesCS2B02G015700.1	7.87377	"-	"-	"-	"-	"-	"-	"-	***	tr|Q9AVM3|Q9AVM3_WHEAT	Cytochrome P450	PF00067: Cytochrome P450	IPR001128: Cytochrome P450; IPR002401: Cytochrome P450, E-class, group I; IPR017972: Cytochrome P450, conserved site	GO:0005506 MF: iron ion binding;GO:0016705 MF: oxidoreductase activity, acting on paired donors, with incorporation or reduction of molecular oxygen;GO:0020037 MF: heme binding;GO:0055114 BP: oxidation-reduction process	G	PF00067	IPR001128; IPR002401; IPR017972	GO:0005506; GO:0016705; GO:0020037; GO:0055114
TraesCS2B02G018600.1	-2.85012	"-	"-	"-	"-	"-	"-	"-	***	tr|C1KAE3|C1KAE3_HORVU	NBS-LRR disease resistance protein-like protein	PF00931: NB-ARC domain	IPR002182: NB-ARC; IPR003593: AAA+ ATPase domain; IPR011991: Winged helix-turn-helix DNA-binding domain; IPR027417: P-loop containing nucleoside triphosphate hydrolase; IPR032675: Leucine-rich repeat domain, L domain-like	GO:0043531 MF: ADP binding	G	PF00931	IPR002182; IPR003593; IPR011991; IPR027417; IPR032675	GO:0043531
TraesCS2B02G024000.1	"-	3.86991	"-	4.99474	3.3592	"-	"-	"-	***	tr|A0A0U1WXP9|A0A0U1WXP9_ORYBR	Protein kinase	PF00069: Protein kinase domain	IPR000719: Protein kinase domain; IPR008271: Serine/threonine-protein kinase, active site; IPR011009: Protein kinase-like domain	GO:0004672 MF: protein kinase activity;GO:0005524 MF: ATP binding;GO:0006468 BP: protein phosphorylation	G	PF00069	IPR000719; IPR008271; IPR011009	GO:0004672; GO:0005524; GO:0006468
TraesCS2B02G024200.1	"-	"-	5.30113	4.69056	"-	"-	"-	"-	*-*	AT3G14470.2	NB-ARC domain-containing disease resistance protein	"-	IPR027417: P-loop containing nucleoside triphosphate hydrolase	"-	G	"-	IPR027417	"-
TraesCS2B02G030400.1	-9.90745	"-	"-	"-	"-	"-	"-	"-	*-*	tr|Q5ZA84|Q5ZA84_ORYSJ	Embryogenesis transmembrane protein-like	PF13962: Domain of unknown function	IPR026961: PGG domain	"-	G	PF13962	IPR026961	"-
TraesCS2B02G031900.1	"-	"-	-21.6139	-20.739	"-	"-	"-	"-	***	tr|W0FG45|W0FG45_POPTR	Cytochrome P450	PF00067: Cytochrome P450	IPR001128: Cytochrome P450; IPR002401: Cytochrome P450, E-class, group I; IPR017972: Cytochrome P450, conserved site	GO:0005506 MF: iron ion binding;GO:0016705 MF: oxidoreductase activity, acting on paired donors, with incorporation or reduction of molecular oxygen;GO:0020037 MF: heme binding;GO:0055114 BP: oxidation-reduction process	G	PF00067	IPR001128; IPR002401; IPR017972	GO:0005506; GO:0016705; GO:0020037; GO:0055114
TraesCS2B02G040000.1	"-	"-	"-	1.73733	"-	"-	"-	"-	***	tr|G7K3S2|G7K3S2_MEDTR	12-oxophytodienoate reductase-like protein	PF00724: NADH:flavin oxidoreductase / NADH oxidase family	IPR001155: NADH:flavin oxidoreductase/NADH oxidase, N-terminal; IPR013785: Aldolase-type TIM barrel	GO:0003824 MF: catalytic activity;GO:0010181 MF: FMN binding;GO:0016491 MF: oxidoreductase activity;GO:0055114 BP: oxidation-reduction process	G	PF00724	IPR001155; IPR013785	GO:0003824; GO:0010181; GO:0016491; GO:0055114
TraesCS2B02G040500.1	"-	7.2247	6.24218	11.8803	"-	"-	"-	"-	***	tr|A0A1D5U8K8|A0A1D5U8K8_WHEAT	Glycosyltransferase	PF00201: UDP-glucoronosyl and UDP-glucosyl transferase	IPR002213: UDP-glucuronosyl/UDP-glucosyltransferase	GO:0008152 BP: metabolic process;GO:0016758 MF: transferase activity, transferring hexosyl groups	G	PF00201	IPR002213	GO:0008152; GO:0016758
TraesCS2B02G040600.1	"-	5.47472	5.9856	8.35716	"-	"-	"-	"-	***	tr|A0A1D5U8K8|A0A1D5U8K8_WHEAT	Glycosyltransferase	PF00201: UDP-glucoronosyl and UDP-glucosyl transferase	IPR002213: UDP-glucuronosyl/UDP-glucosyltransferase	GO:0008152 BP: metabolic process;GO:0016758 MF: transferase activity, transferring hexosyl groups	G	PF00201	IPR002213	GO:0008152; GO:0016758
TraesCS2B02G043600.1	3.7767	"-	"-	"-	"-	"-	"-	"-	***	tr|A0A0U2S1V9|A0A0U2S1V9_ORYSA	NBS-LRR-like resistance protein	PF00931: NB-ARC domain	IPR002182: NB-ARC; IPR011991: Winged helix-turn-helix DNA-binding domain; IPR027417: P-loop containing nucleoside triphosphate hydrolase; IPR032675: Leucine-rich repeat domain, L domain-like	GO:0043531 MF: ADP binding	G	PF00931	IPR002182; IPR011991; IPR027417; IPR032675	GO:0043531
TraesCS2B02G044700.1	"-	"-	"-	1.41421	"-	"-	"-	"-	***	tr|A0A0U2RG68|A0A0U2RG68_ORYSA	NBS-LRR-like resistance protein	PF00931: NB-ARC domain	IPR002182: NB-ARC; IPR003593: AAA+ ATPase domain; IPR011991: Winged helix-turn-helix DNA-binding domain; IPR027417: P-loop containing nucleoside triphosphate hydrolase; IPR032675: Leucine-rich repeat domain, L domain-like	GO:0043531 MF: ADP binding	G	PF00931	IPR002182; IPR003593; IPR011991; IPR027417; IPR032675	GO:0043531
TraesCS2B02G045600.1	3.42297	"-	"-	"-	"-	"-	"-	"-	***	tr|A0A0U2RG68|A0A0U2RG68_ORYSA	NBS-LRR-like resistance protein	PF00931: NB-ARC domain	IPR002182: NB-ARC; IPR011991: Winged helix-turn-helix DNA-binding domain; IPR027417: P-loop containing nucleoside triphosphate hydrolase; IPR032675: Leucine-rich repeat domain, L domain-like	GO:0043531 MF: ADP binding	G	PF00931	IPR002182; IPR011991; IPR027417; IPR032675	GO:0043531
TraesCS2B02G048100.1	"-	"-	"-	-1.73705	"-	"-	"-	"-	***	sp|Q9UBQ7|GRHPR_HUMAN	Glyoxylate reductase/hydroxypyruvate reductase	PF00389: D-isomer specific 2-hydroxyacid dehydrogenase, catalytic domain; PF02826: D-isomer specific 2-hydroxyacid dehydrogenase, NAD binding domain	IPR006139: D-isomer specific 2-hydroxyacid dehydrogenase, catalytic domain; IPR006140: D-isomer specific 2-hydroxyacid dehydrogenase, NAD-binding domain; IPR016040: NAD(P)-binding domain; IPR029752: D-isomer specific 2-hydroxyacid dehydrogenase, NAD-binding domain conserved site 1	GO:0008152 BP: metabolic process;GO:0016616 MF: oxidoreductase activity, acting on the CH-OH group of donors, NAD or NADP as acceptor;GO:0051287 MF: NAD binding;GO:0055114 BP: oxidation-reduction process	G	PF00389; PF02826	IPR006139; IPR006140; IPR016040; IPR029752	GO:0008152; GO:0016616; GO:0051287; GO:0055114
TraesCS2B02G050900.1	"-	"-	"-	-2.13732	-2.54846	"-	"-	"-	***	tr|A0A061F1P3|A0A061F1P3_THECC	2-oxoglutarate (2OG) and Fe(II)-dependent oxygenase superfamily protein, putative	PF14226: non-haem dioxygenase in morphine synthesis N-terminal; PF03171: 2OG-Fe(II) oxygenase superfamily	IPR005123: Oxoglutarate/iron-dependent dioxygenase; IPR026992: Non-haem dioxygenase N-terminal domain; IPR027443: Isopenicillin N synthase-like	GO:0016491 MF: oxidoreductase activity;GO:0055114 BP: oxidation-reduction process	G	PF14226; PF03171	IPR005123; IPR026992; IPR027443	GO:0016491; GO:0055114
TraesCS2B02G057100.1	"-	-6.68824	"-	"-	"-	"-	"-	"-	***	tr|B9N6W5|B9N6W5_POPTR	Cytochrome P450 family protein	PF00067: Cytochrome P450	IPR001128: Cytochrome P450; IPR002401: Cytochrome P450, E-class, group I; IPR017972: Cytochrome P450, conserved site	GO:0005506 MF: iron ion binding;GO:0016705 MF: oxidoreductase activity, acting on paired donors, with incorporation or reduction of molecular oxygen;GO:0020037 MF: heme binding;GO:0055114 BP: oxidation-reduction process	G	PF00067	IPR001128; IPR002401; IPR017972	GO:0005506; GO:0016705; GO:0020037; GO:0055114
TraesCS2B02G058600.1	9.64385	"-	"-	"-	4.5444	"-	"-	"-	***	tr|Q2R8J2|Q2R8J2_ORYSJ	NBS-LRR disease resistance protein, putative, expressed	"-	IPR032675: Leucine-rich repeat domain, L domain-like	"-	G	"-	IPR032675	"-
TraesCS2B02G059500.1	-3.42954	"-	"-	"-	"-	"-	"-	"-	***	tr|A0A1E5VNW3|A0A1E5VNW3_9POAL	Flowering-promoting factor 1-like protein 1	"-	"-	"-	G	"-	"-	"-
TraesCS2B02G059800.1	"-	"-	"-	"-	2.72674	"-	"-	"-	--*	sp|A5N857|RNY_CLOK5	Ribonuclease Y	"-	"-	"-	G	"-	"-	"-
TraesCS2B02G080700.1	"-	"-	"-	1.4004	"-	"-	"-	"-	***	tr|B9SUC9|B9SUC9_RICCO	Receptor-kinase, putative	PF08263: Leucine rich repeat N-terminal domain; PF13855: Leucine rich repeat; PF00069: Protein kinase domain	IPR000719: Protein kinase domain; IPR001611: Leucine-rich repeat; IPR003591: Leucine-rich repeat, typical subtype; IPR008271: Serine/threonine-protein kinase, active site; IPR011009: Protein kinase-like domain; IPR013210: Leucine-rich repeat-containing N-terminal, plant-type; IPR032675: Leucine-rich repeat domain, L domain-like	GO:0004672 MF: protein kinase activity;GO:0005515 MF: protein binding;GO:0005524 MF: ATP binding;GO:0006468 BP: protein phosphorylation	G	PF08263; PF13855; PF00069	IPR000719; IPR001611; IPR003591; IPR008271; IPR011009; IPR013210; IPR032675	GO:0004672; GO:0005515; GO:0005524; GO:0006468
TraesCS2B02G082200.1	-5.18636	"-	"-	2.88289	3.50047	"-	"-	"-	***	AT3G25490.1	Protein kinase family protein	PF00069: Protein kinase domain	IPR000719: Protein kinase domain; IPR008271: Serine/threonine-protein kinase, active site; IPR011009: Protein kinase-like domain	GO:0004672 MF: protein kinase activity;GO:0005524 MF: ATP binding;GO:0006468 BP: protein phosphorylation	G	PF00069	IPR000719; IPR008271; IPR011009	GO:0004672; GO:0005524; GO:0006468
TraesCS2B02G086200.1	"-	"-	"-	-2.41304	"-	"-	"-	"-	***	tr|N1QZ60|N1QZ60_AEGTA	Aspartic proteinase nepenthesin-1	PF14543: Xylanase inhibitor N-terminal; PF14541: Xylanase inhibitor C-terminal	IPR021109: Aspartic peptidase domain; IPR032799: Xylanase inhibitor, C-terminal; IPR032861: Xylanase inhibitor, N-terminal; IPR033121: Peptidase family A1 domain	"-	G	PF14543; PF14541	IPR021109; IPR032799; IPR032861; IPR033121	"-
TraesCS2B02G105800.1	"-	"-	"-	-1.76779	"-	"-	"-	"-	***	tr|M8D3T8|M8D3T8_AEGTA	Receptor-like protein kinase	PF00560: Leucine Rich Repeat; PF00069: Protein kinase domain	IPR000719: Protein kinase domain; IPR001611: Leucine-rich repeat; IPR008271: Serine/threonine-protein kinase, active site; IPR011009: Protein kinase-like domain; IPR017441: Protein kinase, ATP binding site; IPR032675: Leucine-rich repeat domain, L domain-like	GO:0004672 MF: protein kinase activity;GO:0005515 MF: protein binding;GO:0005524 MF: ATP binding;GO:0006468 BP: protein phosphorylation	G	PF00560; PF00069	IPR000719; IPR001611; IPR008271; IPR011009; IPR017441; IPR032675	GO:0004672; GO:0005515; GO:0005524; GO:0006468
TraesCS2B02G106200.1	1.80902	"-	"-	2.18416	"-	"-	"-	"-	***	tr|E7CWB5|E7CWB5_WHEAT	Lectin receptor kinase	PF00139: Legume lectin domain; PF00069: Protein kinase domain	IPR000719: Protein kinase domain; IPR001220: Legume lectin domain; IPR008271: Serine/threonine-protein kinase, active site; IPR011009: Protein kinase-like domain; IPR013320: Concanavalin A-like lectin/glucanase domain; IPR017441: Protein kinase, ATP binding site	GO:0004672 MF: protein kinase activity;GO:0005524 MF: ATP binding;GO:0006468 BP: protein phosphorylation;GO:0030246 MF: carbohydrate binding	G	PF00139; PF00069	IPR000719; IPR001220; IPR008271; IPR011009; IPR013320; IPR017441	GO:0004672; GO:0005524; GO:0006468; GO:0030246
TraesCS2B02G116900.1	"-	"-	"-	1.40547	"-	"-	"-	"-	***	tr|U5NIQ9|U5NIQ9_9POAL	Ethylene insensitive 3	PF04873: Ethylene insensitive 3	IPR023278: Ethylene insensitive 3-like protein, DNA-binding domain	GO:0003700 MF: transcription factor activity, sequence-specific DNA binding;GO:0005634 CC: nucleus	G	PF04873	IPR023278	GO:0003700; GO:0005634
TraesCS2B02G119200.2	"-	"-	"-	2.42942	"-	"-	"-	"-	***	tr|A0MWC2|A0MWC2_TOBAC	Apyrase-like protein	PF01150: GDA1/CD39 (nucleoside phosphatase) family	IPR000407: Nucleoside phosphatase GDA1/CD39	GO:0016787 MF: hydrolase activity	G	PF01150	IPR000407	GO:0016787
TraesCS2B02G120700.1	"-	"-	"-	3.87637	2.52233	"-	"-	"-	--*	tr|A0A061DW10|A0A061DW10_THECC	Polyadenylate-binding protein 1-B-binding protein	"-	"-	"-	G	"-	"-	"-
TraesCS2B02G130300.1	"-	"-	"-	-2.24235	"-	"-	"-	"-	***	tr|K7WJS2|K7WJS2_SOLTU	Ultraviolet-B-repressible protein	PF06596: Photosystem II reaction centre X protein (PsbX)	IPR009518: Photosystem II PsbX	GO:0009523 CC: photosystem II;GO:0015979 BP: photosynthesis;GO:0016020 CC: membrane	G	PF06596	IPR009518	GO:0009523; GO:0015979; GO:0016020
TraesCS2B02G148400.1	"-	"-	"-	2.22816	3.26	"-	"-	"-	***	tr|A0A1D5UAK7|A0A1D5UAK7_WHEAT	Cysteine proteinase inhibitor	PF16845: Aspartic acid proteinase inhibitor	IPR000010: Cystatin domain; IPR018073: Proteinase inhibitor I25, cystatin, conserved site	GO:0004869 MF: cysteine-type endopeptidase inhibitor activity	G	PF16845	IPR000010; IPR018073	GO:0004869
TraesCS2B02G148900.1	-2.01533	"-	"-	"-	"-	"-	"-	"-	***	tr|B6T027|B6T027_MAIZE	Early response to dehydration 15-like protein	"-	"-	"-	G	"-	"-	"-
TraesCS2B02G155200.1	-23.8773	20.3554	"-	"-	"-	"-	"-	"-	"-	"-	Unknown protein	"-	"-	"-	U	"-	"-	"-
TraesCS2B02G155300.1	-2.27506	"-	"-	"-	"-	"-	"-	"-	***	tr|B6SS11|B6SS11_MAIZE	Glycosyltransferase	PF04577: Protein of unknown function (DUF563)	IPR007657: Glycosyltransferase 61	GO:0016757 MF: transferase activity, transferring glycosyl groups	G	PF04577	IPR007657	GO:0016757
TraesCS2B02G156100.1	-1.69785	"-	"-	"-	"-	"-	"-	"-	*-*	tr|V5N955|V5N955_PHAVU	N-alpha-acetyltransferase	"-	IPR000182: GNAT domain; IPR016181: Acyl-CoA N-acyltransferase	GO:0008080 MF: N-acetyltransferase activity	G	"-	IPR000182; IPR016181	GO:0008080
TraesCS2B02G168300.1	3.33733	"-	"-	"-	"-	"-	"-	"-	***	sp|Q9MAA7|GID1A_ARATH	Gibberellin receptor GID1A	PF07859: alpha/beta hydrolase fold	IPR002168: Lipase, GDXG, putative histidine active site; IPR013094: Alpha/beta hydrolase fold-3; IPR029058: Alpha/Beta hydrolase fold	GO:0008152 BP: metabolic process;GO:0016787 MF: hydrolase activity	G	PF07859	IPR002168; IPR013094; IPR029058	GO:0008152; GO:0016787
TraesCS2B02G174500.1	"-	"-	"-	1.73431	"-	"-	"-	"-	***	AT4G01870.2	tolB protein-like protein	PF07676: WD40-like Beta Propeller Repeat	IPR011659: WD40-like Beta Propeller	"-	G	PF07676	IPR011659	"-
TraesCS2B02G181800.1	"-	"-	"-	4.1169	"-	"-	"-	"-	*-*	tr|B9MTS7|B9MTS7_POPTR	Calcium-binding family protein	"-	IPR002048: EF-hand domain; IPR011992: EF-hand domain pair; IPR018247: EF-Hand 1, calcium-binding site	GO:0005509 MF: calcium ion binding	G	"-	IPR002048; IPR011992; IPR018247	GO:0005509
TraesCS2B02G182000.1	2.67176	"-	"-	2.3006	1.80083	"-	"-	"-	--*	tr|B9MTS7|B9MTS7_POPTR	Calcium-binding family protein	"-	IPR002048: EF-hand domain; IPR011992: EF-hand domain pair; IPR018247: EF-Hand 1, calcium-binding site	GO:0005509 MF: calcium ion binding	G	"-	IPR002048; IPR011992; IPR018247	GO:0005509
TraesCS2B02G184300.1	"-	"-	"-	5.48248	"-	"-	"-	"-	***	sp|P83472|ICI_LUMTE	Chymotrypsin inhibitor	PF00280: Potato inhibitor I family	IPR000864: Proteinase inhibitor I13, potato inhibitor I	GO:0004867 MF: serine-type endopeptidase inhibitor activity;GO:0009611 BP: response to wounding	G	PF00280	IPR000864	GO:0004867; GO:0009611
TraesCS2B02G192000.1	"-	"-	"-	2.11325	"-	"-	"-	"-	***	AT2G15760.1	calmodulin-binding protein (DUF1645)	PF07816: Protein of unknown function (DUF1645)	IPR012442: Protein of unknown function DUF1645, plant	"-	G	PF07816	IPR012442	"-
TraesCS2B02G192200.1	"-	"-	"-	-1.38156	"-	"-	"-	"-	***	tr|A0A151TBU5|A0A151TBU5_CAJCA	Calmodulin	PF13202: EF hand	IPR002048: EF-hand domain; IPR011992: EF-hand domain pair; IPR018247: EF-Hand 1, calcium-binding site	GO:0005509 MF: calcium ion binding	G	PF13202	IPR002048; IPR011992; IPR018247	GO:0005509
TraesCS2B02G194600.2	7.50412	"-	"-	"-	"-	"-	"-	"-	***	tr|A0A0B0PC36|A0A0B0PC36_GOSAR	Peroxisomal (S)-2-hydroxy-acid oxidase	PF01070: FMN-dependent dehydrogenase	IPR000262: FMN-dependent dehydrogenase; IPR008259: FMN-dependent alpha-hydroxy acid dehydrogenase, active site; IPR012133: Alpha-hydroxy acid dehydrogenase, FMN-dependent; IPR013785: Aldolase-type TIM barrel	GO:0003824 MF: catalytic activity;GO:0010181 MF: FMN binding;GO:0016491 MF: oxidoreductase activity;GO:0055114 BP: oxidation-reduction process	G	PF01070	IPR000262; IPR008259; IPR012133; IPR013785	GO:0003824; GO:0010181; GO:0016491; GO:0055114
TraesCS2B02G203100.1	"-	"-	7.01357	"-	"-	"-	"-	"-	--*	tr|M1EVX2|M1EVX2_9SOLN	RB-like protein	PF08224: Domain of unknown function (DUF1719)	IPR013181: Protein of unknown function DUF1719	"-	G	PF08224	IPR013181	"-
TraesCS2B02G220700.1	3.53037	"-	"-	2.01598	"-	"-	"-	"-	***	tr|E7CWB5|E7CWB5_WHEAT	Lectin receptor kinase	PF00139: Legume lectin domain; PF00069: Protein kinase domain	IPR000719: Protein kinase domain; IPR001220: Legume lectin domain; IPR008271: Serine/threonine-protein kinase, active site; IPR011009: Protein kinase-like domain; IPR013320: Concanavalin A-like lectin/glucanase domain; IPR017441: Protein kinase, ATP binding site	GO:0004672 MF: protein kinase activity;GO:0005524 MF: ATP binding;GO:0006468 BP: protein phosphorylation;GO:0030246 MF: carbohydrate binding	G	PF00139; PF00069	IPR000719; IPR001220; IPR008271; IPR011009; IPR013320; IPR017441	GO:0004672; GO:0005524; GO:0006468; GO:0030246
TraesCS2B02G220900.1	"-	"-	"-	3.07385	"-	"-	"-	"-	***	tr|B8XSM9|B8XSM9_WHEAT	Lectin receptor kinase	PF00139: Legume lectin domain; PF00069: Protein kinase domain	IPR000719: Protein kinase domain; IPR001220: Legume lectin domain; IPR008271: Serine/threonine-protein kinase, active site; IPR011009: Protein kinase-like domain; IPR013320: Concanavalin A-like lectin/glucanase domain; IPR017441: Protein kinase, ATP binding site	GO:0004672 MF: protein kinase activity;GO:0005524 MF: ATP binding;GO:0006468 BP: protein phosphorylation;GO:0030246 MF: carbohydrate binding	G	PF00139; PF00069	IPR000719; IPR001220; IPR008271; IPR011009; IPR013320; IPR017441	GO:0004672; GO:0005524; GO:0006468; GO:0030246
TraesCS2B02G224000.1	"-	"-	"-	9.15076	"-	"-	"-	"-	***	tr|M8BAP7|M8BAP7_AEGTA	Phenylalanine ammonia-lyase	PF00221: Aromatic amino acid lyase	IPR001106: Aromatic amino acid lyase; IPR005922: Phenylalanine ammonia-lyase; IPR008948: L-Aspartase-like; IPR022313: Phenylalanine/histidine ammonia-lyases, active site; IPR023144: Phenylalanine ammonia-lyase, shielding domain; IPR024083: Fumarase/histidase, N-terminal	GO:0003824 MF: catalytic activity;GO:0005737 CC: cytoplasm;GO:0006559 BP: L-phenylalanine catabolic process;GO:0016841 MF: ammonia-lyase activity	G	PF00221	IPR001106; IPR005922; IPR008948; IPR022313; IPR023144; IPR024083	GO:0003824; GO:0005737; GO:0006559; GO:0016841
TraesCS2B02G228200.1	"-	"-	"-	-1.55288	"-	"-	"-	"-	***	tr|A0A072V6A9|A0A072V6A9_MEDTR	Cytochrome C oxidase biogenesis Cmc1-like protein	"-	"-	"-	G	"-	"-	"-
TraesCS2B02G232400.1	"-	"-	"-	"-	-3.02071	"-	"-	"-	***	tr|A0A072TPM4|A0A072TPM4_MEDTR	Organic cation/carnitine transporter	PF00083: Sugar (and other) transporter	IPR005828: Major facilitator, sugar transporter-like; IPR020846: Major facilitator superfamily domain	GO:0016021 CC: integral component of membrane;GO:0022857 MF: transmembrane transporter activity;GO:0055085 BP: transmembrane transport	G	PF00083	IPR005828; IPR020846	GO:0016021; GO:0022857; GO:0055085
TraesCS2B02G241200.3	8.48223	"-	"-	3.51932	"-	"-	"-	"-	***	tr|M8ANI3|M8ANI3_TRIUA	Glucan endo-1,3-beta-glucosidase 3	PF00332: Glycosyl hydrolases family 17; PF07983: X8 domain	IPR000490: Glycoside hydrolase family 17; IPR012946: X8 domain; IPR017853: Glycoside hydrolase superfamily	GO:0004553 MF: hydrolase activity, hydrolyzing O-glycosyl compounds;GO:0005975 BP: carbohydrate metabolic process	G	PF00332; PF07983	IPR000490; IPR012946; IPR017853	GO:0004553; GO:0005975
TraesCS2B02G247900.1	"-	"-	"-	2.36465	"-	"-	"-	"-	***	AT1G61930.1	senescence regulator (Protein of unknown function, DUF584)	PF04520: Senescence regulator	IPR007608: Senescence regulator S40	"-	G	PF04520	IPR007608	"-
TraesCS2B02G248900.1	"-	"-	"-	-1.16379	-1.50045	"-	"-	"-	*-*	sp|Q2IIK1|LON_ANADE	Lon protease	PF02190: ATP-dependent protease La (LON) substrate-binding domain	IPR003111: Lon, substrate-binding domain; IPR015947: PUA-like domain	"-	G	PF02190	IPR003111; IPR015947	"-
TraesCS2B02G259200.1	-1.00494	"-	"-	"-	"-	"-	"-	"-	--*	AT2G42890.3	MEI2-like 2	"-	"-	"-	G	"-	"-	"-
TraesCS2B02G269300.1	"-	"-	"-	-1.62454	-2.23651	"-	"-	"-	***	tr|G7KJ00|G7KJ00_MEDTR	3-oxo-5-alpha-steroid 4-dehydrogenase family protein	PF02544: 3-oxo-5-alpha-steroid 4-dehydrogenase	IPR001104: 3-oxo-5-alpha-steroid 4-dehydrogenase, C-terminal	GO:0005737 CC: cytoplasm;GO:0006629 BP: lipid metabolic process;GO:0016021 CC: integral component of membrane;GO:0016627 MF: oxidoreductase activity, acting on the CH-CH group of donors	G	PF02544	IPR001104	GO:0005737; GO:0006629; GO:0016021; GO:0016627
TraesCS2B02G273900.1	"-	"-	"-	-1.74346	"-	"-	"-	"-	***	tr|B6TUD4|B6TUD4_MAIZE	ATP synthase gamma chain	PF00231: ATP synthase	IPR000131: ATP synthase, F1 complex, gamma subunit; IPR023632: ATP synthase, F1 complex, gamma subunit conserved site	GO:0015986 BP: ATP synthesis coupled proton transport;GO:0045261 CC: proton-transporting ATP synthase complex, catalytic core F(1);GO:0046933 MF: proton-transporting ATP synthase activity, rotational mechanism	G	PF00231	IPR000131; IPR023632	GO:0015986; GO:0045261; GO:0046933
TraesCS2B02G275500.1	"-	"-	"-	"-	1.46509	"-	"-	"-	*-*	tr|H6WX59|H6WX59_MEDSA	Glycine-rich protein	"-	"-	"-	G	"-	"-	"-
TraesCS2B02G275600.1	"-	"-	"-	2.85112	"-	"-	"-	"-	***	tr|A0A1D1XNL7|A0A1D1XNL7_9ARAE	Sodium/myo-inositol cotransporter 2	"-	IPR016972: Uncharacterised conserved protein UCP031279	"-	G	"-	IPR016972	"-
TraesCS2B02G276200.1	"-	"-	"-	"-	1.42689	"-	"-	"-	--*	sp|Q9VN25|EIF3A_DROME	Eukaryotic translation initiation factor 3 subunit A	"-	"-	"-	G	"-	"-	"-
TraesCS2B02G277000.1	"-	"-	"-	"-	1.72233	"-	"-	"-	--*	sp|B1KDF2|ASTD_SHEWM	N-succinylglutamate 5-semialdehyde dehydrogenase	"-	"-	"-	G	"-	"-	"-
TraesCS2B02G279200.1	"-	"-	"-	3.94207	2.5942	"-	"-	"-	***	tr|R4WM06|R4WM06_9POAL	Cytochrome P450	PF00067: Cytochrome P450	IPR001128: Cytochrome P450; IPR002401: Cytochrome P450, E-class, group I; IPR017972: Cytochrome P450, conserved site	GO:0005506 MF: iron ion binding;GO:0016705 MF: oxidoreductase activity, acting on paired donors, with incorporation or reduction of molecular oxygen;GO:0020037 MF: heme binding;GO:0055114 BP: oxidation-reduction process	G	PF00067	IPR001128; IPR002401; IPR017972	GO:0005506; GO:0016705; GO:0020037; GO:0055114
TraesCS2B02G286300.1	"-	"-	"-	-3.68639	"-	"-	"-	"-	***	AT1G11700.1	senescence regulator (Protein of unknown function, DUF584)	PF04520: Senescence regulator	IPR007608: Senescence regulator S40	"-	G	PF04520	IPR007608	"-
TraesCS2B02G300000.1	"-	"-	"-	-2.1323	"-	"-	"-	"-	*-*	tr|B9HJL4|B9HJL4_POPTR	Zinc finger family protein	"-	"-	"-	TE?	"-	"-	"-
TraesCS2B02G308500.1	"-	"-	"-	2.21556	"-	"-	"-	"-	***	tr|W5BE72|W5BE72_WHEAT	Arogenate dehydratase	PF00800: Prephenate dehydratase	IPR001086: Prephenate dehydratase; IPR002912: ACT domain; IPR018528: Prephenate dehydratase, conserved site	GO:0004664 MF: prephenate dehydratase activity;GO:0008152 BP: metabolic process;GO:0009094 BP: L-phenylalanine biosynthetic process;GO:0016597 MF: amino acid binding	G	PF00800	IPR001086; IPR002912; IPR018528	GO:0004664; GO:0008152; GO:0009094; GO:0016597
TraesCS2B02G311000.1	"-	"-	"-	"-	-1.41863	"-	"-	"-	--*	sp|Q54ID7|OSB11_DICDI	Oxysterol-binding protein 11	"-	"-	"-	G	"-	"-	"-
TraesCS2B02G317500.2	"-	"-	"-	"-	-3.05378	"-	"-	"-	--*	AT1G63860.2	Disease resistance protein (TIR-NBS-LRR class) family	"-	"-	"-	G	"-	"-	"-
TraesCS2B02G328100.1	-1.82003	"-	"-	"-	"-	"-	"-	"-	***	tr|G7K3S4|G7K3S4_MEDTR	12-oxophytodienoate reductase-like protein	PF00724: NADH:flavin oxidoreductase / NADH oxidase family	IPR001155: NADH:flavin oxidoreductase/NADH oxidase, N-terminal; IPR013785: Aldolase-type TIM barrel	GO:0003824 MF: catalytic activity;GO:0010181 MF: FMN binding;GO:0016491 MF: oxidoreductase activity;GO:0055114 BP: oxidation-reduction process	G	PF00724	IPR001155; IPR013785	GO:0003824; GO:0010181; GO:0016491; GO:0055114
TraesCS2B02G331800.1	"-	"-	"-	"-	-21.5972	"-	"-	"-	--*	AT5G26040.2	histone deacetylase 2	"-	"-	"-	G	"-	"-	"-
TraesCS2B02G333800.1	"-	"-	"-	-1.32285	"-	"-	"-	"-	***	tr|Q6TY49|Q6TY49_HYDMC	Reductase 1	PF00248: Aldo/keto reductase family	IPR018170: Aldo/keto reductase, conserved site; IPR020471: Aldo/keto reductase; IPR023210: NADP-dependent oxidoreductase domain	GO:0016491 MF: oxidoreductase activity;GO:0055114 BP: oxidation-reduction process	G	PF00248	IPR018170; IPR020471; IPR023210	GO:0016491; GO:0055114
TraesCS2B02G333900.1	"-	2.68163	2.31998	"-	"-	"-	"-	"-	***	tr|Q6TY49|Q6TY49_HYDMC	Reductase 1	PF00248: Aldo/keto reductase family	IPR018170: Aldo/keto reductase, conserved site; IPR020471: Aldo/keto reductase; IPR023210: NADP-dependent oxidoreductase domain	GO:0016491 MF: oxidoreductase activity;GO:0055114 BP: oxidation-reduction process	G	PF00248	IPR018170; IPR020471; IPR023210	GO:0016491; GO:0055114
TraesCS2B02G336400.1	"-	"-	"-	"-	1.44538	"-	"-	"-	*-*	tr|B9S9D3|B9S9D3_RICCO	Ring finger protein, putative	PF13639: Ring finger domain	IPR001841: Zinc finger, RING-type; IPR013083: Zinc finger, RING/FYVE/PHD-type	GO:0005515 MF: protein binding;GO:0008270 MF: zinc ion binding	G	PF13639	IPR001841; IPR013083	GO:0005515; GO:0008270
TraesCS2B02G343400.1	"-	"-	"-	1.9767	"-	"-	"-	"-	***	AT3G29034.1	transmembrane protein	"-	"-	"-	G	"-	"-	"-
TraesCS2B02G354400.2	-18.9103	"-	"-	"-	"-	"-	"-	"-	***	tr|A0A0D2RGB0|A0A0D2RGB0_GOSRA	Amine oxidase	PF02728: Copper amine oxidase, N3 domain; PF01179: Copper amine oxidase, enzyme domain	IPR015798: Copper amine oxidase, C-terminal; IPR015802: Copper amine oxidase, N3-terminal; IPR016182: Copper amine oxidase, N-terminal	GO:0005507 MF: copper ion binding;GO:0008131 MF: primary amine oxidase activity;GO:0009308 BP: amine metabolic process;GO:0048038 MF: quinone binding;GO:0055114 BP: oxidation-reduction process	G	PF02728; PF01179	IPR015798; IPR015802; IPR016182	GO:0005507; GO:0008131; GO:0009308; GO:0048038; GO:0055114
TraesCS2B02G355900.1	"-	"-	"-	2.73064	"-	"-	"-	"-	***	tr|G7L1V2|G7L1V2_MEDTR	Aldo/keto reductase family oxidoreductase	PF00248: Aldo/keto reductase family	IPR023210: NADP-dependent oxidoreductase domain	"-	G	PF00248	IPR023210	"-
TraesCS2B02G360300.1	5.7268	"-	"-	3.26567	"-	"-	"-	"-	***	tr|Q9AVM3|Q9AVM3_WHEAT	Cytochrome P450	PF00067: Cytochrome P450	IPR001128: Cytochrome P450; IPR002401: Cytochrome P450, E-class, group I; IPR017972: Cytochrome P450, conserved site	GO:0005506 MF: iron ion binding;GO:0016705 MF: oxidoreductase activity, acting on paired donors, with incorporation or reduction of molecular oxygen;GO:0020037 MF: heme binding;GO:0055114 BP: oxidation-reduction process	G	PF00067	IPR001128; IPR002401; IPR017972	GO:0005506; GO:0016705; GO:0020037; GO:0055114
TraesCS2B02G364400.1	"-	"-	"-	1.78002	"-	"-	"-	"-	*-*	tr|A0A0K9P790|A0A0K9P790_ZOSMR	Receptor-like kinase	PF07714: Protein tyrosine kinase	IPR000719: Protein kinase domain; IPR001245: Serine-threonine/tyrosine-protein kinase, catalytic domain; IPR011009: Protein kinase-like domain	GO:0004672 MF: protein kinase activity;GO:0005524 MF: ATP binding;GO:0006468 BP: protein phosphorylation	G	PF07714	IPR000719; IPR001245; IPR011009	GO:0004672; GO:0005524; GO:0006468
TraesCS2B02G371400.1	"-	"-	"-	1.59251	"-	"-	"-	"-	***	tr|D7LWG5|D7LWG5_ARALL	Short-chain dehydrogenase/reductase family protein	PF00106: short chain dehydrogenase; PF13561: Enoyl-(Acyl carrier protein) reductase	IPR002347: Short-chain dehydrogenase/reductase SDR; IPR016040: NAD(P)-binding domain	"-	G	PF00106; PF13561	IPR002347; IPR016040	"-
TraesCS2B02G383500.1	"-	"-	"-	-39.4221	-40.4199	"-	"-	"-	--*	sp|Q9L7Q2|ZMPB_STRPN	Zinc metalloprotease ZmpB	"-	"-	"-	G	"-	"-	"-
TraesCS2B02G385400.1	"-	"-	"-	-1.8231	"-	"-	"-	"-	***	sp|Q54H86|PEX11_DICDI	Peroxisomal membrane protein 11 homolog	PF05648: Peroxisomal biogenesis factor 11 (PEX11)	IPR008733: Peroxisomal biogenesis factor 11	GO:0005779 CC: integral component of peroxisomal membrane;GO:0016559 BP: peroxisome fission	G	PF05648	IPR008733	GO:0005779; GO:0016559
TraesCS2B02G395000.1	"-	3.27692	"-	3.14698	"-	"-	"-	"-	***	tr|A0A1D5U676|A0A1D5U676_WHEAT	Glycosyltransferase	PF00201: UDP-glucoronosyl and UDP-glucosyl transferase	IPR002213: UDP-glucuronosyl/UDP-glucosyltransferase	GO:0008152 BP: metabolic process;GO:0016758 MF: transferase activity, transferring hexosyl groups	G	PF00201	IPR002213	GO:0008152; GO:0016758
TraesCS2B02G400500.1	"-	"-	"-	"-	2.24977	"-	"-	"-	***	tr|A0A1E5V5F0|A0A1E5V5F0_9POAL	dCTP pyrophosphatase 1	PF12643: MazG-like family	IPR011394: NTP pyrophosphohydrolase MazG-related, RS21-C6; IPR025984: dCTP pyrophosphatase 1	GO:0047429 MF: nucleoside-triphosphate diphosphatase activity	G	PF12643	IPR011394; IPR025984	GO:0047429
TraesCS2B02G401800.1	-1.00936	"-	"-	"-	"-	"-	"-	"-	***	tr|A0A061EM44|A0A061EM44_THECC	Embryo sac development arrest 6, putative	"-	"-	"-	G	"-	"-	"-
TraesCS2B02G405400.1	3.77477	"-	"-	"-	"-	"-	"-	"-	***	tr|M7ZES6|M7ZES6_TRIUA	Lecithin-cholesterol acyltransferase-like 1	PF02450: Lecithin:cholesterol acyltransferase	IPR003386: Lecithin:cholesterol/phospholipid:diacylglycerol acyltransferase; IPR029058: Alpha/Beta hydrolase fold	GO:0006629 BP: lipid metabolic process;GO:0008374 MF: O-acyltransferase activity	G	PF02450	IPR003386; IPR029058	GO:0006629; GO:0008374
TraesCS2B02G407800.1	"-	"-	"-	-2.91464	"-	"-	"-	"-	*-*	AT3G15040.1	senescence regulator (Protein of unknown function, DUF584)	PF04520: Senescence regulator	IPR007608: Senescence regulator S40	"-	G	PF04520	IPR007608	"-
TraesCS2B02G411900.1	"-	"-	"-	-1.89868	"-	"-	"-	"-	***	tr|A0A1E5V6C5|A0A1E5V6C5_9POAL	Pentatricopeptide repeat-containing protein	PF01535: PPR repeat; PF12854: PPR repeat; PF13041: PPR repeat family	IPR002885: Pentatricopeptide repeat; IPR011990: Tetratricopeptide-like helical domain	GO:0005515 MF: protein binding	G	PF01535; PF12854; PF13041	IPR002885; IPR011990	GO:0005515
TraesCS2B02G418600.1	"-	"-	"-	-2.30133	"-	"-	"-	"-	***	tr|Q712G4|Q712G4_ORYSA	Cytochrome P450	PF00067: Cytochrome P450	IPR001128: Cytochrome P450; IPR002401: Cytochrome P450, E-class, group I; IPR017972: Cytochrome P450, conserved site	GO:0005506 MF: iron ion binding;GO:0016705 MF: oxidoreductase activity, acting on paired donors, with incorporation or reduction of molecular oxygen;GO:0020037 MF: heme binding;GO:0055114 BP: oxidation-reduction process	G	PF00067	IPR001128; IPR002401; IPR017972	GO:0005506; GO:0016705; GO:0020037; GO:0055114
TraesCS2B02G424500.2	21.5448	"-	"-	"-	"-	"-	"-	"-	***	tr|M8CBY1|M8CBY1_AEGTA	Prolyl endopeptidase	PF02897: Prolyl oligopeptidase, N-terminal beta-propeller domain; PF00326: Prolyl oligopeptidase family	IPR001375: Peptidase S9, prolyl oligopeptidase, catalytic domain; IPR002470: Peptidase S9A, prolyl oligopeptidase; IPR002471: Peptidase S9, serine active site; IPR023302: Peptidase S9A, N-terminal domain; IPR029058: Alpha/Beta hydrolase fold	GO:0004252 MF: serine-type endopeptidase activity;GO:0006508 BP: proteolysis;GO:0008236 MF: serine-type peptidase activity;GO:0070008 MF: serine-type exopeptidase activity	G	PF02897; PF00326	IPR001375; IPR002470; IPR002471; IPR023302; IPR029058	GO:0004252; GO:0006508; GO:0008236; GO:0070008
TraesCS2B02G428300.1	"-	"-	"-	"-	-1.80057	"-	"-	"-	***	tr|W5BF50|W5BF50_WHEAT	Glycosyltransferase	PF00201: UDP-glucoronosyl and UDP-glucosyl transferase	IPR002213: UDP-glucuronosyl/UDP-glucosyltransferase	GO:0008152 BP: metabolic process;GO:0016758 MF: transferase activity, transferring hexosyl groups	G	PF00201	IPR002213	GO:0008152; GO:0016758
TraesCS2B02G428500.1	"-	"-	"-	"-	-1.08617	"-	"-	"-	***	tr|A0A1D5TTV3|A0A1D5TTV3_WHEAT	Glycosyltransferase	PF00201: UDP-glucoronosyl and UDP-glucosyl transferase	IPR002213: UDP-glucuronosyl/UDP-glucosyltransferase	GO:0008152 BP: metabolic process;GO:0016758 MF: transferase activity, transferring hexosyl groups	G	PF00201	IPR002213	GO:0008152; GO:0016758
TraesCS2B02G428700.1	"-	"-	"-	3.17722	"-	"-	"-	"-	***	tr|A0A1D5TTV5|A0A1D5TTV5_WHEAT	Glycosyltransferase	PF00201: UDP-glucoronosyl and UDP-glucosyl transferase	IPR002213: UDP-glucuronosyl/UDP-glucosyltransferase	GO:0008152 BP: metabolic process;GO:0016758 MF: transferase activity, transferring hexosyl groups	G	PF00201	IPR002213	GO:0008152; GO:0016758
TraesCS2B02G428800.1	6.25927	"-	"-	4.49252	"-	"-	"-	"-	***	tr|A0A0Q3P599|A0A0Q3P599_BRADI	Glycosyltransferase	PF00201: UDP-glucoronosyl and UDP-glucosyl transferase	IPR002213: UDP-glucuronosyl/UDP-glucosyltransferase	GO:0008152 BP: metabolic process;GO:0016758 MF: transferase activity, transferring hexosyl groups	G	PF00201	IPR002213	GO:0008152; GO:0016758
TraesCS2B02G445600.1	"-	9.49467	8.25728	9.53431	7.61398	"-	"-	"-	***	tr|Q9AVQ2|Q9AVQ2_SOLTU	Cytochrome P450	PF00067: Cytochrome P450	IPR001128: Cytochrome P450; IPR002401: Cytochrome P450, E-class, group I; IPR017972: Cytochrome P450, conserved site	GO:0005506 MF: iron ion binding;GO:0016705 MF: oxidoreductase activity, acting on paired donors, with incorporation or reduction of molecular oxygen;GO:0020037 MF: heme binding;GO:0055114 BP: oxidation-reduction process	G	PF00067	IPR001128; IPR002401; IPR017972	GO:0005506; GO:0016705; GO:0020037; GO:0055114
TraesCS2B02G451000.1	"-	"-	"-	3.52814	4.35066	"-	"-	"-	***	tr|A0A061G9M8|A0A061G9M8_THECC	SAUR-like auxin-responsive protein family, putative	PF02519: Auxin responsive protein	IPR003676: Small auxin-up RNA	GO:0009733 BP: response to auxin	G	PF02519	IPR003676	GO:0009733
TraesCS2B02G459000.1	"-	"-	"-	3.59458	"-	"-	"-	"-	***	tr|F2DND7|F2DND7_HORVV	Ubiquinol oxidase	PF01786: Alternative oxidase	IPR002680: Alternative oxidase	GO:0009916 MF: alternative oxidase activity;GO:0055114 BP: oxidation-reduction process	G	PF01786	IPR002680	GO:0009916; GO:0055114
TraesCS2B02G464300.1	"-	"-	"-	1.22987	"-	"-	"-	"-	***	sp|Q8TZK0|RL11_PYRFU	50S ribosomal protein L11	PF03946: Ribosomal protein L11, N-terminal domain; PF00298: Ribosomal protein L11, RNA binding domain	IPR000911: Ribosomal protein L11/L12; IPR020783: Ribosomal protein L11, C-terminal; IPR020784: Ribosomal protein L11, N-terminal; IPR020785: Ribosomal protein L11, conserved site	GO:0003735 MF: structural constituent of ribosome;GO:0005840 CC: ribosome;GO:0006412 BP: translation	G	PF03946; PF00298	IPR000911; IPR020783; IPR020784; IPR020785	GO:0003735; GO:0005840; GO:0006412
TraesCS2B02G471800.1	"-	"-	"-	3.36163	"-	"-	"-	"-	***	tr|A0A072UEL6|A0A072UEL6_MEDTR	Methyl esterase	PF12697: Alpha/beta hydrolase family	IPR000073: Alpha/beta hydrolase fold-1; IPR029058: Alpha/Beta hydrolase fold	"-	G	PF12697	IPR000073; IPR029058	"-
TraesCS2B02G474600.1	"-	"-	"-	2.36514	"-	"-	"-	"-	***	tr|C6ZRN8|C6ZRN8_SOYBN	Receptor-like kinase	PF12819: Carbohydrate-binding protein of the ER	IPR024788: Malectin-like carbohydrate-binding domain	"-	G	PF12819	IPR024788	"-
TraesCS2B02G474700.1	-1.83395	"-	"-	"-	"-	"-	"-	"-	*-*	AT4G17670.1	senescence-associated family protein (DUF581)	PF04570: zinc-finger of the FCS-type, C2-C2	IPR007650: Zf-FLZ domain	"-	G	PF04570	IPR007650	"-
TraesCS2B02G475100.1	-3.42847	"-	"-	"-	"-	"-	"-	"-	*-*	AT4G17670.1	senescence-associated family protein (DUF581)	PF04570: zinc-finger of the FCS-type, C2-C2	IPR007650: Zf-FLZ domain; IPR013088: Zinc finger, NHR/GATA-type	GO:0006355 BP: regulation of transcription, DNA-templated;GO:0008270 MF: zinc ion binding	G	PF04570	IPR007650; IPR013088	GO:0006355; GO:0008270
TraesCS2B02G475200.1	-2.0063	"-	"-	"-	"-	"-	"-	"-	*-*	AT4G17670.1	senescence-associated family protein (DUF581)	PF04570: zinc-finger of the FCS-type, C2-C2	IPR007650: Zf-FLZ domain; IPR013088: Zinc finger, NHR/GATA-type	GO:0006355 BP: regulation of transcription, DNA-templated;GO:0008270 MF: zinc ion binding	G	PF04570	IPR007650; IPR013088	GO:0006355; GO:0008270
TraesCS2B02G479400.1	"-	"-	"-	1.94183	"-	"-	"-	"-	***	tr|W0TR82|W0TR82_ACAMN	Receptor-like protein kinase	PF00069: Protein kinase domain	IPR000719: Protein kinase domain; IPR011009: Protein kinase-like domain	GO:0004672 MF: protein kinase activity;GO:0005524 MF: ATP binding;GO:0006468 BP: protein phosphorylation	G	PF00069	IPR000719; IPR011009	GO:0004672; GO:0005524; GO:0006468
TraesCS2B02G480200.1	"-	"-	"-	1.67179	"-	"-	"-	"-	***	tr|A0A087G5A0|A0A087G5A0_ARAAL	D-lactate dehydrogenase	PF01565: FAD binding domain; PF02913: FAD linked oxidases, C-terminal domain	IPR004113: FAD-linked oxidase, C-terminal; IPR006094: FAD linked oxidase, N-terminal; IPR016164: FAD-linked oxidase-like, C-terminal; IPR016166: FAD-binding, type 2; IPR016167: FAD-binding, type 2, subdomain 1; IPR016169: CO dehydrogenase flavoprotein-like, FAD-binding, subdomain 2	GO:0003824 MF: catalytic activity;GO:0016491 MF: oxidoreductase activity;GO:0016614 MF: oxidoreductase activity, acting on CH-OH group of donors;GO:0050660 MF: flavin adenine dinucleotide binding;GO:0055114 BP: oxidation-reduction process	G	PF01565; PF02913	IPR004113; IPR006094; IPR016164; IPR016166; IPR016167; IPR016169	GO:0003824; GO:0016491; GO:0016614; GO:0050660; GO:0055114
TraesCS2B02G480200.2	"-	"-	"-	1.11796	"-	"-	"-	"-	***	tr|G7KGB4|G7KGB4_MEDTR	D-2-hydroxyglutarate dehydrogenase	PF01565: FAD binding domain; PF02913: FAD linked oxidases, C-terminal domain	IPR004113: FAD-linked oxidase, C-terminal; IPR006094: FAD linked oxidase, N-terminal; IPR016164: FAD-linked oxidase-like, C-terminal; IPR016166: FAD-binding, type 2; IPR016167: FAD-binding, type 2, subdomain 1; IPR016169: CO dehydrogenase flavoprotein-like, FAD-binding, subdomain 2; IPR016171: Vanillyl-alcohol oxidase, C-terminal subdomain 2	GO:0003824 MF: catalytic activity;GO:0016491 MF: oxidoreductase activity;GO:0016614 MF: oxidoreductase activity, acting on CH-OH group of donors;GO:0050660 MF: flavin adenine dinucleotide binding;GO:0055114 BP: oxidation-reduction process	G	PF01565; PF02913	IPR004113; IPR006094; IPR016164; IPR016166; IPR016167; IPR016169; IPR016171	GO:0003824; GO:0016491; GO:0016614; GO:0050660; GO:0055114
TraesCS2B02G484200.1	7.7131	"-	"-	"-	"-	"-	"-	"-	***	tr|A0A0K9PAE6|A0A0K9PAE6_ZOSMR	Kelch repeat-containing protein	PF01344: Kelch motif	IPR006652: Kelch repeat type 1; IPR015915: Kelch-type beta propeller	GO:0005515 MF: protein binding	G	PF01344	IPR006652; IPR015915	GO:0005515
TraesCS2B02G490400.1	-3.62971	"-	"-	-4.61452	"-	"-	"-	"-	***	tr|B6UAQ7|B6UAQ7_MAIZE	Pectinesterase inhibitor domain containing protein	PF04043: Plant invertase/pectin methylesterase inhibitor	IPR006501: Pectinesterase inhibitor domain	GO:0004857 MF: enzyme inhibitor activity	G	PF04043	IPR006501	GO:0004857
TraesCS2B02G507000.1	"-	"-	"-	1.93081	"-	"-	"-	"-	*-*	tr|Q3HNP9|Q3HNP9_WHEAT	Disease resistance protein	PF00931: NB-ARC domain	IPR002182: NB-ARC; IPR011991: Winged helix-turn-helix DNA-binding domain; IPR027417: P-loop containing nucleoside triphosphate hydrolase; IPR032675: Leucine-rich repeat domain, L domain-like	GO:0043531 MF: ADP binding	G	PF00931	IPR002182; IPR011991; IPR027417; IPR032675	GO:0043531
TraesCS2B02G518500.1	"-	"-	"-	1.02571	"-	"-	"-	"-	***	tr|T2DNC6|T2DNC6_PHAVU	Protein transport SEC13-like protein	PF00400: WD domain, G-beta repeat	IPR001680: WD40 repeat; IPR015943: WD40/YVTN repeat-like-containing domain; IPR017986: WD40-repeat-containing domain; IPR019775: WD40 repeat, conserved site	GO:0005515 MF: protein binding	G	PF00400	IPR001680; IPR015943; IPR017986; IPR019775	GO:0005515
TraesCS2B02G519000.1	5.47953	"-	"-	8.73672	"-	"-	"-	"-	***	tr|Q10P24|Q10P24_ORYSJ	Cytochrome P450 family protein	PF00067: Cytochrome P450	IPR001128: Cytochrome P450; IPR002401: Cytochrome P450, E-class, group I; IPR017972: Cytochrome P450, conserved site	GO:0005506 MF: iron ion binding;GO:0016705 MF: oxidoreductase activity, acting on paired donors, with incorporation or reduction of molecular oxygen;GO:0020037 MF: heme binding;GO:0055114 BP: oxidation-reduction process	G	PF00067	IPR001128; IPR002401; IPR017972	GO:0005506; GO:0016705; GO:0020037; GO:0055114
TraesCS2B02G519100.1	39.6732	"-	"-	9.27967	"-	"-	"-	"-	***	tr|A0A1E5VYJ5|A0A1E5VYJ5_9POAL	Agmatine coumaroyltransferase-2	PF02458: Transferase family	IPR003480: Transferase	GO:0016747 MF: transferase activity, transferring acyl groups other than amino-acyl groups	G	PF02458	IPR003480	GO:0016747
TraesCS2B02G519900.1	"-	1.08097	"-	1.33658	"-	"-	"-	"-	--*	sp|A6V0K2|RF3_PSEA7	Peptide chain release factor 3	"-	"-	"-	G	"-	"-	"-
TraesCS2B02G521200.1	"-	"-	"-	5.46205	"-	"-	"-	"-	***	tr|A0A072VGQ1|A0A072VGQ1_MEDTR	Cysteine/histidine-rich C1 domain protein	"-	"-	"-	G	"-	"-	"-
TraesCS2B02G526100.1	"-	"-	"-	8.90414	4.93096	"-	"-	"-	***	tr|A0A061E0T1|A0A061E0T1_THECC	Alpha/beta-Hydrolases superfamily protein, putative	PF07859: alpha/beta hydrolase fold	IPR013094: Alpha/beta hydrolase fold-3; IPR029058: Alpha/Beta hydrolase fold; IPR033140: Lipase, GDXG, putative serine active site	GO:0008152 BP: metabolic process;GO:0016787 MF: hydrolase activity	G	PF07859	IPR013094; IPR029058; IPR033140	GO:0008152; GO:0016787
TraesCS2B02G532400.1	"-	"-	"-	2.03541	"-	"-	"-	"-	***	tr|A0A1D5U2X0|A0A1D5U2X0_WHEAT	Glycosyltransferase	PF00201: UDP-glucoronosyl and UDP-glucosyl transferase	IPR002213: UDP-glucuronosyl/UDP-glucosyltransferase	GO:0008152 BP: metabolic process;GO:0016758 MF: transferase activity, transferring hexosyl groups	G	PF00201	IPR002213	GO:0008152; GO:0016758
TraesCS2B02G532500.1	"-	"-	"-	2.60831	2.00865	"-	"-	"-	--*	AT2G42010.2	phospholipase D beta 1	"-	"-	"-	G	"-	"-	"-
TraesCS2B02G533000.1	"-	9.06374	"-	8.41069	"-	"-	"-	"-	--*	AT1G49560.1	Homeodomain-like superfamily protein	"-	"-	"-	G	"-	"-	"-
TraesCS2B02G533400.3	"-	"-	"-	6.60622	"-	"-	"-	"-	***	tr|M0YWF3|M0YWF3_HORVV	Serine/threonine-protein kinase	PF01453: D-mannose binding lectin; PF00954: S-locus glycoprotein domain; PF08276: PAN-like domain; PF00069: Protein kinase domain	IPR000719: Protein kinase domain; IPR000858: S-locus glycoprotein domain; IPR001480: Bulb-type lectin domain; IPR003609: PAN/Apple domain; IPR008271: Serine/threonine-protein kinase, active site; IPR011009: Protein kinase-like domain; IPR017441: Protein kinase, ATP binding site; IPR024171: S-receptor-like serine/threonine-protein kinase	GO:0004672 MF: protein kinase activity;GO:0004674 MF: protein serine/threonine kinase activity;GO:0005524 MF: ATP binding;GO:0006468 BP: protein phosphorylation;GO:0048544 BP: recognition of pollen	G	PF01453; PF00954; PF08276; PF00069	IPR000719; IPR000858; IPR001480; IPR003609; IPR008271; IPR011009; IPR017441; IPR024171	GO:0004672; GO:0004674; GO:0005524; GO:0006468; GO:0048544
TraesCS2B02G535400.1	"-	5.24456	"-	7.56308	"-	"-	"-	"-	***	tr|M7ZC96|M7ZC96_TRIUA	Nuclease S1	PF02265: S1/P1 Nuclease	IPR003154: S1/P1 nuclease; IPR008947: Phospholipase C/P1 nuclease domain	GO:0003676 MF: nucleic acid binding;GO:0004519 MF: endonuclease activity;GO:0006308 BP: DNA catabolic process;GO:0016788 MF: hydrolase activity, acting on ester bonds	G	PF02265	IPR003154; IPR008947	GO:0003676; GO:0004519; GO:0006308; GO:0016788
TraesCS2B02G535500.1	"-	"-	"-	5.03272	"-	"-	"-	"-	***	tr|M8CM46|M8CM46_AEGTA	Nuclease S1	PF02265: S1/P1 Nuclease	IPR003154: S1/P1 nuclease; IPR008947: Phospholipase C/P1 nuclease domain	GO:0003676 MF: nucleic acid binding;GO:0004519 MF: endonuclease activity;GO:0006308 BP: DNA catabolic process;GO:0016788 MF: hydrolase activity, acting on ester bonds	G	PF02265	IPR003154; IPR008947	GO:0003676; GO:0004519; GO:0006308; GO:0016788
TraesCS2B02G536200.1	2.03806	"-	"-	"-	"-	"-	"-	"-	***	tr|B9RE26|B9RE26_RICCO	Kinase, putative	PF13947: Wall-associated receptor kinase galacturonan-binding; PF00069: Protein kinase domain	IPR000719: Protein kinase domain; IPR001881: EGF-like calcium-binding domain; IPR008271: Serine/threonine-protein kinase, active site; IPR011009: Protein kinase-like domain; IPR018097: EGF-like calcium-binding, conserved site; IPR025287: Wall-associated receptor kinase, galacturonan-binding domain	GO:0004672 MF: protein kinase activity;GO:0005509 MF: calcium ion binding;GO:0005524 MF: ATP binding;GO:0006468 BP: protein phosphorylation;GO:0030247 MF: polysaccharide binding	G	PF13947; PF00069	IPR000719; IPR001881; IPR008271; IPR011009; IPR018097; IPR025287	GO:0004672; GO:0005509; GO:0005524; GO:0006468; GO:0030247
TraesCS2B02G536600.1	"-	"-	"-	4.85303	"-	"-	"-	"-	***	tr|B9RE26|B9RE26_RICCO	Kinase, putative	PF13947: Wall-associated receptor kinase galacturonan-binding; PF00069: Protein kinase domain	IPR000719: Protein kinase domain; IPR008271: Serine/threonine-protein kinase, active site; IPR011009: Protein kinase-like domain; IPR017441: Protein kinase, ATP binding site; IPR018097: EGF-like calcium-binding, conserved site; IPR025287: Wall-associated receptor kinase, galacturonan-binding domain	GO:0004672 MF: protein kinase activity;GO:0005509 MF: calcium ion binding;GO:0005524 MF: ATP binding;GO:0006468 BP: protein phosphorylation;GO:0030247 MF: polysaccharide binding	G	PF13947; PF00069	IPR000719; IPR008271; IPR011009; IPR017441; IPR018097; IPR025287	GO:0004672; GO:0005509; GO:0005524; GO:0006468; GO:0030247
TraesCS2B02G537500.1	"-	"-	"-	"-	1.2561	"-	"-	"-	*-*	tr|B9SYC3|B9SYC3_RICCO	Kinase, putative	PF07714: Protein tyrosine kinase	IPR000719: Protein kinase domain; IPR001245: Serine-threonine/tyrosine-protein kinase, catalytic domain; IPR011009: Protein kinase-like domain	GO:0004672 MF: protein kinase activity;GO:0005524 MF: ATP binding;GO:0006468 BP: protein phosphorylation	G	PF07714	IPR000719; IPR001245; IPR011009	GO:0004672; GO:0005524; GO:0006468
TraesCS2B02G540100.1	"-	"-	34.5467	"-	"-	"-	"-	"-	***	tr|B7X948|B7X948_HORVU	Cysteine protease	PF08246: Cathepsin propeptide inhibitor domain (I29); PF00112: Papain family cysteine protease; PF00396: Granulin	IPR000118: Granulin; IPR000169: Cysteine peptidase, cysteine active site; IPR000668: Peptidase C1A, papain C-terminal; IPR013201: Cathepsin propeptide inhibitor domain (I29); IPR025660: Cysteine peptidase, histidine active site; IPR025661: Cysteine peptidase, asparagine active site	GO:0006508 BP: proteolysis;GO:0008234 MF: cysteine-type peptidase activity	G	PF08246; PF00112; PF00396	IPR000118; IPR000169; IPR000668; IPR013201; IPR025660; IPR025661	GO:0006508; GO:0008234
TraesCS2B02G540300.1	"-	"-	"-	1.21435	1.07295	"-	"-	"-	***	AT1G71690.1	glucuronoxylan 4-O-methyltransferase-like protein (DUF579)	PF04669: Polysaccharide biosynthesis	IPR006514: IRX15/IRX15L/IGXM; IPR021148: Polysaccharide biosynthesis domain	GO:0045492 BP: xylan biosynthetic process	G	PF04669	IPR006514; IPR021148	GO:0045492
TraesCS2B02G555400.1	-22.1209	"-	27.8145	"-	-23.7812	"-	"-	"-	***	tr|M8A1U0|M8A1U0_TRIUA	Lipoxygenase	PF00305: Lipoxygenase	IPR001024: PLAT/LH2 domain; IPR001246: Lipoxygenase, plant; IPR013819: Lipoxygenase, C-terminal; IPR020834: Lipoxygenase, conserved site; IPR027433: Lipoxygenase, domain 3	GO:0005515 MF: protein binding;GO:0016491 MF: oxidoreductase activity;GO:0016702 MF: oxidoreductase activity, acting on single donors with incorporation of molecular oxygen, incorporation of two atoms of oxygen;GO:0046872 MF: metal ion binding;GO:0055114 BP: oxidation-reduction process	G	PF00305	IPR001024; IPR001246; IPR013819; IPR020834; IPR027433	GO:0005515; GO:0016491; GO:0016702; GO:0046872; GO:0055114
TraesCS2B02G555700.1	10.3422	"-	"-	"-	"-	"-	"-	"-	--*	AT1G63260.4	tetraspanin10	"-	IPR013783: Immunoglobulin-like fold	"-	G	"-	IPR013783	"-
TraesCS2B02G559600.1	3.35465	"-	"-	"-	"-	"-	"-	"-	***	tr|Q10A28|Q10A28_ORYSJ	Cytochrome P450 family protein, expressed	PF00067: Cytochrome P450	IPR001128: Cytochrome P450; IPR002401: Cytochrome P450, E-class, group I; IPR017972: Cytochrome P450, conserved site	GO:0005506 MF: iron ion binding;GO:0016705 MF: oxidoreductase activity, acting on paired donors, with incorporation or reduction of molecular oxygen;GO:0020037 MF: heme binding;GO:0055114 BP: oxidation-reduction process	G	PF00067	IPR001128; IPR002401; IPR017972	GO:0005506; GO:0016705; GO:0020037; GO:0055114
TraesCS2B02G565300.1	"-	"-	"-	3.63868	4.01897	"-	"-	"-	*-*	tr|M0YRS5|M0YRS5_HORVV	Serine/threonine-protein kinase	PF07714: Protein tyrosine kinase	IPR000719: Protein kinase domain; IPR001245: Serine-threonine/tyrosine-protein kinase, catalytic domain; IPR011009: Protein kinase-like domain	GO:0004672 MF: protein kinase activity;GO:0005524 MF: ATP binding;GO:0006468 BP: protein phosphorylation	G	PF07714	IPR000719; IPR001245; IPR011009	GO:0004672; GO:0005524; GO:0006468
TraesCS2B02G572700.1	1.94405	"-	"-	"-	"-	"-	"-	"-	*-*	tr|Q2HVF3|Q2HVF3_MEDTR	Protein F12F1.11-, putative	"-	"-	"-	G	"-	"-	"-
TraesCS2B02G575000.1	"-	"-	"-	-2.68876	"-	"-	"-	"-	--*	tr|Q6K906|Q6K906_ORYSJ	NBS-LRR disease resistance protein-like	"-	"-	"-	G	"-	"-	"-
TraesCS2B02G575800.1	-1.62074	"-	"-	"-	"-	"-	"-	"-	***	tr|A0A1I9W089|A0A1I9W089_POPTO	CC-NBS-LRR family disease resistance protein	PF00931: NB-ARC domain; PF13855: Leucine rich repeat	IPR001611: Leucine-rich repeat; IPR002182: NB-ARC; IPR003593: AAA+ ATPase domain; IPR011991: Winged helix-turn-helix DNA-binding domain; IPR027417: P-loop containing nucleoside triphosphate hydrolase; IPR032675: Leucine-rich repeat domain, L domain-like	GO:0005515 MF: protein binding;GO:0043531 MF: ADP binding	G	PF00931; PF13855	IPR001611; IPR002182; IPR003593; IPR011991; IPR027417; IPR032675	GO:0005515; GO:0043531
TraesCS2B02G577100.1	1.86026	"-	"-	"-	-2.45909	"-	"-	"-	***	tr|Q10A28|Q10A28_ORYSJ	Cytochrome P450 family protein, expressed	PF00067: Cytochrome P450	IPR001128: Cytochrome P450; IPR002401: Cytochrome P450, E-class, group I; IPR017972: Cytochrome P450, conserved site	GO:0005506 MF: iron ion binding;GO:0016705 MF: oxidoreductase activity, acting on paired donors, with incorporation or reduction of molecular oxygen;GO:0020037 MF: heme binding;GO:0055114 BP: oxidation-reduction process	G	PF00067	IPR001128; IPR002401; IPR017972	GO:0005506; GO:0016705; GO:0020037; GO:0055114
TraesCS2B02G577400.1	-2.85426	"-	"-	"-	"-	"-	"-	"-	***	tr|Q10A27|Q10A27_ORYSJ	Cytochrome P450 family protein, expressed	PF00067: Cytochrome P450	IPR001128: Cytochrome P450; IPR002401: Cytochrome P450, E-class, group I	GO:0005506 MF: iron ion binding;GO:0016705 MF: oxidoreductase activity, acting on paired donors, with incorporation or reduction of molecular oxygen;GO:0020037 MF: heme binding;GO:0055114 BP: oxidation-reduction process	G	PF00067	IPR001128; IPR002401	GO:0005506; GO:0016705; GO:0020037; GO:0055114
TraesCS2B02G580800.1	2.00754	"-	"-	"-	"-	"-	"-	"-	***	tr|A0A0K9Q671|A0A0K9Q671_ZOSMR	Receptor kinase	PF08263: Leucine rich repeat N-terminal domain; PF13855: Leucine rich repeat; PF00069: Protein kinase domain	IPR000719: Protein kinase domain; IPR001611: Leucine-rich repeat; IPR003591: Leucine-rich repeat, typical subtype; IPR008271: Serine/threonine-protein kinase, active site; IPR011009: Protein kinase-like domain; IPR013210: Leucine-rich repeat-containing N-terminal, plant-type; IPR032675: Leucine-rich repeat domain, L domain-like	GO:0004672 MF: protein kinase activity;GO:0005515 MF: protein binding;GO:0005524 MF: ATP binding;GO:0006468 BP: protein phosphorylation	G	PF08263; PF13855; PF00069	IPR000719; IPR001611; IPR003591; IPR008271; IPR011009; IPR013210; IPR032675	GO:0004672; GO:0005515; GO:0005524; GO:0006468
TraesCS2B02G581900.1	5.97828	"-	"-	"-	"-	"-	"-	"-	***	sp|P83343|PR4_PRUPE	Pathogenesis-related protein PR-4	PF00967: Barwin family	IPR001153: Barwin domain; IPR009009: RlpA-like protein, double-psi beta-barrel domain; IPR018226: Barwin, conserved site	GO:0042742 BP: defense response to bacterium;GO:0050832 BP: defense response to fungus	G	PF00967	IPR001153; IPR009009; IPR018226	GO:0042742; GO:0050832
TraesCS2B02G582800.1	1.97326	"-	"-	"-	"-	"-	"-	"-	***	tr|A0A0B0NS93|A0A0B0NS93_GOSAR	Protein BPS1, chloroplastic-like protein	"-	"-	"-	G	"-	"-	"-
TraesCS2B02G584100.1	2.75731	"-	"-	"-	"-	"-	"-	"-	***	tr|A7VM22|A7VM22_MARPO	Receptor-like kinase	PF00139: Legume lectin domain; PF07714: Protein tyrosine kinase	IPR000719: Protein kinase domain; IPR001220: Legume lectin domain; IPR001245: Serine-threonine/tyrosine-protein kinase, catalytic domain; IPR008271: Serine/threonine-protein kinase, active site; IPR011009: Protein kinase-like domain; IPR013320: Concanavalin A-like lectin/glucanase domain; IPR017441: Protein kinase, ATP binding site	GO:0004672 MF: protein kinase activity;GO:0005524 MF: ATP binding;GO:0006468 BP: protein phosphorylation;GO:0030246 MF: carbohydrate binding	G	PF00139; PF07714	IPR000719; IPR001220; IPR001245; IPR008271; IPR011009; IPR013320; IPR017441	GO:0004672; GO:0005524; GO:0006468; GO:0030246
TraesCS2B02G594100.1	"-	3.22757	"-	2.29105	"-	"-	"-	"-	***	tr|A0A072UNY3|A0A072UNY3_MEDTR	Receptor-like kinase	PF00069: Protein kinase domain	IPR000719: Protein kinase domain; IPR008271: Serine/threonine-protein kinase, active site; IPR011009: Protein kinase-like domain; IPR017441: Protein kinase, ATP binding site	GO:0004672 MF: protein kinase activity;GO:0005524 MF: ATP binding;GO:0006468 BP: protein phosphorylation	G	PF00069	IPR000719; IPR008271; IPR011009; IPR017441	GO:0004672; GO:0005524; GO:0006468
TraesCS2B02G599800.1	"-	-7.45983	"-	"-	-9.36714	"-	"-	"-	***	tr|G3LY19|G3LY19_MALDO	Beta-glucosidase	PF00232: Glycosyl hydrolase family 1	IPR001360: Glycoside hydrolase family 1; IPR017853: Glycoside hydrolase superfamily; IPR018120: Glycoside hydrolase family 1, active site; IPR033132: Glycosyl hydrolases family 1, N-terminal conserved site	GO:0004553 MF: hydrolase activity, hydrolyzing O-glycosyl compounds;GO:0005975 BP: carbohydrate metabolic process	G	PF00232	IPR001360; IPR017853; IPR018120; IPR033132	GO:0004553; GO:0005975
TraesCS2B02G600200.2	"-	"-	"-	-9.62057	-6.18108	"-	"-	"-	***	tr|G3LY19|G3LY19_MALDO	Beta-glucosidase	PF00232: Glycosyl hydrolase family 1	IPR001360: Glycoside hydrolase family 1; IPR017853: Glycoside hydrolase superfamily; IPR018120: Glycoside hydrolase family 1, active site; IPR033132: Glycosyl hydrolases family 1, N-terminal conserved site	GO:0004553 MF: hydrolase activity, hydrolyzing O-glycosyl compounds;GO:0005975 BP: carbohydrate metabolic process	G	PF00232	IPR001360; IPR017853; IPR018120; IPR033132	GO:0004553; GO:0005975
TraesCS2B02G602700.1	"-	"-	"-	2.65615	"-	"-	"-	"-	--*	sp|B1KSN3|RPOB_CLOBM	DNA-directed RNA polymerase subunit beta	"-	"-	"-	G	"-	"-	"-
TraesCS2B02G603200.1	"-	"-	"-	3.167	"-	"-	"-	"-	***	AT2G35460.1	Late embryogenesis abundant (LEA) hydroxyproline-rich glycoprotein family	PF03168: Late embryogenesis abundant protein	IPR004864: Late embryogenesis abundant protein, LEA-14; IPR013783: Immunoglobulin-like fold	"-	G	PF03168	IPR004864; IPR013783	"-
TraesCS2B02G603600.1	"-	"-	"-	5.2451	"-	"-	"-	"-	***	tr|B9MYV0|B9MYV0_POPTR	CCR4-NOT transcription complex family protein	PF04857: CAF1 family ribonuclease	IPR006941: Ribonuclease CAF1; IPR012337: Ribonuclease H-like domain	GO:0003676 MF: nucleic acid binding	TE?	PF04857	IPR006941; IPR012337	GO:0003676
TraesCS2B02G604600.1	"-	"-	"-	2.34786	1.96371	"-	"-	"-	--*	AT3G25490.1	Protein kinase family protein	"-	"-	"-	G	"-	"-	"-
TraesCS2B02G613900.1	"-	6.27862	3.40705	4.04953	"-	"-	"-	"-	***	tr|W5BCG4|W5BCG4_WHEAT	Peroxidase	PF00141: Peroxidase	IPR000823: Plant peroxidase; IPR002016: Haem peroxidase, plant/fungal/bacterial; IPR010255: Haem peroxidase; IPR019793: Peroxidases heam-ligand binding site; IPR019794: Peroxidase, active site	GO:0004601 MF: peroxidase activity;GO:0006979 BP: response to oxidative stress;GO:0020037 MF: heme binding;GO:0055114 BP: oxidation-reduction process	G	PF00141	IPR000823; IPR002016; IPR010255; IPR019793; IPR019794	GO:0004601; GO:0006979; GO:0020037; GO:0055114
TraesCS2B02G616600.1	"-	"-	8.42489	10.5231	5.14542	"-	"-	"-	***	tr|Q10FR4|Q10FR4_ORYSJ	Cytochrome P450 family protein, expressed	PF00067: Cytochrome P450	IPR001128: Cytochrome P450; IPR002401: Cytochrome P450, E-class, group I; IPR017972: Cytochrome P450, conserved site	GO:0005506 MF: iron ion binding;GO:0016705 MF: oxidoreductase activity, acting on paired donors, with incorporation or reduction of molecular oxygen;GO:0020037 MF: heme binding;GO:0055114 BP: oxidation-reduction process	G	PF00067	IPR001128; IPR002401; IPR017972	GO:0005506; GO:0016705; GO:0020037; GO:0055114
TraesCS2B02G627900.1	5.40705	"-	"-	2.38046	3.06792	"-	"-	"-	--*	tr|A0A061DFA1|A0A061DFA1_THECC	PLAC8 family protein	"-	"-	"-	G	"-	"-	"-
TraesCS2D02G000200.1	"-	"-	3.58946	5.86502	"-	"-	"-	"-	***	tr|Q6TY49|Q6TY49_HYDMC	Reductase 1	PF00248: Aldo/keto reductase family	IPR018170: Aldo/keto reductase, conserved site; IPR020471: Aldo/keto reductase; IPR023210: NADP-dependent oxidoreductase domain	GO:0016491 MF: oxidoreductase activity;GO:0055114 BP: oxidation-reduction process	G	PF00248	IPR018170; IPR020471; IPR023210	GO:0016491; GO:0055114
TraesCS2D02G002800.1	"-	"-	"-	10.2838	"-	"-	"-	"-	***	tr|Q10FR4|Q10FR4_ORYSJ	Cytochrome P450 family protein, expressed	PF00067: Cytochrome P450	IPR001128: Cytochrome P450; IPR002401: Cytochrome P450, E-class, group I; IPR017972: Cytochrome P450, conserved site	GO:0005506 MF: iron ion binding;GO:0016705 MF: oxidoreductase activity, acting on paired donors, with incorporation or reduction of molecular oxygen;GO:0020037 MF: heme binding;GO:0055114 BP: oxidation-reduction process	G	PF00067	IPR001128; IPR002401; IPR017972	GO:0005506; GO:0016705; GO:0020037; GO:0055114
TraesCS2D02G016400.1	"-	"-	"-	1.69604	"-	"-	"-	"-	***	tr|Q2R8J2|Q2R8J2_ORYSJ	NBS-LRR disease resistance protein, putative, expressed	PF00931: NB-ARC domain	IPR002182: NB-ARC; IPR027417: P-loop containing nucleoside triphosphate hydrolase	GO:0043531 MF: ADP binding	G	PF00931	IPR002182; IPR027417	GO:0043531
TraesCS2D02G017400.1	"-	5.98922	7.23551	8.77261	5.34017	"-	"-	"-	***	tr|M8AWM2|M8AWM2_AEGTA	Serine/threonine-protein kinase	PF01453: D-mannose binding lectin; PF00954: S-locus glycoprotein domain; PF08276: PAN-like domain; PF00069: Protein kinase domain	IPR000719: Protein kinase domain; IPR000858: S-locus glycoprotein domain; IPR001480: Bulb-type lectin domain; IPR003609: PAN/Apple domain; IPR008271: Serine/threonine-protein kinase, active site; IPR011009: Protein kinase-like domain; IPR017441: Protein kinase, ATP binding site; IPR024171: S-receptor-like serine/threonine-protein kinase	GO:0004672 MF: protein kinase activity;GO:0004674 MF: protein serine/threonine kinase activity;GO:0005524 MF: ATP binding;GO:0006468 BP: protein phosphorylation;GO:0048544 BP: recognition of pollen	G	PF01453; PF00954; PF08276; PF00069	IPR000719; IPR000858; IPR001480; IPR003609; IPR008271; IPR011009; IPR017441; IPR024171	GO:0004672; GO:0004674; GO:0005524; GO:0006468; GO:0048544
TraesCS2D02G017500.1	"-	"-	6.50931	10.5617	7.44047	"-	"-	"-	***	tr|A0A0U1WXM9|A0A0U1WXM9_ORYGL	Protein kinase	PF07714: Protein tyrosine kinase	IPR000719: Protein kinase domain; IPR001245: Serine-threonine/tyrosine-protein kinase, catalytic domain; IPR008271: Serine/threonine-protein kinase, active site; IPR011009: Protein kinase-like domain	GO:0004672 MF: protein kinase activity;GO:0005524 MF: ATP binding;GO:0006468 BP: protein phosphorylation	G	PF07714	IPR000719; IPR001245; IPR008271; IPR011009	GO:0004672; GO:0005524; GO:0006468
TraesCS2D02G021500.1	"-	7.1981	6.17081	11.534	6.3409	"-	"-	"-	***	tr|Q9AVM3|Q9AVM3_WHEAT	Cytochrome P450	PF00067: Cytochrome P450	IPR001128: Cytochrome P450; IPR002401: Cytochrome P450, E-class, group I; IPR017972: Cytochrome P450, conserved site	GO:0005506 MF: iron ion binding;GO:0016705 MF: oxidoreductase activity, acting on paired donors, with incorporation or reduction of molecular oxygen;GO:0020037 MF: heme binding;GO:0055114 BP: oxidation-reduction process	G	PF00067	IPR001128; IPR002401; IPR017972	GO:0005506; GO:0016705; GO:0020037; GO:0055114
TraesCS2D02G025100.1	"-	"-	-1.4267	-2.51855	"-	"-	"-	"-	***	tr|M8ANS6|M8ANS6_TRIUA	Glycosyltransferase	PF00201: UDP-glucoronosyl and UDP-glucosyl transferase	IPR002213: UDP-glucuronosyl/UDP-glucosyltransferase	GO:0008152 BP: metabolic process;GO:0016758 MF: transferase activity, transferring hexosyl groups	G	PF00201	IPR002213	GO:0008152; GO:0016758
TraesCS2D02G028600.1	"-	"-	"-	1.49047	1.5632	"-	"-	"-	***	tr|G7K3S2|G7K3S2_MEDTR	12-oxophytodienoate reductase-like protein	PF00724: NADH:flavin oxidoreductase / NADH oxidase family	IPR001155: NADH:flavin oxidoreductase/NADH oxidase, N-terminal; IPR013785: Aldolase-type TIM barrel	GO:0003824 MF: catalytic activity;GO:0010181 MF: FMN binding;GO:0016491 MF: oxidoreductase activity;GO:0055114 BP: oxidation-reduction process	G	PF00724	IPR001155; IPR013785	GO:0003824; GO:0010181; GO:0016491; GO:0055114
TraesCS2D02G029500.1	"-	"-	"-	8.94449	"-	"-	"-	"-	***	tr|Q9AVQ2|Q9AVQ2_SOLTU	Cytochrome P450	PF00067: Cytochrome P450	IPR001128: Cytochrome P450; IPR002401: Cytochrome P450, E-class, group I; IPR017972: Cytochrome P450, conserved site	GO:0005506 MF: iron ion binding;GO:0016705 MF: oxidoreductase activity, acting on paired donors, with incorporation or reduction of molecular oxygen;GO:0020037 MF: heme binding;GO:0055114 BP: oxidation-reduction process	G	PF00067	IPR001128; IPR002401; IPR017972	GO:0005506; GO:0016705; GO:0020037; GO:0055114
TraesCS2D02G029700.1	"-	3.7307	"-	5.59422	"-	"-	"-	"-	***	tr|Q9AVQ2|Q9AVQ2_SOLTU	Cytochrome P450	PF00067: Cytochrome P450	IPR001128: Cytochrome P450; IPR002401: Cytochrome P450, E-class, group I; IPR017972: Cytochrome P450, conserved site	GO:0005506 MF: iron ion binding;GO:0016705 MF: oxidoreductase activity, acting on paired donors, with incorporation or reduction of molecular oxygen;GO:0020037 MF: heme binding;GO:0055114 BP: oxidation-reduction process	G	PF00067	IPR001128; IPR002401; IPR017972	GO:0005506; GO:0016705; GO:0020037; GO:0055114
TraesCS2D02G029800.1	"-	"-	"-	5.80553	"-	"-	"-	"-	***	tr|A0A1D6D981|A0A1D6D981_WHEAT	Glycosyltransferase	PF00201: UDP-glucoronosyl and UDP-glucosyl transferase	IPR002213: UDP-glucuronosyl/UDP-glucosyltransferase	GO:0008152 BP: metabolic process;GO:0016758 MF: transferase activity, transferring hexosyl groups	G	PF00201	IPR002213	GO:0008152; GO:0016758
TraesCS2D02G029900.1	"-	6.65839	"-	11.5575	"-	"-	"-	"-	***	tr|Q9AVQ2|Q9AVQ2_SOLTU	Cytochrome P450	PF00067: Cytochrome P450	IPR001128: Cytochrome P450; IPR002401: Cytochrome P450, E-class, group I; IPR017972: Cytochrome P450, conserved site	GO:0005506 MF: iron ion binding;GO:0016705 MF: oxidoreductase activity, acting on paired donors, with incorporation or reduction of molecular oxygen;GO:0020037 MF: heme binding;GO:0055114 BP: oxidation-reduction process	G	PF00067	IPR001128; IPR002401; IPR017972	GO:0005506; GO:0016705; GO:0020037; GO:0055114
TraesCS2D02G030000.1	"-	"-	"-	8.92661	"-	"-	"-	"-	***	tr|A0A0B0N284|A0A0B0N284_GOSAR	Cytochrome P450	PF00067: Cytochrome P450	IPR001128: Cytochrome P450; IPR002401: Cytochrome P450, E-class, group I; IPR017972: Cytochrome P450, conserved site	GO:0005506 MF: iron ion binding;GO:0016705 MF: oxidoreductase activity, acting on paired donors, with incorporation or reduction of molecular oxygen;GO:0020037 MF: heme binding;GO:0055114 BP: oxidation-reduction process	G	PF00067	IPR001128; IPR002401; IPR017972	GO:0005506; GO:0016705; GO:0020037; GO:0055114
TraesCS2D02G031000.1	"-	"-	"-	3.54289	"-	"-	"-	"-	***	tr|A0A1D5UX72|A0A1D5UX72_WHEAT	Glycosyltransferase	PF00201: UDP-glucoronosyl and UDP-glucosyl transferase	IPR002213: UDP-glucuronosyl/UDP-glucosyltransferase	GO:0008152 BP: metabolic process;GO:0016758 MF: transferase activity, transferring hexosyl groups	G	PF00201	IPR002213	GO:0008152; GO:0016758
TraesCS2D02G032800.1	"-	"-	"-	1.89859	1.98712	"-	"-	"-	--*	AT5G63620.3	GroES-like zinc-binding alcohol dehydrogenase family protein	"-	"-	"-	TE?	"-	"-	"-
TraesCS2D02G034000.1	"-	2.05925	"-	"-	"-	"-	"-	"-	***	sp|Q9UBQ7|GRHPR_HUMAN	Glyoxylate reductase/hydroxypyruvate reductase	PF00389: D-isomer specific 2-hydroxyacid dehydrogenase, catalytic domain; PF02826: D-isomer specific 2-hydroxyacid dehydrogenase, NAD binding domain	IPR006139: D-isomer specific 2-hydroxyacid dehydrogenase, catalytic domain; IPR006140: D-isomer specific 2-hydroxyacid dehydrogenase, NAD-binding domain; IPR016040: NAD(P)-binding domain	GO:0008152 BP: metabolic process;GO:0016616 MF: oxidoreductase activity, acting on the CH-OH group of donors, NAD or NADP as acceptor;GO:0051287 MF: NAD binding;GO:0055114 BP: oxidation-reduction process	G	PF00389; PF02826	IPR006139; IPR006140; IPR016040	GO:0008152; GO:0016616; GO:0051287; GO:0055114
TraesCS2D02G036600.1	"-	"-	"-	-2.66494	"-	"-	"-	"-	***	tr|A0A061F1P3|A0A061F1P3_THECC	2-oxoglutarate (2OG) and Fe(II)-dependent oxygenase superfamily protein, putative	PF14226: non-haem dioxygenase in morphine synthesis N-terminal; PF03171: 2OG-Fe(II) oxygenase superfamily	IPR005123: Oxoglutarate/iron-dependent dioxygenase; IPR026992: Non-haem dioxygenase N-terminal domain; IPR027443: Isopenicillin N synthase-like	GO:0016491 MF: oxidoreductase activity;GO:0055114 BP: oxidation-reduction process	G	PF14226; PF03171	IPR005123; IPR026992; IPR027443	GO:0016491; GO:0055114
TraesCS2D02G039400.1	"-	"-	"-	3.44593	"-	"-	"-	"-	***	tr|A0A061EQW9|A0A061EQW9_THECC	Receptor lectin kinase	PF00139: Legume lectin domain; PF00069: Protein kinase domain	IPR000719: Protein kinase domain; IPR001220: Legume lectin domain; IPR008271: Serine/threonine-protein kinase, active site; IPR011009: Protein kinase-like domain; IPR013320: Concanavalin A-like lectin/glucanase domain; IPR017441: Protein kinase, ATP binding site	GO:0004672 MF: protein kinase activity;GO:0005524 MF: ATP binding;GO:0006468 BP: protein phosphorylation;GO:0030246 MF: carbohydrate binding	G	PF00139; PF00069	IPR000719; IPR001220; IPR008271; IPR011009; IPR013320; IPR017441	GO:0004672; GO:0005524; GO:0006468; GO:0030246
TraesCS2D02G053300.1	"-	"-	"-	2.32944	"-	"-	"-	"-	***	tr|A0A1D5V2F5|A0A1D5V2F5_WHEAT	Serine/threonine-protein kinase	PF01453: D-mannose binding lectin; PF00069: Protein kinase domain	IPR000719: Protein kinase domain; IPR001480: Bulb-type lectin domain; IPR008271: Serine/threonine-protein kinase, active site; IPR011009: Protein kinase-like domain; IPR017441: Protein kinase, ATP binding site; IPR024171: S-receptor-like serine/threonine-protein kinase	GO:0004672 MF: protein kinase activity;GO:0004674 MF: protein serine/threonine kinase activity;GO:0005524 MF: ATP binding;GO:0006468 BP: protein phosphorylation	G	PF01453; PF00069	IPR000719; IPR001480; IPR008271; IPR011009; IPR017441; IPR024171	GO:0004672; GO:0004674; GO:0005524; GO:0006468
TraesCS2D02G056400.1	"-	"-	"-	-1.66283	"-	"-	"-	"-	*-*	AT5G45480.1	transmembrane protein, putative (DUF594)	PF13968: Domain of unknown function (DUF4220); PF04578: Protein of unknown function, DUF594	IPR007658: Protein of unknown function DUF594; IPR025315: Domain of unknown function DUF4220	"-	G	PF13968; PF04578	IPR007658; IPR025315	"-
TraesCS2D02G066600.1	5.75956	"-	"-	"-	"-	"-	"-	"-	***	tr|A0A1D5UUT9|A0A1D5UUT9_WHEAT	Carboxypeptidase	PF00450: Serine carboxypeptidase	IPR001563: Peptidase S10, serine carboxypeptidase; IPR018202: Serine carboxypeptidase, serine active site; IPR029058: Alpha/Beta hydrolase fold	GO:0004185 MF: serine-type carboxypeptidase activity;GO:0006508 BP: proteolysis	G	PF00450	IPR001563; IPR018202; IPR029058	GO:0004185; GO:0006508
TraesCS2D02G066900.1	"-	1.70142	"-	2.20857	"-	"-	"-	"-	***	tr|B9SZK5|B9SZK5_RICCO	Receptor-kinase, putative	PF13855: Leucine rich repeat; PF00069: Protein kinase domain	IPR000719: Protein kinase domain; IPR001611: Leucine-rich repeat; IPR003591: Leucine-rich repeat, typical subtype; IPR008271: Serine/threonine-protein kinase, active site; IPR011009: Protein kinase-like domain; IPR032675: Leucine-rich repeat domain, L domain-like	GO:0004672 MF: protein kinase activity;GO:0005515 MF: protein binding;GO:0005524 MF: ATP binding;GO:0006468 BP: protein phosphorylation	G	PF13855; PF00069	IPR000719; IPR001611; IPR003591; IPR008271; IPR011009; IPR032675	GO:0004672; GO:0005515; GO:0005524; GO:0006468
TraesCS2D02G067000.1	2.76632	"-	"-	"-	"-	"-	"-	"-	***	tr|B9SZK5|B9SZK5_RICCO	Receptor-kinase, putative	PF08263: Leucine rich repeat N-terminal domain; PF13855: Leucine rich repeat; PF00069: Protein kinase domain	IPR000719: Protein kinase domain; IPR001611: Leucine-rich repeat; IPR003591: Leucine-rich repeat, typical subtype; IPR008271: Serine/threonine-protein kinase, active site; IPR011009: Protein kinase-like domain; IPR013210: Leucine-rich repeat-containing N-terminal, plant-type; IPR032675: Leucine-rich repeat domain, L domain-like	GO:0004672 MF: protein kinase activity;GO:0005515 MF: protein binding;GO:0005524 MF: ATP binding;GO:0006468 BP: protein phosphorylation	G	PF08263; PF13855; PF00069	IPR000719; IPR001611; IPR003591; IPR008271; IPR011009; IPR013210; IPR032675	GO:0004672; GO:0005515; GO:0005524; GO:0006468
TraesCS2D02G068500.1	"-	"-	"-	7.43218	"-	"-	"-	"-	***	tr|B9SBS9|B9SBS9_RICCO	Cysteine protease, putative	PF08246: Cathepsin propeptide inhibitor domain (I29); PF00112: Papain family cysteine protease	IPR000668: Peptidase C1A, papain C-terminal; IPR013201: Cathepsin propeptide inhibitor domain (I29); IPR025660: Cysteine peptidase, histidine active site	GO:0006508 BP: proteolysis;GO:0008234 MF: cysteine-type peptidase activity	G	PF08246; PF00112	IPR000668; IPR013201; IPR025660	GO:0006508; GO:0008234
TraesCS2D02G088000.1	"-	"-	"-	-1.63412	"-	"-	"-	"-	***	tr|M8D3T8|M8D3T8_AEGTA	Receptor-like protein kinase	PF13855: Leucine rich repeat; PF00560: Leucine Rich Repeat; PF00069: Protein kinase domain	IPR000719: Protein kinase domain; IPR001611: Leucine-rich repeat; IPR003591: Leucine-rich repeat, typical subtype; IPR008271: Serine/threonine-protein kinase, active site; IPR011009: Protein kinase-like domain; IPR017441: Protein kinase, ATP binding site; IPR032675: Leucine-rich repeat domain, L domain-like	GO:0004672 MF: protein kinase activity;GO:0005515 MF: protein binding;GO:0005524 MF: ATP binding;GO:0006468 BP: protein phosphorylation	G	PF13855; PF00560; PF00069	IPR000719; IPR001611; IPR003591; IPR008271; IPR011009; IPR017441; IPR032675	GO:0004672; GO:0005515; GO:0005524; GO:0006468
TraesCS2D02G099300.1	"-	"-	"-	1.52658	1.91658	"-	"-	"-	***	tr|G7J620|G7J620_MEDTR	Short chain dehydrogenase/reductase	PF00106: short chain dehydrogenase	IPR002347: Short-chain dehydrogenase/reductase SDR; IPR016040: NAD(P)-binding domain	"-	G	PF00106	IPR002347; IPR016040	"-
TraesCS2D02G101500.1	"-	"-	"-	2.76928	"-	"-	"-	"-	***	tr|A0MWC2|A0MWC2_TOBAC	Apyrase-like protein	PF01150: GDA1/CD39 (nucleoside phosphatase) family	IPR000407: Nucleoside phosphatase GDA1/CD39	GO:0016787 MF: hydrolase activity	G	PF01150	IPR000407	GO:0016787
TraesCS2D02G103200.1	"-	"-	"-	2.30013	"-	"-	"-	"-	--*	tr|A0A061DW10|A0A061DW10_THECC	Polyadenylate-binding protein 1-B-binding protein	"-	"-	"-	G	"-	"-	"-
TraesCS2D02G112000.1	"-	"-	"-	-2.1732	"-	"-	"-	"-	--*	sp|A6TBH5|MDTC_KLEP7	Multidrug resistance protein MdtC	PF06596: Photosystem II reaction centre X protein (PsbX)	IPR009518: Photosystem II PsbX	GO:0009523 CC: photosystem II;GO:0015979 BP: photosynthesis;GO:0016020 CC: membrane	G	PF06596	IPR009518	GO:0009523; GO:0015979; GO:0016020
TraesCS2D02G114200.1	"-	"-	"-	-2.07038	-2.24143	"-	"-	"-	***	tr|G7KJ00|G7KJ00_MEDTR	3-oxo-5-alpha-steroid 4-dehydrogenase family protein	PF02544: 3-oxo-5-alpha-steroid 4-dehydrogenase	IPR001104: 3-oxo-5-alpha-steroid 4-dehydrogenase, C-terminal	GO:0005737 CC: cytoplasm;GO:0006629 BP: lipid metabolic process;GO:0016021 CC: integral component of membrane;GO:0016627 MF: oxidoreductase activity, acting on the CH-CH group of donors	G	PF02544	IPR001104	GO:0005737; GO:0006629; GO:0016021; GO:0016627
TraesCS2D02G128900.1	"-	"-	"-	1.5183	1.94319	"-	"-	"-	***	tr|A0A1D5UXT7|A0A1D5UXT7_WHEAT	Cysteine proteinase inhibitor	PF16845: Aspartic acid proteinase inhibitor	IPR000010: Cystatin domain; IPR018073: Proteinase inhibitor I25, cystatin, conserved site	GO:0004869 MF: cysteine-type endopeptidase inhibitor activity	G	PF16845	IPR000010; IPR018073	GO:0004869
TraesCS2D02G137400.1	"-	"-	"-	1.88328	"-	"-	"-	"-	***	tr|B8XSM9|B8XSM9_WHEAT	Lectin receptor kinase	PF00139: Legume lectin domain; PF00069: Protein kinase domain	IPR000719: Protein kinase domain; IPR001220: Legume lectin domain; IPR008271: Serine/threonine-protein kinase, active site; IPR011009: Protein kinase-like domain; IPR013320: Concanavalin A-like lectin/glucanase domain; IPR017441: Protein kinase, ATP binding site; IPR019825: Legume lectin, beta chain, Mn/Ca-binding site	GO:0004672 MF: protein kinase activity;GO:0005524 MF: ATP binding;GO:0006468 BP: protein phosphorylation;GO:0030246 MF: carbohydrate binding	G	PF00139; PF00069	IPR000719; IPR001220; IPR008271; IPR011009; IPR013320; IPR017441; IPR019825	GO:0004672; GO:0005524; GO:0006468; GO:0030246
TraesCS2D02G146700.1	"-	"-	"-	-1.91784	"-	"-	"-	"-	--*	AT2G24650.2	B3 domain-containing protein REM13	"-	"-	"-	G	"-	"-	"-
TraesCS2D02G147100.1	-2.51775	"-	"-	"-	"-	"-	"-	"-	***	sp|Q9MAA7|GID1A_ARATH	Gibberellin receptor GID1A	PF07859: alpha/beta hydrolase fold	IPR002168: Lipase, GDXG, putative histidine active site; IPR013094: Alpha/beta hydrolase fold-3; IPR029058: Alpha/Beta hydrolase fold	GO:0008152 BP: metabolic process;GO:0016787 MF: hydrolase activity	G	PF07859	IPR002168; IPR013094; IPR029058	GO:0008152; GO:0016787
TraesCS2D02G154500.1	"-	"-	"-	1.54271	"-	"-	"-	"-	***	AT4G01870.2	tolB protein-like protein	PF07676: WD40-like Beta Propeller Repeat	IPR011659: WD40-like Beta Propeller	"-	G	PF07676	IPR011659	"-
TraesCS2D02G156900.1	"-	"-	"-	2.26111	"-	"-	"-	"-	***	tr|A0A0K9P5Z9|A0A0K9P5Z9_ZOSMR	tRNA pseudouridine synthase B	PF08068: DKCLD (NUC011) domain; PF01509: TruB family pseudouridylate synthase (N terminal domain); PF16198: tRNA pseudouridylate synthase B C-terminal domain; PF01472: PUA domain	IPR002478: PUA domain; IPR002501: Pseudouridine synthase II, N-terminal; IPR004521: Uncharacterised domain CHP00451; IPR004802: tRNA pseudouridine synthase B family; IPR012960: Dyskerin-like; IPR015947: PUA-like domain; IPR020103: Pseudouridine synthase, catalytic domain; IPR032819: tRNA pseudouridylate synthase B, C-terminal	GO:0001522 BP: pseudouridine synthesis;GO:0003723 MF: RNA binding;GO:0006396 BP: RNA processing;GO:0009451 BP: RNA modification;GO:0009982 MF: pseudouridine synthase activity	G	PF08068; PF01509; PF16198; PF01472	IPR002478; IPR002501; IPR004521; IPR004802; IPR012960; IPR015947; IPR020103; IPR032819	GO:0001522; GO:0003723; GO:0006396; GO:0009451; GO:0009982
TraesCS2D02G160600.1	"-	"-	"-	1.05308	1.39065	"-	"-	"-	*-*	tr|Q9ST61|Q9ST61_SOLTU	Cysteine protease	PF00112: Papain family cysteine protease	IPR000668: Peptidase C1A, papain C-terminal	GO:0006508 BP: proteolysis;GO:0008234 MF: cysteine-type peptidase activity	G	PF00112	IPR000668	GO:0006508; GO:0008234
TraesCS2D02G160700.1	"-	"-	"-	1.07567	1.1043	"-	"-	"-	***	tr|Q9T0P3|Q9T0P3_HORVU	Cysteine proteinase	PF00112: Papain family cysteine protease	IPR000169: Cysteine peptidase, cysteine active site; IPR000668: Peptidase C1A, papain C-terminal; IPR025660: Cysteine peptidase, histidine active site	GO:0006508 BP: proteolysis;GO:0008234 MF: cysteine-type peptidase activity	G	PF00112	IPR000169; IPR000668; IPR025660	GO:0006508; GO:0008234
TraesCS2D02G162300.1	"-	"-	"-	2.33103	"-	"-	"-	"-	*-*	tr|B9RLX5|B9RLX5_RICCO	Calmodulin, putative	"-	IPR002048: EF-hand domain; IPR011992: EF-hand domain pair; IPR018247: EF-Hand 1, calcium-binding site	GO:0005509 MF: calcium ion binding	G	"-	IPR002048; IPR011992; IPR018247	GO:0005509
TraesCS2D02G165800.1	"-	"-	"-	3.49366	3.12727	"-	"-	"-	-**	sp|P83472|ICI_LUMTE	Chymotrypsin inhibitor	PF00280: Potato inhibitor I family	IPR000864: Proteinase inhibitor I13, potato inhibitor I	GO:0004867 MF: serine-type endopeptidase inhibitor activity;GO:0009611 BP: response to wounding	G	PF00280	IPR000864	GO:0004867; GO:0009611
TraesCS2D02G171900.1	"-	"-	"-	1.32232	"-	"-	"-	"-	-**	sp|B4P417|OST4_DROYA	Dolichyl-diphosphooligosaccharide--protein glycosyltransferase subunit 4	PF10215: Oligosaccaryltransferase	IPR018943: Oligosaccaryltransferase	"-	G	PF10215	IPR018943	"-
TraesCS2D02G173300.1	"-	"-	"-	2.03635	"-	"-	"-	"-	***	AT2G15760.1	calmodulin-binding protein (DUF1645)	PF07816: Protein of unknown function (DUF1645)	IPR012442: Protein of unknown function DUF1645, plant	"-	G	PF07816	IPR012442	"-
TraesCS2D02G177900.2	"-	"-	"-	5.98135	"-	"-	"-	"-	***	tr|M8BNE0|M8BNE0_AEGTA	Adipocyte plasma membrane-associated protein	PF03088: Strictosidine synthase	IPR011042: Six-bladed beta-propeller, TolB-like; IPR018119: Strictosidine synthase, conserved region	GO:0009058 BP: biosynthetic process;GO:0016844 MF: strictosidine synthase activity	G	PF03088	IPR011042; IPR018119	GO:0009058; GO:0016844
TraesCS2D02G180000.1	"-	"-	"-	3.52552	"-	"-	"-	"-	--*	AT5G50140.1	Ankyrin repeat family protein	PF13962: Domain of unknown function	IPR026961: PGG domain	"-	G	PF13962	IPR026961	"-
TraesCS2D02G201400.1	5.9871	"-	"-	2.45687	"-	"-	"-	"-	***	tr|E7CWB5|E7CWB5_WHEAT	Lectin receptor kinase	PF00139: Legume lectin domain; PF00069: Protein kinase domain	IPR000719: Protein kinase domain; IPR001220: Legume lectin domain; IPR008271: Serine/threonine-protein kinase, active site; IPR011009: Protein kinase-like domain; IPR013320: Concanavalin A-like lectin/glucanase domain; IPR017441: Protein kinase, ATP binding site	GO:0004672 MF: protein kinase activity;GO:0005524 MF: ATP binding;GO:0006468 BP: protein phosphorylation;GO:0030246 MF: carbohydrate binding	G	PF00139; PF00069	IPR000719; IPR001220; IPR008271; IPR011009; IPR013320; IPR017441	GO:0004672; GO:0005524; GO:0006468; GO:0030246
TraesCS2D02G201700.1	"-	"-	"-	3.06918	"-	"-	"-	"-	***	tr|B8XSM9|B8XSM9_WHEAT	Lectin receptor kinase	PF00139: Legume lectin domain; PF00069: Protein kinase domain	IPR000719: Protein kinase domain; IPR001220: Legume lectin domain; IPR008271: Serine/threonine-protein kinase, active site; IPR011009: Protein kinase-like domain; IPR013320: Concanavalin A-like lectin/glucanase domain; IPR017441: Protein kinase, ATP binding site; IPR019825: Legume lectin, beta chain, Mn/Ca-binding site	GO:0004672 MF: protein kinase activity;GO:0005524 MF: ATP binding;GO:0006468 BP: protein phosphorylation;GO:0030246 MF: carbohydrate binding	G	PF00139; PF00069	IPR000719; IPR001220; IPR008271; IPR011009; IPR013320; IPR017441; IPR019825	GO:0004672; GO:0005524; GO:0006468; GO:0030246
TraesCS2D02G208500.1	"-	"-	"-	-1.66428	"-	"-	"-	"-	***	tr|D7MIP9|D7MIP9_ARALL	Scarecrow transcription factor family protein	PF03514: GRAS domain family	IPR005202: Transcription factor GRAS	"-	G	PF03514	IPR005202	"-
TraesCS2D02G219800.1	"-	"-	"-	2.42786	"-	"-	"-	"-	***	tr|B8XSM9|B8XSM9_WHEAT	Lectin receptor kinase	PF00139: Legume lectin domain; PF00069: Protein kinase domain	IPR000719: Protein kinase domain; IPR001220: Legume lectin domain; IPR008271: Serine/threonine-protein kinase, active site; IPR011009: Protein kinase-like domain; IPR013320: Concanavalin A-like lectin/glucanase domain; IPR017441: Protein kinase, ATP binding site	GO:0004672 MF: protein kinase activity;GO:0005524 MF: ATP binding;GO:0006468 BP: protein phosphorylation;GO:0030246 MF: carbohydrate binding	G	PF00139; PF00069	IPR000719; IPR001220; IPR008271; IPR011009; IPR013320; IPR017441	GO:0004672; GO:0005524; GO:0006468; GO:0030246
TraesCS2D02G219900.1	2.51626	"-	"-	3.20241	"-	"-	"-	"-	*-*	sp|P93194|RPK1_IPONI	Receptor-like protein kinase	PF00139: Legume lectin domain; PF00069: Protein kinase domain	IPR000719: Protein kinase domain; IPR001220: Legume lectin domain; IPR008271: Serine/threonine-protein kinase, active site; IPR011009: Protein kinase-like domain; IPR013320: Concanavalin A-like lectin/glucanase domain; IPR017441: Protein kinase, ATP binding site	GO:0004672 MF: protein kinase activity;GO:0005524 MF: ATP binding;GO:0006468 BP: protein phosphorylation;GO:0030246 MF: carbohydrate binding	G	PF00139; PF00069	IPR000719; IPR001220; IPR008271; IPR011009; IPR013320; IPR017441	GO:0004672; GO:0005524; GO:0006468; GO:0030246
TraesCS2D02G224300.1	"-	"-	"-	-1.66644	-2.23059	"-	"-	"-	***	tr|A0A1D5UVA9|A0A1D5UVA9_WHEAT	Xyloglucan endotransglucosylase/hydrolase	PF00722: Glycosyl hydrolases family 16; PF06955: Xyloglucan endo-transglycosylase (XET) C-terminus	IPR000757: Glycoside hydrolase family 16; IPR008263: Glycoside hydrolase, family 16, active site; IPR008264: Beta-glucanase; IPR010713: Xyloglucan endo-transglycosylase, C-terminal; IPR013320: Concanavalin A-like lectin/glucanase domain; IPR016455: Xyloglucan endotransglucosylase/hydrolase	GO:0004553 MF: hydrolase activity, hydrolyzing O-glycosyl compounds;GO:0005618 CC: cell wall;GO:0005975 BP: carbohydrate metabolic process;GO:0006073 BP: cellular glucan metabolic process;GO:0010411 BP: xyloglucan metabolic process;GO:0016762 MF: xyloglucan:xyloglucosyl transferase activity;GO:0042546 BP: cell wall biogenesis;GO:0048046 CC: apoplast	G	PF00722; PF06955	IPR000757; IPR008263; IPR008264; IPR010713; IPR013320; IPR016455	GO:0004553; GO:0005618; GO:0005975; GO:0006073; GO:0010411; GO:0016762; GO:0042546; GO:0048046
TraesCS2D02G226800.1	"-	"-	"-	-1.0978	"-	"-	"-	"-	--*	AT1G16010.3	magnesium transporter 2	"-	"-	"-	G	"-	"-	"-
TraesCS2D02G227000.1	"-	"-	"-	3.3726	"-	"-	"-	"-	*-*	sp|Q2SF13|FTSH_HAHCH	ATP-dependent zinc metalloprotease FtsH	PF14363: Domain associated at C-terminal with AAA; PF00004: ATPase family associated with various cellular activities (AAA)	IPR003593: AAA+ ATPase domain; IPR003959: ATPase, AAA-type, core; IPR003960: ATPase, AAA-type, conserved site; IPR025753: AAA-type ATPase, N-terminal domain; IPR027417: P-loop containing nucleoside triphosphate hydrolase	GO:0005524 MF: ATP binding	G	PF14363; PF00004	IPR003593; IPR003959; IPR003960; IPR025753; IPR027417	GO:0005524
TraesCS2D02G229600.1	"-	"-	"-	-1.67051	"-	"-	"-	"-	***	tr|B6TUD4|B6TUD4_MAIZE	ATP synthase gamma chain	PF00231: ATP synthase	IPR000131: ATP synthase, F1 complex, gamma subunit; IPR023632: ATP synthase, F1 complex, gamma subunit conserved site	GO:0015986 BP: ATP synthesis coupled proton transport;GO:0045261 CC: proton-transporting ATP synthase complex, catalytic core F(1);GO:0046933 MF: proton-transporting ATP synthase activity, rotational mechanism	G	PF00231	IPR000131; IPR023632	GO:0015986; GO:0045261; GO:0046933
TraesCS2D02G231600.1	"-	"-	"-	1.39786	1.53367	"-	"-	"-	***	tr|M8C976|M8C976_AEGTA	Dof zinc finger protein	PF02701: Dof domain, zinc finger	IPR003851: Zinc finger, Dof-type	GO:0003677 MF: DNA binding;GO:0006355 BP: regulation of transcription, DNA-templated	TE?	PF02701	IPR003851	GO:0003677; GO:0006355
TraesCS2D02G250900.1	"-	"-	"-	-1.02692	"-	"-	"-	"-	***	AT3G52060.1	core-2/I-branching beta-1,6-N-acetylglucosaminyltransferase family protein	PF02485: Core-2/I-Branching enzyme	IPR003406: Glycosyl transferase, family 14	GO:0008375 MF: acetylglucosaminyltransferase activity;GO:0016020 CC: membrane	G	PF02485	IPR003406	GO:0008375; GO:0016020
TraesCS2D02G251500.1	"-	1.50346	"-	1.09061	1.25894	"-	"-	"-	--*	tr|B9H870|B9H870_POPTR	Outer envelope membrane family protein	"-	"-	"-	G	"-	"-	"-
TraesCS2D02G258800.1	"-	"-	"-	"-	1.3402	"-	"-	"-	--*	sp|B1KDF2|ASTD_SHEWM	N-succinylglutamate 5-semialdehyde dehydrogenase	"-	"-	"-	G	"-	"-	"-
TraesCS2D02G259100.1	3.81796	"-	"-	"-	"-	"-	"-	"-	***	tr|M8BIF4|M8BIF4_AEGTA	L-ascorbate oxidase-like protein	PF07732: Multicopper oxidase; PF00394: Multicopper oxidase; PF07731: Multicopper oxidase	IPR001117: Multicopper oxidase, type 1; IPR008972: Cupredoxin; IPR011706: Multicopper oxidase, type 2; IPR011707: Multicopper oxidase, type 3	GO:0005507 MF: copper ion binding;GO:0016491 MF: oxidoreductase activity;GO:0055114 BP: oxidation-reduction process	G	PF07732; PF00394; PF07731	IPR001117; IPR008972; IPR011706; IPR011707	GO:0005507; GO:0016491; GO:0055114
TraesCS2D02G261100.1	"-	4.23883	"-	7.63813	3.15135	"-	"-	"-	***	tr|R4WM06|R4WM06_9POAL	Cytochrome P450	PF00067: Cytochrome P450	IPR001128: Cytochrome P450; IPR002401: Cytochrome P450, E-class, group I; IPR017972: Cytochrome P450, conserved site	GO:0005506 MF: iron ion binding;GO:0016705 MF: oxidoreductase activity, acting on paired donors, with incorporation or reduction of molecular oxygen;GO:0020037 MF: heme binding;GO:0055114 BP: oxidation-reduction process	G	PF00067	IPR001128; IPR002401; IPR017972	GO:0005506; GO:0016705; GO:0020037; GO:0055114
TraesCS2D02G265800.1	"-	"-	"-	1.3538	"-	"-	"-	"-	***	tr|G7J2W0|G7J2W0_MEDTR	26S proteasome non-ATPase regulatory subunit-like protein	PF01399: PCI domain	IPR000717: Proteasome component (PCI) domain; IPR011990: Tetratricopeptide-like helical domain; IPR011991: Winged helix-turn-helix DNA-binding domain	GO:0005515 MF: protein binding	G	PF01399	IPR000717; IPR011990; IPR011991	GO:0005515
TraesCS2D02G267800.1	"-	"-	"-	"-	-2.05192	"-	"-	"-	***	sp|B8G663|PDXS_CHLAD	Pyridoxal 5'-phosphate synthase subunit PdxS	PF01680: SOR/SNZ family	IPR001852: Pyridoxal 5'-phosphate synthase subunit PdxS/SNZ; IPR011060: Ribulose-phosphate binding barrel; IPR013785: Aldolase-type TIM barrel; IPR033755: PdxS/SNZ N-terminal domain	GO:0003824 MF: catalytic activity;GO:0008152 BP: metabolic process;GO:0042819 BP: vitamin B6 biosynthetic process;GO:0042823 BP: pyridoxal phosphate biosynthetic process	G	PF01680	IPR001852; IPR011060; IPR013785; IPR033755	GO:0003824; GO:0008152; GO:0042819; GO:0042823
TraesCS2D02G284400.1	"-	"-	"-	-2.19925	"-	"-	"-	"-	***	tr|K4PBY5|K4PBY5_9POAL	ATP synthase subunit beta	PF02874: ATP synthase alpha/beta family, beta-barrel domain; PF00006: ATP synthase alpha/beta family, nucleotide-binding domain	IPR000194: ATPase, F1/V1/A1 complex, alpha/beta subunit, nucleotide-binding domain; IPR003593: AAA+ ATPase domain; IPR004100: ATPase, F1/V1/A1 complex, alpha/beta subunit, N-terminal domain; IPR005722: ATP synthase, F1 complex, beta subunit; IPR020003: ATPase, alpha/beta subunit, nucleotide-binding domain, active site; IPR024034: ATPase, F1/V1 complex, beta/alpha subunit, C-terminal; IPR027417: P…	GO:0005524 MF: ATP binding;GO:0015986 BP: ATP synthesis coupled proton transport;GO:0015992 BP: proton transport;GO:0045261 CC: proton-transporting ATP synthase complex, catalytic core F(1);GO:0046034 BP: ATP metabolic process;GO:0046933 MF: proton-transporting ATP synthase activity, rotational mechanism	G	PF02874; PF00006	IPR000194; IPR003593; IPR004100; IPR005722; IPR020003; IPR024034; IPR027417	GO:0005524; GO:0015986; GO:0015992; GO:0045261; GO:0046034; GO:0046933
TraesCS2D02G290000.1	"-	"-	"-	2.69197	"-	"-	"-	"-	***	tr|F2DQV2|F2DQV2_HORVV	Arogenate dehydratase	PF00800: Prephenate dehydratase	IPR001086: Prephenate dehydratase; IPR002912: ACT domain; IPR018528: Prephenate dehydratase, conserved site	GO:0004664 MF: prephenate dehydratase activity;GO:0008152 BP: metabolic process;GO:0009094 BP: L-phenylalanine biosynthetic process;GO:0016597 MF: amino acid binding	G	PF00800	IPR001086; IPR002912; IPR018528	GO:0004664; GO:0008152; GO:0009094; GO:0016597
TraesCS2D02G292600.1	"-	"-	"-	-2.25699	"-	"-	"-	"-	***	tr|B6SUT0|B6SUT0_MAIZE	Carbonic anhydrase	PF00194: Eukaryotic-type carbonic anhydrase	IPR001148: Alpha carbonic anhydrase	"-	G	PF00194	IPR001148	"-
TraesCS2D02G297300.1	"-	"-	"-	2.02848	"-	"-	"-	"-	***	tr|A0A0E0KQI0|A0A0E0KQI0_ORYPU	Serine/threonine-protein kinase	PF01453: D-mannose binding lectin; PF00954: S-locus glycoprotein domain; PF08276: PAN-like domain; PF00069: Protein kinase domain	IPR000719: Protein kinase domain; IPR000858: S-locus glycoprotein domain; IPR001480: Bulb-type lectin domain; IPR003609: PAN/Apple domain; IPR008271: Serine/threonine-protein kinase, active site; IPR011009: Protein kinase-like domain; IPR017441: Protein kinase, ATP binding site; IPR024171: S-receptor-like serine/threonine-protein kinase	GO:0004672 MF: protein kinase activity;GO:0004674 MF: protein serine/threonine kinase activity;GO:0005524 MF: ATP binding;GO:0006468 BP: protein phosphorylation;GO:0048544 BP: recognition of pollen	G	PF01453; PF00954; PF08276; PF00069	IPR000719; IPR000858; IPR001480; IPR003609; IPR008271; IPR011009; IPR017441; IPR024171	GO:0004672; GO:0004674; GO:0005524; GO:0006468; GO:0048544
TraesCS2D02G300000.1	"-	"-	"-	"-	-3.57974	"-	"-	"-	--*	AT1G63860.2	Disease resistance protein (TIR-NBS-LRR class) family	"-	"-	"-	G	"-	"-	"-
TraesCS2D02G303900.1	"-	"-	"-	-2.92859	"-	"-	"-	"-	***	AT1G69600.1	zinc finger homeodomain 1	PF04770: ZF-HD protein dimerisation region	IPR006455: Homeodomain, ZF-HD class; IPR006456: ZF-HD homeobox protein, Cys/His-rich dimerisation domain; IPR009057: Homeobox domain-like	GO:0003677 MF: DNA binding	G	PF04770	IPR006455; IPR006456; IPR009057	GO:0003677
TraesCS2D02G315900.1	"-	"-	"-	1.27192	1.66116	"-	"-	"-	*-*	tr|B9T780|B9T780_RICCO	Ring finger protein, putative	PF13639: Ring finger domain	IPR001841: Zinc finger, RING-type; IPR013083: Zinc finger, RING/FYVE/PHD-type	GO:0005515 MF: protein binding;GO:0008270 MF: zinc ion binding	G	PF13639	IPR001841; IPR013083	GO:0005515; GO:0008270
TraesCS2D02G325800.1	"-	"-	"-	1.96273	"-	"-	"-	"-	***	tr|Q9M588|Q9M588_MAIZE	Prohibitin	PF01145: SPFH domain / Band 7 family	IPR000163: Prohibitin; IPR001107: Band 7 domain	GO:0016020 CC: membrane	G	PF01145	IPR000163; IPR001107	GO:0016020
TraesCS2D02G327700.1	"-	"-	"-	-2.65452	"-	"-	"-	"-	***	tr|F2CTU5|F2CTU5_HORVV	Peroxidase	PF00141: Peroxidase	IPR000823: Plant peroxidase; IPR002016: Haem peroxidase, plant/fungal/bacterial; IPR010255: Haem peroxidase; IPR019793: Peroxidases heam-ligand binding site; IPR019794: Peroxidase, active site	GO:0004601 MF: peroxidase activity;GO:0006979 BP: response to oxidative stress;GO:0020037 MF: heme binding;GO:0055114 BP: oxidation-reduction process	G	PF00141	IPR000823; IPR002016; IPR010255; IPR019793; IPR019794	GO:0004601; GO:0006979; GO:0020037; GO:0055114
TraesCS2D02G339600.1	"-	"-	"-	-1.02534	"-	"-	"-	"-	***	tr|A0A103W2B3|A0A103W2B3_CYNCS	Peptide methionine sulfoxide reductase MsrA	PF01625: Peptide methionine sulfoxide reductase	IPR002569: Peptide methionine sulphoxide reductase MsrA	GO:0008113 MF: peptide-methionine (S)-S-oxide reductase activity;GO:0055114 BP: oxidation-reduction process	G	PF01625	IPR002569	GO:0008113; GO:0055114
TraesCS2D02G344600.1	"-	"-	"-	4.36096	"-	"-	"-	"-	*-*	tr|G9I209|G9I209_CENCI	Leucine-rich repeat receptor-like protein kinase	PF08263: Leucine rich repeat N-terminal domain; PF13516: Leucine Rich repeat; PF00560: Leucine Rich Repeat	IPR001611: Leucine-rich repeat; IPR013210: Leucine-rich repeat-containing N-terminal, plant-type; IPR032675: Leucine-rich repeat domain, L domain-like	GO:0005515 MF: protein binding	G	PF08263; PF13516; PF00560	IPR001611; IPR013210; IPR032675	GO:0005515
TraesCS2D02G344700.1	"-	"-	"-	2.0335	"-	"-	"-	"-	*-*	tr|A0A0K9P790|A0A0K9P790_ZOSMR	Receptor-like kinase	PF07714: Protein tyrosine kinase	IPR000719: Protein kinase domain; IPR001245: Serine-threonine/tyrosine-protein kinase, catalytic domain; IPR011009: Protein kinase-like domain	GO:0004672 MF: protein kinase activity;GO:0005524 MF: ATP binding;GO:0006468 BP: protein phosphorylation	G	PF07714	IPR000719; IPR001245; IPR011009	GO:0004672; GO:0005524; GO:0006468
TraesCS2D02G350600.1	"-	1.5401	1.1872	2.09897	1.43913	"-	"-	"-	***	tr|D7LWG5|D7LWG5_ARALL	Short-chain dehydrogenase/reductase family protein	PF00106: short chain dehydrogenase	IPR002347: Short-chain dehydrogenase/reductase SDR; IPR016040: NAD(P)-binding domain	"-	G	PF00106	IPR002347; IPR016040	"-
TraesCS2D02G360900.1	"-	"-	"-	-3.62347	-2.23191	"-	"-	"-	***	tr|A0A061E0T1|A0A061E0T1_THECC	Alpha/beta-Hydrolases superfamily protein, putative	PF07859: alpha/beta hydrolase fold	IPR013094: Alpha/beta hydrolase fold-3; IPR029058: Alpha/Beta hydrolase fold	GO:0008152 BP: metabolic process;GO:0016787 MF: hydrolase activity	G	PF07859	IPR013094; IPR029058	GO:0008152; GO:0016787
TraesCS2D02G361100.2	-19.2614	"-	"-	"-	"-	"-	"-	"-	***	tr|A0A1D5UM70|A0A1D5UM70_WHEAT	Isocitrate dehydrogenase [NADP]	PF00180: Isocitrate/isopropylmalate dehydrogenase	IPR004790: Isocitrate dehydrogenase NADP-dependent; IPR019818: Isocitrate/isopropylmalate dehydrogenase, conserved site; IPR024084: Isopropylmalate dehydrogenase-like domain	GO:0000287 MF: magnesium ion binding;GO:0004450 MF: isocitrate dehydrogenase (NADP+) activity;GO:0006102 BP: isocitrate metabolic process;GO:0016616 MF: oxidoreductase activity, acting on the CH-OH group of donors, NAD or NADP as acceptor;GO:0051287 MF: NAD binding;GO:0055114 BP: oxidation-reduction process	G	PF00180	IPR004790; IPR019818; IPR024084	GO:0000287; GO:0004450; GO:0006102; GO:0016616; GO:0051287; GO:0055114
TraesCS2D02G362900.1	"-	"-	"-	"-	-1.81669	"-	"-	"-	***	tr|A0A1D5TG44|A0A1D5TG44_WHEAT	Ammonium transporter	PF00909: Ammonium Transporter Family	IPR001905: Ammonium transporter; IPR018047: Ammonium transporter, conserved site; IPR024041: Ammonium transporter AmtB-like domain	GO:0008519 MF: ammonium transmembrane transporter activity;GO:0015696 BP: ammonium transport;GO:0016020 CC: membrane;GO:0072488 BP: ammonium transmembrane transport	G	PF00909	IPR001905; IPR018047; IPR024041	GO:0008519; GO:0015696; GO:0016020; GO:0072488
TraesCS2D02G365100.1	"-	"-	"-	-1.78538	"-	"-	"-	"-	***	sp|Q54H86|PEX11_DICDI	Peroxisomal membrane protein 11 homolog	PF05648: Peroxisomal biogenesis factor 11 (PEX11)	IPR008733: Peroxisomal biogenesis factor 11	GO:0005779 CC: integral component of peroxisomal membrane;GO:0016559 BP: peroxisome fission	G	PF05648	IPR008733	GO:0005779; GO:0016559
TraesCS2D02G368400.1	"-	"-	"-	-2.50407	"-	"-	"-	"-	***	tr|A0A1D5UJN4|A0A1D5UJN4_WHEAT	Hexosyltransferase	PF01501: Glycosyl transferase family 8	IPR002495: Glycosyl transferase, family 8; IPR029044: Nucleotide-diphospho-sugar transferases	GO:0016757 MF: transferase activity, transferring glycosyl groups	G	PF01501	IPR002495; IPR029044	GO:0016757
TraesCS2D02G375400.1	4.71288	"-	"-	2.82393	"-	"-	"-	"-	***	tr|Q75LK0|Q75LK0_ORYSJ	Harpin-induced protein 1 containing protein	PF03168: Late embryogenesis abundant protein	IPR004864: Late embryogenesis abundant protein, LEA-14	"-	G	PF03168	IPR004864	"-
TraesCS2D02G379600.1	"-	"-	"-	"-	2.77064	"-	"-	"-	***	tr|A0A1E5V5F0|A0A1E5V5F0_9POAL	dCTP pyrophosphatase 1	PF12643: MazG-like family	IPR011394: NTP pyrophosphohydrolase MazG-related, RS21-C6; IPR025984: dCTP pyrophosphatase 1	GO:0047429 MF: nucleoside-triphosphate diphosphatase activity	G	PF12643	IPR011394; IPR025984	GO:0047429
TraesCS2D02G380600.1	"-	"-	"-	1.59927	1.15204	"-	"-	"-	--*	AT5G38350.1	Disease resistance protein (NBS-LRR class) family	PF00931: NB-ARC domain; PF13855: Leucine rich repeat	IPR001611: Leucine-rich repeat; IPR002182: NB-ARC; IPR003591: Leucine-rich repeat, typical subtype; IPR011991: Winged helix-turn-helix DNA-binding domain; IPR027417: P-loop containing nucleoside triphosphate hydrolase; IPR032675: Leucine-rich repeat domain, L domain-like	GO:0005515 MF: protein binding;GO:0043531 MF: ADP binding	G	PF00931; PF13855	IPR001611; IPR002182; IPR003591; IPR011991; IPR027417; IPR032675	GO:0005515; GO:0043531
TraesCS2D02G387500.1	"-	"-	"-	-2.98437	-1.77208	"-	"-	"-	*-*	AT3G15040.1	senescence regulator (Protein of unknown function, DUF584)	PF04520: Senescence regulator	IPR007608: Senescence regulator S40	"-	G	PF04520	IPR007608	"-
TraesCS2D02G391500.1	8.36277	"-	"-	"-	"-	"-	"-	"-	***	tr|K7VQC2|K7VQC2_MAIZE	Histone H4	PF15511: Centromere kinetochore component CENP-T histone fold	IPR001951: Histone H4; IPR009072: Histone-fold; IPR019809: Histone H4, conserved site	GO:0000786 CC: nucleosome;GO:0003677 MF: DNA binding;GO:0005634 CC: nucleus;GO:0006334 BP: nucleosome assembly;GO:0046982 MF: protein heterodimerization activity	G	PF15511	IPR001951; IPR009072; IPR019809	GO:0000786; GO:0003677; GO:0005634; GO:0006334; GO:0046982
TraesCS2D02G396300.1	"-	"-	"-	-3.86936	"-	"-	"-	"-	***	tr|A0A061DTU0|A0A061DTU0_THECC	Cytochrome P450 family protein	PF00067: Cytochrome P450	IPR001128: Cytochrome P450; IPR002401: Cytochrome P450, E-class, group I	GO:0005506 MF: iron ion binding;GO:0016705 MF: oxidoreductase activity, acting on paired donors, with incorporation or reduction of molecular oxygen;GO:0020037 MF: heme binding;GO:0055114 BP: oxidation-reduction process	G	PF00067	IPR001128; IPR002401	GO:0005506; GO:0016705; GO:0020037; GO:0055114
TraesCS2D02G407500.1	"-	"-	"-	4.15478	"-	"-	"-	"-	***	tr|A0A0Q3P599|A0A0Q3P599_BRADI	Glycosyltransferase	PF00201: UDP-glucoronosyl and UDP-glucosyl transferase	IPR002213: UDP-glucuronosyl/UDP-glucosyltransferase	GO:0008152 BP: metabolic process;GO:0016758 MF: transferase activity, transferring hexosyl groups	G	PF00201	IPR002213	GO:0008152; GO:0016758
TraesCS2D02G417500.1	2.15561	"-	"-	"-	"-	"-	"-	"-	--*	sp|Q66FS6|TATB_YERPS	Sec-independent protein translocase protein TatB	"-	"-	"-	G	"-	"-	"-
TraesCS2D02G418600.1	"-	7.68844	"-	9.50646	8.98603	"-	"-	"-	***	tr|J7GS39|J7GS39_9SOLN	Cysteine protease	PF08246: Cathepsin propeptide inhibitor domain (I29); PF00112: Papain family cysteine protease	IPR000668: Peptidase C1A, papain C-terminal; IPR013201: Cathepsin propeptide inhibitor domain (I29); IPR025660: Cysteine peptidase, histidine active site	GO:0006508 BP: proteolysis;GO:0008234 MF: cysteine-type peptidase activity	G	PF08246; PF00112	IPR000668; IPR013201; IPR025660	GO:0006508; GO:0008234
TraesCS2D02G428000.1	"-	4.8512	8.16463	4.58881	6.05842	"-	"-	"-	***	tr|G7I561|G7I561_MEDTR	SAUR-like auxin-responsive family protein	PF02519: Auxin responsive protein	IPR003676: Small auxin-up RNA	GO:0009733 BP: response to auxin	G	PF02519	IPR003676	GO:0009733
TraesCS2D02G431500.1	"-	10.1883	"-	6.37082	"-	"-	"-	"-	***	tr|A0A1D5UGZ1|A0A1D5UGZ1_WHEAT	Xyloglucan endotransglucosylase/hydrolase	PF00722: Glycosyl hydrolases family 16; PF06955: Xyloglucan endo-transglycosylase (XET) C-terminus	IPR000757: Glycoside hydrolase family 16; IPR008263: Glycoside hydrolase, family 16, active site; IPR010713: Xyloglucan endo-transglycosylase, C-terminal; IPR013320: Concanavalin A-like lectin/glucanase domain; IPR016455: Xyloglucan endotransglucosylase/hydrolase	GO:0004553 MF: hydrolase activity, hydrolyzing O-glycosyl compounds;GO:0005618 CC: cell wall;GO:0005975 BP: carbohydrate metabolic process;GO:0006073 BP: cellular glucan metabolic process;GO:0010411 BP: xyloglucan metabolic process;GO:0016762 MF: xyloglucan:xyloglucosyl transferase activity;GO:0042546 BP: cell wall biogenesis;GO:0048046 CC: apoplast	G	PF00722; PF06955	IPR000757; IPR008263; IPR010713; IPR013320; IPR016455	GO:0004553; GO:0005618; GO:0005975; GO:0006073; GO:0010411; GO:0016762; GO:0042546; GO:0048046
TraesCS2D02G436200.1	"-	"-	"-	3.78595	"-	"-	"-	"-	***	tr|A0A1D5UU40|A0A1D5UU40_WHEAT	Ubiquinol oxidase	PF01786: Alternative oxidase	IPR002680: Alternative oxidase; IPR012347: Ferritin-related	GO:0009916 MF: alternative oxidase activity;GO:0055114 BP: oxidation-reduction process	G	PF01786	IPR002680; IPR012347	GO:0009916; GO:0055114
TraesCS2D02G442300.1	"-	"-	"-	1.192	"-	"-	"-	"-	***	sp|Q8TZK0|RL11_PYRFU	50S ribosomal protein L11	PF03946: Ribosomal protein L11, N-terminal domain; PF00298: Ribosomal protein L11, RNA binding domain	IPR000911: Ribosomal protein L11/L12; IPR020783: Ribosomal protein L11, C-terminal; IPR020784: Ribosomal protein L11, N-terminal; IPR020785: Ribosomal protein L11, conserved site	GO:0003735 MF: structural constituent of ribosome;GO:0005840 CC: ribosome;GO:0006412 BP: translation	G	PF03946; PF00298	IPR000911; IPR020783; IPR020784; IPR020785	GO:0003735; GO:0005840; GO:0006412
TraesCS2D02G449400.1	"-	"-	"-	2.94972	"-	"-	"-	"-	***	tr|A0A072UEL6|A0A072UEL6_MEDTR	Methyl esterase	PF12697: Alpha/beta hydrolase family	IPR000073: Alpha/beta hydrolase fold-1; IPR029058: Alpha/Beta hydrolase fold	"-	G	PF12697	IPR000073; IPR029058	"-
TraesCS2D02G453200.1	"-	"-	"-	-3.48494	"-	"-	"-	"-	*-*	AT4G17670.1	senescence-associated family protein (DUF581)	PF04570: zinc-finger of the FCS-type, C2-C2	IPR007650: Zf-FLZ domain; IPR013088: Zinc finger, NHR/GATA-type	GO:0006355 BP: regulation of transcription, DNA-templated;GO:0008270 MF: zinc ion binding	G	PF04570	IPR007650; IPR013088	GO:0006355; GO:0008270
TraesCS2D02G453300.1	"-	"-	"-	-3.19708	-3.39886	"-	"-	"-	*-*	AT4G17670.1	senescence-associated family protein (DUF581)	PF04570: zinc-finger of the FCS-type, C2-C2	IPR007650: Zf-FLZ domain	"-	G	PF04570	IPR007650	"-
TraesCS2D02G455800.1	"-	"-	"-	-1.61278	"-	"-	"-	"-	***	tr|A0A0K9NNU0|A0A0K9NNU0_ZOSMR	Ring finger protein	PF13639: Ring finger domain	IPR001841: Zinc finger, RING-type; IPR013083: Zinc finger, RING/FYVE/PHD-type	GO:0005515 MF: protein binding;GO:0008270 MF: zinc ion binding	G	PF13639	IPR001841; IPR013083	GO:0005515; GO:0008270
TraesCS2D02G458500.2	"-	"-	"-	1.55973	1.18494	"-	"-	"-	***	tr|A0A087G5A0|A0A087G5A0_ARAAL	D-lactate dehydrogenase	PF01565: FAD binding domain; PF02913: FAD linked oxidases, C-terminal domain	IPR004113: FAD-linked oxidase, C-terminal; IPR006094: FAD linked oxidase, N-terminal; IPR016164: FAD-linked oxidase-like, C-terminal; IPR016166: FAD-binding, type 2; IPR016167: FAD-binding, type 2, subdomain 1; IPR016169: CO dehydrogenase flavoprotein-like, FAD-binding, subdomain 2; IPR016171: Vanillyl-alcohol oxidase, C-terminal subdomain 2	GO:0003824 MF: catalytic activity;GO:0016491 MF: oxidoreductase activity;GO:0016614 MF: oxidoreductase activity, acting on CH-OH group of donors;GO:0050660 MF: flavin adenine dinucleotide binding;GO:0055114 BP: oxidation-reduction process	G	PF01565; PF02913	IPR004113; IPR006094; IPR016164; IPR016166; IPR016167; IPR016169; IPR016171	GO:0003824; GO:0016491; GO:0016614; GO:0050660; GO:0055114
TraesCS2D02G466900.1	3.30442	"-	"-	3.4689	"-	"-	"-	"-	***	tr|B5RHV5|B5RHV5_MUSBA	Protein kinase family protein	PF00069: Protein kinase domain	IPR000719: Protein kinase domain; IPR008271: Serine/threonine-protein kinase, active site; IPR011009: Protein kinase-like domain; IPR017441: Protein kinase, ATP binding site	GO:0004672 MF: protein kinase activity;GO:0005524 MF: ATP binding;GO:0006468 BP: protein phosphorylation	G	PF00069	IPR000719; IPR008271; IPR011009; IPR017441	GO:0004672; GO:0005524; GO:0006468
TraesCS2D02G491000.1	"-	10.0852	"-	9.78376	"-	"-	"-	"-	***	tr|Q10P24|Q10P24_ORYSJ	Cytochrome P450 family protein	PF00067: Cytochrome P450	IPR001128: Cytochrome P450; IPR002401: Cytochrome P450, E-class, group I; IPR017972: Cytochrome P450, conserved site	GO:0005506 MF: iron ion binding;GO:0016705 MF: oxidoreductase activity, acting on paired donors, with incorporation or reduction of molecular oxygen;GO:0020037 MF: heme binding;GO:0055114 BP: oxidation-reduction process	G	PF00067	IPR001128; IPR002401; IPR017972	GO:0005506; GO:0016705; GO:0020037; GO:0055114
TraesCS2D02G497300.1	"-	4.9007	4.13795	4.43808	6.88359	"-	"-	"-	***	tr|N1QU17|N1QU17_AEGTA	Tropinone reductase-like protein	PF13561: Enoyl-(Acyl carrier protein) reductase	IPR002347: Short-chain dehydrogenase/reductase SDR; IPR016040: NAD(P)-binding domain; IPR020904: Short-chain dehydrogenase/reductase, conserved site	GO:0016491 MF: oxidoreductase activity	G	PF13561	IPR002347; IPR016040; IPR020904	GO:0016491
TraesCS2D02G501400.1	"-	"-	"-	"-	-1.27054	"-	"-	"-	***	tr|M8AB21|M8AB21_TRIUA	Ribosomal RNA processing protein 1-like protein	PF05997: Nucleolar protein,Nop52	IPR010301: Nucleolar, Nop52	GO:0006364 BP: rRNA processing;GO:0030688 CC: preribosome, small subunit precursor	G	PF05997	IPR010301	GO:0006364; GO:0030688
TraesCS2D02G503600.1	3.29358	"-	"-	2.01444	2.24743	"-	"-	"-	--*	tr|A0A0B2NYU5|A0A0B2NYU5_GLYSO	Protein MID1-COMPLEMENTING ACTIVITY 1	"-	"-	"-	G	"-	"-	"-
TraesCS2D02G504700.1	"-	"-	"-	3.15061	"-	"-	"-	"-	--*	AT2G42010.2	phospholipase D beta 1	"-	"-	"-	G	"-	"-	"-
TraesCS2D02G507800.1	"-	"-	"-	9.62166	"-	"-	"-	"-	***	tr|M8C376|M8C376_AEGTA	Nuclease S1	PF02265: S1/P1 Nuclease	IPR003154: S1/P1 nuclease; IPR008947: Phospholipase C/P1 nuclease domain	GO:0003676 MF: nucleic acid binding;GO:0004519 MF: endonuclease activity;GO:0006308 BP: DNA catabolic process;GO:0016788 MF: hydrolase activity, acting on ester bonds	G	PF02265	IPR003154; IPR008947	GO:0003676; GO:0004519; GO:0006308; GO:0016788
TraesCS2D02G507900.1	"-	"-	"-	3.58641	"-	"-	"-	"-	***	tr|M8CM46|M8CM46_AEGTA	Nuclease S1	PF02265: S1/P1 Nuclease	IPR003154: S1/P1 nuclease; IPR008947: Phospholipase C/P1 nuclease domain	GO:0003676 MF: nucleic acid binding;GO:0004519 MF: endonuclease activity;GO:0006308 BP: DNA catabolic process;GO:0016788 MF: hydrolase activity, acting on ester bonds	G	PF02265	IPR003154; IPR008947	GO:0003676; GO:0004519; GO:0006308; GO:0016788
TraesCS2D02G547400.1	"-	"-	"-	-2.51789	-2.39835	"-	"-	"-	***	tr|Q10A28|Q10A28_ORYSJ	Cytochrome P450 family protein, expressed	PF00067: Cytochrome P450	IPR001128: Cytochrome P450; IPR002401: Cytochrome P450, E-class, group I; IPR017972: Cytochrome P450, conserved site	GO:0005506 MF: iron ion binding;GO:0016705 MF: oxidoreductase activity, acting on paired donors, with incorporation or reduction of molecular oxygen;GO:0020037 MF: heme binding;GO:0055114 BP: oxidation-reduction process	G	PF00067	IPR001128; IPR002401; IPR017972	GO:0005506; GO:0016705; GO:0020037; GO:0055114
TraesCS2D02G548300.1	"-	"-	"-	"-	3.55632	"-	"-	"-	-**	tr|A0A061DW10|A0A061DW10_THECC	Polyadenylate-binding protein 1-B-binding protein	"-	"-	"-	G	"-	"-	"-
TraesCS2D02G561400.1	"-	7.21112	"-	5.86629	6.10888	"-	"-	"-	***	tr|Q8LD98|Q8LD98_ARATH	Late embryogenesis abundant (LEA) hydroxyproline-rich glycoprotein	PF03168: Late embryogenesis abundant protein	IPR004864: Late embryogenesis abundant protein, LEA-14; IPR013783: Immunoglobulin-like fold	"-	G	PF03168	IPR004864; IPR013783	"-
TraesCS2D02G568200.1	"-	5.38747	"-	8.08075	"-	"-	"-	"-	***	tr|M8AN56|M8AN56_TRIUA	Agmatine coumaroyltransferase-2	PF02458: Transferase family	IPR003480: Transferase	GO:0016747 MF: transferase activity, transferring acyl groups other than amino-acyl groups	G	PF02458	IPR003480	GO:0016747
TraesCS2D02G568300.1	"-	"-	"-	8.19043	"-	"-	"-	"-	***	tr|Q8H0D1|Q8H0D1_HORVU	O-methyltransferase	PF08100: Dimerisation domain; PF00891: O-methyltransferase	IPR001077: O-methyltransferase, family 2; IPR011991: Winged helix-turn-helix DNA-binding domain; IPR012967: Plant methyltransferase dimerisation; IPR016461: O-methyltransferase COMT-type; IPR029063: S-adenosyl-L-methionine-dependent methyltransferase	GO:0008168 MF: methyltransferase activity;GO:0008171 MF: O-methyltransferase activity;GO:0046983 MF: protein dimerization activity	G	PF08100; PF00891	IPR001077; IPR011991; IPR012967; IPR016461; IPR029063	GO:0008168; GO:0008171; GO:0046983
TraesCS2D02G574100.1	5.98595	"-	4.54723	3.19403	"-	"-	"-	"-	*-*	AT5G02070.1	Protein kinase family protein	PF00069: Protein kinase domain	IPR000719: Protein kinase domain; IPR008271: Serine/threonine-protein kinase, active site; IPR011009: Protein kinase-like domain	GO:0004672 MF: protein kinase activity;GO:0005524 MF: ATP binding;GO:0006468 BP: protein phosphorylation	G	PF00069	IPR000719; IPR008271; IPR011009	GO:0004672; GO:0005524; GO:0006468
TraesCS2D02G581900.1	"-	9.52572	8.04268	"-	"-	"-	"-	"-	***	tr|A0A0K9NMT8|A0A0K9NMT8_ZOSMR	CoA ligase	PF00501: AMP-binding enzyme; PF13193: AMP-binding enzyme C-terminal domain	IPR000873: AMP-dependent synthetase/ligase; IPR020845: AMP-binding, conserved site; IPR025110: AMP-binding enzyme C-terminal domain	GO:0003824 MF: catalytic activity;GO:0008152 BP: metabolic process	G	PF00501; PF13193	IPR000873; IPR020845; IPR025110	GO:0003824; GO:0008152
TraesCS2D02G582000.1	"-	8.01146	7.95629	10.0097	7.81949	"-	"-	"-	***	tr|A0A1E5W6R4|A0A1E5W6R4_9POAL	Agmatine coumaroyltransferase-2	PF02458: Transferase family	IPR003480: Transferase	GO:0016747 MF: transferase activity, transferring acyl groups other than amino-acyl groups	G	PF02458	IPR003480	GO:0016747
TraesCS2D02G582600.1	5.18181	"-	"-	"-	"-	"-	"-	"-	***	tr|B9RX67|B9RX67_RICCO	Kinase, putative	PF00139: Legume lectin domain; PF00069: Protein kinase domain	IPR000719: Protein kinase domain; IPR001220: Legume lectin domain; IPR008271: Serine/threonine-protein kinase, active site; IPR011009: Protein kinase-like domain; IPR013320: Concanavalin A-like lectin/glucanase domain; IPR017441: Protein kinase, ATP binding site; IPR019825: Legume lectin, beta chain, Mn/Ca-binding site	GO:0004672 MF: protein kinase activity;GO:0005524 MF: ATP binding;GO:0006468 BP: protein phosphorylation;GO:0030246 MF: carbohydrate binding	G	PF00139; PF00069	IPR000719; IPR001220; IPR008271; IPR011009; IPR013320; IPR017441; IPR019825	GO:0004672; GO:0005524; GO:0006468; GO:0030246
TraesCS2D02G583100.1	-5.29395	2.82101	"-	3.27143	"-	"-	"-	"-	***	tr|A0A1D5UU04|A0A1D5UU04_WHEAT	Peroxidase	PF00141: Peroxidase	IPR000823: Plant peroxidase; IPR002016: Haem peroxidase, plant/fungal/bacterial; IPR010255: Haem peroxidase; IPR019793: Peroxidases heam-ligand binding site; IPR019794: Peroxidase, active site	GO:0004601 MF: peroxidase activity;GO:0006979 BP: response to oxidative stress;GO:0020037 MF: heme binding;GO:0055114 BP: oxidation-reduction process	G	PF00141	IPR000823; IPR002016; IPR010255; IPR019793; IPR019794	GO:0004601; GO:0006979; GO:0020037; GO:0055114
TraesCS2D02G583200.1	"-	"-	4.69789	6.21917	"-	"-	"-	"-	***	tr|A0A1D5UIS7|A0A1D5UIS7_WHEAT	Peroxidase	PF00141: Peroxidase	IPR000823: Plant peroxidase; IPR002016: Haem peroxidase, plant/fungal/bacterial; IPR010255: Haem peroxidase; IPR019793: Peroxidases heam-ligand binding site; IPR019794: Peroxidase, active site	GO:0004601 MF: peroxidase activity;GO:0006979 BP: response to oxidative stress;GO:0020037 MF: heme binding;GO:0055114 BP: oxidation-reduction process	G	PF00141	IPR000823; IPR002016; IPR010255; IPR019793; IPR019794	GO:0004601; GO:0006979; GO:0020037; GO:0055114
TraesCS2D02G585000.1	"-	"-	"-	1.93684	"-	"-	"-	"-	***	tr|G7IBZ7|G7IBZ7_MEDTR	Plant/F1M20-13 protein	PF05633: Protein of unknown function (DUF793)	IPR008511: Protein BYPASS-related	"-	G	PF05633	IPR008511	"-
TraesCS2D02G585100.1	"-	1.09823	"-	"-	"-	"-	"-	"-	***	tr|A0A061SER2|A0A061SER2_9CHLO	Prenylcysteine oxidase / farnesylcysteine lyase	PF13450: NAD(P)-binding Rossmann-like domain; PF07156: Prenylcysteine lyase	IPR010795: Prenylcysteine lyase; IPR023753: FAD/NAD(P)-binding domain	GO:0016491 MF: oxidoreductase activity;GO:0016670 MF: oxidoreductase activity, acting on a sulfur group of donors, oxygen as acceptor;GO:0030328 BP: prenylcysteine catabolic process;GO:0055114 BP: oxidation-reduction process	G	PF13450; PF07156	IPR010795; IPR023753	GO:0016491; GO:0016670; GO:0030328; GO:0055114
TraesCS2D02G591000.1	"-	"-	"-	2.12411	"-	"-	"-	"-	***	tr|W5AQX0|W5AQX0_WHEAT	Serine/threonine-protein kinase	PF01453: D-mannose binding lectin; PF07714: Protein tyrosine kinase	IPR000719: Protein kinase domain; IPR001245: Serine-threonine/tyrosine-protein kinase, catalytic domain; IPR001480: Bulb-type lectin domain; IPR003609: PAN/Apple domain; IPR011009: Protein kinase-like domain; IPR017441: Protein kinase, ATP binding site	GO:0004672 MF: protein kinase activity;GO:0005524 MF: ATP binding;GO:0006468 BP: protein phosphorylation	G	PF01453; PF07714	IPR000719; IPR001245; IPR001480; IPR003609; IPR011009; IPR017441	GO:0004672; GO:0005524; GO:0006468
TraesCS2D02G596600.1	"-	"-	"-	-1.92413	"-	"-	"-	"-	***	tr|W5BSN0|W5BSN0_WHEAT	Sulfotransferase	PF00685: Sulfotransferase domain	IPR000863: Sulfotransferase domain; IPR027417: P-loop containing nucleoside triphosphate hydrolase	GO:0008146 MF: sulfotransferase activity	G	PF00685	IPR000863; IPR027417	GO:0008146
TraesCS2D02G597200.1	"-	"-	"-	2.76861	"-	"-	"-	"-	***	tr|B9MYV0|B9MYV0_POPTR	CCR4-NOT transcription complex family protein	PF04857: CAF1 family ribonuclease	IPR006941: Ribonuclease CAF1; IPR012337: Ribonuclease H-like domain	GO:0003676 MF: nucleic acid binding	TE?	PF04857	IPR006941; IPR012337	GO:0003676
TraesCS3A02G006700.1	"-	"-	"-	3.41826	"-	"-	"-	"-	***	tr|B5RHV5|B5RHV5_MUSBA	Protein kinase family protein	PF00069: Protein kinase domain	IPR000719: Protein kinase domain; IPR008271: Serine/threonine-protein kinase, active site; IPR011009: Protein kinase-like domain	GO:0004672 MF: protein kinase activity;GO:0005524 MF: ATP binding;GO:0006468 BP: protein phosphorylation	G	PF00069	IPR000719; IPR008271; IPR011009	GO:0004672; GO:0005524; GO:0006468
TraesCS3A02G007000.1	"-	"-	"-	3.65902	"-	"-	"-	"-	***	tr|G7KBN8|G7KBN8_MEDTR	Transmembrane protein, putative	"-	"-	"-	G	"-	"-	"-
TraesCS3A02G008800.1	-4.43386	"-	"-	"-	"-	"-	"-	"-	*-*	tr|B9I5G8|B9I5G8_POPTR	Kinase family protein	PF00069: Protein kinase domain	IPR000719: Protein kinase domain; IPR008266: Tyrosine-protein kinase, active site; IPR011009: Protein kinase-like domain; IPR017441: Protein kinase, ATP binding site	GO:0004672 MF: protein kinase activity;GO:0005524 MF: ATP binding;GO:0006468 BP: protein phosphorylation	G	PF00069	IPR000719; IPR008266; IPR011009; IPR017441	GO:0004672; GO:0005524; GO:0006468
TraesCS3A02G009100.1	-8.81809	"-	"-	"-	"-	"-	"-	"-	*-*	tr|B9I5G8|B9I5G8_POPTR	Kinase family protein	PF00069: Protein kinase domain	IPR000719: Protein kinase domain; IPR011009: Protein kinase-like domain; IPR017441: Protein kinase, ATP binding site	GO:0004672 MF: protein kinase activity;GO:0005524 MF: ATP binding;GO:0006468 BP: protein phosphorylation	G	PF00069	IPR000719; IPR011009; IPR017441	GO:0004672; GO:0005524; GO:0006468
TraesCS3A02G009300.1	"-	-15.5404	"-	"-	"-	"-	"-	"-	*-*	AT1G31540.2	Disease resistance protein (TIR-NBS-LRR class) family	PF00931: NB-ARC domain	IPR002182: NB-ARC; IPR027417: P-loop containing nucleoside triphosphate hydrolase	GO:0043531 MF: ADP binding	G	PF00931	IPR002182; IPR027417	GO:0043531
TraesCS3A02G010300.2	-2.35582	"-	"-	"-	"-	"-	"-	"-	***	tr|A0A1E5VL49|A0A1E5VL49_9POAL	Glycosyltransferase	PF00201: UDP-glucoronosyl and UDP-glucosyl transferase	IPR002213: UDP-glucuronosyl/UDP-glucosyltransferase	GO:0008152 BP: metabolic process;GO:0016758 MF: transferase activity, transferring hexosyl groups	G	PF00201	IPR002213	GO:0008152; GO:0016758
TraesCS3A02G013400.1	"-	"-	"-	1.61165	"-	"-	"-	"-	***	tr|A0A0B4SVE2|A0A0B4SVE2_WHEAT	Receptor kinase	PF00069: Protein kinase domain	IPR000719: Protein kinase domain; IPR008271: Serine/threonine-protein kinase, active site; IPR011009: Protein kinase-like domain; IPR017441: Protein kinase, ATP binding site	GO:0004672 MF: protein kinase activity;GO:0005524 MF: ATP binding;GO:0006468 BP: protein phosphorylation	G	PF00069	IPR000719; IPR008271; IPR011009; IPR017441	GO:0004672; GO:0005524; GO:0006468
TraesCS3A02G016700.1	-4.66504	"-	"-	"-	"-	"-	"-	"-	***	tr|Q9M576|Q9M576_ORYSA	Receptor-like protein kinase	PF07714: Protein tyrosine kinase	IPR000719: Protein kinase domain; IPR001245: Serine-threonine/tyrosine-protein kinase, catalytic domain; IPR008271: Serine/threonine-protein kinase, active site; IPR011009: Protein kinase-like domain; IPR017441: Protein kinase, ATP binding site	GO:0004672 MF: protein kinase activity;GO:0005524 MF: ATP binding;GO:0006468 BP: protein phosphorylation	G	PF07714	IPR000719; IPR001245; IPR008271; IPR011009; IPR017441	GO:0004672; GO:0005524; GO:0006468
TraesCS3A02G017100.2	25.6802	"-	"-	"-	"-	"-	"-	"-	***	tr|Q9XHQ2|Q9XHQ2_HORVU	Receptor-like kinase	PF13947: Wall-associated receptor kinase galacturonan-binding; PF00069: Protein kinase domain	IPR000719: Protein kinase domain; IPR008271: Serine/threonine-protein kinase, active site; IPR011009: Protein kinase-like domain; IPR017441: Protein kinase, ATP binding site; IPR025287: Wall-associated receptor kinase, galacturonan-binding domain	GO:0004672 MF: protein kinase activity;GO:0005524 MF: ATP binding;GO:0006468 BP: protein phosphorylation;GO:0030247 MF: polysaccharide binding	G	PF13947; PF00069	IPR000719; IPR008271; IPR011009; IPR017441; IPR025287	GO:0004672; GO:0005524; GO:0006468; GO:0030247
TraesCS3A02G017200.1	"-	"-	"-	1.04643	1.24169	"-	"-	"-	***	tr|Q9LL57|Q9LL57_ORYSA	Receptor-like kinase	PF00069: Protein kinase domain	IPR000719: Protein kinase domain; IPR008271: Serine/threonine-protein kinase, active site; IPR011009: Protein kinase-like domain; IPR017441: Protein kinase, ATP binding site	GO:0004672 MF: protein kinase activity;GO:0005524 MF: ATP binding;GO:0006468 BP: protein phosphorylation	G	PF00069	IPR000719; IPR008271; IPR011009; IPR017441	GO:0004672; GO:0005524; GO:0006468
TraesCS3A02G018200.1	"-	1.77871	"-	1.48175	"-	"-	"-	"-	***	tr|O49206|O49206_ORYSA	Receptor-like protein kinase	PF00069: Protein kinase domain	IPR000719: Protein kinase domain; IPR008271: Serine/threonine-protein kinase, active site; IPR011009: Protein kinase-like domain; IPR017441: Protein kinase, ATP binding site	GO:0004672 MF: protein kinase activity;GO:0005524 MF: ATP binding;GO:0006468 BP: protein phosphorylation	G	PF00069	IPR000719; IPR008271; IPR011009; IPR017441	GO:0004672; GO:0005524; GO:0006468
TraesCS3A02G018300.1	"-	"-	"-	"-	1.23414	"-	"-	"-	***	tr|Q9M575|Q9M575_ORYSA	Receptor-like protein kinase	PF00069: Protein kinase domain	IPR000719: Protein kinase domain; IPR008271: Serine/threonine-protein kinase, active site; IPR011009: Protein kinase-like domain; IPR017441: Protein kinase, ATP binding site	GO:0004672 MF: protein kinase activity;GO:0005524 MF: ATP binding;GO:0006468 BP: protein phosphorylation	G	PF00069	IPR000719; IPR008271; IPR011009; IPR017441	GO:0004672; GO:0005524; GO:0006468
TraesCS3A02G018500.1	"-	"-	"-	3.08838	"-	"-	"-	"-	***	tr|O49206|O49206_ORYSA	Receptor-like protein kinase	PF00069: Protein kinase domain	IPR000719: Protein kinase domain; IPR008271: Serine/threonine-protein kinase, active site; IPR011009: Protein kinase-like domain; IPR017441: Protein kinase, ATP binding site	GO:0004672 MF: protein kinase activity;GO:0005524 MF: ATP binding;GO:0006468 BP: protein phosphorylation	G	PF00069	IPR000719; IPR008271; IPR011009; IPR017441	GO:0004672; GO:0005524; GO:0006468
TraesCS3A02G026400.1	"-	"-	"-	-2.08893	"-	"-	"-	"-	***	AT2G01300.1	mediator of RNA polymerase II transcription subunit	"-	"-	"-	G	"-	"-	"-
TraesCS3A02G026900.1	"-	"-	"-	-2.07866	"-	"-	"-	"-	***	tr|G7L1Q2|G7L1Q2_MEDTR	Nuclear transcription factor Y subunit B	PF00808: Histone-like transcription factor (CBF/NF-Y) and archaeal histone	IPR003956: Transcription factor, NFYB/HAP3, conserved site; IPR003958: Transcription factor CBF/NF-Y/archaeal histone domain; IPR009072: Histone-fold	GO:0005634 CC: nucleus;GO:0006355 BP: regulation of transcription, DNA-templated;GO:0043565 MF: sequence-specific DNA binding;GO:0046982 MF: protein heterodimerization activity	G	PF00808	IPR003956; IPR003958; IPR009072	GO:0005634; GO:0006355; GO:0043565; GO:0046982
TraesCS3A02G038800.1	"-	"-	"-	"-	2.10461	"-	"-	"-	*-*	AT4G08850.1	Leucine-rich repeat receptor-like protein kinase family protein	PF00560: Leucine Rich Repeat; PF13855: Leucine rich repeat	IPR001611: Leucine-rich repeat; IPR003591: Leucine-rich repeat, typical subtype; IPR032675: Leucine-rich repeat domain, L domain-like	GO:0005515 MF: protein binding	G	PF00560; PF13855	IPR001611; IPR003591; IPR032675	GO:0005515
TraesCS3A02G040800.1	"-	2.83826	"-	2.19282	"-	"-	"-	"-	***	tr|M8AYQ8|M8AYQ8_AEGTA	Basic 7S globulin	PF14543: Xylanase inhibitor N-terminal; PF14541: Xylanase inhibitor C-terminal	IPR021109: Aspartic peptidase domain; IPR032799: Xylanase inhibitor, C-terminal; IPR032861: Xylanase inhibitor, N-terminal; IPR033121: Peptidase family A1 domain	"-	G	PF14543; PF14541	IPR021109; IPR032799; IPR032861; IPR033121	"-
TraesCS3A02G041900.1	-4.2559	"-	"-	"-	"-	"-	"-	"-	--*	AT2G43070.4	SIGNAL PEPTIDE PEPTIDASE-LIKE 3	"-	"-	"-	G	"-	"-	"-
TraesCS3A02G043900.1	"-	"-	"-	1.03977	1.17639	"-	"-	"-	***	tr|M8BDU3|M8BDU3_AEGTA	Nuclease S1	PF02265: S1/P1 Nuclease	IPR003154: S1/P1 nuclease; IPR008947: Phospholipase C/P1 nuclease domain	GO:0003676 MF: nucleic acid binding;GO:0004519 MF: endonuclease activity;GO:0006308 BP: DNA catabolic process;GO:0016788 MF: hydrolase activity, acting on ester bonds	G	PF02265	IPR003154; IPR008947	GO:0003676; GO:0004519; GO:0006308; GO:0016788
TraesCS3A02G044400.1	"-	"-	"-	-4.1427	"-	"-	"-	"-	***	tr|M7Y9U2|M7Y9U2_TRIUA	Apyrase	PF01150: GDA1/CD39 (nucleoside phosphatase) family	IPR000407: Nucleoside phosphatase GDA1/CD39	GO:0016787 MF: hydrolase activity	G	PF01150	IPR000407	GO:0016787
TraesCS3A02G047500.1	-3.05773	"-	"-	"-	"-	"-	"-	"-	***	sp|D4GPK6|LACC_HALVD	Laccase	PF07732: Multicopper oxidase; PF07731: Multicopper oxidase	IPR008972: Cupredoxin; IPR011706: Multicopper oxidase, type 2; IPR011707: Multicopper oxidase, type 3	GO:0005507 MF: copper ion binding;GO:0016491 MF: oxidoreductase activity;GO:0055114 BP: oxidation-reduction process	G	PF07732; PF07731	IPR008972; IPR011706; IPR011707	GO:0005507; GO:0016491; GO:0055114
TraesCS3A02G054000.1	"-	"-	"-	1.89971	1.65633	"-	"-	"-	***	AT1G25560.1	AP2/B3 transcription factor family protein	PF00847: AP2 domain; PF02362: B3 DNA binding domain	IPR001471: AP2/ERF domain; IPR003340: B3 DNA binding domain; IPR015300: DNA-binding pseudobarrel domain; IPR016177: DNA-binding domain	GO:0003677 MF: DNA binding;GO:0003700 MF: transcription factor activity, sequence-specific DNA binding;GO:0006355 BP: regulation of transcription, DNA-templated	G	PF00847; PF02362	IPR001471; IPR003340; IPR015300; IPR016177	GO:0003677; GO:0003700; GO:0006355
TraesCS3A02G060500.1	-3.72241	"-	"-	"-	"-	"-	"-	"-	***	tr|Q7XEA6|Q7XEA6_ORYSJ	BTB/POZ domain containing protein, expressed	PF00651: BTB/POZ domain	IPR000210: BTB/POZ domain; IPR002083: MATH/TRAF domain; IPR008974: TRAF-like; IPR011333: SKP1/BTB/POZ domain	GO:0005515 MF: protein binding	G	PF00651	IPR000210; IPR002083; IPR008974; IPR011333	GO:0005515
TraesCS3A02G061600.1	"-	5.51784	"-	8.35523	6.12686	"-	"-	"-	***	tr|R4WM32|R4WM32_9POAL	Cytochrome P450	PF00067: Cytochrome P450	IPR001128: Cytochrome P450; IPR002401: Cytochrome P450, E-class, group I; IPR017972: Cytochrome P450, conserved site	GO:0005506 MF: iron ion binding;GO:0016705 MF: oxidoreductase activity, acting on paired donors, with incorporation or reduction of molecular oxygen;GO:0020037 MF: heme binding;GO:0055114 BP: oxidation-reduction process	G	PF00067	IPR001128; IPR002401; IPR017972	GO:0005506; GO:0016705; GO:0020037; GO:0055114
TraesCS3A02G061700.1	"-	8.51452	"-	"-	8.68251	"-	"-	"-	***	tr|A1IHG2|A1IHG2_TRIMO	Cytochrome P450	PF00067: Cytochrome P450	IPR001128: Cytochrome P450; IPR002401: Cytochrome P450, E-class, group I	GO:0005506 MF: iron ion binding;GO:0016705 MF: oxidoreductase activity, acting on paired donors, with incorporation or reduction of molecular oxygen;GO:0020037 MF: heme binding;GO:0055114 BP: oxidation-reduction process	G	PF00067	IPR001128; IPR002401	GO:0005506; GO:0016705; GO:0020037; GO:0055114
TraesCS3A02G062000.1	"-	"-	"-	7.82675	10.4261	"-	"-	"-	***	tr|A1IHG2|A1IHG2_TRIMO	Cytochrome P450	PF00067: Cytochrome P450	IPR001128: Cytochrome P450; IPR002401: Cytochrome P450, E-class, group I; IPR017972: Cytochrome P450, conserved site	GO:0005506 MF: iron ion binding;GO:0016705 MF: oxidoreductase activity, acting on paired donors, with incorporation or reduction of molecular oxygen;GO:0020037 MF: heme binding;GO:0055114 BP: oxidation-reduction process	G	PF00067	IPR001128; IPR002401; IPR017972	GO:0005506; GO:0016705; GO:0020037; GO:0055114
TraesCS3A02G069300.1	3.45575	"-	"-	"-	"-	"-	"-	"-	*-*	AT5G38350.1	Disease resistance protein (NBS-LRR class) family	PF00931: NB-ARC domain	IPR002182: NB-ARC; IPR011991: Winged helix-turn-helix DNA-binding domain; IPR027417: P-loop containing nucleoside triphosphate hydrolase; IPR032675: Leucine-rich repeat domain, L domain-like	GO:0043531 MF: ADP binding	G	PF00931	IPR002182; IPR011991; IPR027417; IPR032675	GO:0043531
TraesCS3A02G084800.1	"-	"-	"-	-1.72457	"-	"-	"-	"-	***	tr|A0A061DTU0|A0A061DTU0_THECC	Cytochrome P450 family protein	PF00067: Cytochrome P450	IPR001128: Cytochrome P450; IPR002401: Cytochrome P450, E-class, group I	GO:0005506 MF: iron ion binding;GO:0016705 MF: oxidoreductase activity, acting on paired donors, with incorporation or reduction of molecular oxygen;GO:0020037 MF: heme binding;GO:0055114 BP: oxidation-reduction process	G	PF00067	IPR001128; IPR002401	GO:0005506; GO:0016705; GO:0020037; GO:0055114
TraesCS3A02G091900.1	-5.27474	"-	"-	"-	"-	"-	"-	"-	***	tr|A0A1E5V488|A0A1E5V488_9POAL	Pentatricopeptide repeat-containing protein	PF01535: PPR repeat; PF13041: PPR repeat family; PF12854: PPR repeat	IPR002885: Pentatricopeptide repeat; IPR011990: Tetratricopeptide-like helical domain	GO:0005515 MF: protein binding	G	PF01535; PF13041; PF12854	IPR002885; IPR011990	GO:0005515
TraesCS3A02G093900.1	"-	5.86894	"-	6.1767	4.36908	"-	"-	"-	***	sp|P83472|ICI_LUMTE	Chymotrypsin inhibitor	PF00280: Potato inhibitor I family	IPR000864: Proteinase inhibitor I13, potato inhibitor I	GO:0004867 MF: serine-type endopeptidase inhibitor activity;GO:0009611 BP: response to wounding	G	PF00280	IPR000864	GO:0004867; GO:0009611
TraesCS3A02G097400.1	"-	"-	2.70907	"-	"-	"-	"-	"-	--*	tr|F4JTE8|F4JTE8_ARATH	OSBP(Oxysterol binding protein)-related protein 4B	"-	"-	"-	G	"-	"-	"-
TraesCS3A02G100900.1	"-	"-	"-	-2.25881	"-	"-	"-	"-	***	tr|A0A077RF60|A0A077RF60_WHEAT	Glycosyltransferase	PF00201: UDP-glucoronosyl and UDP-glucosyl transferase	IPR002213: UDP-glucuronosyl/UDP-glucosyltransferase	GO:0008152 BP: metabolic process;GO:0016758 MF: transferase activity, transferring hexosyl groups	G	PF00201	IPR002213	GO:0008152; GO:0016758
TraesCS3A02G107200.1	"-	"-	-1.98029	"-	"-	"-	"-	"-	***	tr|R4QQJ8|R4QQJ8_CUCME	Zinc finger CCCH domain-containing protein	PF00642: Zinc finger C-x8-C-x5-C-x3-H type (and similar)	IPR000571: Zinc finger, CCCH-type	GO:0046872 MF: metal ion binding	TE?	PF00642	IPR000571	GO:0046872
TraesCS3A02G109200.3	"-	-1.96847	"-	"-	"-	"-	"-	"-	***	tr|Q9C6F0|Q9C6F0_ARATH	2-oxoglutarate (2OG) and Fe(II)-dependent oxygenase superfamily protein	PF14226: non-haem dioxygenase in morphine synthesis N-terminal; PF03171: 2OG-Fe(II) oxygenase superfamily	IPR005123: Oxoglutarate/iron-dependent dioxygenase; IPR026992: Non-haem dioxygenase N-terminal domain; IPR027443: Isopenicillin N synthase-like	GO:0016491 MF: oxidoreductase activity;GO:0055114 BP: oxidation-reduction process	G	PF14226; PF03171	IPR005123; IPR026992; IPR027443	GO:0016491; GO:0055114
TraesCS3A02G111200.1	"-	"-	"-	8.18137	6.72513	"-	"-	"-	***	tr|A3FBG1|A3FBG1_WHEAT	WRKY transcription factor	PF03106: WRKY DNA -binding domain	IPR003657: WRKY domain	GO:0003700 MF: transcription factor activity, sequence-specific DNA binding;GO:0006355 BP: regulation of transcription, DNA-templated;GO:0043565 MF: sequence-specific DNA binding	G	PF03106	IPR003657	GO:0003700; GO:0006355; GO:0043565
TraesCS3A02G111400.1	"-	"-	"-	2.80334	"-	"-	"-	"-	***	tr|N1QWD5|N1QWD5_AEGTA	3'-N-debenzoyl-2'-deoxytaxol N-benzoyltransferase	PF02458: Transferase family	IPR003480: Transferase	GO:0016747 MF: transferase activity, transferring acyl groups other than amino-acyl groups	G	PF02458	IPR003480	GO:0016747
TraesCS3A02G113500.1	"-	"-	"-	1.43474	"-	"-	"-	"-	-**	tr|B7E4L2|B7E4L2_ORYSJ	cDNA clone:001-038-D11, full insert sequence	"-	"-	"-	G	"-	"-	"-
TraesCS3A02G118300.1	"-	"-	"-	-2.49308	-2.71235	"-	"-	"-	***	tr|A0A1D5VJG0|A0A1D5VJG0_WHEAT	Glycosyltransferase	PF00201: UDP-glucoronosyl and UDP-glucosyl transferase	IPR002213: UDP-glucuronosyl/UDP-glucosyltransferase	GO:0008152 BP: metabolic process;GO:0016758 MF: transferase activity, transferring hexosyl groups	G	PF00201	IPR002213	GO:0008152; GO:0016758
TraesCS3A02G122700.1	6.30553	"-	"-	"-	"-	"-	"-	"-	--*	tr|A0A068V2K2|A0A068V2K2_COFCA	DNA-directed RNA polymerase subunit beta	"-	"-	"-	G	"-	"-	"-
TraesCS3A02G124700.1	"-	"-	"-	1.83162	"-	"-	"-	"-	***	tr|A0A1D5WT26|A0A1D5WT26_WHEAT	Glycosyltransferase	PF00201: UDP-glucoronosyl and UDP-glucosyl transferase	IPR002213: UDP-glucuronosyl/UDP-glucosyltransferase	GO:0008152 BP: metabolic process;GO:0016758 MF: transferase activity, transferring hexosyl groups	G	PF00201	IPR002213	GO:0008152; GO:0016758
TraesCS3A02G134600.1	"-	"-	"-	-2.80657	"-	"-	"-	"-	***	tr|A0A1D1YYM8|A0A1D1YYM8_9ARAE	Peptide-N4-(N-acetyl-beta-glucosaminyl)asparagine amidase A	PF12222: Peptide N-acetyl-beta-D-glucosaminyl asparaginase amidase A	IPR021102: Peptide-N4-(N-acetyl-beta-glucosaminyl)asparagine amidase A	"-	G	PF12222	IPR021102	"-
TraesCS3A02G135500.1	"-	"-	"-	-2.61273	"-	"-	"-	"-	***	tr|M7ZDG1|M7ZDG1_TRIUA	Non-specific serine/threonine protein kinase	PF00069: Protein kinase domain; PF03822: NAF domain	IPR000719: Protein kinase domain; IPR004041: NAF domain; IPR008271: Serine/threonine-protein kinase, active site; IPR011009: Protein kinase-like domain; IPR017441: Protein kinase, ATP binding site; IPR018451: NAF/FISL domain	GO:0004672 MF: protein kinase activity;GO:0005524 MF: ATP binding;GO:0006468 BP: protein phosphorylation;GO:0007165 BP: signal transduction	G	PF00069; PF03822	IPR000719; IPR004041; IPR008271; IPR011009; IPR017441; IPR018451	GO:0004672; GO:0005524; GO:0006468; GO:0007165
TraesCS3A02G139900.1	"-	"-	"-	3.68044	3.26138	"-	"-	"-	***	tr|B9RT88|B9RT88_RICCO	Ring finger protein, putative	PF13639: Ring finger domain	IPR001841: Zinc finger, RING-type; IPR013083: Zinc finger, RING/FYVE/PHD-type	GO:0005515 MF: protein binding;GO:0008270 MF: zinc ion binding	G	PF13639	IPR001841; IPR013083	GO:0005515; GO:0008270
TraesCS3A02G140000.1	"-	"-	"-	4.6201	"-	"-	"-	"-	***	tr|B9RT88|B9RT88_RICCO	Ring finger protein, putative	PF13639: Ring finger domain	IPR001841: Zinc finger, RING-type; IPR013083: Zinc finger, RING/FYVE/PHD-type	GO:0005515 MF: protein binding;GO:0008270 MF: zinc ion binding	G	PF13639	IPR001841; IPR013083	GO:0005515; GO:0008270
TraesCS3A02G143400.1	"-	"-	"-	-1.75306	"-	"-	"-	"-	--*	sp|Q38771|TBA_AVESA	Tubulin alpha chain	"-	"-	"-	G	"-	"-	"-
TraesCS3A02G148700.1	"-	"-	"-	-1.46411	"-	"-	"-	"-	***	tr|W5D5R6|W5D5R6_WHEAT	Cold induced protein	"-	"-	"-	G	"-	"-	"-
TraesCS3A02G153500.1	"-	"-	"-	-1.40906	"-	"-	"-	"-	***	tr|A0A1D1ZE27|A0A1D1ZE27_9ARAE	Glyoxylate reductase/hydroxypyruvate reductase	PF00389: D-isomer specific 2-hydroxyacid dehydrogenase, catalytic domain; PF02826: D-isomer specific 2-hydroxyacid dehydrogenase, NAD binding domain	IPR006139: D-isomer specific 2-hydroxyacid dehydrogenase, catalytic domain; IPR006140: D-isomer specific 2-hydroxyacid dehydrogenase, NAD-binding domain; IPR016040: NAD(P)-binding domain	GO:0008152 BP: metabolic process;GO:0016616 MF: oxidoreductase activity, acting on the CH-OH group of donors, NAD or NADP as acceptor;GO:0051287 MF: NAD binding;GO:0055114 BP: oxidation-reduction process	G	PF00389; PF02826	IPR006139; IPR006140; IPR016040	GO:0008152; GO:0016616; GO:0051287; GO:0055114
TraesCS3A02G158800.1	"-	"-	"-	-1.51843	"-	"-	"-	"-	***	tr|B9GXS3|B9GXS3_POPTR	Glutaredoxin family protein	PF00462: Glutaredoxin	IPR002109: Glutaredoxin; IPR012336: Thioredoxin-like fold	GO:0009055 MF: electron carrier activity;GO:0015035 MF: protein disulfide oxidoreductase activity;GO:0045454 BP: cell redox homeostasis	G	PF00462	IPR002109; IPR012336	GO:0009055; GO:0015035; GO:0045454
TraesCS3A02G169100.1	-1.30458	"-	"-	"-	"-	"-	"-	"-	***	tr|D7L4N5|D7L4N5_ARALL	Transcription factor	"-	IPR011598: Myc-type, basic helix-loop-helix (bHLH) domain	GO:0046983 MF: protein dimerization activity	G	"-	IPR011598	GO:0046983
TraesCS3A02G169600.1	"-	"-	"-	"-	2.17657	"-	"-	"-	***	tr|A0A072TJU7|A0A072TJU7_MEDTR	Lectin receptor kinase	PF00139: Legume lectin domain; PF07714: Protein tyrosine kinase	IPR000719: Protein kinase domain; IPR001220: Legume lectin domain; IPR001245: Serine-threonine/tyrosine-protein kinase, catalytic domain; IPR011009: Protein kinase-like domain; IPR013320: Concanavalin A-like lectin/glucanase domain; IPR017441: Protein kinase, ATP binding site; IPR019825: Legume lectin, beta chain, Mn/Ca-binding site	GO:0004672 MF: protein kinase activity;GO:0005524 MF: ATP binding;GO:0006468 BP: protein phosphorylation;GO:0030246 MF: carbohydrate binding	G	PF00139; PF07714	IPR000719; IPR001220; IPR001245; IPR011009; IPR013320; IPR017441; IPR019825	GO:0004672; GO:0005524; GO:0006468; GO:0030246
TraesCS3A02G170000.1	"-	"-	"-	1.53047	"-	"-	"-	"-	***	tr|A0A077SKT9|A0A077SKT9_9MAGN	Protein glycosylationmyb-like TTH transcriptional regulator	PF01764: Lipase (class 3)	IPR002921: Fungal lipase-like domain; IPR029058: Alpha/Beta hydrolase fold	GO:0006629 BP: lipid metabolic process	G	PF01764	IPR002921; IPR029058	GO:0006629
TraesCS3A02G207800.1	"-	"-	"-	1.55032	"-	"-	"-	"-	***	tr|A0A0A9DAK9|A0A0A9DAK9_ARUDO	Protein transport protein Sec61 beta subunit	PF03911: Sec61beta family	IPR016482: Protein transport protein SecG/Sec61-beta/Sbh; IPR030671: Protein transport Sec61-beta/Sbh	GO:0005784 CC: Sec61 translocon complex;GO:0006886 BP: intracellular protein transport	G	PF03911	IPR016482; IPR030671	GO:0005784; GO:0006886
TraesCS3A02G209100.1	"-	"-	"-	2.62217	"-	"-	"-	"-	***	AT5G12010.1	nuclease	PF13359: DDE superfamily endonuclease	IPR027806: Harbinger transposase-derived nuclease domain	"-	TE?	PF13359	IPR027806	"-
TraesCS3A02G224600.1	-11.4733	"-	"-	"-	"-	"-	"-	"-	***	tr|A0A0K9PKU0|A0A0K9PKU0_ZOSMR	Loricrin-like	"-	"-	"-	G	"-	"-	"-
TraesCS3A02G226100.1	1.83467	"-	"-	"-	"-	"-	"-	"-	***	tr|A0A0A0KGP3|A0A0A0KGP3_CUCSA	Zinc finger homeodomain protein 1	PF04770: ZF-HD protein dimerisation region	IPR006455: Homeodomain, ZF-HD class; IPR006456: ZF-HD homeobox protein, Cys/His-rich dimerisation domain; IPR009057: Homeobox domain-like	GO:0003677 MF: DNA binding	G	PF04770	IPR006455; IPR006456; IPR009057	GO:0003677
TraesCS3A02G228200.1	"-	"-	"-	-1.95138	-1.51046	"-	"-	"-	***	tr|R4WC99|R4WC99_9POAL	Cytochrome P450	PF00067: Cytochrome P450	IPR001128: Cytochrome P450; IPR002401: Cytochrome P450, E-class, group I; IPR017972: Cytochrome P450, conserved site	GO:0005506 MF: iron ion binding;GO:0016705 MF: oxidoreductase activity, acting on paired donors, with incorporation or reduction of molecular oxygen;GO:0020037 MF: heme binding;GO:0055114 BP: oxidation-reduction process	G	PF00067	IPR001128; IPR002401; IPR017972	GO:0005506; GO:0016705; GO:0020037; GO:0055114
TraesCS3A02G249300.1	-1.8809	"-	"-	"-	"-	"-	"-	"-	***	tr|A0A1D5V545|A0A1D5V545_WHEAT	Cytidine deaminase	PF00383: Cytidine and deoxycytidylate deaminase zinc-binding region; PF08211: Cytidine and deoxycytidylate deaminase zinc-binding region	IPR002125: Cytidine and deoxycytidylate deaminases, zinc-binding; IPR006263: Cytidine deaminase, homodimeric; IPR013171: Cytidine/deoxycytidylate deaminase, zinc-binding domain; IPR016192: APOBEC/CMP deaminase, zinc-binding; IPR016193: Cytidine deaminase-like	GO:0003824 MF: catalytic activity;GO:0004126 MF: cytidine deaminase activity;GO:0008270 MF: zinc ion binding;GO:0009972 BP: cytidine deamination;GO:0016787 MF: hydrolase activity	G	PF00383; PF08211	IPR002125; IPR006263; IPR013171; IPR016192; IPR016193	GO:0003824; GO:0004126; GO:0008270; GO:0009972; GO:0016787
TraesCS3A02G250600.1	"-	"-	"-	-1.7382	"-	"-	"-	"-	***	tr|G7JCM9|G7JCM9_MEDTR	Phospholipase A1	PF01764: Lipase (class 3)	IPR002921: Fungal lipase-like domain; IPR029058: Alpha/Beta hydrolase fold	GO:0006629 BP: lipid metabolic process	G	PF01764	IPR002921; IPR029058	GO:0006629
TraesCS3A02G253800.1	"-	"-	"-	-1.22211	"-	"-	"-	"-	***	tr|Q69J07|Q69J07_ORYSJ	Kelch repeat-containing F-box-like protein	"-	IPR015915: Kelch-type beta propeller	GO:0005515 MF: protein binding	TE?	"-	IPR015915	GO:0005515
TraesCS3A02G259900.1	"-	"-	"-	2.23439	"-	"-	"-	"-	***	AT1G25560.1	AP2/B3 transcription factor family protein	PF00847: AP2 domain; PF02362: B3 DNA binding domain	IPR001471: AP2/ERF domain; IPR003340: B3 DNA binding domain; IPR015300: DNA-binding pseudobarrel domain; IPR016177: DNA-binding domain	GO:0003677 MF: DNA binding;GO:0003700 MF: transcription factor activity, sequence-specific DNA binding;GO:0006355 BP: regulation of transcription, DNA-templated	G	PF00847; PF02362	IPR001471; IPR003340; IPR015300; IPR016177	GO:0003677; GO:0003700; GO:0006355
TraesCS3A02G260100.1	"-	10.3035	11.2955	10.6058	9.82329	"-	"-	"-	***	tr|A0A0H4TIG5|A0A0H4TIG5_WHEAT	Chitinase	PF00187: Chitin recognition protein; PF00182: Chitinase class I	IPR000726: Glycoside hydrolase, family 19, catalytic; IPR001002: Chitin-binding, type 1; IPR016283: Glycoside hydrolase, family 19; IPR018371: Chitin-binding, type 1, conserved site; IPR023346: Lysozyme-like domain	GO:0004568 MF: chitinase activity;GO:0005975 BP: carbohydrate metabolic process;GO:0006032 BP: chitin catabolic process;GO:0008061 MF: chitin binding;GO:0016998 BP: cell wall macromolecule catabolic process	G	PF00187; PF00182	IPR000726; IPR001002; IPR016283; IPR018371; IPR023346	GO:0004568; GO:0005975; GO:0006032; GO:0008061; GO:0016998
TraesCS3A02G260200.1	"-	14.1639	11.6509	10.3747	9.44084	"-	"-	"-	***	tr|Q8W427|Q8W427_WHEAT	Chitinase	PF00187: Chitin recognition protein; PF00182: Chitinase class I	IPR000726: Glycoside hydrolase, family 19, catalytic; IPR001002: Chitin-binding, type 1; IPR016283: Glycoside hydrolase, family 19; IPR018371: Chitin-binding, type 1, conserved site; IPR023346: Lysozyme-like domain	GO:0004568 MF: chitinase activity;GO:0005975 BP: carbohydrate metabolic process;GO:0006032 BP: chitin catabolic process;GO:0008061 MF: chitin binding;GO:0016998 BP: cell wall macromolecule catabolic process	G	PF00187; PF00182	IPR000726; IPR001002; IPR016283; IPR018371; IPR023346	GO:0004568; GO:0005975; GO:0006032; GO:0008061; GO:0016998
TraesCS3A02G268800.1	"-	"-	"-	2.54283	"-	"-	"-	"-	***	tr|A0A0C9QPE6|A0A0C9QPE6_9SPER	TSA: Wollemia nobilis Ref_Wollemi_Transcript_14908_3298 transcribed RNA sequence	PF11145: Protein of unknown function (DUF2921)	IPR021319: Protein of unknown function DUF2921	"-	G	PF11145	IPR021319	"-
TraesCS3A02G271900.1	-1.48022	"-	"-	"-	"-	"-	"-	"-	***	tr|B9S114|B9S114_RICCO	Katanin p60 ATPase-containing subunit, putative	PF00004: ATPase family associated with various cellular activities (AAA)	IPR003593: AAA+ ATPase domain; IPR003959: ATPase, AAA-type, core; IPR027417: P-loop containing nucleoside triphosphate hydrolase	GO:0005524 MF: ATP binding	G	PF00004	IPR003593; IPR003959; IPR027417	GO:0005524
TraesCS3A02G279700.1	"-	"-	"-	-3.02528	-2.25077	"-	"-	"-	***	tr|A0A1D5V915|A0A1D5V915_WHEAT	Glycosyltransferase	PF00201: UDP-glucoronosyl and UDP-glucosyl transferase	IPR002213: UDP-glucuronosyl/UDP-glucosyltransferase	GO:0008152 BP: metabolic process;GO:0016758 MF: transferase activity, transferring hexosyl groups	G	PF00201	IPR002213	GO:0008152; GO:0016758
TraesCS3A02G287500.1	"-	"-	"-	4.38217	"-	"-	"-	"-	***	tr|A0A1E5VT98|A0A1E5VT98_9POAL	Inorganic pyrophosphatase 2	PF06888: Putative Phosphatase	IPR006384: Pyridoxal phosphate phosphatase-related; IPR016965: Phosphatase PHOSPHO-type; IPR023214: HAD-like domain	GO:0016791 MF: phosphatase activity	G	PF06888	IPR006384; IPR016965; IPR023214	GO:0016791
TraesCS3A02G291100.1	"-	"-	"-	2.22328	1.32103	"-	"-	"-	***	tr|A0A072V5U1|A0A072V5U1_MEDTR	3-hydroxyisobutyryl-CoA hydrolase-like protein	PF16113: Enoyl-CoA hydratase/isomerase	IPR029045: ClpP/crotonase-like domain; IPR032259: Enoyl-CoA hydratase/isomerase, HIBYL-CoA-H type	GO:0003860 MF: 3-hydroxyisobutyryl-CoA hydrolase activity	G	PF16113	IPR029045; IPR032259	GO:0003860
TraesCS3A02G295500.1	"-	"-	"-	1.51352	1.46183	"-	"-	"-	***	tr|A0A0B4PJM3|A0A0B4PJM3_SOYBN	Beta-glucosidase	PF00933: Glycosyl hydrolase family 3 N terminal domain; PF01915: Glycosyl hydrolase family 3 C-terminal domain	IPR001764: Glycoside hydrolase, family 3, N-terminal; IPR002772: Glycoside hydrolase family 3 C-terminal domain; IPR017853: Glycoside hydrolase superfamily	GO:0004553 MF: hydrolase activity, hydrolyzing O-glycosyl compounds;GO:0005975 BP: carbohydrate metabolic process	G	PF00933; PF01915	IPR001764; IPR002772; IPR017853	GO:0004553; GO:0005975
TraesCS3A02G297700.1	-2.31195	"-	"-	"-	"-	"-	"-	"-	***	sp|Q5SLQ4|LIPA_THET8	Lipoyl synthase	PF04055: Radical SAM superfamily	IPR003698: Lipoyl synthase; IPR006638: Elongator protein 3/MiaB/NifB; IPR007197: Radical SAM; IPR013785: Aldolase-type TIM barrel	GO:0003824 MF: catalytic activity;GO:0009107 BP: lipoate biosynthetic process;GO:0016992 MF: lipoate synthase activity;GO:0051536 MF: iron-sulfur cluster binding;GO:0051539 MF: 4 iron, 4 sulfur cluster binding	G	PF04055	IPR003698; IPR006638; IPR007197; IPR013785	GO:0003824; GO:0009107; GO:0016992; GO:0051536; GO:0051539
TraesCS3A02G302600.1	"-	"-	"-	1.91087	"-	"-	"-	"-	***	tr|B9RAG8|B9RAG8_RICCO	Exocyst complex component, putative	PF03081: Exo70 exocyst complex subunit	IPR004140: Exocyst complex component Exo70; IPR016159: Cullin repeat-like-containing domain	GO:0000145 CC: exocyst;GO:0006887 BP: exocytosis	G	PF03081	IPR004140; IPR016159	GO:0000145; GO:0006887
TraesCS3A02G302900.1	"-	"-	"-	-2.0246	-2.17152	"-	"-	"-	***	tr|B6TZ02|B6TZ02_MAIZE	TCP family transcription factor containing protein	PF03634: TCP family transcription factor	IPR005333: Transcription factor, TCP; IPR017887: Transcription factor TCP subgroup	"-	G	PF03634	IPR005333; IPR017887	"-
TraesCS3A02G303800.1	"-	"-	"-	"-	-1.61798	"-	"-	"-	***	tr|A0A061FNY9|A0A061FNY9_THECC	Disease resistance protein (TIR-NBS class)	PF00931: NB-ARC domain	IPR000157: Toll/interleukin-1 receptor homology (TIR) domain; IPR002182: NB-ARC; IPR003593: AAA+ ATPase domain; IPR027417: P-loop containing nucleoside triphosphate hydrolase	GO:0005515 MF: protein binding;GO:0007165 BP: signal transduction;GO:0043531 MF: ADP binding	G	PF00931	IPR000157; IPR002182; IPR003593; IPR027417	GO:0005515; GO:0007165; GO:0043531
TraesCS3A02G307200.1	"-	5.39521	6.42698	4.27433	"-	"-	"-	"-	***	tr|A0A061GZL6|A0A061GZL6_THECC	Alpha/beta-Hydrolases superfamily protein	PF07859: alpha/beta hydrolase fold	IPR013094: Alpha/beta hydrolase fold-3; IPR029058: Alpha/Beta hydrolase fold	GO:0008152 BP: metabolic process;GO:0016787 MF: hydrolase activity	G	PF07859	IPR013094; IPR029058	GO:0008152; GO:0016787
TraesCS3A02G307600.1	"-	"-	"-	3.44659	2.97338	"-	"-	"-	***	tr|B9SZK5|B9SZK5_RICCO	Receptor-kinase, putative	PF00069: Protein kinase domain	IPR000719: Protein kinase domain; IPR008271: Serine/threonine-protein kinase, active site; IPR011009: Protein kinase-like domain; IPR017441: Protein kinase, ATP binding site; IPR032675: Leucine-rich repeat domain, L domain-like	GO:0004672 MF: protein kinase activity;GO:0005524 MF: ATP binding;GO:0006468 BP: protein phosphorylation	G	PF00069	IPR000719; IPR008271; IPR011009; IPR017441; IPR032675	GO:0004672; GO:0005524; GO:0006468
TraesCS3A02G311900.1	"-	"-	"-	-5.43766	"-	"-	"-	"-	***	tr|A0A0B2S7X4|A0A0B2S7X4_GLYSO	Lachrymatory-factor synthase	PF10604: Polyketide cyclase / dehydrase and lipid transport	IPR019587: Polyketide cyclase/dehydrase; IPR023393: START-like domain	"-	G	PF10604	IPR019587; IPR023393	"-
TraesCS3A02G325600.1	"-	"-	"-	3.41636	"-	"-	"-	"-	***	tr|A0A1I9W089|A0A1I9W089_POPTO	CC-NBS-LRR family disease resistance protein	PF00931: NB-ARC domain; PF13855: Leucine rich repeat	IPR001611: Leucine-rich repeat; IPR002182: NB-ARC; IPR003591: Leucine-rich repeat, typical subtype; IPR011991: Winged helix-turn-helix DNA-binding domain; IPR027417: P-loop containing nucleoside triphosphate hydrolase; IPR032675: Leucine-rich repeat domain, L domain-like	GO:0005515 MF: protein binding;GO:0043531 MF: ADP binding	G	PF00931; PF13855	IPR001611; IPR002182; IPR003591; IPR011991; IPR027417; IPR032675	GO:0005515; GO:0043531
TraesCS3A02G330800.1	"-	"-	"-	-1.85018	"-	"-	"-	"-	***	tr|D6MKB2|D6MKB2_9ASPA	Transcription factor	PF07716: Basic region leucine zipper	IPR004827: Basic-leucine zipper domain	GO:0003700 MF: transcription factor activity, sequence-specific DNA binding;GO:0006355 BP: regulation of transcription, DNA-templated;GO:0043565 MF: sequence-specific DNA binding	G	PF07716	IPR004827	GO:0003700; GO:0006355; GO:0043565
TraesCS3A02G332600.1	"-	1.98144	"-	"-	"-	"-	"-	"-	***	tr|A0A067XTI9|A0A067XTI9_CICAR	UDP-glycosyltransferase	PF00201: UDP-glucoronosyl and UDP-glucosyl transferase	IPR002213: UDP-glucuronosyl/UDP-glucosyltransferase	GO:0008152 BP: metabolic process;GO:0016758 MF: transferase activity, transferring hexosyl groups	G	PF00201	IPR002213	GO:0008152; GO:0016758
TraesCS3A02G335300.1	"-	"-	"-	1.78572	"-	"-	"-	"-	*-*	tr|Q1EP43|Q1EP43_MUSBA	Protein kinase, putative	PF07714: Protein tyrosine kinase	IPR000719: Protein kinase domain; IPR001245: Serine-threonine/tyrosine-protein kinase, catalytic domain; IPR008271: Serine/threonine-protein kinase, active site; IPR011009: Protein kinase-like domain; IPR017441: Protein kinase, ATP binding site	GO:0004672 MF: protein kinase activity;GO:0005524 MF: ATP binding;GO:0006468 BP: protein phosphorylation	G	PF07714	IPR000719; IPR001245; IPR008271; IPR011009; IPR017441	GO:0004672; GO:0005524; GO:0006468
TraesCS3A02G335400.1	"-	"-	"-	2.65903	2.76316	"-	"-	"-	***	tr|Q1EP43|Q1EP43_MUSBA	Protein kinase, putative	PF12819: Carbohydrate-binding protein of the ER; PF12799: Leucine Rich repeats (2 copies); PF07714: Protein tyrosine kinase	IPR000719: Protein kinase domain; IPR001245: Serine-threonine/tyrosine-protein kinase, catalytic domain; IPR001611: Leucine-rich repeat; IPR008271: Serine/threonine-protein kinase, active site; IPR011009: Protein kinase-like domain; IPR017441: Protein kinase, ATP binding site; IPR024788: Malectin-like carbohydrate-binding domain; IPR025875: Leucine rich repeat 4; IPR032675: Leucine-rich repeat do…	GO:0004672 MF: protein kinase activity;GO:0005515 MF: protein binding;GO:0005524 MF: ATP binding;GO:0006468 BP: protein phosphorylation	G	PF12819; PF12799; PF07714	IPR000719; IPR001245; IPR001611; IPR008271; IPR011009; IPR017441; IPR024788; IPR025875; IPR032675	GO:0004672; GO:0005515; GO:0005524; GO:0006468
TraesCS3A02G336900.1	"-	"-	"-	-1.28861	"-	"-	"-	"-	***	tr|A0A1E5VY85|A0A1E5VY85_9POAL	F-box protein	PF12937: F-box-like	IPR001810: F-box domain; IPR032675: Leucine-rich repeat domain, L domain-like	GO:0005515 MF: protein binding	TE?	PF12937	IPR001810; IPR032675	GO:0005515
TraesCS3A02G340700.1	"-	"-	"-	-2.42399	-1.84726	"-	"-	"-	***	tr|G7II68|G7II68_MEDTR	LURP-one-like protein	PF04525: LURP-one-related	IPR007612: LURP1-related protein domain; IPR025659: Tubby C-terminal-like domain	"-	G	PF04525	IPR007612; IPR025659	"-
TraesCS3A02G354600.1	"-	1.1713	"-	"-	"-	"-	"-	"-	***	tr|R9S9M9|R9S9M9_LEAAL	Signal peptidase subunit-12	PF06645: Microsomal signal peptidase 12 kDa subunit (SPC12)	IPR009542: Microsomal signal peptidase 12kDa subunit	GO:0005787 CC: signal peptidase complex;GO:0006465 BP: signal peptide processing;GO:0008233 MF: peptidase activity;GO:0016021 CC: integral component of membrane	G	PF06645	IPR009542	GO:0005787; GO:0006465; GO:0008233; GO:0016021
TraesCS3A02G364300.1	"-	"-	"-	"-	2.84405	"-	"-	"-	***	tr|G7L5L7|G7L5L7_MEDTR	Lipid transfer protein	PF14368: Probable lipid transfer	IPR016140: Bifunctional inhibitor/plant lipid transfer protein/seed storage helical domain	"-	G	PF14368	IPR016140	"-
TraesCS3A02G365300.1	"-	"-	"-	-2.52097	"-	"-	"-	"-	***	tr|A0A1D5VB35|A0A1D5VB35_WHEAT	Laccase	PF07732: Multicopper oxidase; PF00394: Multicopper oxidase; PF07731: Multicopper oxidase	IPR001117: Multicopper oxidase, type 1; IPR002355: Multicopper oxidase, copper-binding site; IPR008972: Cupredoxin; IPR011706: Multicopper oxidase, type 2; IPR011707: Multicopper oxidase, type 3; IPR017761: Laccase; IPR033138: Multicopper oxidases, conserved site	GO:0005507 MF: copper ion binding;GO:0016491 MF: oxidoreductase activity;GO:0046274 BP: lignin catabolic process;GO:0048046 CC: apoplast;GO:0052716 MF: hydroquinone:oxygen oxidoreductase activity;GO:0055114 BP: oxidation-reduction process	G	PF07732; PF00394; PF07731	IPR001117; IPR002355; IPR008972; IPR011706; IPR011707; IPR017761; IPR033138	GO:0005507; GO:0016491; GO:0046274; GO:0048046; GO:0052716; GO:0055114
TraesCS3A02G365600.1	"-	"-	"-	1.93542	"-	"-	"-	"-	***	tr|D7LKR5|D7LKR5_ARALL	Soul heme-binding family protein	PF04832: SOUL heme-binding protein	IPR006917: SOUL haem-binding protein	"-	G	PF04832	IPR006917	"-
TraesCS3A02G367900.1	"-	"-	"-	2.62368	"-	"-	"-	"-	***	AT2G39980.1	HXXXD-type acyl-transferase family protein	PF02458: Transferase family	IPR003480: Transferase	GO:0016747 MF: transferase activity, transferring acyl groups other than amino-acyl groups	G	PF02458	IPR003480	GO:0016747
TraesCS3A02G374100.1	-8.28356	"-	"-	"-	"-	"-	"-	"-	*-*	tr|Q9SJN3|Q9SJN3_ARATH	At2g36220/F2H17.17	"-	"-	"-	G	"-	"-	"-
TraesCS3A02G383500.1	"-	"-	"-	-1.69985	"-	"-	"-	"-	***	tr|A0A1D5VEA1|A0A1D5VEA1_WHEAT	Amidophosphoribosyltransferase	PF13537: Glutamine amidotransferase domain; PF00156: Phosphoribosyl transferase domain	IPR000836: Phosphoribosyltransferase domain; IPR005854: Amidophosphoribosyltransferase; IPR017932: Glutamine amidotransferase type 2 domain; IPR029055: Nucleophile aminohydrolases, N-terminal; IPR029057: Phosphoribosyltransferase-like	GO:0004044 MF: amidophosphoribosyltransferase activity;GO:0009113 BP: purine nucleobase biosynthetic process;GO:0009116 BP: nucleoside metabolic process	G	PF13537; PF00156	IPR000836; IPR005854; IPR017932; IPR029055; IPR029057	GO:0004044; GO:0009113; GO:0009116
TraesCS3A02G391200.1	"-	"-	-22.201	"-	"-	"-	"-	"-	--*	AT2G30120.5	protein FLC EXPRESSOR	"-	"-	"-	G	"-	"-	"-
TraesCS3A02G401100.1	"-	"-	"-	2.39584	"-	"-	"-	"-	*-*	tr|G9I209|G9I209_CENCI	Leucine-rich repeat receptor-like protein kinase	PF08263: Leucine rich repeat N-terminal domain; PF00560: Leucine Rich Repeat	IPR001611: Leucine-rich repeat; IPR013210: Leucine-rich repeat-containing N-terminal, plant-type; IPR032675: Leucine-rich repeat domain, L domain-like	GO:0005515 MF: protein binding	G	PF08263; PF00560	IPR001611; IPR013210; IPR032675	GO:0005515
TraesCS3A02G401900.1	"-	2.56452	"-	2.52013	"-	"-	"-	"-	***	tr|M8AV99|M8AV99_AEGTA	Tropinone reductase-like protein	PF13561: Enoyl-(Acyl carrier protein) reductase	IPR002347: Short-chain dehydrogenase/reductase SDR; IPR016040: NAD(P)-binding domain; IPR020904: Short-chain dehydrogenase/reductase, conserved site	GO:0016491 MF: oxidoreductase activity	G	PF13561	IPR002347; IPR016040; IPR020904	GO:0016491
TraesCS3A02G404800.1	-1.62641	"-	"-	"-	"-	"-	"-	"-	***	AT1G57680.3	plasminogen activator inhibitor	"-	IPR016971: Uncharacterised conserved protein UCP031277	"-	G	"-	IPR016971	"-
TraesCS3A02G416200.1	"-	"-	"-	-1.90698	"-	"-	"-	"-	*-*	tr|C0P7I7|C0P7I7_MAIZE	Pro-resilin	"-	"-	"-	G	"-	"-	"-
TraesCS3A02G416300.1	"-	"-	"-	-1.99624	"-	"-	"-	"-	--*	AT3G02260.4	auxin transport protein (BIG)	"-	"-	"-	G	"-	"-	"-
TraesCS3A02G419800.1	"-	"-	"-	4.325	"-	"-	"-	"-	***	tr|Q8GXG3|Q8GXG3_ARATH	Bifunctional inhibitor/lipid-transfer protein/seed storage 2S albumin-like protein	PF14368: Probable lipid transfer	IPR016140: Bifunctional inhibitor/plant lipid transfer protein/seed storage helical domain	"-	G	PF14368	IPR016140	"-
TraesCS3A02G435200.1	"-	"-	"-	3.22059	"-	"-	"-	"-	***	tr|M8AWM2|M8AWM2_AEGTA	Serine/threonine-protein kinase	PF01453: D-mannose binding lectin; PF00954: S-locus glycoprotein domain; PF08276: PAN-like domain; PF00069: Protein kinase domain	IPR000719: Protein kinase domain; IPR000858: S-locus glycoprotein domain; IPR001480: Bulb-type lectin domain; IPR003609: PAN/Apple domain; IPR008271: Serine/threonine-protein kinase, active site; IPR011009: Protein kinase-like domain; IPR017441: Protein kinase, ATP binding site; IPR024171: S-receptor-like serine/threonine-protein kinase	GO:0004672 MF: protein kinase activity;GO:0004674 MF: protein serine/threonine kinase activity;GO:0005524 MF: ATP binding;GO:0006468 BP: protein phosphorylation;GO:0048544 BP: recognition of pollen	G	PF01453; PF00954; PF08276; PF00069	IPR000719; IPR000858; IPR001480; IPR003609; IPR008271; IPR011009; IPR017441; IPR024171	GO:0004672; GO:0004674; GO:0005524; GO:0006468; GO:0048544
TraesCS3A02G438800.1	"-	"-	"-	2.63625	"-	"-	"-	"-	--*	sp|P45985|MP2K4_HUMAN	Dual specificity mitogen-activated protein kinase kinase 4	PF08224: Domain of unknown function (DUF1719)	IPR013181: Protein of unknown function DUF1719	"-	G	PF08224	IPR013181	"-
TraesCS3A02G440300.1	1.90059	"-	"-	"-	2.15687	"-	"-	"-	*-*	tr|M7YX48|M7YX48_TRIUA	Wall-associated receptor kinase 5	PF13947: Wall-associated receptor kinase galacturonan-binding	IPR025287: Wall-associated receptor kinase, galacturonan-binding domain	GO:0030247 MF: polysaccharide binding	G	PF13947	IPR025287	GO:0030247
TraesCS3A02G441700.1	"-	"-	"-	-1.9076	"-	"-	"-	"-	***	tr|A0A072U7R5|A0A072U7R5_MEDTR	Receptor-like kinase	PF00069: Protein kinase domain	IPR000719: Protein kinase domain; IPR011009: Protein kinase-like domain	GO:0004672 MF: protein kinase activity;GO:0005524 MF: ATP binding;GO:0006468 BP: protein phosphorylation	G	PF00069	IPR000719; IPR011009	GO:0004672; GO:0005524; GO:0006468
TraesCS3A02G444900.1	3.04228	"-	"-	3.40382	"-	"-	"-	"-	--*	AT4G34310.9	alpha/beta-Hydrolases superfamily protein	"-	"-	"-	G	"-	"-	"-
TraesCS3A02G446000.1	"-	"-	"-	2.17798	3.41655	"-	"-	"-	*-*	tr|Q2EZ11|Q2EZ11_ORYSI	Leucine-rich repeat receptor kinase-like protein	PF08263: Leucine rich repeat N-terminal domain; PF13855: Leucine rich repeat	IPR001611: Leucine-rich repeat; IPR013210: Leucine-rich repeat-containing N-terminal, plant-type; IPR032675: Leucine-rich repeat domain, L domain-like	GO:0005515 MF: protein binding	G	PF08263; PF13855	IPR001611; IPR013210; IPR032675	GO:0005515
TraesCS3A02G448800.1	"-	"-	"-	1.29369	"-	"-	"-	"-	***	tr|B9RYZ2|B9RYZ2_RICCO	Alcohol dehydrogenase, putative	PF08240: Alcohol dehydrogenase GroES-like domain; PF00107: Zinc-binding dehydrogenase	IPR002328: Alcohol dehydrogenase, zinc-type, conserved site; IPR011032: GroES-like; IPR013149: Alcohol dehydrogenase, C-terminal; IPR013154: Alcohol dehydrogenase, N-terminal; IPR016040: NAD(P)-binding domain; IPR020843: Polyketide synthase, enoylreductase domain	GO:0008270 MF: zinc ion binding;GO:0016491 MF: oxidoreductase activity;GO:0055114 BP: oxidation-reduction process	G	PF08240; PF00107	IPR002328; IPR011032; IPR013149; IPR013154; IPR016040; IPR020843	GO:0008270; GO:0016491; GO:0055114
TraesCS3A02G458400.1	"-	"-	"-	2.92647	"-	"-	"-	"-	--*	AT1G53000.2	Nucleotide-diphospho-sugar transferases superfamily protein	"-	"-	"-	G	"-	"-	"-
TraesCS3A02G458900.1	"-	"-	"-	-3.09142	"-	"-	"-	"-	--*	AT1G33770.1	Protein kinase superfamily protein	"-	"-	"-	G	"-	"-	"-
TraesCS3A02G459200.1	2.86271	"-	"-	"-	"-	"-	"-	"-	*-*	AT4G26540.1	Leucine-rich repeat receptor-like protein kinase family protein	PF08263: Leucine rich repeat N-terminal domain	IPR013210: Leucine-rich repeat-containing N-terminal, plant-type; IPR032675: Leucine-rich repeat domain, L domain-like	"-	G	PF08263	IPR013210; IPR032675	"-
TraesCS3A02G463100.1	"-	"-	"-	-1.7615	"-	"-	"-	"-	***	tr|B6T4H2|B6T4H2_MAIZE	F-box domain containing protein	"-	IPR001810: F-box domain	GO:0005515 MF: protein binding	TE?	"-	IPR001810	GO:0005515
TraesCS3A02G470600.1	"-	"-	"-	-2.74398	"-	"-	"-	"-	***	tr|M8C6K6|M8C6K6_AEGTA	Jasmonate O-methyltransferase	PF03492: SAM dependent carboxyl methyltransferase	IPR005299: SAM dependent carboxyl methyltransferase; IPR029063: S-adenosyl-L-methionine-dependent methyltransferase	GO:0008168 MF: methyltransferase activity	G	PF03492	IPR005299; IPR029063	GO:0008168
TraesCS3A02G471900.1	"-	"-	"-	4.88911	"-	"-	"-	"-	***	tr|M8BDU1|M8BDU1_AEGTA	Basic 7S globulin	PF14543: Xylanase inhibitor N-terminal; PF14541: Xylanase inhibitor C-terminal	IPR021109: Aspartic peptidase domain; IPR032799: Xylanase inhibitor, C-terminal; IPR032861: Xylanase inhibitor, N-terminal; IPR033121: Peptidase family A1 domain	"-	G	PF14543; PF14541	IPR021109; IPR032799; IPR032861; IPR033121	"-
TraesCS3A02G475600.1	"-	"-	"-	1.44296	"-	"-	"-	"-	***	tr|A0A0A1G5X8|A0A0A1G5X8_MANES	Phosphate transporter	PF07690: Major Facilitator Superfamily	IPR011701: Major facilitator superfamily; IPR020846: Major facilitator superfamily domain	GO:0016021 CC: integral component of membrane;GO:0055085 BP: transmembrane transport	G	PF07690	IPR011701; IPR020846	GO:0016021; GO:0055085
TraesCS3A02G477500.1	2.4512	"-	"-	"-	"-	"-	"-	"-	***	tr|M7YEJ3|M7YEJ3_TRIUA	Eukaryotic peptide chain release factor subunit 1-1	PF03463: eRF1 domain 1; PF03464: eRF1 domain 2; PF03465: eRF1 domain 3	IPR004403: Peptide chain release factor eRF1/aRF1; IPR005140: eRF1 domain 1/Pelota-like; IPR005141: eRF1 domain 2; IPR005142: eRF1 domain 3; IPR024049: Peptide Chain Release Factor eRF1/aRF1, N-terminal; IPR029064: 50S ribosomal protein L30e-like	GO:0005737 CC: cytoplasm;GO:0006415 BP: translational termination;GO:0016149 MF: translation release factor activity, codon specific	G	PF03463; PF03464; PF03465	IPR004403; IPR005140; IPR005141; IPR005142; IPR024049; IPR029064	GO:0005737; GO:0006415; GO:0016149
TraesCS3A02G478800.1	-10.5294	"-	"-	"-	"-	"-	"-	"-	***	tr|A0A1D5V831|A0A1D5V831_WHEAT	S-formylglutathione hydrolase	PF00756: Putative esterase	IPR000801: Putative esterase; IPR029058: Alpha/Beta hydrolase fold	"-	G	PF00756	IPR000801; IPR029058	"-
TraesCS3A02G478800.2	4.50284	"-	"-	"-	"-	"-	"-	"-	***	tr|A0A1D5V831|A0A1D5V831_WHEAT	S-formylglutathione hydrolase	PF00756: Putative esterase	IPR000801: Putative esterase; IPR014186: S-formylglutathione hydrolase; IPR029058: Alpha/Beta hydrolase fold	GO:0018738 MF: S-formylglutathione hydrolase activity;GO:0046294 BP: formaldehyde catabolic process	G	PF00756	IPR000801; IPR014186; IPR029058	GO:0018738; GO:0046294
TraesCS3A02G478800.3	-23.5392	21.9663	"-	"-	"-	"-	"-	"-	***	tr|M7ZF22|M7ZF22_TRIUA	S-formylglutathione hydrolase	PF00756: Putative esterase	IPR000801: Putative esterase; IPR029058: Alpha/Beta hydrolase fold	"-	G	PF00756	IPR000801; IPR029058	"-
TraesCS3A02G480400.1	"-	7.81505	6.23247	5.24344	5.928	"-	"-	"-	***	tr|Q9XEN7|Q9XEN7_WHEAT	Beta-1,3-glucanase	PF00332: Glycosyl hydrolases family 17	IPR000490: Glycoside hydrolase family 17; IPR017853: Glycoside hydrolase superfamily	GO:0004553 MF: hydrolase activity, hydrolyzing O-glycosyl compounds;GO:0005975 BP: carbohydrate metabolic process	G	PF00332	IPR000490; IPR017853	GO:0004553; GO:0005975
TraesCS3A02G481500.1	4.63572	"-	"-	3.0218	"-	"-	"-	"-	***	tr|Q9XEN5|Q9XEN5_WHEAT	Beta-1,3-glucanase	PF00332: Glycosyl hydrolases family 17	IPR000490: Glycoside hydrolase family 17; IPR017853: Glycoside hydrolase superfamily	GO:0004553 MF: hydrolase activity, hydrolyzing O-glycosyl compounds;GO:0005975 BP: carbohydrate metabolic process	G	PF00332	IPR000490; IPR017853	GO:0004553; GO:0005975
TraesCS3A02G481600.1	"-	"-	"-	10.3281	"-	"-	"-	"-	***	tr|Q8W4V0|Q8W4V0_ORYSA	Endo-1,3-beta-glucanase	PF00332: Glycosyl hydrolases family 17	IPR000490: Glycoside hydrolase family 17; IPR017853: Glycoside hydrolase superfamily	GO:0004553 MF: hydrolase activity, hydrolyzing O-glycosyl compounds;GO:0005975 BP: carbohydrate metabolic process	G	PF00332	IPR000490; IPR017853	GO:0004553; GO:0005975
TraesCS3A02G482200.1	6.23901	5.02109	5.45444	4.4816	"-	"-	"-	"-	***	tr|Q4JK90|Q4JK90_WHEAT	Beta-1,3-glucanase	PF00332: Glycosyl hydrolases family 17	IPR000490: Glycoside hydrolase family 17; IPR017853: Glycoside hydrolase superfamily	GO:0004553 MF: hydrolase activity, hydrolyzing O-glycosyl compounds;GO:0005975 BP: carbohydrate metabolic process	G	PF00332	IPR000490; IPR017853	GO:0004553; GO:0005975
TraesCS3A02G483000.1	19.9298	8.75641	8.5351	7.40447	"-	"-	"-	"-	***	tr|Q4JH28|Q4JH28_WHEAT	Beta-1,3-glucanase	PF00332: Glycosyl hydrolases family 17	IPR000490: Glycoside hydrolase family 17; IPR017853: Glycoside hydrolase superfamily	GO:0004553 MF: hydrolase activity, hydrolyzing O-glycosyl compounds;GO:0005975 BP: carbohydrate metabolic process	G	PF00332	IPR000490; IPR017853	GO:0004553; GO:0005975
TraesCS3A02G483100.1	"-	9.01972	"-	10.072	9.78425	"-	"-	"-	***	tr|Q4JH28|Q4JH28_WHEAT	Beta-1,3-glucanase	PF00332: Glycosyl hydrolases family 17	IPR000490: Glycoside hydrolase family 17; IPR017853: Glycoside hydrolase superfamily	GO:0004553 MF: hydrolase activity, hydrolyzing O-glycosyl compounds;GO:0005975 BP: carbohydrate metabolic process	G	PF00332	IPR000490; IPR017853	GO:0004553; GO:0005975
TraesCS3A02G488700.1	1.57949	"-	"-	1.88989	"-	"-	"-	"-	*-*	tr|A9PIE9|A9PIE9_POPTR	Calmodulin-like family protein	PF13499: EF-hand domain pair	IPR002048: EF-hand domain; IPR011992: EF-hand domain pair; IPR018247: EF-Hand 1, calcium-binding site	GO:0005509 MF: calcium ion binding	G	PF13499	IPR002048; IPR011992; IPR018247	GO:0005509
TraesCS3A02G494800.1	"-	5.02716	6.2817	"-	"-	"-	"-	"-	***	tr|Q5QPZ5|Q5QPZ5_WHEAT	Glycosyltransferase	PF04577: Protein of unknown function (DUF563)	IPR007657: Glycosyltransferase 61	GO:0016757 MF: transferase activity, transferring glycosyl groups	G	PF04577	IPR007657	GO:0016757
TraesCS3A02G495300.1	"-	"-	"-	5.16955	"-	"-	"-	"-	***	tr|F2Z9R4|F2Z9R4_NICBE	NAD kinase	PF01513: ATP-NAD kinase	IPR002504: NAD kinase; IPR016064: NAD kinase/diacylglycerol kinase-like domain; IPR017437: ATP-NAD kinase, PpnK-type, all-beta; IPR017438: Inorganic polyphosphate/ATP-NAD kinase, domain 1	GO:0003951 MF: NAD+ kinase activity;GO:0006741 BP: NADP biosynthetic process;GO:0008152 BP: metabolic process;GO:0019674 BP: NAD metabolic process	G	PF01513	IPR002504; IPR016064; IPR017437; IPR017438	GO:0003951; GO:0006741; GO:0008152; GO:0019674
TraesCS3A02G498700.1	"-	"-	"-	"-	-4.50685	"-	"-	"-	***	tr|A0A072U3F4|A0A072U3F4_MEDTR	Phospholipase A1	PF01764: Lipase (class 3)	IPR002921: Fungal lipase-like domain; IPR029058: Alpha/Beta hydrolase fold	GO:0006629 BP: lipid metabolic process	G	PF01764	IPR002921; IPR029058	GO:0006629
TraesCS3A02G501700.1	2.65232	"-	"-	2.51368	"-	"-	"-	"-	-**	tr|E0CW49|E0CW49_9ORYZ	Expressed protein-RZ53	"-	"-	"-	G	"-	"-	"-
TraesCS3A02G510900.1	"-	5.69157	4.52515	7.15041	8.05662	"-	"-	"-	***	tr|A0A1D6D7R5|A0A1D6D7R5_WHEAT	Peroxidase	PF00141: Peroxidase	IPR000823: Plant peroxidase; IPR002016: Haem peroxidase, plant/fungal/bacterial; IPR010255: Haem peroxidase; IPR019793: Peroxidases heam-ligand binding site; IPR019794: Peroxidase, active site	GO:0004601 MF: peroxidase activity;GO:0006979 BP: response to oxidative stress;GO:0020037 MF: heme binding;GO:0055114 BP: oxidation-reduction process	G	PF00141	IPR000823; IPR002016; IPR010255; IPR019793; IPR019794	GO:0004601; GO:0006979; GO:0020037; GO:0055114
TraesCS3A02G517100.1	"-	5.86373	5.02349	8.42805	6.70432	"-	"-	"-	***	sp|P83343|PR4_PRUPE	Pathogenesis-related protein PR-4	PF00967: Barwin family	IPR001153: Barwin domain; IPR009009: RlpA-like protein, double-psi beta-barrel domain; IPR018226: Barwin, conserved site	GO:0042742 BP: defense response to bacterium;GO:0050832 BP: defense response to fungus	G	PF00967	IPR001153; IPR009009; IPR018226	GO:0042742; GO:0050832
TraesCS3A02G518200.1	8.52011	"-	"-	"-	4.03633	"-	"-	"-	***	tr|Q6ZL91|Q6ZL91_ORYSJ	F-box domain containing protein-like	"-	"-	"-	TE?	"-	"-	"-
TraesCS3A02G521700.1	"-	"-	"-	2.04126	"-	"-	"-	"-	*-*	AT3G25490.1	Protein kinase family protein	"-	"-	"-	G	"-	"-	"-
TraesCS3A02G526400.1	"-	"-	"-	2.42691	"-	"-	"-	"-	*-*	AT5G02600.2	Heavy metal transport/detoxification superfamily protein	PF00403: Heavy-metal-associated domain	IPR006121: Heavy metal-associated domain, HMA	GO:0030001 BP: metal ion transport;GO:0046872 MF: metal ion binding	G	PF00403	IPR006121	GO:0030001; GO:0046872
TraesCS3B02G001400.1	1.57517	"-	"-	"-	"-	"-	"-	"-	--*	sp|G5E8Z2|TAF4B_MOUSE	Transcription initiation factor TFIID subunit 4B	"-	"-	"-	G	"-	"-	"-
TraesCS3B02G004800.1	-1.85729	"-	"-	1.4403	"-	"-	"-	"-	*-*	tr|A0A0K9NXK1|A0A0K9NXK1_ZOSMR	Peptidyl-prolyl cis-trans isomerase	"-	"-	"-	G	"-	"-	"-
TraesCS3B02G006300.1	2.33264	"-	"-	"-	"-	"-	"-	"-	--*	sp|Q5ZI08|SPT5H_CHICK	Transcription elongation factor SPT5	"-	"-	"-	G	"-	"-	"-
TraesCS3B02G006800.1	7.28058	"-	"-	"-	4.77716	"-	"-	"-	***	tr|G7KBN8|G7KBN8_MEDTR	Transmembrane protein, putative	"-	"-	"-	G	"-	"-	"-
TraesCS3B02G013100.1	-3.74754	"-	"-	"-	"-	"-	"-	"-	***	tr|A0A0E0MGX8|A0A0E0MGX8_ORYPU	Glycosyltransferase	PF00201: UDP-glucoronosyl and UDP-glucosyl transferase	IPR002213: UDP-glucuronosyl/UDP-glucosyltransferase	GO:0008152 BP: metabolic process;GO:0016758 MF: transferase activity, transferring hexosyl groups	G	PF00201	IPR002213	GO:0008152; GO:0016758
TraesCS3B02G014700.1	11.4611	"-	"-	"-	"-	"-	"-	"-	--*	sp|A2BY34|PLSY_PROM5	Glycerol-3-phosphate acyltransferase	"-	"-	"-	G	"-	"-	"-
TraesCS3B02G017400.1	"-	"-	"-	-1.97281	"-	"-	"-	"-	*-*	tr|G7L4J2|G7L4J2_MEDTR	Nuclear transcription factor Y subunit B	PF00808: Histone-like transcription factor (CBF/NF-Y) and archaeal histone	IPR003956: Transcription factor, NFYB/HAP3, conserved site; IPR003958: Transcription factor CBF/NF-Y/archaeal histone domain; IPR009072: Histone-fold	GO:0005634 CC: nucleus;GO:0006355 BP: regulation of transcription, DNA-templated;GO:0043565 MF: sequence-specific DNA binding;GO:0046982 MF: protein heterodimerization activity	G	PF00808	IPR003956; IPR003958; IPR009072	GO:0005634; GO:0006355; GO:0043565; GO:0046982
TraesCS3B02G024200.1	"-	8.73471	7.96086	9.74049	10.1953	"-	"-	"-	***	tr|C6ZS18|C6ZS18_SOYBN	Receptor-like protein kinase	PF01657: Salt stress response/antifungal; PF00069: Protein kinase domain	IPR000719: Protein kinase domain; IPR002902: Gnk2-homologous domain; IPR008271: Serine/threonine-protein kinase, active site; IPR011009: Protein kinase-like domain; IPR017441: Protein kinase, ATP binding site	GO:0004672 MF: protein kinase activity;GO:0005524 MF: ATP binding;GO:0006468 BP: protein phosphorylation	G	PF01657; PF00069	IPR000719; IPR002902; IPR008271; IPR011009; IPR017441	GO:0004672; GO:0005524; GO:0006468
TraesCS3B02G030600.1	1.24877	"-	"-	"-	"-	"-	"-	"-	***	tr|Q9XHQ2|Q9XHQ2_HORVU	Receptor-like kinase	PF13947: Wall-associated receptor kinase galacturonan-binding; PF00069: Protein kinase domain	IPR000719: Protein kinase domain; IPR008271: Serine/threonine-protein kinase, active site; IPR011009: Protein kinase-like domain; IPR017441: Protein kinase, ATP binding site; IPR025287: Wall-associated receptor kinase, galacturonan-binding domain	GO:0004672 MF: protein kinase activity;GO:0005524 MF: ATP binding;GO:0006468 BP: protein phosphorylation;GO:0030247 MF: polysaccharide binding	G	PF13947; PF00069	IPR000719; IPR008271; IPR011009; IPR017441; IPR025287	GO:0004672; GO:0005524; GO:0006468; GO:0030247
TraesCS3B02G042000.1	-1.77225	"-	"-	"-	"-	"-	"-	"-	--*	AT2G18760.7	chromatin remodeling 8	"-	"-	"-	G	"-	"-	"-
TraesCS3B02G045500.1	"-	"-	"-	2.43884	"-	"-	"-	"-	***	tr|B9IEB3|B9IEB3_POPTR	Calcium binding family protein	PF13499: EF-hand domain pair	IPR002048: EF-hand domain; IPR011992: EF-hand domain pair; IPR018247: EF-Hand 1, calcium-binding site	GO:0005509 MF: calcium ion binding	G	PF13499	IPR002048; IPR011992; IPR018247	GO:0005509
TraesCS3B02G059000.1	-6.05065	"-	"-	"-	"-	"-	"-	"-	***	tr|G7KUD5|G7KUD5_MEDTR	Receptor-like kinase	PF13947: Wall-associated receptor kinase galacturonan-binding; PF14380: Wall-associated receptor kinase C-terminal; PF00069: Protein kinase domain	IPR000719: Protein kinase domain; IPR008271: Serine/threonine-protein kinase, active site; IPR011009: Protein kinase-like domain; IPR017441: Protein kinase, ATP binding site; IPR025287: Wall-associated receptor kinase, galacturonan-binding domain; IPR032872: Wall-associated receptor kinase, C-terminal	GO:0004672 MF: protein kinase activity;GO:0005524 MF: ATP binding;GO:0006468 BP: protein phosphorylation;GO:0030247 MF: polysaccharide binding	G	PF13947; PF14380; PF00069	IPR000719; IPR008271; IPR011009; IPR017441; IPR025287; IPR032872	GO:0004672; GO:0005524; GO:0006468; GO:0030247
TraesCS3B02G081500.2	-3.00831	"-	"-	"-	"-	"-	"-	"-	***	tr|B9A1G4|B9A1G4_ORYSJ	NBS-LRR disease resistance protein	PF00931: NB-ARC domain	IPR002182: NB-ARC; IPR003591: Leucine-rich repeat, typical subtype; IPR011991: Winged helix-turn-helix DNA-binding domain; IPR027417: P-loop containing nucleoside triphosphate hydrolase; IPR032675: Leucine-rich repeat domain, L domain-like	GO:0043531 MF: ADP binding	G	PF00931	IPR002182; IPR003591; IPR011991; IPR027417; IPR032675	GO:0043531
TraesCS3B02G086900.1	"-	2.0264	2.39579	1.97053	2.05578	"-	"-	"-	***	tr|A0A077RQ16|A0A077RQ16_WHEAT	Serine/threonine-protein kinase	PF01453: D-mannose binding lectin; PF00954: S-locus glycoprotein domain; PF08276: PAN-like domain; PF00069: Protein kinase domain	IPR000719: Protein kinase domain; IPR000858: S-locus glycoprotein domain; IPR001480: Bulb-type lectin domain; IPR003609: PAN/Apple domain; IPR008271: Serine/threonine-protein kinase, active site; IPR011009: Protein kinase-like domain; IPR017441: Protein kinase, ATP binding site; IPR024171: S-receptor-like serine/threonine-protein kinase	GO:0004672 MF: protein kinase activity;GO:0004674 MF: protein serine/threonine kinase activity;GO:0005524 MF: ATP binding;GO:0006468 BP: protein phosphorylation;GO:0048544 BP: recognition of pollen	G	PF01453; PF00954; PF08276; PF00069	IPR000719; IPR000858; IPR001480; IPR003609; IPR008271; IPR011009; IPR017441; IPR024171	GO:0004672; GO:0004674; GO:0005524; GO:0006468; GO:0048544
TraesCS3B02G091400.1	"-	"-	"-	-3.32028	"-	"-	"-	"-	***	tr|Q2QLJ2|Q2QLJ2_ORYSJ	Cytochrome P450 family protein, expressed	PF00067: Cytochrome P450	IPR001128: Cytochrome P450; IPR002401: Cytochrome P450, E-class, group I; IPR017972: Cytochrome P450, conserved site	GO:0005506 MF: iron ion binding;GO:0016705 MF: oxidoreductase activity, acting on paired donors, with incorporation or reduction of molecular oxygen;GO:0020037 MF: heme binding;GO:0055114 BP: oxidation-reduction process	G	PF00067	IPR001128; IPR002401; IPR017972	GO:0005506; GO:0016705; GO:0020037; GO:0055114
TraesCS3B02G099900.2	"-	"-	"-	-2.53693	"-	"-	"-	"-	***	tr|A0A061DTZ5|A0A061DTZ5_THECC	Cytochrome P450 family protein	PF00067: Cytochrome P450	IPR001128: Cytochrome P450; IPR002401: Cytochrome P450, E-class, group I	GO:0005506 MF: iron ion binding;GO:0016705 MF: oxidoreductase activity, acting on paired donors, with incorporation or reduction of molecular oxygen;GO:0020037 MF: heme binding;GO:0055114 BP: oxidation-reduction process	G	PF00067	IPR001128; IPR002401	GO:0005506; GO:0016705; GO:0020037; GO:0055114
TraesCS3B02G099900.3	"-	"-	"-	-1.80189	-2.50145	"-	"-	"-	***	tr|A0A061DTZ5|A0A061DTZ5_THECC	Cytochrome P450 family protein	PF00067: Cytochrome P450	IPR001128: Cytochrome P450; IPR002401: Cytochrome P450, E-class, group I	GO:0005506 MF: iron ion binding;GO:0016705 MF: oxidoreductase activity, acting on paired donors, with incorporation or reduction of molecular oxygen;GO:0020037 MF: heme binding;GO:0055114 BP: oxidation-reduction process	G	PF00067	IPR001128; IPR002401	GO:0005506; GO:0016705; GO:0020037; GO:0055114
TraesCS3B02G114700.1	-2.30456	"-	"-	"-	"-	"-	"-	"-	--*	sp|Q08DR0|PHF6_BOVIN	PHD finger protein 6	"-	"-	"-	G	"-	"-	"-
TraesCS3B02G122600.1	"-	"-	"-	1.21173	"-	"-	"-	"-	***	tr|W5D653|W5D653_WHEAT	PRA1 family protein	PF03208: PRA1 family protein	IPR004895: Prenylated rab acceptor PRA1	"-	G	PF03208	IPR004895	"-
TraesCS3B02G132400.1	"-	"-	"-	1.9901	"-	"-	"-	"-	***	tr|N1QWD5|N1QWD5_AEGTA	3'-N-debenzoyl-2'-deoxytaxol N-benzoyltransferase	PF02458: Transferase family	IPR003480: Transferase	GO:0016747 MF: transferase activity, transferring acyl groups other than amino-acyl groups	G	PF02458	IPR003480	GO:0016747
TraesCS3B02G132700.1	"-	"-	"-	1.71559	"-	"-	"-	"-	--*	sp|Q2L2M5|SYT_BORA1	Threonine--tRNA ligase	"-	"-	"-	G	"-	"-	"-
TraesCS3B02G137400.1	"-	"-	"-	-3.16751	-3.12045	"-	"-	"-	***	tr|A0A077RTX0|A0A077RTX0_WHEAT	Glycosyltransferase	PF00201: UDP-glucoronosyl and UDP-glucosyl transferase	IPR002213: UDP-glucuronosyl/UDP-glucosyltransferase	GO:0008152 BP: metabolic process;GO:0016758 MF: transferase activity, transferring hexosyl groups	G	PF00201	IPR002213	GO:0008152; GO:0016758
TraesCS3B02G138900.1	"-	"-	"-	2.34953	"-	"-	"-	"-	***	tr|A0A1E5V1B3|A0A1E5V1B3_9POAL	3'-N-debenzoyl-2'-deoxytaxol N-benzoyltransferase	PF02458: Transferase family	IPR003480: Transferase	GO:0016747 MF: transferase activity, transferring acyl groups other than amino-acyl groups	G	PF02458	IPR003480	GO:0016747
TraesCS3B02G141200.1	"-	"-	2.02589	"-	"-	"-	"-	"-	***	tr|A0A061E0T1|A0A061E0T1_THECC	Alpha/beta-Hydrolases superfamily protein, putative	PF07859: alpha/beta hydrolase fold	IPR013094: Alpha/beta hydrolase fold-3; IPR029058: Alpha/Beta hydrolase fold; IPR033140: Lipase, GDXG, putative serine active site	GO:0008152 BP: metabolic process;GO:0016787 MF: hydrolase activity	G	PF07859	IPR013094; IPR029058; IPR033140	GO:0008152; GO:0016787
TraesCS3B02G143300.1	"-	"-	"-	1.97171	"-	"-	"-	"-	***	tr|A0A1D5WT26|A0A1D5WT26_WHEAT	Glycosyltransferase	PF00201: UDP-glucoronosyl and UDP-glucosyl transferase	IPR002213: UDP-glucuronosyl/UDP-glucosyltransferase	GO:0008152 BP: metabolic process;GO:0016758 MF: transferase activity, transferring hexosyl groups	G	PF00201	IPR002213	GO:0008152; GO:0016758
TraesCS3B02G144300.1	"-	"-	"-	1.41879	"-	"-	"-	"-	***	tr|A0A1D5WT27|A0A1D5WT27_WHEAT	Glycosyltransferase	PF00201: UDP-glucoronosyl and UDP-glucosyl transferase	IPR002213: UDP-glucuronosyl/UDP-glucosyltransferase	GO:0008152 BP: metabolic process;GO:0016758 MF: transferase activity, transferring hexosyl groups	G	PF00201	IPR002213	GO:0008152; GO:0016758
TraesCS3B02G144400.1	"-	"-	"-	3.66712	"-	"-	"-	"-	***	tr|B2CW78|B2CW78_WHEAT	Glycosyltransferase	PF00201: UDP-glucoronosyl and UDP-glucosyl transferase	IPR002213: UDP-glucuronosyl/UDP-glucosyltransferase	GO:0008152 BP: metabolic process;GO:0016758 MF: transferase activity, transferring hexosyl groups	G	PF00201	IPR002213	GO:0008152; GO:0016758
TraesCS3B02G144800.1	"-	"-	"-	2.57504	"-	"-	"-	"-	***	tr|W5D5K2|W5D5K2_WHEAT	Glycosyltransferase	PF00201: UDP-glucoronosyl and UDP-glucosyl transferase	IPR002213: UDP-glucuronosyl/UDP-glucosyltransferase	GO:0008152 BP: metabolic process;GO:0016758 MF: transferase activity, transferring hexosyl groups	G	PF00201	IPR002213	GO:0008152; GO:0016758
TraesCS3B02G150200.1	"-	"-	"-	6.8338	8.75171	"-	"-	"-	***	tr|A0A061GZL6|A0A061GZL6_THECC	Alpha/beta-Hydrolases superfamily protein	PF07859: alpha/beta hydrolase fold	IPR013094: Alpha/beta hydrolase fold-3; IPR029058: Alpha/Beta hydrolase fold	GO:0008152 BP: metabolic process;GO:0016787 MF: hydrolase activity	G	PF07859	IPR013094; IPR029058	GO:0008152; GO:0016787
TraesCS3B02G160300.1	"-	"-	"-	-2.8504	"-	"-	"-	"-	***	tr|A0A0B2S7X4|A0A0B2S7X4_GLYSO	Lachrymatory-factor synthase	PF10604: Polyketide cyclase / dehydrase and lipid transport	IPR019587: Polyketide cyclase/dehydrase; IPR023393: START-like domain	"-	G	PF10604	IPR019587; IPR023393	"-
TraesCS3B02G164700.1	"-	"-	"-	2.62746	1.8578	"-	"-	"-	***	tr|B9RT88|B9RT88_RICCO	Ring finger protein, putative	PF13639: Ring finger domain	IPR001841: Zinc finger, RING-type; IPR013083: Zinc finger, RING/FYVE/PHD-type	GO:0005515 MF: protein binding;GO:0008270 MF: zinc ion binding	G	PF13639	IPR001841; IPR013083	GO:0005515; GO:0008270
TraesCS3B02G168300.1	"-	"-	"-	-2.27887	"-	"-	"-	"-	***	tr|A0A1D1YYM8|A0A1D1YYM8_9ARAE	Peptide-N4-(N-acetyl-beta-glucosaminyl)asparagine amidase A	PF12222: Peptide N-acetyl-beta-D-glucosaminyl asparaginase amidase A	IPR021102: Peptide-N4-(N-acetyl-beta-glucosaminyl)asparagine amidase A	"-	G	PF12222	IPR021102	"-
TraesCS3B02G169300.1	"-	"-	"-	-2.49676	-1.97276	"-	"-	"-	***	tr|W5D3E6|W5D3E6_WHEAT	Non-specific serine/threonine protein kinase	PF00069: Protein kinase domain; PF03822: NAF domain	IPR000719: Protein kinase domain; IPR004041: NAF domain; IPR008271: Serine/threonine-protein kinase, active site; IPR011009: Protein kinase-like domain; IPR017441: Protein kinase, ATP binding site; IPR018451: NAF/FISL domain	GO:0004672 MF: protein kinase activity;GO:0005524 MF: ATP binding;GO:0006468 BP: protein phosphorylation;GO:0007165 BP: signal transduction	G	PF00069; PF03822	IPR000719; IPR004041; IPR008271; IPR011009; IPR017441; IPR018451	GO:0004672; GO:0005524; GO:0006468; GO:0007165
TraesCS3B02G174700.1	2.95726	"-	"-	"-	"-	"-	"-	"-	***	tr|B9RX67|B9RX67_RICCO	Kinase, putative	PF00069: Protein kinase domain	IPR000719: Protein kinase domain; IPR011009: Protein kinase-like domain	GO:0004672 MF: protein kinase activity;GO:0005524 MF: ATP binding;GO:0006468 BP: protein phosphorylation	G	PF00069	IPR000719; IPR011009	GO:0004672; GO:0005524; GO:0006468
TraesCS3B02G180100.1	"-	"-	"-	-1.70912	"-	"-	"-	"-	***	tr|A0A1D1ZE27|A0A1D1ZE27_9ARAE	Glyoxylate reductase/hydroxypyruvate reductase	PF00389: D-isomer specific 2-hydroxyacid dehydrogenase, catalytic domain; PF02826: D-isomer specific 2-hydroxyacid dehydrogenase, NAD binding domain	IPR006139: D-isomer specific 2-hydroxyacid dehydrogenase, catalytic domain; IPR006140: D-isomer specific 2-hydroxyacid dehydrogenase, NAD-binding domain; IPR016040: NAD(P)-binding domain	GO:0008152 BP: metabolic process;GO:0016616 MF: oxidoreductase activity, acting on the CH-OH group of donors, NAD or NADP as acceptor;GO:0051287 MF: NAD binding;GO:0055114 BP: oxidation-reduction process	G	PF00389; PF02826	IPR006139; IPR006140; IPR016040	GO:0008152; GO:0016616; GO:0051287; GO:0055114
TraesCS3B02G188200.1	"-	-2.81797	"-	"-	"-	"-	"-	"-	***	tr|A0A0S1S4D0|A0A0S1S4D0_9POAL	Ycf68	PF10839: Protein of unknown function (DUF2647)	IPR022546: Uncharacterised protein family Ycf68	"-	G	PF10839	IPR022546	"-
TraesCS3B02G189800.1	"-	"-	"-	-1.53381	"-	"-	"-	"-	***	tr|B9GXS3|B9GXS3_POPTR	Glutaredoxin family protein	PF00462: Glutaredoxin	IPR002109: Glutaredoxin; IPR012336: Thioredoxin-like fold	GO:0009055 MF: electron carrier activity;GO:0015035 MF: protein disulfide oxidoreductase activity;GO:0045454 BP: cell redox homeostasis	G	PF00462	IPR002109; IPR012336	GO:0009055; GO:0015035; GO:0045454
TraesCS3B02G196900.1	"-	"-	"-	2.56289	"-	"-	"-	"-	***	tr|A0A072TJU7|A0A072TJU7_MEDTR	Lectin receptor kinase	PF00139: Legume lectin domain; PF00069: Protein kinase domain	IPR000719: Protein kinase domain; IPR001220: Legume lectin domain; IPR008271: Serine/threonine-protein kinase, active site; IPR011009: Protein kinase-like domain; IPR013320: Concanavalin A-like lectin/glucanase domain; IPR017441: Protein kinase, ATP binding site; IPR019825: Legume lectin, beta chain, Mn/Ca-binding site	GO:0004672 MF: protein kinase activity;GO:0005524 MF: ATP binding;GO:0006468 BP: protein phosphorylation;GO:0030246 MF: carbohydrate binding	G	PF00139; PF00069	IPR000719; IPR001220; IPR008271; IPR011009; IPR013320; IPR017441; IPR019825	GO:0004672; GO:0005524; GO:0006468; GO:0030246
TraesCS3B02G204300.1	"-	"-	"-	1.28639	"-	"-	"-	"-	*-*	tr|M0RH95|M0RH95_MUSAM	Peptidyl-prolyl cis-trans isomerase	"-	"-	"-	G	"-	"-	"-
TraesCS3B02G232000.1	"-	"-	"-	1.07624	"-	"-	"-	"-	***	tr|A0A1E5UXH7|A0A1E5UXH7_9POAL	Exocyst complex component SEC15B	PF04091: Exocyst complex subunit Sec15-like	IPR007225: Exocyst complex component EXOC6/Sec15	GO:0000145 CC: exocyst;GO:0006904 BP: vesicle docking involved in exocytosis	G	PF04091	IPR007225	GO:0000145; GO:0006904
TraesCS3B02G234900.1	"-	1.15399	"-	"-	"-	"-	"-	"-	***	tr|A0A0A9DAK9|A0A0A9DAK9_ARUDO	Protein transport protein Sec61 beta subunit	PF03911: Sec61beta family	IPR016482: Protein transport protein SecG/Sec61-beta/Sbh; IPR030671: Protein transport Sec61-beta/Sbh	GO:0005784 CC: Sec61 translocon complex;GO:0006886 BP: intracellular protein transport	G	PF03911	IPR016482; IPR030671	GO:0005784; GO:0006886
TraesCS3B02G239400.1	"-	"-	"-	2.49646	"-	"-	"-	"-	***	AT5G12010.1	nuclease	PF13359: DDE superfamily endonuclease	IPR027806: Harbinger transposase-derived nuclease domain	"-	TE?	PF13359	IPR027806	"-
TraesCS3B02G252400.1	"-	"-	"-	-1.54263	"-	"-	"-	"-	***	tr|G7L1V8|G7L1V8_MEDTR	Aldo/keto reductase family oxidoreductase	PF00248: Aldo/keto reductase family	IPR023210: NADP-dependent oxidoreductase domain	"-	G	PF00248	IPR023210	"-
TraesCS3B02G253000.1	"-	"-	"-	-2.03949	"-	"-	"-	"-	***	tr|A0A097PQW0|A0A097PQW0_9LILI	Pectin lyase-like superfamily protein	PF00295: Glycosyl hydrolases family 28	IPR000743: Glycoside hydrolase, family 28; IPR006626: Parallel beta-helix repeat; IPR011050: Pectin lyase fold/virulence factor; IPR012334: Pectin lyase fold	GO:0004650 MF: polygalacturonase activity;GO:0005975 BP: carbohydrate metabolic process	G	PF00295	IPR000743; IPR006626; IPR011050; IPR012334	GO:0004650; GO:0005975
TraesCS3B02G285700.1	"-	"-	"-	-1.26433	"-	"-	"-	"-	***	tr|Q69J07|Q69J07_ORYSJ	Kelch repeat-containing F-box-like protein	"-	IPR015915: Kelch-type beta propeller	GO:0005515 MF: protein binding	TE?	"-	IPR015915	GO:0005515
TraesCS3B02G291900.1	"-	"-	"-	2.17795	"-	"-	"-	"-	***	tr|A0A077RTG3|A0A077RTG3_WHEAT	Serine/threonine-protein kinase	PF01453: D-mannose binding lectin; PF00954: S-locus glycoprotein domain; PF00069: Protein kinase domain	IPR000719: Protein kinase domain; IPR000742: EGF-like domain; IPR000858: S-locus glycoprotein domain; IPR001480: Bulb-type lectin domain; IPR008271: Serine/threonine-protein kinase, active site; IPR011009: Protein kinase-like domain; IPR017441: Protein kinase, ATP binding site; IPR024171: S-receptor-like serine/threonine-protein kinase	GO:0004672 MF: protein kinase activity;GO:0004674 MF: protein serine/threonine kinase activity;GO:0005515 MF: protein binding;GO:0005524 MF: ATP binding;GO:0006468 BP: protein phosphorylation;GO:0048544 BP: recognition of pollen	G	PF01453; PF00954; PF00069	IPR000719; IPR000742; IPR000858; IPR001480; IPR008271; IPR011009; IPR017441; IPR024171	GO:0004672; GO:0004674; GO:0005515; GO:0005524; GO:0006468; GO:0048544
TraesCS3B02G293000.1	"-	"-	"-	1.4028	"-	"-	"-	"-	***	AT1G25560.1	AP2/B3 transcription factor family protein	PF00847: AP2 domain; PF02362: B3 DNA binding domain	IPR001471: AP2/ERF domain; IPR003340: B3 DNA binding domain; IPR015300: DNA-binding pseudobarrel domain; IPR016177: DNA-binding domain	GO:0003677 MF: DNA binding;GO:0003700 MF: transcription factor activity, sequence-specific DNA binding;GO:0006355 BP: regulation of transcription, DNA-templated	G	PF00847; PF02362	IPR001471; IPR003340; IPR015300; IPR016177	GO:0003677; GO:0003700; GO:0006355
TraesCS3B02G293200.1	"-	8.88465	13.3906	6.51206	12.065	"-	"-	"-	***	tr|A0A077RF77|A0A077RF77_WHEAT	Chitinase	PF00187: Chitin recognition protein; PF00182: Chitinase class I	IPR000726: Glycoside hydrolase, family 19, catalytic; IPR001002: Chitin-binding, type 1; IPR016283: Glycoside hydrolase, family 19; IPR018371: Chitin-binding, type 1, conserved site; IPR023346: Lysozyme-like domain	GO:0004568 MF: chitinase activity;GO:0005975 BP: carbohydrate metabolic process;GO:0006032 BP: chitin catabolic process;GO:0008061 MF: chitin binding;GO:0016998 BP: cell wall macromolecule catabolic process	G	PF00187; PF00182	IPR000726; IPR001002; IPR016283; IPR018371; IPR023346	GO:0004568; GO:0005975; GO:0006032; GO:0008061; GO:0016998
TraesCS3B02G295000.1	"-	"-	"-	8.52741	"-	"-	"-	"-	***	tr|G7KMN3|G7KMN3_MEDTR	Receptor-like kinase	PF14380: Wall-associated receptor kinase C-terminal; PF07714: Protein tyrosine kinase	IPR000719: Protein kinase domain; IPR001245: Serine-threonine/tyrosine-protein kinase, catalytic domain; IPR008271: Serine/threonine-protein kinase, active site; IPR011009: Protein kinase-like domain; IPR017441: Protein kinase, ATP binding site; IPR032872: Wall-associated receptor kinase, C-terminal	GO:0004672 MF: protein kinase activity;GO:0005524 MF: ATP binding;GO:0006468 BP: protein phosphorylation	G	PF14380; PF07714	IPR000719; IPR001245; IPR008271; IPR011009; IPR017441; IPR032872	GO:0004672; GO:0005524; GO:0006468
TraesCS3B02G299900.1	"-	"-	"-	3.96543	3.07696	"-	"-	"-	--*	sp|Q9SZA4|CDC21_ARATH	Cell division cycle 20.1, cofactor of APC complex	"-	IPR015422: Pyridoxal phosphate-dependent transferase, subdomain 2	GO:0003824 MF: catalytic activity	G	"-	IPR015422	GO:0003824
TraesCS3B02G301700.1	1.5342	"-	"-	"-	"-	"-	"-	"-	*-*	tr|M8AC57|M8AC57_TRIUA	U3 small nucleolar RNA-associated protein 18-like protein	PF07893: Protein of unknown function (DUF1668)	IPR012871: Protein of unknown function DUF1677, Oryza sativa	"-	G	PF07893	IPR012871	"-
TraesCS3B02G301800.1	2.45667	"-	"-	"-	"-	"-	"-	"-	*-*	tr|M8AC57|M8AC57_TRIUA	U3 small nucleolar RNA-associated protein 18-like protein	PF07893: Protein of unknown function (DUF1668)	IPR012871: Protein of unknown function DUF1677, Oryza sativa	"-	G	PF07893	IPR012871	"-
TraesCS3B02G303200.1	3.9748	"-	"-	3.48799	"-	"-	"-	"-	***	tr|A0A0C9RSM4|A0A0C9RSM4_9SPER	TSA: Wollemia nobilis Ref_Wollemi_Transcript_14910_3291 transcribed RNA sequence	PF11145: Protein of unknown function (DUF2921)	IPR021319: Protein of unknown function DUF2921	"-	G	PF11145	IPR021319	"-
TraesCS3B02G303700.1	1.96544	"-	"-	-1.40128	"-	"-	"-	"-	***	tr|A0A0F7J4D3|A0A0F7J4D3_9ASPA	Chlororespiratory reduction 41	"-	"-	"-	G	"-	"-	"-
TraesCS3B02G313500.1	"-	"-	"-	-2.7563	"-	"-	"-	"-	***	tr|A0A1D5W2A7|A0A1D5W2A7_WHEAT	Glycosyltransferase	PF00201: UDP-glucoronosyl and UDP-glucosyl transferase	IPR002213: UDP-glucuronosyl/UDP-glucosyltransferase	GO:0008152 BP: metabolic process;GO:0016758 MF: transferase activity, transferring hexosyl groups	G	PF00201	IPR002213	GO:0008152; GO:0016758
TraesCS3B02G319700.1	11.0476	"-	"-	"-	"-	"-	"-	"-	***	tr|W9RW78|W9RW78_9ROSA	F-box protein	PF03478: Protein of unknown function (DUF295)	IPR005174: Domain unknown function DUF295	"-	TE?	PF03478	IPR005174	"-
TraesCS3B02G319800.1	11.4434	"-	"-	"-	"-	"-	"-	"-	***	tr|Q6ZLE2|Q6ZLE2_ORYSJ	F-box protein family-like	PF03478: Protein of unknown function (DUF295)	IPR005174: Domain unknown function DUF295	"-	TE?	PF03478	IPR005174	"-
TraesCS3B02G319900.1	10.0907	"-	"-	"-	"-	"-	"-	"-	*-*	tr|Q6ZCS3|Q6ZCS3_ORYSJ	F-box protein family-like	PF03478: Protein of unknown function (DUF295)	IPR005174: Domain unknown function DUF295	"-	TE?	PF03478	IPR005174	"-
TraesCS3B02G320000.1	10.1457	"-	"-	"-	"-	"-	"-	"-	***	tr|W9RW78|W9RW78_9ROSA	F-box protein	PF03478: Protein of unknown function (DUF295)	IPR005174: Domain unknown function DUF295	"-	TE?	PF03478	IPR005174	"-
TraesCS3B02G321200.1	"-	"-	"-	-1.24699	"-	"-	"-	"-	--*	sp|Q91196|MX2_ONCMY	Interferon-induced GTP-binding protein Mx2	"-	"-	"-	G	"-	"-	"-
TraesCS3B02G321300.1	"-	"-	"-	2.05614	"-	"-	"-	"-	***	tr|A0A0U2RTH9|A0A0U2RTH9_ORYSA	NBS-LRR-like resistance protein	PF00931: NB-ARC domain	IPR002182: NB-ARC; IPR027417: P-loop containing nucleoside triphosphate hydrolase	GO:0043531 MF: ADP binding	G	PF00931	IPR002182; IPR027417	GO:0043531
TraesCS3B02G322000.1	"-	"-	"-	3.13308	"-	"-	"-	"-	***	tr|A0A1E5VT98|A0A1E5VT98_9POAL	Inorganic pyrophosphatase 2	PF06888: Putative Phosphatase	IPR006384: Pyridoxal phosphate phosphatase-related; IPR016965: Phosphatase PHOSPHO-type; IPR023214: HAD-like domain	GO:0016791 MF: phosphatase activity	G	PF06888	IPR006384; IPR016965; IPR023214	GO:0016791
TraesCS3B02G327500.1	"-	"-	"-	-1.02151	"-	"-	"-	"-	***	tr|G7JSU8|G7JSU8_MEDTR	Callose synthase-like protein	PF14288: 1,3-beta-glucan synthase subunit FKS1, domain-1; PF02364: 1,3-beta-glucan synthase component	IPR003440: Glycosyl transferase, family 48; IPR026899: 1,3-beta-glucan synthase subunit FKS1-like, domain-1	GO:0000148 CC: 1,3-beta-D-glucan synthase complex;GO:0003843 MF: 1,3-beta-D-glucan synthase activity;GO:0006075 BP: (1->3)-beta-D-glucan biosynthetic process;GO:0016020 CC: membrane	G	PF14288; PF02364	IPR003440; IPR026899	GO:0000148; GO:0003843; GO:0006075; GO:0016020
TraesCS3B02G329000.1	"-	"-	"-	-1.14019	"-	"-	"-	"-	***	tr|B9S114|B9S114_RICCO	Katanin p60 ATPase-containing subunit, putative	PF00004: ATPase family associated with various cellular activities (AAA)	IPR003593: AAA+ ATPase domain; IPR003959: ATPase, AAA-type, core; IPR027417: P-loop containing nucleoside triphosphate hydrolase	GO:0005524 MF: ATP binding	G	PF00004	IPR003593; IPR003959; IPR027417	GO:0005524
TraesCS3B02G333400.1	"-	"-	"-	-2.77422	-2.31572	"-	"-	"-	***	tr|B6TZ02|B6TZ02_MAIZE	TCP family transcription factor containing protein	PF03634: TCP family transcription factor	IPR005333: Transcription factor, TCP; IPR017887: Transcription factor TCP subgroup	"-	G	PF03634	IPR005333; IPR017887	"-
TraesCS3B02G333800.1	"-	"-	"-	1.41211	"-	"-	"-	"-	***	tr|B9RAG8|B9RAG8_RICCO	Exocyst complex component, putative	PF03081: Exo70 exocyst complex subunit	IPR004140: Exocyst complex component Exo70; IPR016159: Cullin repeat-like-containing domain	GO:0000145 CC: exocyst;GO:0006887 BP: exocytosis	G	PF03081	IPR004140; IPR016159	GO:0000145; GO:0006887
TraesCS3B02G338900.1	"-	"-	"-	3.86074	"-	"-	"-	"-	***	tr|E7CWB5|E7CWB5_WHEAT	Lectin receptor kinase	PF00139: Legume lectin domain; PF00069: Protein kinase domain	IPR000719: Protein kinase domain; IPR001220: Legume lectin domain; IPR008271: Serine/threonine-protein kinase, active site; IPR011009: Protein kinase-like domain; IPR013320: Concanavalin A-like lectin/glucanase domain; IPR017441: Protein kinase, ATP binding site	GO:0004672 MF: protein kinase activity;GO:0005524 MF: ATP binding;GO:0006468 BP: protein phosphorylation;GO:0030246 MF: carbohydrate binding	G	PF00139; PF00069	IPR000719; IPR001220; IPR008271; IPR011009; IPR013320; IPR017441	GO:0004672; GO:0005524; GO:0006468; GO:0030246
TraesCS3B02G346300.1	-9.2465	"-	"-	"-	"-	"-	"-	"-	***	tr|A0A1E5WL26|A0A1E5WL26_9POAL	PP2A regulatory subunit TAP46	PF07893: Protein of unknown function (DUF1668)	IPR012871: Protein of unknown function DUF1677, Oryza sativa	"-	G	PF07893	IPR012871	"-
TraesCS3B02G348700.1	-4.08723	"-	"-	"-	"-	"-	"-	"-	***	tr|Q84MX7|Q84MX7_ORYSJ	F-box domain containing protein	PF03478: Protein of unknown function (DUF295)	IPR005174: Domain unknown function DUF295	"-	TE?	PF03478	IPR005174	"-
TraesCS3B02G356300.1	"-	3.04002	2.54979	5.64899	2.97254	"-	"-	"-	--*	sp|Q0HW67|FADR_SHESR	Fatty acid metabolism regulator protein	"-	"-	"-	G	"-	"-	"-
TraesCS3B02G357000.1	"-	"-	"-	2.31182	2.43137	"-	"-	"-	***	tr|A0A1D5W0P4|A0A1D5W0P4_WHEAT	Non-lysosomal glucosylceramidase	PF12215: beta-glucosidase 2, glycosyl-hydrolase family 116 N-term; PF04685: Glycosyl-hydrolase family 116, catalytic region	IPR006775: Glycosyl-hydrolase family 116, catalytic region; IPR008928: Six-hairpin glycosidase-like; IPR014551: Beta-glucosidase GBA2-type; IPR024462: Glycosyl-hydrolase family 116, N-terminal	GO:0003824 MF: catalytic activity;GO:0004348 MF: glucosylceramidase activity;GO:0004553 MF: hydrolase activity, hydrolyzing O-glycosyl compounds;GO:0006680 BP: glucosylceramide catabolic process;GO:0016020 CC: membrane	G	PF12215; PF04685	IPR006775; IPR008928; IPR014551; IPR024462	GO:0003824; GO:0004348; GO:0004553; GO:0006680; GO:0016020
TraesCS3B02G357600.1	"-	"-	"-	-6.22738	"-	"-	"-	"-	***	tr|B9RBB0|B9RBB0_RICCO	Ethylene-responsive transcription factor, putative	PF00847: AP2 domain	IPR001471: AP2/ERF domain; IPR016177: DNA-binding domain	GO:0003677 MF: DNA binding;GO:0003700 MF: transcription factor activity, sequence-specific DNA binding;GO:0006355 BP: regulation of transcription, DNA-templated	G	PF00847	IPR001471; IPR016177	GO:0003677; GO:0003700; GO:0006355
TraesCS3B02G360900.1	"-	"-	"-	-3.20269	"-	"-	"-	"-	***	tr|C0PNB5|C0PNB5_MAIZE	BZIP transcription factor	PF07716: Basic region leucine zipper	IPR004827: Basic-leucine zipper domain	GO:0003700 MF: transcription factor activity, sequence-specific DNA binding;GO:0006355 BP: regulation of transcription, DNA-templated;GO:0043565 MF: sequence-specific DNA binding	G	PF07716	IPR004827	GO:0003700; GO:0006355; GO:0043565
TraesCS3B02G361600.1	"-	"-	"-	1.19468	1.17727	"-	"-	"-	***	tr|T2DP55|T2DP55_PHAVU	Sugar phosphate/phosphate translocator	PF03151: Triose-phosphate Transporter family	IPR004853: Sugar phosphate transporter domain	"-	G	PF03151	IPR004853	"-
TraesCS3B02G362800.1	"-	"-	"-	2.58606	"-	"-	"-	"-	***	tr|A0A067XVF0|A0A067XVF0_CICAR	UDP-glycosyltransferase	PF00201: UDP-glucoronosyl and UDP-glucosyl transferase	IPR002213: UDP-glucuronosyl/UDP-glucosyltransferase	GO:0008152 BP: metabolic process;GO:0016758 MF: transferase activity, transferring hexosyl groups	G	PF00201	IPR002213	GO:0008152; GO:0016758
TraesCS3B02G362900.1	"-	"-	"-	2.16637	"-	"-	"-	"-	***	tr|A0A067XTI9|A0A067XTI9_CICAR	UDP-glycosyltransferase	PF00201: UDP-glucoronosyl and UDP-glucosyl transferase	IPR002213: UDP-glucuronosyl/UDP-glucosyltransferase	GO:0008152 BP: metabolic process;GO:0016758 MF: transferase activity, transferring hexosyl groups	G	PF00201	IPR002213	GO:0008152; GO:0016758
TraesCS3B02G364400.1	7.8424	"-	"-	"-	"-	"-	"-	"-	***	tr|E7CWB1|E7CWB1_WHEAT	Lectin receptor kinase	PF00139: Legume lectin domain; PF00069: Protein kinase domain	IPR000719: Protein kinase domain; IPR001220: Legume lectin domain; IPR008271: Serine/threonine-protein kinase, active site; IPR011009: Protein kinase-like domain; IPR013320: Concanavalin A-like lectin/glucanase domain; IPR017441: Protein kinase, ATP binding site	GO:0004672 MF: protein kinase activity;GO:0005524 MF: ATP binding;GO:0006468 BP: protein phosphorylation;GO:0030246 MF: carbohydrate binding	G	PF00139; PF00069	IPR000719; IPR001220; IPR008271; IPR011009; IPR013320; IPR017441	GO:0004672; GO:0005524; GO:0006468; GO:0030246
TraesCS3B02G372300.1	"-	"-	"-	-2.70481	-2.4154	"-	"-	"-	***	tr|G7II68|G7II68_MEDTR	LURP-one-like protein	PF04525: LURP-one-related	IPR007612: LURP1-related protein domain; IPR025659: Tubby C-terminal-like domain	"-	G	PF04525	IPR007612; IPR025659	"-
TraesCS3B02G380000.1	"-	"-	"-	-1.26821	"-	"-	"-	"-	***	tr|W5D3H3|W5D3H3_WHEAT	PRA1 family protein	PF03208: PRA1 family protein	IPR004895: Prenylated rab acceptor PRA1	"-	G	PF03208	IPR004895	"-
TraesCS3B02G390100.1	"-	"-	"-	2.67354	"-	"-	"-	"-	***	tr|A0A1D6DP76|A0A1D6DP76_WHEAT	Histone H2B	PF00125: Core histone H2A/H2B/H3/H4	IPR000558: Histone H2B; IPR007125: Histone H2A/H2B/H3; IPR009072: Histone-fold	GO:0000786 CC: nucleosome;GO:0003677 MF: DNA binding;GO:0046982 MF: protein heterodimerization activity	G	PF00125	IPR000558; IPR007125; IPR009072	GO:0000786; GO:0003677; GO:0046982
TraesCS3B02G393800.1	-2.51936	"-	"-	"-	"-	"-	"-	"-	***	tr|A0A0K9NWX1|A0A0K9NWX1_ZOSMR	Nodulin-like / Major Facilitator Superfamily protein	PF06813: Nodulin-like; PF07690: Major Facilitator Superfamily	IPR010658: Nodulin-like; IPR011701: Major facilitator superfamily; IPR020846: Major facilitator superfamily domain	GO:0016021 CC: integral component of membrane;GO:0055085 BP: transmembrane transport	G	PF06813; PF07690	IPR010658; IPR011701; IPR020846	GO:0016021; GO:0055085
TraesCS3B02G412000.1	"-	"-	"-	2.00593	1.76773	"-	"-	"-	***	tr|W9RW78|W9RW78_9ROSA	F-box protein	PF00646: F-box domain; PF03478: Protein of unknown function (DUF295)	IPR001810: F-box domain; IPR005174: Domain unknown function DUF295	GO:0005515 MF: protein binding	TE?	PF00646; PF03478	IPR001810; IPR005174	GO:0005515
TraesCS3B02G415900.1	"-	"-	"-	-1.11748	"-	"-	"-	"-	***	tr|A0A1D5VR79|A0A1D5VR79_WHEAT	Amidophosphoribosyltransferase	PF13537: Glutamine amidotransferase domain; PF00156: Phosphoribosyl transferase domain	IPR000836: Phosphoribosyltransferase domain; IPR005854: Amidophosphoribosyltransferase; IPR017932: Glutamine amidotransferase type 2 domain; IPR029055: Nucleophile aminohydrolases, N-terminal; IPR029057: Phosphoribosyltransferase-like	GO:0004044 MF: amidophosphoribosyltransferase activity;GO:0009113 BP: purine nucleobase biosynthetic process;GO:0009116 BP: nucleoside metabolic process	G	PF13537; PF00156	IPR000836; IPR005854; IPR017932; IPR029055; IPR029057	GO:0004044; GO:0009113; GO:0009116
TraesCS3B02G420500.1	"-	"-	"-	-1.83838	-2.00865	"-	"-	"-	***	tr|B9N3K0|B9N3K0_POPTR	Leucine-rich repeat receptor-like protein kinase	PF08263: Leucine rich repeat N-terminal domain; PF13855: Leucine rich repeat	IPR001611: Leucine-rich repeat; IPR003591: Leucine-rich repeat, typical subtype; IPR013210: Leucine-rich repeat-containing N-terminal, plant-type; IPR032675: Leucine-rich repeat domain, L domain-like	GO:0005515 MF: protein binding	G	PF08263; PF13855	IPR001611; IPR003591; IPR013210; IPR032675	GO:0005515
TraesCS3B02G434200.1	"-	6.45225	"-	9.24894	"-	"-	"-	"-	*-*	tr|C0LGE9|C0LGE9_ARATH	Leucine-rich repeat receptor-like protein kinase	PF13855: Leucine rich repeat	IPR001611: Leucine-rich repeat; IPR032675: Leucine-rich repeat domain, L domain-like	GO:0005515 MF: protein binding	G	PF13855	IPR001611; IPR032675	GO:0005515
TraesCS3B02G435100.1	"-	"-	"-	"-	-1.21944	"-	"-	"-	***	tr|M8AV99|M8AV99_AEGTA	Tropinone reductase-like protein	PF13561: Enoyl-(Acyl carrier protein) reductase	IPR002347: Short-chain dehydrogenase/reductase SDR; IPR016040: NAD(P)-binding domain; IPR020904: Short-chain dehydrogenase/reductase, conserved site	GO:0016491 MF: oxidoreductase activity	G	PF13561	IPR002347; IPR016040; IPR020904	GO:0016491
TraesCS3B02G436300.1	"-	"-	"-	3.15577	3.29297	"-	"-	"-	--*	tr|S5WCG8|S5WCG8_9FABA	Legume-specific protein	"-	"-	"-	G	"-	"-	"-
TraesCS3B02G451800.1	-2.59672	"-	"-	"-	"-	"-	"-	"-	--*	AT2G28290.6	P-loop containing nucleoside triphosphate hydrolases superfamily protein	"-	"-	"-	G	"-	"-	"-
TraesCS3B02G455200.1	"-	"-	"-	5.25233	3.81087	"-	"-	"-	***	tr|D7MKH4|D7MKH4_ARALL	Protease inhibitor/seed storage/lipid transfer protein family protein	PF14368: Probable lipid transfer	IPR016140: Bifunctional inhibitor/plant lipid transfer protein/seed storage helical domain	"-	G	PF14368	IPR016140	"-
TraesCS3B02G457700.1	"-	"-	"-	-2.13705	"-	"-	"-	"-	***	AT1G06620.1	2-oxoglutarate (2OG) and Fe(II)-dependent oxygenase superfamily protein	PF14226: non-haem dioxygenase in morphine synthesis N-terminal; PF03171: 2OG-Fe(II) oxygenase superfamily	IPR005123: Oxoglutarate/iron-dependent dioxygenase; IPR026992: Non-haem dioxygenase N-terminal domain; IPR027443: Isopenicillin N synthase-like	GO:0016491 MF: oxidoreductase activity;GO:0055114 BP: oxidation-reduction process	G	PF14226; PF03171	IPR005123; IPR026992; IPR027443	GO:0016491; GO:0055114
TraesCS3B02G468500.1	"-	"-	"-	"-	2.59026	"-	"-	"-	--*	AT1G22610.1	C2 calcium/lipid-binding plant phosphoribosyltransferase family protein	"-	"-	"-	G	"-	"-	"-
TraesCS3B02G479300.1	5.28075	"-	"-	2.85618	"-	"-	"-	"-	***	tr|A0A0U2RTH9|A0A0U2RTH9_ORYSA	NBS-LRR-like resistance protein	"-	IPR027417: P-loop containing nucleoside triphosphate hydrolase	"-	G	"-	IPR027417	"-
TraesCS3B02G479400.1	"-	"-	"-	3.93508	"-	"-	"-	"-	--*	sp|B1JNC4|RHAR_YERPY	HTH-type transcriptional activator RhaR	"-	"-	"-	G	"-	"-	"-
TraesCS3B02G480000.1	"-	"-	2.7021	2.67845	2.79684	"-	"-	"-	--*	AT5G56610.1	Phosphotyrosine protein phosphatases superfamily protein	"-	"-	"-	G	"-	"-	"-
TraesCS3B02G484000.1	"-	1.53109	"-	1.66769	"-	"-	"-	"-	***	tr|B9SAQ1|B9SAQ1_RICCO	Beta-glucosidase, putative	PF00232: Glycosyl hydrolase family 1	IPR001360: Glycoside hydrolase family 1; IPR017853: Glycoside hydrolase superfamily; IPR033132: Glycosyl hydrolases family 1, N-terminal conserved site	GO:0004553 MF: hydrolase activity, hydrolyzing O-glycosyl compounds;GO:0005975 BP: carbohydrate metabolic process	G	PF00232	IPR001360; IPR017853; IPR033132	GO:0004553; GO:0005975
TraesCS3B02G484200.1	"-	"-	"-	-8.47691	"-	"-	"-	"-	***	tr|B9SAQ1|B9SAQ1_RICCO	Beta-glucosidase, putative	PF00232: Glycosyl hydrolase family 1	IPR001360: Glycoside hydrolase family 1; IPR017853: Glycoside hydrolase superfamily; IPR033132: Glycosyl hydrolases family 1, N-terminal conserved site	GO:0004553 MF: hydrolase activity, hydrolyzing O-glycosyl compounds;GO:0005975 BP: carbohydrate metabolic process	G	PF00232	IPR001360; IPR017853; IPR033132	GO:0004553; GO:0005975
TraesCS3B02G486700.1	"-	"-	"-	-3.05922	"-	"-	"-	"-	--*	sp|C3LU24|HFLD_VIBCM	High frequency lysogenization protein HflD homolog	"-	"-	"-	G	"-	"-	"-
TraesCS3B02G489500.1	"-	"-	"-	-2.21762	"-	"-	"-	"-	***	tr|A0A1E5V2Y6|A0A1E5V2Y6_9POAL	Flowering-promoting factor 1-like protein 1	"-	"-	"-	G	"-	"-	"-
TraesCS3B02G498500.1	-18.1126	20.0537	"-	"-	"-	"-	"-	"-	--*	sp|Q60542|ZEB1_MESAU	Zinc finger E-box-binding homeobox 1	"-	"-	"-	TE?	"-	"-	"-
TraesCS3B02G498900.1	-2.21469	"-	-1.8651	-1.52304	"-	"-	"-	"-	*-*	AT4G26540.1	Leucine-rich repeat receptor-like protein kinase family protein	PF08263: Leucine rich repeat N-terminal domain	IPR013210: Leucine-rich repeat-containing N-terminal, plant-type; IPR032675: Leucine-rich repeat domain, L domain-like	"-	G	PF08263	IPR013210; IPR032675	"-
TraesCS3B02G506900.1	"-	"-	2.07467	"-	2.07788	"-	"-	"-	--*	sp|P0CA72|VF169_ASFWA	Transmembrane protein B169L	"-	"-	"-	G	"-	"-	"-
TraesCS3B02G511100.1	"-	"-	"-	-1.39837	"-	"-	"-	"-	--*	sp|A9A6L7|SYT_METM6	Threonine--tRNA ligase	"-	"-	"-	G	"-	"-	"-
TraesCS3B02G519100.1	"-	"-	"-	1.2426	"-	"-	"-	"-	***	tr|A0A0A1G5X8|A0A0A1G5X8_MANES	Phosphate transporter	PF07690: Major Facilitator Superfamily	IPR011701: Major facilitator superfamily; IPR020846: Major facilitator superfamily domain	GO:0016021 CC: integral component of membrane;GO:0055085 BP: transmembrane transport	G	PF07690	IPR011701; IPR020846	GO:0016021; GO:0055085
TraesCS3B02G522300.1	-22.9156	"-	"-	"-	"-	"-	"-	"-	***	tr|S5A8C3|S5A8C3_TRIMO	S-formylglutathione hydrolase	PF00756: Putative esterase	IPR000801: Putative esterase; IPR014186: S-formylglutathione hydrolase; IPR029058: Alpha/Beta hydrolase fold	GO:0018738 MF: S-formylglutathione hydrolase activity;GO:0046294 BP: formaldehyde catabolic process	G	PF00756	IPR000801; IPR014186; IPR029058	GO:0018738; GO:0046294
TraesCS3B02G524700.1	3.30233	"-	"-	"-	"-	"-	"-	"-	***	tr|Q8W4V0|Q8W4V0_ORYSA	Endo-1,3-beta-glucanase	PF00332: Glycosyl hydrolases family 17	IPR000490: Glycoside hydrolase family 17; IPR017853: Glycoside hydrolase superfamily	GO:0004553 MF: hydrolase activity, hydrolyzing O-glycosyl compounds;GO:0005975 BP: carbohydrate metabolic process	G	PF00332	IPR000490; IPR017853	GO:0004553; GO:0005975
TraesCS3B02G525000.1	"-	7.81937	7.47577	7.13811	6.37719	"-	"-	"-	***	tr|Q9XEN7|Q9XEN7_WHEAT	Beta-1,3-glucanase	PF00332: Glycosyl hydrolases family 17	IPR000490: Glycoside hydrolase family 17; IPR017853: Glycoside hydrolase superfamily	GO:0004553 MF: hydrolase activity, hydrolyzing O-glycosyl compounds;GO:0005975 BP: carbohydrate metabolic process	G	PF00332	IPR000490; IPR017853	GO:0004553; GO:0005975
TraesCS3B02G526000.1	"-	8.9989	9.65808	10.0939	7.90934	"-	"-	"-	***	tr|Q9XEN7|Q9XEN7_WHEAT	Beta-1,3-glucanase	PF00332: Glycosyl hydrolases family 17	IPR000490: Glycoside hydrolase family 17; IPR017853: Glycoside hydrolase superfamily	GO:0004553 MF: hydrolase activity, hydrolyzing O-glycosyl compounds;GO:0005975 BP: carbohydrate metabolic process	G	PF00332	IPR000490; IPR017853	GO:0004553; GO:0005975
TraesCS3B02G526700.1	4.95314	"-	"-	3.58109	"-	"-	"-	"-	***	tr|Q8W4V0|Q8W4V0_ORYSA	Endo-1,3-beta-glucanase	PF00332: Glycosyl hydrolases family 17	IPR000490: Glycoside hydrolase family 17; IPR017853: Glycoside hydrolase superfamily	GO:0004553 MF: hydrolase activity, hydrolyzing O-glycosyl compounds;GO:0005975 BP: carbohydrate metabolic process	G	PF00332	IPR000490; IPR017853	GO:0004553; GO:0005975
TraesCS3B02G528500.1	5.5775	5.49714	5.12242	4.66412	5.13623	"-	"-	"-	***	tr|Q1ERG2|Q1ERG2_WHEAT	Endo-beta-1,3-glucanase	PF00332: Glycosyl hydrolases family 17	IPR000490: Glycoside hydrolase family 17; IPR017853: Glycoside hydrolase superfamily	GO:0004553 MF: hydrolase activity, hydrolyzing O-glycosyl compounds;GO:0005975 BP: carbohydrate metabolic process	G	PF00332	IPR000490; IPR017853	GO:0004553; GO:0005975
TraesCS3B02G529700.1	"-	14.1242	10.4331	9.4307	13.5332	"-	"-	"-	***	tr|Q4JH28|Q4JH28_WHEAT	Beta-1,3-glucanase	PF00332: Glycosyl hydrolases family 17	IPR000490: Glycoside hydrolase family 17; IPR017853: Glycoside hydrolase superfamily	GO:0004553 MF: hydrolase activity, hydrolyzing O-glycosyl compounds;GO:0005975 BP: carbohydrate metabolic process	G	PF00332	IPR000490; IPR017853	GO:0004553; GO:0005975
TraesCS3B02G532200.1	"-	1.71045	"-	"-	"-	"-	"-	"-	***	tr|A0A077S4K0|A0A077S4K0_WHEAT	Protein disulfide-isomerase	PF00085: Thioredoxin; PF13848: Thioredoxin-like domain	IPR005788: Disulphide isomerase; IPR005792: Protein disulphide isomerase; IPR012336: Thioredoxin-like fold; IPR013766: Thioredoxin domain; IPR017937: Thioredoxin, conserved site	GO:0005783 CC: endoplasmic reticulum;GO:0016853 MF: isomerase activity;GO:0045454 BP: cell redox homeostasis	G	PF00085; PF13848	IPR005788; IPR005792; IPR012336; IPR013766; IPR017937	GO:0005783; GO:0016853; GO:0045454
TraesCS3B02G536600.1	"-	"-	"-	1.15418	"-	"-	"-	"-	*-*	tr|A9PIE9|A9PIE9_POPTR	Calmodulin-like family protein	PF13499: EF-hand domain pair	IPR002048: EF-hand domain; IPR011992: EF-hand domain pair; IPR018247: EF-Hand 1, calcium-binding site	GO:0005509 MF: calcium ion binding	G	PF13499	IPR002048; IPR011992; IPR018247	GO:0005509
TraesCS3B02G546300.1	"-	"-	"-	2.84377	"-	"-	"-	"-	***	tr|R4WCA1|R4WCA1_9POAL	Cytochrome P450	PF00067: Cytochrome P450	IPR001128: Cytochrome P450; IPR002401: Cytochrome P450, E-class, group I	GO:0005506 MF: iron ion binding;GO:0016705 MF: oxidoreductase activity, acting on paired donors, with incorporation or reduction of molecular oxygen;GO:0020037 MF: heme binding;GO:0055114 BP: oxidation-reduction process	G	PF00067	IPR001128; IPR002401	GO:0005506; GO:0016705; GO:0020037; GO:0055114
TraesCS3B02G555900.1	"-	"-	"-	4.84265	3.67083	"-	"-	"-	***	tr|F4IZB4|F4IZB4_ARATH	Transmembrane protein, putative (DUF247)	PF03140: Plant protein of unknown function	IPR004158: Protein of unknown function DUF247, plant	"-	G	PF03140	IPR004158	"-
TraesCS3B02G563800.1	"-	"-	"-	-1.82532	"-	"-	"-	"-	***	tr|Q9AVM3|Q9AVM3_WHEAT	Cytochrome P450	PF00067: Cytochrome P450	IPR001128: Cytochrome P450; IPR002401: Cytochrome P450, E-class, group I; IPR017972: Cytochrome P450, conserved site	GO:0005506 MF: iron ion binding;GO:0016705 MF: oxidoreductase activity, acting on paired donors, with incorporation or reduction of molecular oxygen;GO:0020037 MF: heme binding;GO:0055114 BP: oxidation-reduction process	G	PF00067	IPR001128; IPR002401; IPR017972	GO:0005506; GO:0016705; GO:0020037; GO:0055114
TraesCS3B02G565200.1	"-	"-	"-	1.38544	"-	"-	"-	"-	***	tr|W5CQC7|W5CQC7_WHEAT	6-phosphogluconate dehydrogenase, decarboxylating	PF03446: NAD binding domain of 6-phosphogluconate dehydrogenase; PF00393: 6-phosphogluconate dehydrogenase, C-terminal domain	IPR006113: 6-phosphogluconate dehydrogenase, decarboxylating; IPR006114: 6-phosphogluconate dehydrogenase, C-terminal; IPR006115: 6-phosphogluconate dehydrogenase, NADP-binding; IPR006183: 6-phosphogluconate dehydrogenase; IPR008927: 6-phosphogluconate dehydrogenase C-terminal domain-like; IPR013328: 6-phosphogluconate dehydrogenase, domain 2; IPR016040: NAD(P)-binding domain	GO:0004616 MF: phosphogluconate dehydrogenase (decarboxylating) activity;GO:0006098 BP: pentose-phosphate shunt;GO:0016491 MF: oxidoreductase activity;GO:0055114 BP: oxidation-reduction process	G	PF03446; PF00393	IPR006113; IPR006114; IPR006115; IPR006183; IPR008927; IPR013328; IPR016040	GO:0004616; GO:0006098; GO:0016491; GO:0055114
TraesCS3B02G575500.1	-1.34351	"-	"-	"-	"-	"-	"-	"-	***	tr|S8DQY0|S8DQY0_9LAMI	Progesterone 5-beta-reductase	"-	IPR016040: NAD(P)-binding domain	"-	G	"-	IPR016040	"-
TraesCS3B02G578600.1	"-	5.28827	"-	6.78941	8.7421	"-	"-	"-	***	tr|A0A1D5W602|A0A1D5W602_WHEAT	Peroxidase	PF00141: Peroxidase	IPR000823: Plant peroxidase; IPR002016: Haem peroxidase, plant/fungal/bacterial; IPR010255: Haem peroxidase; IPR019793: Peroxidases heam-ligand binding site; IPR019794: Peroxidase, active site	GO:0004601 MF: peroxidase activity;GO:0006979 BP: response to oxidative stress;GO:0020037 MF: heme binding;GO:0055114 BP: oxidation-reduction process	G	PF00141	IPR000823; IPR002016; IPR010255; IPR019793; IPR019794	GO:0004601; GO:0006979; GO:0020037; GO:0055114
TraesCS3B02G584700.1	"-	5.86652	5.03042	6.24015	4.2828	"-	"-	"-	***	sp|P83343|PR4_PRUPE	Pathogenesis-related protein PR-4	PF00967: Barwin family	IPR001153: Barwin domain; IPR009009: RlpA-like protein, double-psi beta-barrel domain; IPR018226: Barwin, conserved site	GO:0042742 BP: defense response to bacterium;GO:0050832 BP: defense response to fungus	G	PF00967	IPR001153; IPR009009; IPR018226	GO:0042742; GO:0050832
TraesCS3D02G002100.1	"-	"-	"-	6.43141	"-	"-	"-	"-	***	tr|Q84PD4|Q84PD4_ORYSJ	Receptor kinase-like protein	PF00069: Protein kinase domain	IPR000719: Protein kinase domain; IPR011009: Protein kinase-like domain; IPR017441: Protein kinase, ATP binding site	GO:0004672 MF: protein kinase activity;GO:0005524 MF: ATP binding;GO:0006468 BP: protein phosphorylation	G	PF00069	IPR000719; IPR011009; IPR017441	GO:0004672; GO:0005524; GO:0006468
TraesCS3D02G002200.1	7.87122	"-	"-	3.34947	"-	"-	"-	"-	*-*	tr|Q1EP43|Q1EP43_MUSBA	Protein kinase, putative	PF07714: Protein tyrosine kinase	IPR000719: Protein kinase domain; IPR001245: Serine-threonine/tyrosine-protein kinase, catalytic domain; IPR011009: Protein kinase-like domain	GO:0004672 MF: protein kinase activity;GO:0005524 MF: ATP binding;GO:0006468 BP: protein phosphorylation	G	PF07714	IPR000719; IPR001245; IPR011009	GO:0004672; GO:0005524; GO:0006468
TraesCS3D02G003500.1	3.38797	"-	"-	"-	"-	"-	"-	"-	--*	sp|Q9H3L0|MMAD_HUMAN	Methylmalonic aciduria and homocystinuria type D protein, mitochondrial	"-	"-	"-	G	"-	"-	"-
TraesCS3D02G004600.1	4.22855	"-	"-	-2.55058	"-	"-	"-	"-	***	tr|A0A077RR71|A0A077RR71_WHEAT	Peptidyl-prolyl cis-trans isomerase	PF00160: Cyclophilin type peptidyl-prolyl cis-trans isomerase/CLD	IPR002130: Cyclophilin-type peptidyl-prolyl cis-trans isomerase domain; IPR029000: Cyclophilin-like domain	GO:0000413 BP: protein peptidyl-prolyl isomerization;GO:0003755 MF: peptidyl-prolyl cis-trans isomerase activity;GO:0006457 BP: protein folding	G	PF00160	IPR002130; IPR029000	GO:0000413; GO:0003755; GO:0006457
TraesCS3D02G011800.1	3.2678	"-	"-	"-	"-	"-	"-	"-	***	tr|A0A0B4SVE2|A0A0B4SVE2_WHEAT	Receptor kinase	PF00069: Protein kinase domain	IPR000719: Protein kinase domain; IPR008271: Serine/threonine-protein kinase, active site; IPR011009: Protein kinase-like domain; IPR017441: Protein kinase, ATP binding site	GO:0004672 MF: protein kinase activity;GO:0005524 MF: ATP binding;GO:0006468 BP: protein phosphorylation	G	PF00069	IPR000719; IPR008271; IPR011009; IPR017441	GO:0004672; GO:0005524; GO:0006468
TraesCS3D02G013600.1	4.92568	"-	"-	"-	"-	"-	"-	"-	***	tr|A0A0A6ZK97|A0A0A6ZK97_WHEAT	Receptor-like protein kinase	PF00069: Protein kinase domain	IPR000719: Protein kinase domain; IPR008271: Serine/threonine-protein kinase, active site; IPR011009: Protein kinase-like domain; IPR017441: Protein kinase, ATP binding site	GO:0004672 MF: protein kinase activity;GO:0005524 MF: ATP binding;GO:0006468 BP: protein phosphorylation	G	PF00069	IPR000719; IPR008271; IPR011009; IPR017441	GO:0004672; GO:0005524; GO:0006468
TraesCS3D02G013700.1	5.84323	"-	"-	"-	"-	"-	"-	"-	***	tr|A0A072TQX3|A0A072TQX3_MEDTR	Receptor-like kinase	PF00069: Protein kinase domain	IPR000719: Protein kinase domain; IPR008271: Serine/threonine-protein kinase, active site; IPR011009: Protein kinase-like domain	GO:0004672 MF: protein kinase activity;GO:0005524 MF: ATP binding;GO:0006468 BP: protein phosphorylation	G	PF00069	IPR000719; IPR008271; IPR011009	GO:0004672; GO:0005524; GO:0006468
TraesCS3D02G014200.1	-8.91907	"-	"-	"-	"-	"-	"-	"-	***	tr|Q9M576|Q9M576_ORYSA	Receptor-like protein kinase	PF00069: Protein kinase domain	IPR000719: Protein kinase domain; IPR008271: Serine/threonine-protein kinase, active site; IPR011009: Protein kinase-like domain; IPR017441: Protein kinase, ATP binding site	GO:0004672 MF: protein kinase activity;GO:0005524 MF: ATP binding;GO:0006468 BP: protein phosphorylation	G	PF00069	IPR000719; IPR008271; IPR011009; IPR017441	GO:0004672; GO:0005524; GO:0006468
TraesCS3D02G014500.1	3.17683	"-	"-	"-	"-	"-	"-	"-	***	tr|Q9LL52|Q9LL52_ORYSA	Receptor-like kinase	PF00069: Protein kinase domain	IPR000719: Protein kinase domain; IPR008271: Serine/threonine-protein kinase, active site; IPR011009: Protein kinase-like domain; IPR017441: Protein kinase, ATP binding site	GO:0004672 MF: protein kinase activity;GO:0005524 MF: ATP binding;GO:0006468 BP: protein phosphorylation	G	PF00069	IPR000719; IPR008271; IPR011009; IPR017441	GO:0004672; GO:0005524; GO:0006468
TraesCS3D02G014600.2	"-	"-	"-	1.33179	1.4419	"-	"-	"-	***	tr|Q9M576|Q9M576_ORYSA	Receptor-like protein kinase	PF00069: Protein kinase domain	IPR000719: Protein kinase domain; IPR008271: Serine/threonine-protein kinase, active site; IPR011009: Protein kinase-like domain; IPR017441: Protein kinase, ATP binding site	GO:0004672 MF: protein kinase activity;GO:0005524 MF: ATP binding;GO:0006468 BP: protein phosphorylation	G	PF00069	IPR000719; IPR008271; IPR011009; IPR017441	GO:0004672; GO:0005524; GO:0006468
TraesCS3D02G019300.1	"-	2.58556	"-	2.45646	"-	"-	"-	"-	***	tr|M8A9R3|M8A9R3_TRIUA	3'-N-debenzoyl-2'-deoxytaxol N-benzoyltransferase	PF02458: Transferase family	IPR003480: Transferase	GO:0016747 MF: transferase activity, transferring acyl groups other than amino-acyl groups	G	PF02458	IPR003480	GO:0016747
[truncated: 10,958 more rows]
