# Supplementary material for: Omic characterisation of multi‐component defences against the necrotrophic pathogen Pyrenophora tritici‐repentis in wheat
Source: Plant Biol (Stuttg). 2025 Feb 7;27(3):347–61. doi: 10.1111/plb.13746 (PMC11950905; doi:10.1111/plb.13746)
Supplement: Supplementary file 6 — Table S3. Unique bins of differentially expressed genes (DEGs) found in the wheat lines Robigus and Hereward and their MapMan annotation. [file PLB-27-347-s005.xlsx]

## Sheet: Description
	Table S3: Unique bins of differentially expressed genes (DEGs) found in the wheat lines Robigus and Hereward. The trasnscripts listed were mapped to MapMan bins that were either opposite regulated or showed no significant change in the other wheat line. The significant hour post inoculation (hpi) which the transcript was differentially expressed is indicated. The log2 fold change values (log2FC) …

## Sheet: Robigus
DEGs			MapMan annotation
Gene ID	log2FC	hpi	BinCode	BinName	Description
TraesCS5D02G110900.2	24.6364	96	4.1.2.2.6.4.4	.Amino acid metabolism.biosynthesis.aspartate family.aspartate-derived amino acids.methionine.salvage pathway.bifunctional methylthioribulose-1-phosphate dehydratase and enolase-phosphatase	bifunctional methylthioribulose-1-phosphate dehydratase and enolase-phosphatase (original description: pep chromosome:IWGSC:5D:125802098:125811860:-1 gene:TraesCS5D02G110900 transcript:TraesCS5D02G110900.2 gene_biotype:protein_coding transcript_biotype:protein_coding description:Probable bifunctional methylthioribulose-1-phosphate dehydratase/enolase-phosphatase E1 [Source:UniProtKB/TrEMBL;Acc:A0…	-
TraesCS5A02G098700.3	21.2743	96	4.1.2.2.6.4.4	.Amino acid metabolism.biosynthesis.aspartate family.aspartate-derived amino acids.methionine.salvage pathway.bifunctional methylthioribulose-1-phosphate dehydratase and enolase-phosphatase	bifunctional methylthioribulose-1-phosphate dehydratase and enolase-phosphatase (original description: pep chromosome:IWGSC:5A:139927164:139938342:-1 gene:TraesCS5A02G098700 transcript:TraesCS5A02G098700.3 gene_biotype:protein_coding transcript_biotype:protein_coding description:Probable bifunctional methylthioribulose-1-phosphate dehydratase/enolase-phosphatase E1 [Source:UniProtKB/TrEMBL;Acc:A0…	-
TraesCS3D02G357200.2	21.9073	96	4.1.1.1.4.1.1	.Amino acid metabolism.biosynthesis.glutamate family.glutamate-derived amino acids.proline.main pathway.pyrroline-5-carboxylate synthetase	pyrroline-5-carboxylate synthetase (original description: pep chromosome:IWGSC:3D:469480430:469486268:1 gene:TraesCS3D02G357200 transcript:TraesCS3D02G357200.2 gene_biotype:protein_coding transcript_biotype:protein_coding description:Delta-1-pyrroline-5-carboxylate synthase [Source:UniProtKB/TrEMBL;Acc:A0A077RXE4])	-
TraesCS4A02G131700.6	23.784	48	4.1.1.1.4.3.1	.Amino acid metabolism.biosynthesis.glutamate family.glutamate-derived amino acids.proline.regulation.transcription factor (PHR1)	PHR1 transcription factor involved in proline synthesis regulation (original description: pep chromosome:IWGSC:4A:176537677:176543809:1 gene:TraesCS4A02G131700 transcript:TraesCS4A02G131700.6 gene_biotype:protein_coding transcript_biotype:protein_coding)	-
TraesCS5D02G063700.2	-6.32612	48	4.2.6.1	.Amino acid metabolism.degradation.cysteine.mercaptopyruvate sulfurtransferase	mercaptopyruvate sulfurtransferase (original description: pep chromosome:IWGSC:5D:59038224:59045289:1 gene:TraesCS5D02G063700 transcript:TraesCS5D02G063700.2 gene_biotype:protein_coding transcript_biotype:protein_coding description:Sulfurtransferase [Source:UniProtKB/TrEMBL;Acc:A0A1D6A1U6])	-
TraesCS7B02G319900.2	22.5443	96	3.13.3.2.5	.Carbohydrate metabolism.nucleotide sugar biosynthesis.UDP-D-glucuronic acid biosynthesis.myo-inositol oxidation pathway (MIOP).multifunctional UDP-monosaccharide pyrophosphorylase	multifunctional UDP-monosaccharide pyrophosphorylase (original description: pep chromosome:IWGSC:7B:569945426:569952871:1 gene:TraesCS7B02G319900 transcript:TraesCS7B02G319900.2 gene_biotype:protein_coding transcript_biotype:protein_coding)	-
TraesCS7B02G319900.2	22.7611	48	3.13.3.2.5	.Carbohydrate metabolism.nucleotide sugar biosynthesis.UDP-D-glucuronic acid biosynthesis.myo-inositol oxidation pathway (MIOP).multifunctional UDP-monosaccharide pyrophosphorylase	multifunctional UDP-monosaccharide pyrophosphorylase (original description: pep chromosome:IWGSC:7B:569945426:569952871:1 gene:TraesCS7B02G319900 transcript:TraesCS7B02G319900.2 gene_biotype:protein_coding transcript_biotype:protein_coding)	-
TraesCS4A02G038500.2	20.5941	96	3.13.3.2.1	.Carbohydrate metabolism.nucleotide sugar biosynthesis.UDP-D-glucuronic acid biosynthesis.myo-inositol oxidation pathway (MIOP).myo-inositol-1-phosphate synthase	myo-inositol-1-phosphate synthase (original description: pep chromosome:IWGSC:4A:30556354:30560909:-1 gene:TraesCS4A02G038500 transcript:TraesCS4A02G038500.2 gene_biotype:protein_coding transcript_biotype:protein_coding)	-
TraesCS5B02G284600.1	1.002	48	3.9.2.2	.Carbohydrate metabolism.oxidative pentose phosphate pathway.non-oxidative phase.ribulose-phosphate 3-epimerase	ribulose-phosphate 3-epimerase (original description: pep chromosome:IWGSC:5B:470211786:470215540:-1 gene:TraesCS5B02G284600 transcript:TraesCS5B02G284600.1 gene_biotype:protein_coding transcript_biotype:protein_coding description:Ribulose-phosphate 3-epimerase [Source:UniProtKB/TrEMBL;Acc:W5FIG3])	-
TraesCS3A02G439800.2	29.0793	96	3.9.2.4	.Carbohydrate metabolism.oxidative pentose phosphate pathway.non-oxidative phase.transaldolase	transaldolase (original description: pep chromosome:IWGSC:3A:682976153:682979258:-1 gene:TraesCS3A02G439800 transcript:TraesCS3A02G439800.2 gene_biotype:protein_coding transcript_biotype:protein_coding)	-
TraesCS3A02G439800.2	29.8876	48	3.9.2.4	.Carbohydrate metabolism.oxidative pentose phosphate pathway.non-oxidative phase.transaldolase	transaldolase (original description: pep chromosome:IWGSC:3A:682976153:682979258:-1 gene:TraesCS3A02G439800 transcript:TraesCS3A02G439800.2 gene_biotype:protein_coding transcript_biotype:protein_coding)	-
TraesCS5A02G226600.2	-9.24061	96	3.12.1	.Carbohydrate metabolism.plastidial glycolysis.ATP-dependent phosphofructokinase	ATP-dependent phosphofructokinase (original description: pep chromosome:IWGSC:5A:442352306:442358392:1 gene:TraesCS5A02G226600 transcript:TraesCS5A02G226600.2 gene_biotype:protein_coding transcript_biotype:protein_coding description:ATP-dependent 6-phosphofructokinase [Source:UniProtKB/TrEMBL;Acc:W5EW09])	-
TraesCS3B02G190600.1	1.29879	96	3.2.3.3.1.2	.Carbohydrate metabolism.starch metabolism.degradation.hydrolysis and phosphorolysis.amylase activities.beta amylase	beta amylase (original description: pep chromosome:IWGSC:3B:203555258:203565235:-1 gene:TraesCS3B02G190600 transcript:TraesCS3B02G190600.1 gene_biotype:protein_coding transcript_biotype:protein_coding description:Beta-amylase [Source:UniProtKB/TrEMBL;Acc:A0A341SEF4])	-
TraesCS6A02G085800.3	8.55556	96	3.2.3.3.1.2	.Carbohydrate metabolism.starch metabolism.degradation.hydrolysis and phosphorolysis.amylase activities.beta amylase	beta amylase (original description: pep chromosome:IWGSC:6A:54114528:54120325:-1 gene:TraesCS6A02G085800 transcript:TraesCS6A02G085800.3 gene_biotype:protein_coding transcript_biotype:protein_coding description:Beta-amylase [Source:UniProtKB/TrEMBL;Acc:A0A341WUD3])	-
TraesCS5B02G400000.2	22.5367	96	3.2.3.3.4	.Carbohydrate metabolism.starch metabolism.degradation.hydrolysis and phosphorolysis.plastidial alpha-glucan phosphorylase	plastidial alpha-glucan phosphorylase (original description: pep chromosome:IWGSC:5B:577301899:577309490:-1 gene:TraesCS5B02G400000 transcript:TraesCS5B02G400000.2 gene_biotype:protein_coding transcript_biotype:protein_coding description:Alpha-1,4 glucan phosphorylase [Source:UniProtKB/TrEMBL;Acc:B2LXU4])	-
TraesCS7D02G039500.1	22.4815	96	3.2.3.1.2	.Carbohydrate metabolism.starch metabolism.degradation.phosphorylation.phosphoglucan, water dikinase (PWD)	phosphoglucan, water dikinase (PWD) (original description: pep chromosome:IWGSC:7D:20057020:20069082:-1 gene:TraesCS7D02G039500 transcript:TraesCS7D02G039500.1 gene_biotype:protein_coding transcript_biotype:protein_coding)	-
TraesCS4B02G029700.3	-21.682	48	3.2.1.1	.Carbohydrate metabolism.starch metabolism.granule initiation.initiation factor (PTST2)	starch granule initiation factor (PTST2) (original description: pep chromosome:IWGSC:4B:21937120:21944075:-1 gene:TraesCS4B02G029700 transcript:TraesCS4B02G029700.3 gene_biotype:protein_coding transcript_biotype:protein_coding)	-
TraesCS2A02G346500.1	-1.38885	96	13.1.1.2.7	.Cell cycle organisation.cell cycle control.cyclin-dependent regulation.cyclin-dependent protein kinase complex.catalytic component CDKG	catalytic component CDKG of cyclin-dependent kinase complex (original description: pep chromosome:IWGSC:2A:585136054:585142934:1 gene:TraesCS2A02G346500 transcript:TraesCS2A02G346500.1 gene_biotype:protein_coding transcript_biotype:protein_coding)	-
TraesCS2D02G060000.1	-48.6188	96	13.4.2.4	.Cell cycle organisation.cytokinesis.cell-plate formation.cell-plate-SNARE assembly protein (SEC11/KEULE)	cell-plate-SNARE assembly protein (KEULE) (original description: pep chromosome:IWGSC:2D:24944728:24954432:1 gene:TraesCS2D02G060000 transcript:TraesCS2D02G060000.1 gene_biotype:protein_coding transcript_biotype:protein_coding)	-
TraesCS3B02G297900.1	48.1106	96	13.4.3.5	.Cell cycle organisation.cytokinesis.phragmoplast microtubule organization.microtubule-associated protein (MAP65-3)	microtubule-associated protein (MAP65-3) (original description: pep chromosome:IWGSC:3B:477649530:477654148:-1 gene:TraesCS3B02G297900 transcript:TraesCS3B02G297900.1 gene_biotype:protein_coding transcript_biotype:protein_coding)	-
TraesCS1B02G102200.2	-23.0663	48	13.2.3.5.1	.Cell cycle organisation.DNA replication.elongation.single-stranded-DNA binding RPA complex.component RPA1	component RPA1 of single-stranded-DNA binding RPA complex (original description: pep chromosome:IWGSC:1B:112202566:112210558:-1 gene:TraesCS1B02G102200 transcript:TraesCS1B02G102200.2 gene_biotype:protein_coding transcript_biotype:protein_coding description:Replication protein A subunit [Source:UniProtKB/TrEMBL;Acc:A0A341NZN7])	-
TraesCS2B02G581600.1	-7.9852	48	13.7.2.3	.Cell cycle organisation.membrane organisation.endoplasmic reticulum (ER) organisation.ER cisternae formation factor (LUNAPARK)	ER cisternae formation factor (LUNAPARK) (original description: pep chromosome:IWGSC:2B:769066108:769072829:1 gene:TraesCS2B02G581600 transcript:TraesCS2B02G581600.1 gene_biotype:protein_coding transcript_biotype:protein_coding)	-
TraesCS1B02G102200.2	-23.0663	48	13.3.6.4.4.1	.Cell cycle organisation.mitosis and meiosis.meiotic recombination.DNA strand exchange.RPA presynaptic filament assembly factor complex.component RPA1	component RPA1 of RPA presynaptic filament assembly factor complex (original description: pep chromosome:IWGSC:1B:112202566:112210558:-1 gene:TraesCS1B02G102200 transcript:TraesCS1B02G102200.2 gene_biotype:protein_coding transcript_biotype:protein_coding description:Replication protein A subunit [Source:UniProtKB/TrEMBL;Acc:A0A341NZN7])	-
TraesCS7B02G185100.4	-42.9064	48	13.3.5.1.1	.Cell cycle organisation.mitosis and meiosis.sister chromatid separation.cohesin regulator complex.component SMC1/TTN8	component SMC1/TTN8 of cohesin regulator complex (original description: pep chromosome:IWGSC:7B:300079923:300092280:1 gene:TraesCS7B02G185100 transcript:TraesCS7B02G185100.4 gene_biotype:protein_coding transcript_biotype:protein_coding description:Structural maintenance of chromosomes protein [Source:UniProtKB/TrEMBL;Acc:A0A341YNQ2])	-
TraesCS3B02G465100.2	-19.8974	96	13.6.2.1	.Cell cycle organisation.organelle division.mitochondrion and peroxisome division.dynamin-like protein (DRP3)	dynamin-like protein (DRP3) (original description: pep chromosome:IWGSC:3B:708240498:708247574:-1 gene:TraesCS3B02G465100 transcript:TraesCS3B02G465100.2 gene_biotype:protein_coding transcript_biotype:protein_coding)	-
TraesCS5A02G107500.1	1.10234	96	13.6.1.2.3	.Cell cycle organisation.organelle division.plastid division.FtsZ ring placement.assembly factor (MinE)	MinE plastid division FtsZ assembly factor (original description: pep chromosome:IWGSC:5A:184017738:184020783:1 gene:TraesCS5A02G107500 transcript:TraesCS5A02G107500.1 gene_biotype:protein_coding transcript_biotype:protein_coding)	-
TraesCS5B02G003400.1	1.02262	48	21.4.1.1.5.5	.Cell wall organisation.cell wall proteins.hydroxyproline-rich glycoprotein activities.arabinogalactan-protein (AGP) activities.AGP glycosylation.AGP beta-1,6-glucuronosyltransferase	AGP beta-1,6-glucuronosyltransferase (original description: pep chromosome:IWGSC:5B:5052970:5056002:-1 gene:TraesCS5B02G003400 transcript:TraesCS5B02G003400.1 gene_biotype:protein_coding transcript_biotype:protein_coding description:BGGP Beta-1-3-galactosyl-O-glycosyl-glycoprotein [Source:UniProtKB/TrEMBL;Acc:Q5BHT6])	-
TraesCS4A02G355000.3	38.3605	96	21.1.1.1.1	.Cell wall organisation.cellulose.cellulose synthase complex (CSC).CSC components.catalytic component CesA	catalytic component CesA of cellulose synthase complex (original description: pep chromosome:IWGSC:4A:629360155:629365980:-1 gene:TraesCS4A02G355000 transcript:TraesCS4A02G355000.3 gene_biotype:protein_coding transcript_biotype:protein_coding description:Cellulose synthase [Source:UniProtKB/TrEMBL;Acc:A0A341TVU0])	-
TraesCS6A02G077800.2	22.9684	96	21.1.1.1.1	.Cell wall organisation.cellulose.cellulose synthase complex (CSC).CSC components.catalytic component CesA	catalytic component CesA of cellulose synthase complex (original description: pep chromosome:IWGSC:6A:47897303:47903558:1 gene:TraesCS6A02G077800 transcript:TraesCS6A02G077800.2 gene_biotype:protein_coding transcript_biotype:protein_coding description:Cellulose synthase [Source:UniProtKB/TrEMBL;Acc:W5GG94])	-
TraesCSu02G038400.1	-3.12161	48	21.1.1.4.1	.Cell wall organisation.cellulose.cellulose synthase complex (CSC).microtubule-dependent CSC insertion.microtubule-interacting protein (CC)	microtubule-interacting component CC of cellulose synthase complex (original description: pep chromosome:IWGSC:Un:31688559:31690546:1 gene:TraesCSU02G038400 transcript:TraesCSU02G038400.1 gene_biotype:protein_coding transcript_biotype:protein_coding)	-
TraesCS7A02G351400.1	32.0762	48	21.2.3.2.1	.Cell wall organisation.hemicellulose.heteromannan.modification and degradation.mannan O-acetyltransferase (MOAT)	mannan O-acetyltransferase (MOAT) (original description: pep chromosome:IWGSC:7A:514722348:514725812:-1 gene:TraesCS7A02G351400 transcript:TraesCS7A02G351400.1 gene_biotype:protein_coding transcript_biotype:protein_coding)	-
TraesCS4B02G253300.1	24.3583	96	21.2.1.2.3	.Cell wall organisation.hemicellulose.xyloglucan.modification and degradation.1,2-alpha-fucosidase	1,2-alpha-fucosidase (original description: pep chromosome:IWGSC:4B:519248791:519258117:1 gene:TraesCS4B02G253300 transcript:TraesCS4B02G253300.1 gene_biotype:protein_coding transcript_biotype:protein_coding)	-
TraesCS4D02G253400.4	-21.7066	96	21.2.1.2.3	.Cell wall organisation.hemicellulose.xyloglucan.modification and degradation.1,2-alpha-fucosidase	1,2-alpha-fucosidase (original description: pep chromosome:IWGSC:4D:422245115:422253217:1 gene:TraesCS4D02G253400 transcript:TraesCS4D02G253400.4 gene_biotype:protein_coding transcript_biotype:protein_coding)	-
TraesCS4B02G253300.2	-24.5873	96	21.2.1.2.3	.Cell wall organisation.hemicellulose.xyloglucan.modification and degradation.1,2-alpha-fucosidase	1,2-alpha-fucosidase (original description: pep chromosome:IWGSC:4B:519248791:519258117:1 gene:TraesCS4B02G253300 transcript:TraesCS4B02G253300.2 gene_biotype:protein_coding transcript_biotype:protein_coding)	-
TraesCS5A02G143600.1	24.247	96	21.3.2.2.2	.Cell wall organisation.pectin.rhamnogalacturonan I.modification and degradation.beta-galactosidase (BGAL)	beta-galactosidase (BGAL) (original description: pep chromosome:IWGSC:5A:318816600:318847969:-1 gene:TraesCS5A02G143600 transcript:TraesCS5A02G143600.1 gene_biotype:protein_coding transcript_biotype:protein_coding)	-
TraesCS1D02G363700.2	32.774	48	21.3.2.2.2	.Cell wall organisation.pectin.rhamnogalacturonan I.modification and degradation.beta-galactosidase (BGAL)	beta-galactosidase (BGAL) (original description: pep chromosome:IWGSC:1D:445189997:445197849:-1 gene:TraesCS1D02G363700 transcript:TraesCS1D02G363700.2 gene_biotype:protein_coding transcript_biotype:protein_coding description:Beta-galactosidase [Source:UniProtKB/TrEMBL;Acc:A0A1D5SZZ0])	-
TraesCS5B02G501200.1	-22.5861	96	21.8.3.1	.Cell wall organisation.sporopollenin.exine wall formation.exine patterning factor (DEX1)	exine patterning factor (DEX1) (original description: pep chromosome:IWGSC:5B:668467075:668474547:1 gene:TraesCS5B02G501200 transcript:TraesCS5B02G501200.1 gene_biotype:protein_coding transcript_biotype:protein_coding)	-
TraesCS1A02G313300.2	20.3426	96	2.1.1.5	.Cellular respiration.glycolysis.cytosolic glycolysis.phosphoglycerate kinase	phosphoglycerate kinase (original description: pep chromosome:IWGSC:1A:505271480:505273532:-1 gene:TraesCS1A02G313300 transcript:TraesCS1A02G313300.2 gene_biotype:protein_coding transcript_biotype:protein_coding description:Phosphoglycerate kinase [Source:UniProtKB/TrEMBL;Acc:A0A341NQQ5])	-
TraesCS5B02G464100.2	44.2739	96	2.1.2.1	.Cellular respiration.glycolysis.methylglyoxal degradation.lactoyl-glutathione lyase (GLX1)	lactoyl-glutathione lyase (GLX1) (original description: pep chromosome:IWGSC:5B:639092590:639094462:1 gene:TraesCS5B02G464100 transcript:TraesCS5B02G464100.2 gene_biotype:protein_coding transcript_biotype:protein_coding)	-
TraesCS7B02G348600.1	-45.114	96	2.4.2.1.2	.Cellular respiration.oxidative phosphorylation.alternative NAD(P)H dehydrogenase activities.type-II NAD(P)H dehydrogenase activities.NAD(P)H dehydrogenase (NDB)	NAD(P)H dehydrogenase (NDB) (original description: pep chromosome:IWGSC:7B:605446088:605451560:1 gene:TraesCS7B02G348600 transcript:TraesCS7B02G348600.1 gene_biotype:protein_coding transcript_biotype:protein_coding)	-
TraesCS1B02G148500.2	33.6284	96	2.4.6.2.3	.Cellular respiration.oxidative phosphorylation.ATP synthase complex.peripheral MF1 subcomplex.subunit gamma	subunit gamma of ATP synthase peripheral MF1 subcomplex (original description: pep chromosome:IWGSC:1B:217560018:217564857:1 gene:TraesCS1B02G148500 transcript:TraesCS1B02G148500.2 gene_biotype:protein_coding transcript_biotype:protein_coding)	-
TraesCS1A02G138800.2	-23.4307	48	2.4.6.2.3	.Cellular respiration.oxidative phosphorylation.ATP synthase complex.peripheral MF1 subcomplex.subunit gamma	subunit gamma of ATP synthase peripheral MF1 subcomplex (original description: pep chromosome:IWGSC:1A:233920831:233925580:1 gene:TraesCS1A02G138800 transcript:TraesCS1A02G138800.2 gene_biotype:protein_coding transcript_biotype:protein_coding)	-
TraesCS3B02G126300.5	35.5298	96	2.4.3.3.1	.Cellular respiration.oxidative phosphorylation.cytochrome c reductase complex.peptidase component MPP heterodimer.subunit alpha	subunit alpha of cytochrome c reductase MPP-type peptidase subcomplex (original description: pep chromosome:IWGSC:3B:102752114:102757823:1 gene:TraesCS3B02G126300 transcript:TraesCS3B02G126300.5 gene_biotype:protein_coding transcript_biotype:protein_coding)	-
TraesCS3D02G109500.3	24.6468	48	2.4.3.3.1	.Cellular respiration.oxidative phosphorylation.cytochrome c reductase complex.peptidase component MPP heterodimer.subunit alpha	subunit alpha of cytochrome c reductase MPP-type peptidase subcomplex (original description: pep chromosome:IWGSC:3D:63354200:63359160:1 gene:TraesCS3D02G109500 transcript:TraesCS3D02G109500.3 gene_biotype:protein_coding transcript_biotype:protein_coding)	-
TraesCS4A02G056200.1	37.6479	96	2.4.3.3.2	.Cellular respiration.oxidative phosphorylation.cytochrome c reductase complex.peptidase component MPP heterodimer.subunit beta	subunit beta of cytochrome c reductase MPP-type peptidase subcomplex (original description: pep chromosome:IWGSC:4A:47101564:47106259:1 gene:TraesCS4A02G056200 transcript:TraesCS4A02G056200.1 gene_biotype:protein_coding transcript_biotype:protein_coding)	-
TraesCS4A02G056200.1	38.4876	48	2.4.3.3.2	.Cellular respiration.oxidative phosphorylation.cytochrome c reductase complex.peptidase component MPP heterodimer.subunit beta	subunit beta of cytochrome c reductase MPP-type peptidase subcomplex (original description: pep chromosome:IWGSC:4A:47101564:47106259:1 gene:TraesCS4A02G056200 transcript:TraesCS4A02G056200.1 gene_biotype:protein_coding transcript_biotype:protein_coding)	-
TraesCS2A02G234200.1	24.6207	96	2.4.1.1.1	.Cellular respiration.oxidative phosphorylation.NADH dehydrogenase complex.module N (electron input) components.component NQO1	component NQO1 of NADH dehydrogenase electron input (module N) (original description: pep chromosome:IWGSC:2A:281110321:281117413:1 gene:TraesCS2A02G234200 transcript:TraesCS2A02G234200.1 gene_biotype:protein_coding transcript_biotype:protein_coding description:NADH dehydrogenase [ubiquinone] flavoprotein 1, mitochondrial [Source:UniProtKB/TrEMBL;Acc:A0A341PZN7])	-
TraesCS7D02G011600.3	-22.4028	96	2.2.1.2	.Cellular respiration.pyruvate oxidation.mitochondrial pyruvate dehydrogenase complex.component E2	component E2 of mitochondrial pyruvate dehydrogenase complex (original description: pep chromosome:IWGSC:7D:5164729:5170165:-1 gene:TraesCS7D02G011600 transcript:TraesCS7D02G011600.3 gene_biotype:protein_coding transcript_biotype:protein_coding description:Acetyltransferase component of pyruvate dehydrogenase complex [Source:UniProtKB/TrEMBL;Acc:A0A1D6D186])	-
TraesCS6A02G167300.2	38.3545	96	2.3.1	.Cellular respiration.tricarboxylic acid cycle.citrate synthase	citrate synthase (original description: pep chromosome:IWGSC:6A:170903116:170910973:1 gene:TraesCS6A02G167300 transcript:TraesCS6A02G167300.2 gene_biotype:protein_coding transcript_biotype:protein_coding description:Citrate synthase [Source:UniProtKB/TrEMBL;Acc:A0A1D6AIF0])	-
TraesCS2A02G325600.2	-21.2651	96	2.3.3.2	.Cellular respiration.tricarboxylic acid cycle.isocitrate dehydrogenase heterodimer.regulatory component	regulatory component of isocitrate dehydrogenase heterodimer (original description: pep chromosome:IWGSC:2A:555821144:555824354:1 gene:TraesCS2A02G325600 transcript:TraesCS2A02G325600.2 gene_biotype:protein_coding transcript_biotype:protein_coding)	-
TraesCS3A02G317700.2	10.7731	96	12.4.1.5.3	.Chromatin organisation.chromatin remodeling complexes.ATPase modules.Rad5/16-like group.chromatin remodeling factor (Ris1)	chromatin remodeling factor (Ris1) (original description: pep chromosome:IWGSC:3A:558881167:558891010:1 gene:TraesCS3A02G317700 transcript:TraesCS3A02G317700.2 gene_biotype:protein_coding transcript_biotype:protein_coding)	-
TraesCS3D02G313600.1	20.5918	96	12.4.1.5.3	.Chromatin organisation.chromatin remodeling complexes.ATPase modules.Rad5/16-like group.chromatin remodeling factor (Ris1)	chromatin remodeling factor (Ris1) (original description: pep chromosome:IWGSC:3D:427447952:427458631:-1 gene:TraesCS3D02G313600 transcript:TraesCS3D02G313600.1 gene_biotype:protein_coding transcript_biotype:protein_coding)	-
TraesCS5B02G318700.1	27.5829	48	12.5.1.15.1	.Chromatin organisation.DNA methylation.RNA-directed DNA methylation (RdDM) pathway.non-canonical RdDM pathway.protein factor (NERD)	protein factor (NERD) of non-canonical RdDM pathway (original description: pep chromosome:IWGSC:5B:503092851:503102140:1 gene:TraesCS5B02G318700 transcript:TraesCS5B02G318700.1 gene_biotype:protein_coding transcript_biotype:protein_coding)	-
TraesCS2A02G419900.2	-23.2358	96	12.5.1.15.2	.Chromatin organisation.DNA methylation.RNA-directed DNA methylation (RdDM) pathway.non-canonical RdDM pathway.siRNA-binding factor (AGO2)	siRNA-binding factor (AGO2) of non-canonical RdDM pathway (original description: pep chromosome:IWGSC:2A:675896051:675901068:-1 gene:TraesCS2A02G419900 transcript:TraesCS2A02G419900.2 gene_biotype:protein_coding transcript_biotype:protein_coding)	-
TraesCS2A02G419900.2	-20.614	48	12.5.1.15.2	.Chromatin organisation.DNA methylation.RNA-directed DNA methylation (RdDM) pathway.non-canonical RdDM pathway.siRNA-binding factor (AGO2)	siRNA-binding factor (AGO2) of non-canonical RdDM pathway (original description: pep chromosome:IWGSC:2A:675896051:675901068:-1 gene:TraesCS2A02G419900 transcript:TraesCS2A02G419900.2 gene_biotype:protein_coding transcript_biotype:protein_coding)	-
TraesCS1B02G337800.2	19.8733	96	12.5.1.5	.Chromatin organisation.DNA methylation.RNA-directed DNA methylation (RdDM) pathway.RNA polymerase-V auxiliary factor (KTF1/SPT5L)	RNA polymerase-V auxiliary factor (KTF1/SPT5L) (original description: pep chromosome:IWGSC:1B:565660131:565673198:1 gene:TraesCS1B02G337800 transcript:TraesCS1B02G337800.2 gene_biotype:protein_coding transcript_biotype:protein_coding)	-
TraesCS4A02G495800.1	4.24324	96	12.5.1.3	.Chromatin organisation.DNA methylation.RNA-directed DNA methylation (RdDM) pathway.stabilization factor (SGS3)	SGS3 stabilization factor of DNA methylation pathway (original description: pep chromosome:IWGSC:4A:742575091:742581168:-1 gene:TraesCS4A02G495800 transcript:TraesCS4A02G495800.1 gene_biotype:protein_coding transcript_biotype:protein_coding)	-
TraesCS4B02G201800.3	24.0779	96	12.5.2.3	.Chromatin organisation.DNA methylation.RNA-independent DNA methylation.DNA chromomethylase (CMT)	DNA chromomethylase (CMT) (original description: pep chromosome:IWGSC:4B:432258770:432277960:-1 gene:TraesCS4B02G201800 transcript:TraesCS4B02G201800.3 gene_biotype:protein_coding transcript_biotype:protein_coding description:DNA (cytosine-5)-methyltransferase [Source:UniProtKB/TrEMBL;Acc:A0A341U5Q1])	-
TraesCS1D02G277100.3	46.5537	96	12.5.3.1	.Chromatin organisation.DNA methylation.ROS1-mediated DNA demethylation.methylcytosine-specific DNA glycosylase (ROS1)	methylcytosine-specific DNA glycosylase (ROS1) (original description: pep chromosome:IWGSC:1D:374039261:374049890:-1 gene:TraesCS1D02G277100 transcript:TraesCS1D02G277100.3 gene_biotype:protein_coding transcript_biotype:protein_coding)	-
TraesCS5D02G173300.1	29.7921	96	12.5.3.1	.Chromatin organisation.DNA methylation.ROS1-mediated DNA demethylation.methylcytosine-specific DNA glycosylase (ROS1)	methylcytosine-specific DNA glycosylase (ROS1) (original description: pep chromosome:IWGSC:5D:270261993:270276412:-1 gene:TraesCS5D02G173300 transcript:TraesCS5D02G173300.1 gene_biotype:protein_coding transcript_biotype:protein_coding description:5-methylcytosine DNA glycosylase [Source:UniProtKB/TrEMBL;Acc:F6M1S0])	-
TraesCS1B02G140400.3	-22.5386	96	12.2.2.2	.Chromatin organisation.histone chaperone activities.FACT histone chaperone complex.component SSRP	component SSRP of FACT histone chaperone complex (original description: pep chromosome:IWGSC:1B:186459171:186464924:1 gene:TraesCS1B02G140400 transcript:TraesCS1B02G140400.3 gene_biotype:protein_coding transcript_biotype:protein_coding description:FACT complex subunit SSRP1 [Source:UniProtKB/TrEMBL;Acc:W5A850])	-
TraesCS2B02G255700.3	21.3378	96	12.3.2.1.4.3	.Chromatin organisation.histone modifications.histone deacetylation.HD1 histone deacetylase family.HDA9-PWR deacetylation complex.component HOS15	component HOS15 of HDA9-PWR deacetylation complex (original description: pep chromosome:IWGSC:2B:294034071:294052692:1 gene:TraesCS2B02G255700 transcript:TraesCS2B02G255700.3 gene_biotype:protein_coding transcript_biotype:protein_coding)	-
TraesCS1A02G445700.3	-5.04873	96	12.3.2.2	.Chromatin organisation.histone modifications.histone deacetylation.HD2 histone deacetylase	histone deacetylase (HDT/HD2) (original description: pep chromosome:IWGSC:1A:593397528:593399635:-1 gene:TraesCS1A02G445700 transcript:TraesCS1A02G445700.3 gene_biotype:protein_coding transcript_biotype:protein_coding)	-
TraesCS7B02G197700.3	23.4711	48	12.3.3.5	.Chromatin organisation.histone modifications.histone lysine methylation.class-III histone methyltransferase (Trithorax)	class III/Trithorax histone methyltransferase component of histone lysine methylation/demethylation (original description: pep chromosome:IWGSC:7B:344727607:344739561:-1 gene:TraesCS7B02G197700 transcript:TraesCS7B02G197700.3 gene_biotype:protein_coding transcript_biotype:protein_coding)	-
TraesCS5D02G170100.2	19.4686	48	12.3.3.5	.Chromatin organisation.histone modifications.histone lysine methylation.class-III histone methyltransferase (Trithorax)	class III/Trithorax histone methyltransferase component of histone lysine methylation/demethylation (original description: pep chromosome:IWGSC:5D:266751990:266769489:-1 gene:TraesCS5D02G170100 transcript:TraesCS5D02G170100.2 gene_biotype:protein_coding transcript_biotype:protein_coding)	-
TraesCS5D02G193000.1	1.83753	48	12.3.3.7	.Chromatin organisation.histone modifications.histone lysine methylation.class-V histone methyltransferase (Suvar)	class V/Su(var) histone methyltransferase component of histone lysine methylation/demethylation (original description: pep chromosome:IWGSC:5D:297150079:297153523:-1 gene:TraesCS5D02G193000 transcript:TraesCS5D02G193000.1 gene_biotype:protein_coding transcript_biotype:protein_coding)	-
TraesCS2A02G442800.2	23.3435	48	12.3.3.1.2.5	.Chromatin organisation.histone modifications.histone lysine methylation.PRC2 histone methylation complex.associated protein factors.histone H3 methylation reader (PWO)	histone H3 methylation reader (PWO) (original description: pep chromosome:IWGSC:2A:692838391:692844769:1 gene:TraesCS2A02G442800 transcript:TraesCS2A02G442800.2 gene_biotype:protein_coding transcript_biotype:protein_coding)	-
TraesCS2D02G000600.1	-22.5513	96	12.3.3.1.1.3	.Chromatin organisation.histone modifications.histone lysine methylation.PRC2 histone methylation complex.VRN/FIS/EMF core subcomplexes.component EMF2|VRN2|FIS2	component EMF2|VRN2|FIS2 of VRN/FIS/EMF core complexes (original description: pep chromosome:IWGSC:2D:278541:286171:-1 gene:TraesCS2D02G000600 transcript:TraesCS2D02G000600.1 gene_biotype:protein_coding transcript_biotype:protein_coding)	-
TraesCS2A02G002500.1	-9.10934	96	12.3.3.1.1.3	.Chromatin organisation.histone modifications.histone lysine methylation.PRC2 histone methylation complex.VRN/FIS/EMF core subcomplexes.component EMF2|VRN2|FIS2	component EMF2|VRN2|FIS2 of VRN/FIS/EMF core complexes (original description: pep chromosome:IWGSC:2A:1370229:1379898:-1 gene:TraesCS2A02G002500 transcript:TraesCS2A02G002500.1 gene_biotype:protein_coding transcript_biotype:protein_coding)	-
TraesCS3A02G130500.1	-22.5094	96	7.11.2.1.6	.Coenzyme metabolism.iron-sulfur cluster assembly machinery.mitochondrial ISC system.assembly phase.adrenodoxin oxidoreductase	adrenodoxin oxidoreductase of mitochondrial ISC system assembly phase (original description: pep chromosome:IWGSC:3A:107418238:107424746:-1 gene:TraesCS3A02G130500 transcript:TraesCS3A02G130500.1 gene_biotype:protein_coding transcript_biotype:protein_coding description:NADPH:adrenodoxin oxidoreductase, mitochondrial [Source:UniProtKB/TrEMBL;Acc:W5CL05])	-
TraesCS7B02G322500.3	-23.2464	96	7.5.1.1	.Coenzyme metabolism.tetrahydrofolate biosynthesis.p-aminobenzoate biosynthesis.aminodeoxychorismate synthase	aminodeoxychorismate synthase (original description: pep chromosome:IWGSC:7B:573020189:573026823:-1 gene:TraesCS7B02G322500 transcript:TraesCS7B02G322500.3 gene_biotype:protein_coding transcript_biotype:protein_coding)	-
TraesCS7B02G322500.3	-21.8836	48	7.5.1.1	.Coenzyme metabolism.tetrahydrofolate biosynthesis.p-aminobenzoate biosynthesis.aminodeoxychorismate synthase	aminodeoxychorismate synthase (original description: pep chromosome:IWGSC:7B:573020189:573026823:-1 gene:TraesCS7B02G322500 transcript:TraesCS7B02G322500.3 gene_biotype:protein_coding transcript_biotype:protein_coding)	-
TraesCS7D02G364400.1	36.5189	96	20.3.1.5	.Cytoskeleton organisation.actin and tubulin folding.CCT chaperonin folding complex.subunit epsilon (CCT5)	CCT5 subunit epsilon of CCT chaperonin folding complex (original description: pep chromosome:IWGSC:7D:469837505:469843802:-1 gene:TraesCS7D02G364400 transcript:TraesCS7D02G364400.1 gene_biotype:protein_coding transcript_biotype:protein_coding description:T-complex protein 1 subunit epsilon [Source:UniProtKB/TrEMBL;Acc:A0A341Z1W8])	-
TraesCS7B02G211500.3	21.8439	96	20.2.2.1.2	.Cytoskeleton organisation.microfilament network.actin polymerisation.Arp2/3 actin polymerization initiation complex.component Arp3	component Arp3 of Arp2/3 actin polymerization initiation complex (original description: pep chromosome:IWGSC:7B:387150085:387159793:1 gene:TraesCS7B02G211500 transcript:TraesCS7B02G211500.3 gene_biotype:protein_coding transcript_biotype:protein_coding)	-
TraesCS3A02G134300.3	21.5541	96	20.2.2.2.4	.Cytoskeleton organisation.microfilament network.actin polymerisation.SCAR/WAVE ARP2/3-activating complex.component SCAR	component SCAR of SCAR/WAVE ARP2/3-activating complex (original description: pep chromosome:IWGSC:3A:111555102:111564524:-1 gene:TraesCS3A02G134300 transcript:TraesCS3A02G134300.3 gene_biotype:protein_coding transcript_biotype:protein_coding)	-
TraesCS3B02G168100.1	21.6748	96	20.2.2.2.4	.Cytoskeleton organisation.microfilament network.actin polymerisation.SCAR/WAVE ARP2/3-activating complex.component SCAR	component SCAR of SCAR/WAVE ARP2/3-activating complex (original description: pep chromosome:IWGSC:3B:168684720:168696193:-1 gene:TraesCS3B02G168100 transcript:TraesCS3B02G168100.1 gene_biotype:protein_coding transcript_biotype:protein_coding)	-
TraesCS3B02G546200.3	24.1127	96	20.2.2.5	.Cytoskeleton organisation.microfilament network.actin polymerisation.villin actin-crosslinking factor	villin actin-crosslinking factor (original description: pep chromosome:IWGSC:3B:782835932:782847111:-1 gene:TraesCS3B02G546200 transcript:TraesCS3B02G546200.3 gene_biotype:protein_coding transcript_biotype:protein_coding)	-
TraesCS3A02G248800.2	-45.0042	96	20.2.4.1	.Cytoskeleton organisation.microfilament network.myosin microfilament-based motor protein activities.class XI myosin	class XI myosin microfilament-based motor protein (original description: pep chromosome:IWGSC:3A:466787089:466811542:1 gene:TraesCS3A02G248800 transcript:TraesCS3A02G248800.2 gene_biotype:protein_coding transcript_biotype:protein_coding)	-
TraesCS3A02G248800.6	-22.1692	96	20.2.4.1	.Cytoskeleton organisation.microfilament network.myosin microfilament-based motor protein activities.class XI myosin	class XI myosin microfilament-based motor protein (original description: pep chromosome:IWGSC:3A:466787055:466811542:1 gene:TraesCS3A02G248800 transcript:TraesCS3A02G248800.6 gene_biotype:protein_coding transcript_biotype:protein_coding)	-
TraesCS7B02G094100.1	-1.1859	96	20.2.4.1	.Cytoskeleton organisation.microfilament network.myosin microfilament-based motor protein activities.class XI myosin	class XI myosin microfilament-based motor protein (original description: pep chromosome:IWGSC:7B:107915903:107932369:1 gene:TraesCS7B02G094100 transcript:TraesCS7B02G094100.1 gene_biotype:protein_coding transcript_biotype:protein_coding)	-
TraesCS3D02G248700.2	-22.4201	96	20.2.4.1	.Cytoskeleton organisation.microfilament network.myosin microfilament-based motor protein activities.class XI myosin	class XI myosin microfilament-based motor protein (original description: pep chromosome:IWGSC:3D:347580481:347606524:1 gene:TraesCS3D02G248700 transcript:TraesCS3D02G248700.2 gene_biotype:protein_coding transcript_biotype:protein_coding)	-
TraesCS4A02G086600.4	20.8038	48	20.2.4.3	.Cytoskeleton organisation.microfilament network.myosin microfilament-based motor protein activities.myosin receptor (MyoB)	myosin receptor (MyoB) (original description: pep chromosome:IWGSC:4A:90786147:90789925:1 gene:TraesCS4A02G086600 transcript:TraesCS4A02G086600.4 gene_biotype:protein_coding transcript_biotype:protein_coding)	-
TraesCS4B02G217800.1	44.32	48	20.2.4.3	.Cytoskeleton organisation.microfilament network.myosin microfilament-based motor protein activities.myosin receptor (MyoB)	myosin receptor (MyoB) (original description: pep chromosome:IWGSC:4B:459921514:459925431:-1 gene:TraesCS4B02G217800 transcript:TraesCS4B02G217800.1 gene_biotype:protein_coding transcript_biotype:protein_coding)	-
TraesCS3B02G343400.3	-24.1953	96	20.2.4.3	.Cytoskeleton organisation.microfilament network.myosin microfilament-based motor protein activities.myosin receptor (MyoB)	myosin receptor (MyoB) (original description: pep chromosome:IWGSC:3B:552229546:552234052:-1 gene:TraesCS3B02G343400 transcript:TraesCS3B02G343400.3 gene_biotype:protein_coding transcript_biotype:protein_coding)	-
TraesCS3D02G248600.1	-22.216	96	20.5.6	.Cytoskeleton organisation.plastid movement.actin stability co-factor (PMIR)	actin stability co-factor (PMIR) (original description: pep chromosome:IWGSC:3D:347572685:347577104:1 gene:TraesCS3D02G248600 transcript:TraesCS3D02G248600.1 gene_biotype:protein_coding transcript_biotype:protein_coding)	-
TraesCS3B02G277400.1	-1.37627	48	20.5.6	.Cytoskeleton organisation.plastid movement.actin stability co-factor (PMIR)	actin stability co-factor (PMIR) (original description: pep chromosome:IWGSC:3B:447285976:447289959:1 gene:TraesCS3B02G277400 transcript:TraesCS3B02G277400.1 gene_biotype:protein_coding transcript_biotype:protein_coding)	-
TraesCS1D02G277100.3	46.5537	96	14.5.4	.DNA damage response.base excision repair (BER).bifunctional DNA glycosylase/lyase (ROS1)	bifunctional DNA glycosylase/lyase (ROS1) (original description: pep chromosome:IWGSC:1D:374039261:374049890:-1 gene:TraesCS1D02G277100 transcript:TraesCS1D02G277100.3 gene_biotype:protein_coding transcript_biotype:protein_coding)	-
TraesCS5D02G173300.1	29.7921	96	14.5.4	.DNA damage response.base excision repair (BER).bifunctional DNA glycosylase/lyase (ROS1)	bifunctional DNA glycosylase/lyase (ROS1) (original description: pep chromosome:IWGSC:5D:270261993:270276412:-1 gene:TraesCS5D02G173300 transcript:TraesCS5D02G173300.1 gene_biotype:protein_coding transcript_biotype:protein_coding description:5-methylcytosine DNA glycosylase [Source:UniProtKB/TrEMBL;Acc:F6M1S0])	-
TraesCS6B02G110000.2	-21.7776	96	14.1.3	.DNA damage response.DNA damage sensing and signalling.ATR-kinase co-activator (ATRIP)	ATR-kinase co-activator (ATRIP) (original description: pep chromosome:IWGSC:6B:92461883:92471777:-1 gene:TraesCS6B02G110000 transcript:TraesCS6B02G110000.2 gene_biotype:protein_coding transcript_biotype:protein_coding)	-
TraesCS2B02G137400.7	33.5719	48	14.2.6.1	.DNA damage response.DNA repair polymerase activities.DNA polymerase zeta heterodimer.catalytic subunit REV3	catalytic subunit REV3 of DNA polymerase zeta complex (original description: pep chromosome:IWGSC:2B:104238376:104256322:-1 gene:TraesCS2B02G137400 transcript:TraesCS2B02G137400.7 gene_biotype:protein_coding transcript_biotype:protein_coding description:DNA polymerase [Source:UniProtKB/TrEMBL;Acc:A0A1D5UCC0])	-
TraesCS3A02G163100.1	-34.2224	48	14.3.6.3.1	.DNA damage response.homologous recombination repair (HR).Smc5-Smc6 complex.NSE5-NSE6 subcomplex.component NSE5	component NSE5 of homologous recombination repair Smc5-Smc6 complex (original description: pep chromosome:IWGSC:3A:165328563:165333369:-1 gene:TraesCS3A02G163100 transcript:TraesCS3A02G163100.1 gene_biotype:protein_coding transcript_biotype:protein_coding)	-
TraesCS3A02G178800.1	21.7322	96	26.8.1.2.3	.External stimuli response.pathogen.pattern-triggered immunity (PTI) network.fungal elicitor response.protein kinase (PBL27/RLCK185)	protein kinase (PBL27/RLCK185) (original description: pep chromosome:IWGSC:3A:204821537:204837219:1 gene:TraesCS3A02G178800 transcript:TraesCS3A02G178800.1 gene_biotype:protein_coding transcript_biotype:protein_coding)	-
TraesCS4B02G325500.2	21.7405	96	26.9.1.8	.External stimuli response.symbiont.symbiosis signalling pathway.transcription factor (NIN)	transcription factor (NIN) (original description: pep chromosome:IWGSC:4B:616305024:616310542:-1 gene:TraesCS4B02G325500 transcript:TraesCS4B02G325500.2 gene_biotype:protein_coding transcript_biotype:protein_coding)	-
TraesCS5D02G355900.2	-18.938	48	26.9.1.8	.External stimuli response.symbiont.symbiosis signalling pathway.transcription factor (NIN)	transcription factor (NIN) (original description: pep chromosome:IWGSC:5D:437341844:437346762:1 gene:TraesCS5D02G355900 transcript:TraesCS5D02G355900.2 gene_biotype:protein_coding transcript_biotype:protein_coding)	-
TraesCS3B02G339200.2	22.5604	96	26.4.1.3	.External stimuli response.temperature.sensing and signalling.transcriptional coactivator (HEMERA)	transcriptional coactivator (HEMERA) (original description: pep chromosome:IWGSC:3B:545195421:545203232:1 gene:TraesCS3B02G339200 transcript:TraesCS3B02G339200.2 gene_biotype:protein_coding transcript_biotype:protein_coding)	-
TraesCS3A02G297500.1	-24.3837	48	26.4.1.3	.External stimuli response.temperature.sensing and signalling.transcriptional coactivator (HEMERA)	transcriptional coactivator (HEMERA) (original description: pep chromosome:IWGSC:3A:532319076:532325834:-1 gene:TraesCS3A02G297500 transcript:TraesCS3A02G297500.1 gene_biotype:protein_coding transcript_biotype:protein_coding)	-
TraesCS1D02G200100.1	-23.1897	48	5.2.4.3	.Lipid metabolism.glycerolipid biosynthesis.phosphatidylcholine.CTP:phosphorylcholine cytidylyltransferase	CTP:phosphorylcholine cytidylyltransferase (original description: pep chromosome:IWGSC:1D:282948638:282951345:-1 gene:TraesCS1D02G200100 transcript:TraesCS1D02G200100.1 gene_biotype:protein_coding transcript_biotype:protein_coding)	-
TraesCS2D02G529400.3	32.9675	96	5.2.3.3.2.1.1	.Lipid metabolism.glycerolipid biosynthesis.phosphatidylethanolamine.mitochondrial phosphatidylserine decarboxylation pathway.membrane juxtaposition-dependent route.MICOS complex.component Mic60	component Mic60 of MICOS complex (original description: pep chromosome:IWGSC:2D:616602215:616609455:1 gene:TraesCS2D02G529400 transcript:TraesCS2D02G529400.3 gene_biotype:protein_coding transcript_biotype:protein_coding)	-
TraesCS2A02G345500.1	-24.7489	96	5.7.3.6.4	.Lipid metabolism.lipid degradation.fatty acid degradation.glyoxylate cycle.malate synthase	malate synthase (original description: pep chromosome:IWGSC:2A:583842556:583844753:-1 gene:TraesCS2A02G345500 transcript:TraesCS2A02G345500.1 gene_biotype:protein_coding transcript_biotype:protein_coding description:Malate synthase [Source:UniProtKB/TrEMBL;Acc:A0A1D5TH25])	-
TraesCS1A02G266000.1	-18.7266	48	5.7.2.1.1	.Lipid metabolism.lipid degradation.phospholipase activities.phospholipase A1 activities.phospholipase A1 (PC-PLA1)	phospholipase A1 (PC-PLA1) (original description: pep chromosome:IWGSC:1A:461521743:461524132:-1 gene:TraesCS1A02G266000 transcript:TraesCS1A02G266000.1 gene_biotype:protein_coding transcript_biotype:protein_coding)	-
TraesCS5A02G489800.1	-23.3262	48	5.7.2.3.1	.Lipid metabolism.lipid degradation.phospholipase activities.phospholipase C activities.phospholipase C (nPLC)	phospholipase C (nPLC) (original description: pep chromosome:IWGSC:5A:659456703:659460043:1 gene:TraesCS5A02G489800 transcript:TraesCS5A02G489800.1 gene_biotype:protein_coding transcript_biotype:protein_coding)	-
TraesCS2B02G463500.2	22.8863	96	5.8.2.1.2	.Lipid metabolism.lipid trafficking.endoplasmic reticulum-plastid lipid transfer.phospholipid transverse translocation.phospholipid scramblase	phospholipid scramblase (original description: pep chromosome:IWGSC:2B:657195784:657200152:-1 gene:TraesCS2B02G463500 transcript:TraesCS2B02G463500.2 gene_biotype:protein_coding transcript_biotype:protein_coding description:Phospholipid scramblase [Source:UniProtKB/TrEMBL;Acc:W5BBF9])	-
TraesCS2A02G442400.1	22.3286	48	5.8.2.1.2	.Lipid metabolism.lipid trafficking.endoplasmic reticulum-plastid lipid transfer.phospholipid transverse translocation.phospholipid scramblase	phospholipid scramblase (original description: pep chromosome:IWGSC:2A:692695565:692700073:-1 gene:TraesCS2A02G442400 transcript:TraesCS2A02G442400.1 gene_biotype:protein_coding transcript_biotype:protein_coding description:Phospholipid scramblase [Source:UniProtKB/TrEMBL;Acc:A0A1D5TGL8])	-
TraesCS1B02G446300.2	1.97635	48	5.5.1.3	.Lipid metabolism.phytosterol biosynthesis.campesterol.sterol delta14 reductase	sterol delta14 reductase (original description: pep chromosome:IWGSC:1B:666256742:666260483:-1 gene:TraesCS1B02G446300 transcript:TraesCS1B02G446300.2 gene_biotype:protein_coding transcript_biotype:protein_coding)	-
TraesCS7D02G295400.2	26.8056	96	27.1.1	.Multi-process regulation.circadian clock system.core oscillator protein (LHY|CCA1)	circadian clock core oscillator protein (LHY|CCA1) (original description: pep chromosome:IWGSC:7D:370180129:370186393:-1 gene:TraesCS7D02G295400 transcript:TraesCS7D02G295400.2 gene_biotype:protein_coding transcript_biotype:protein_coding)	-
TraesCS2D02G079600.2	-22.5318	48	27.1.4	.Multi-process regulation.circadian clock system.time-of-day-dependent expressed repressor (PRR)	PRR circadian clock time-of-day-dependent expressed repressor (original description: pep chromosome:IWGSC:2D:33952048:33955668:-1 gene:TraesCS2D02G079600 transcript:TraesCS2D02G079600.2 gene_biotype:protein_coding transcript_biotype:protein_coding)	-
TraesCS4A02G063700.4	23.1294	96	27.5.1.3	.Multi-process regulation.phosphoinositide lipid regulatory system.phosphatidylinositol 3-phosphate.phosphatidylinositol 3,5-bisphosphate biosynthesis scaffold protein (VAC14)	phosphatidylinositol 3,5-bisphosphate biosynthesis scaffold protein (VAC14) (original description: pep chromosome:IWGSC:4A:60649497:60659464:1 gene:TraesCS4A02G063700 transcript:TraesCS4A02G063700.4 gene_biotype:protein_coding transcript_biotype:protein_coding)	-
TraesCS2D02G255300.4	-27.6002	48	27.4.3.3	.Multi-process regulation.Rop-GTPase regulatory system.RopGEF guanine nucleotide exchange factor activities.exchange factor (SWAP70)	RopGEF guanine nucleotide exchange factor (SWAP70) (original description: pep chromosome:IWGSC:2D:307854975:307861279:-1 gene:TraesCS2D02G255300 transcript:TraesCS2D02G255300.4 gene_biotype:protein_coding transcript_biotype:protein_coding)	-
TraesCS6A02G270800.5	25.2949	48	27.7.3	.Multi-process regulation.Target Of Rapamycin (TOR) signalling.protein kinase (YAK1)	protein kinase (YAK1) (original description: pep chromosome:IWGSC:6A:496839732:496849145:-1 gene:TraesCS6A02G270800 transcript:TraesCS6A02G270800.5 gene_biotype:protein_coding transcript_biotype:protein_coding)	-
TraesCS2B02G360400.2	24.4271	96	27.7.2.2	.Multi-process regulation.Target Of Rapamycin (TOR) signalling.TOR kinase substrates.S6K-dependent protein translation regulator (MRF)	S6K-dependent protein translation regulator (MRF) (original description: pep chromosome:IWGSC:2B:513496463:513501370:-1 gene:TraesCS2B02G360400 transcript:TraesCS2B02G360400.2 gene_biotype:protein_coding transcript_biotype:protein_coding)	-
TraesCS1B02G241900.1	24.8339	96	27.7.1.1	.Multi-process regulation.Target Of Rapamycin (TOR) signalling.TORC complex.phosphatidylinositol kinase component TOR	phosphatidylinositol kinase component TOR of TORC complex (original description: pep chromosome:IWGSC:1B:429583237:429614696:1 gene:TraesCS1B02G241900 transcript:TraesCS1B02G241900.1 gene_biotype:protein_coding transcript_biotype:protein_coding description:Serine/threonine-protein kinase TOR [Source:UniProtKB/TrEMBL;Acc:A0A341PDZ7])	-
TraesCS5A02G149200.4	-22.9606	48	27.7.1.2	.Multi-process regulation.Target Of Rapamycin (TOR) signalling.TORC complex.regulatory component RAPTOR	regulatory component RAPTOR of TORC complex (original description: pep chromosome:IWGSC:5A:327080707:327092036:1 gene:TraesCS5A02G149200 transcript:TraesCS5A02G149200.4 gene_biotype:protein_coding transcript_biotype:protein_coding)	-
TraesCS7B02G383900.1	22.7487	96	6.1.4.9	.Nucleotide metabolism.purines.catabolism.allantoate amidohydrolase (AAH)	allantoate amidohydrolase (original description: pep chromosome:IWGSC:7B:649844927:649849556:1 gene:TraesCS7B02G383900 transcript:TraesCS7B02G383900.1 gene_biotype:protein_coding transcript_biotype:protein_coding)	-
TraesCS2B02G303300.2	24.9787	96	6.1.1.4	.Nucleotide metabolism.purines.ribonucleotide (RN) anabolism.formylglycinamidine RN synthase	formylglycinamidine RN synthase (original description: pep chromosome:IWGSC:2B:429477568:429490990:-1 gene:TraesCS2B02G303300 transcript:TraesCS2B02G303300.2 gene_biotype:protein_coding transcript_biotype:protein_coding)	-
TraesCS7A02G259200.2	22.0695	96	6.2.2.1	.Nucleotide metabolism.pyrimidines.salvage pathway.uridine/cytidine kinase (UCK)	uridine/cytidine kinase (original description: pep chromosome:IWGSC:7A:251145547:251150866:1 gene:TraesCS7A02G259200 transcript:TraesCS7A02G259200.2 gene_biotype:protein_coding transcript_biotype:protein_coding description:Uridine kinase [Source:UniProtKB/TrEMBL;Acc:A0A341XUT0])	-
TraesCS6B02G364600.1	-2.31039	96	25.1.4.2	.Nutrient uptake.nitrogen assimilation.nitrate assimilation.nitrite reductase	nitrite reductase (original description: pep chromosome:IWGSC:6B:636392631:636397024:1 gene:TraesCS6B02G364600 transcript:TraesCS6B02G364600.1 gene_biotype:protein_coding transcript_biotype:protein_coding)	-
TraesCS4A02G131700.6	23.784	48	25.3.1.1	.Nutrient uptake.phosphorus assimilation.phosphate signalling.transcription factor (PHR1)	transcription factor (PHR1) (original description: pep chromosome:IWGSC:4A:176537677:176543809:1 gene:TraesCS4A02G131700 transcript:TraesCS4A02G131700.6 gene_biotype:protein_coding transcript_biotype:protein_coding)	-
TraesCS1A02G388400.1	-1.72796	96	25.3.1.2	.Nutrient uptake.phosphorus assimilation.phosphate signalling.ubiquitin-conjugating E2 protein (PHO2)	ubiquitin-conjugating E2 protein (PHO2) (original description: pep chromosome:IWGSC:1A:556938246:556945562:-1 gene:TraesCS1A02G388400 transcript:TraesCS1A02G388400.1 gene_biotype:protein_coding transcript_biotype:protein_coding)	-
TraesCS2D02G314900.2	9.44676	96	11.1.1.1	.Phytohormone action.abscisic acid.biosynthesis.zeaxanthin epoxidase (ABA1)	zeaxanthin epoxidase (ABA1) (original description: pep chromosome:IWGSC:2D:404388698:404394532:1 gene:TraesCS2D02G314900 transcript:TraesCS2D02G314900.2 gene_biotype:protein_coding transcript_biotype:protein_coding description:Zeaxanthin epoxidase, chloroplastic [Source:UniProtKB/TrEMBL;Acc:A0A1D5UKJ1])	-
TraesCS1D02G244900.2	-18.9473	96	11.1.2.5	.Phytohormone action.abscisic acid.perception and signalling.signal transducer (KEG)	KEG signal transducer of abscisic acid perception (original description: pep chromosome:IWGSC:1D:335579313:335591819:-1 gene:TraesCS1D02G244900 transcript:TraesCS1D02G244900.2 gene_biotype:protein_coding transcript_biotype:protein_coding)	-
TraesCS5A02G167500.2	20.6201	96	11.2.4.1.3	.Phytohormone action.auxin.transport.polar auxin transport.regulator protein (BIG)	BIG auxin transport regulator protein (original description: pep chromosome:IWGSC:5A:356478840:356502535:-1 gene:TraesCS5A02G167500 transcript:TraesCS5A02G167500.2 gene_biotype:protein_coding transcript_biotype:protein_coding)	-
TraesCS5A02G167500.2	20.812	48	11.2.4.1.3	.Phytohormone action.auxin.transport.polar auxin transport.regulator protein (BIG)	BIG auxin transport regulator protein (original description: pep chromosome:IWGSC:5A:356478840:356502535:-1 gene:TraesCS5A02G167500 transcript:TraesCS5A02G167500.2 gene_biotype:protein_coding transcript_biotype:protein_coding)	-
TraesCS1D02G165500.1	1.06405	96	11.3.2.1.4	.Phytohormone action.brassinosteroid.perception and signal transduction.receptor complex.receptor kinase regulator protein (MSBP)	brassinosteroid receptor kinase regulator protein (MSBP) (original description: pep chromosome:IWGSC:1D:236500845:236503238:1 gene:TraesCS1D02G165500 transcript:TraesCS1D02G165500.1 gene_biotype:protein_coding transcript_biotype:protein_coding)	-
TraesCS1D02G165500.1	1.30284	48	11.3.2.1.4	.Phytohormone action.brassinosteroid.perception and signal transduction.receptor complex.receptor kinase regulator protein (MSBP)	brassinosteroid receptor kinase regulator protein (MSBP) (original description: pep chromosome:IWGSC:1D:236500845:236503238:1 gene:TraesCS1D02G165500 transcript:TraesCS1D02G165500.1 gene_biotype:protein_coding transcript_biotype:protein_coding)	-
TraesCS2A02G551100.1	-1.73414	96	11.4.2.5	.Phytohormone action.cytokinin.perception and signal transduction.A-type ARR response negative regulator	A-type cytokinin ARR response negative regulator (original description: pep chromosome:IWGSC:2A:758102501:758103826:1 gene:TraesCS2A02G551100 transcript:TraesCS2A02G551100.1 gene_biotype:protein_coding transcript_biotype:protein_coding)	-
TraesCS6A02G399400.1	-24.627	96	11.5.2.1	.Phytohormone action.ethylene.perception and signal transduction.receptor protein (ETR/ERS)	ETR/ERS-type ethylene receptor protein (original description: pep chromosome:IWGSC:6A:609285023:609289188:1 gene:TraesCS6A02G399400 transcript:TraesCS6A02G399400.1 gene_biotype:protein_coding transcript_biotype:protein_coding description:Ethylene receptor [Source:UniProtKB/TrEMBL;Acc:A0A1D6D816])	-
TraesCS7A02G552600.1	-1.07384	48	11.6.1.1	.Phytohormone action.gibberellin.biosynthesis.ent-copalyl diphosphate synthase	ent-copalyl diphosphate synthase (original description: pep chromosome:IWGSC:7A:725455888:725462105:1 gene:TraesCS7A02G552600 transcript:TraesCS7A02G552600.1 gene_biotype:protein_coding transcript_biotype:protein_coding)	-
TraesCS4A02G319100.1	-4.27366	96	11.6.1.5	.Phytohormone action.gibberellin.biosynthesis.gibberellin 20-oxidase	gibberellin 20-oxidase (original description: pep chromosome:IWGSC:4A:608043459:608044983:-1 gene:TraesCS4A02G319100 transcript:TraesCS4A02G319100.1 gene_biotype:protein_coding transcript_biotype:protein_coding gene_symbol:GA20ox1A description:Gibberellin 20 oxidase 1-A [Source:UniProtKB/Swiss-Prot;Acc:O04707])	-
TraesCS7A02G239200.1	31.2922	96	17.2.1	.Protein biosynthesis.aminoacyl-tRNA synthetase activities.alanine-tRNA ligase	alanine-tRNA ligase (original description: pep chromosome:IWGSC:7A:213094442:213114672:-1 gene:TraesCS7A02G239200 transcript:TraesCS7A02G239200.1 gene_biotype:protein_coding transcript_biotype:protein_coding description:Alanine--tRNA ligase [Source:UniProtKB/TrEMBL;Acc:A0A1D6SCG0])	-
TraesCS7A02G239200.1	30.9468	48	17.2.1	.Protein biosynthesis.aminoacyl-tRNA synthetase activities.alanine-tRNA ligase	alanine-tRNA ligase (original description: pep chromosome:IWGSC:7A:213094442:213114672:-1 gene:TraesCS7A02G239200 transcript:TraesCS7A02G239200.1 gene_biotype:protein_coding transcript_biotype:protein_coding description:Alanine--tRNA ligase [Source:UniProtKB/TrEMBL;Acc:A0A1D6SCG0])	-
TraesCS1D02G111300.1	24.0898	96	17.2.2	.Protein biosynthesis.aminoacyl-tRNA synthetase activities.arginine-tRNA ligase	arginine-tRNA ligase (original description: pep chromosome:IWGSC:1D:106837130:106844579:1 gene:TraesCS1D02G111300 transcript:TraesCS1D02G111300.1 gene_biotype:protein_coding transcript_biotype:protein_coding)	-
TraesCS1A02G107800.3	23.1775	48	17.2.2	.Protein biosynthesis.aminoacyl-tRNA synthetase activities.arginine-tRNA ligase	arginine-tRNA ligase (original description: pep chromosome:IWGSC:1A:106219615:106229686:-1 gene:TraesCS1A02G107800 transcript:TraesCS1A02G107800.3 gene_biotype:protein_coding transcript_biotype:protein_coding)	-
TraesCS1A02G107800.1	-24.3762	96	17.2.2	.Protein biosynthesis.aminoacyl-tRNA synthetase activities.arginine-tRNA ligase	arginine-tRNA ligase (original description: pep chromosome:IWGSC:1A:106219615:106230486:-1 gene:TraesCS1A02G107800 transcript:TraesCS1A02G107800.1 gene_biotype:protein_coding transcript_biotype:protein_coding)	-
TraesCS2A02G231500.1	-23.2755	48	17.2.3	.Protein biosynthesis.aminoacyl-tRNA synthetase activities.asparagine-tRNA ligase	asparagine-tRNA ligase (original description: pep chromosome:IWGSC:2A:271893131:271909842:1 gene:TraesCS2A02G231500 transcript:TraesCS2A02G231500.1 gene_biotype:protein_coding transcript_biotype:protein_coding)	-
TraesCS1B02G342200.2	23.5913	96	17.2.17	.Protein biosynthesis.aminoacyl-tRNA synthetase activities.proline-tRNA ligase	proline-tRNA ligase (original description: pep chromosome:IWGSC:1B:570291916:570303585:-1 gene:TraesCS1B02G342200 transcript:TraesCS1B02G342200.2 gene_biotype:protein_coding transcript_biotype:protein_coding)	-
TraesCS3A02G120200.1	24.3736	96	17.2.22	.Protein biosynthesis.aminoacyl-tRNA synthetase activities.valine-tRNA ligase	valine-tRNA ligase (original description: pep chromosome:IWGSC:3A:93898636:93907331:-1 gene:TraesCS3A02G120200 transcript:TraesCS3A02G120200.1 gene_biotype:protein_coding transcript_biotype:protein_coding)	-
TraesCS3B02G139700.1	24.2557	96	17.2.22	.Protein biosynthesis.aminoacyl-tRNA synthetase activities.valine-tRNA ligase	valine-tRNA ligase (original description: pep chromosome:IWGSC:3B:126004679:126013159:-1 gene:TraesCS3B02G139700 transcript:TraesCS3B02G139700.1 gene_biotype:protein_coding transcript_biotype:protein_coding)	-
TraesCS6B02G259600.2	-23.3612	96	17.3.2.4	.Protein biosynthesis.mRNA quality control.NMD Nonsense-Mediated Decay.co-effector protein (UPF2)	component UPF2 of RNA quality control Exon Junction complex (original description: pep chromosome:IWGSC:6B:469285676:469302917:-1 gene:TraesCS6B02G259600 transcript:TraesCS6B02G259600.2 gene_biotype:protein_coding transcript_biotype:protein_coding)	-
TraesCS2D02G375100.3	-23.7668	96	17.3.2.4	.Protein biosynthesis.mRNA quality control.NMD Nonsense-Mediated Decay.co-effector protein (UPF2)	component UPF2 of RNA quality control Exon Junction complex (original description: pep chromosome:IWGSC:2D:478818753:478831938:-1 gene:TraesCS2D02G375100 transcript:TraesCS2D02G375100.3 gene_biotype:protein_coding transcript_biotype:protein_coding)	-
TraesCS2B02G291600.1	1.56399	48	17.7.1.1.23	.Protein biosynthesis.organelle machinery.mitochondrial ribosome.large ribosomal subunit proteome.component mtRPL27	component mtRPL27 of large ribosomal subunit proteome (original description: pep chromosome:IWGSC:2B:405269579:405271151:1 gene:TraesCS2B02G291600 transcript:TraesCS2B02G291600.1 gene_biotype:protein_coding transcript_biotype:protein_coding)	-
TraesCS7A02G336600.1	-23.5572	96	17.7.4.3	.Protein biosynthesis.organelle machinery.translation elongation.elongation factor (EF-G)	EF-G translation elongation factor (original description: pep chromosome:IWGSC:7A:492641656:492660464:-1 gene:TraesCS7A02G336600 transcript:TraesCS7A02G336600.1 gene_biotype:protein_coding transcript_biotype:protein_coding description:Elongation factor G, mitochondrial [Source:UniProtKB/TrEMBL;Acc:A0A341XY08])	-
TraesCSu02G197500.2	23.4917	96	17.7.5.1	.Protein biosynthesis.organelle machinery.translation termination.peptide chain release factor (PrfA)	PrfA-type translation peptide chain release factor (original description: pep chromosome:IWGSC:Un:295014469:295018458:-1 gene:TraesCSU02G197500 transcript:TraesCSU02G197500.2 gene_biotype:protein_coding transcript_biotype:protein_coding)	-
TraesCS6B02G239800.2	23.9176	96	17.1.2.2.2.1.1	.Protein biosynthesis.ribosome biogenesis.large ribosomal subunit (LSU).LSU processome.pre-60S ribosomal subunit nuclear export.NOC export complexes.component NOC1/SWA2	component NOC1 of ribosomal subunit nuclear export complex (original description: pep chromosome:IWGSC:6B:417228420:417245513:-1 gene:TraesCS6B02G239800 transcript:TraesCS6B02G239800.2 gene_biotype:protein_coding transcript_biotype:protein_coding)	-
TraesCS2A02G416500.1	39.1498	96	17.1.3.2.1.2.2	.Protein biosynthesis.ribosome biogenesis.small ribosomal subunit (SSU).SSU processome.pre-40S ribosomal subunit nuclear assembly.UtpA module.assembly factor (UTP10)	SSU processome assembly factor (UTP10) (original description: pep chromosome:IWGSC:2A:672774277:672788966:-1 gene:TraesCS2A02G416500 transcript:TraesCS2A02G416500.1 gene_biotype:protein_coding transcript_biotype:protein_coding)	-
TraesCS6D02G269200.1	22.1932	48	17.1.3.2.1.4.2	.Protein biosynthesis.ribosome biogenesis.small ribosomal subunit (SSU).SSU processome.pre-40S ribosomal subunit nuclear assembly.UtpC module.assembly factor (RRP7)	pre-40S ribosomal subunit assembly factor (RRP7) (original description: pep chromosome:IWGSC:6D:379516400:379520221:-1 gene:TraesCS6D02G269200 transcript:TraesCS6D02G269200.1 gene_biotype:protein_coding transcript_biotype:protein_coding)	-
TraesCS6B02G246600.3	-22.875	96	17.4.3.1	.Protein biosynthesis.translation initiation.eIF2A-eIF5B initiator tRNA carrier complex.component eIF2A	component eIF2A of initiator tRNA carrier complex (original description: pep chromosome:IWGSC:6B:439061267:439067697:1 gene:TraesCS6B02G246600 transcript:TraesCS6B02G246600.3 gene_biotype:protein_coding transcript_biotype:protein_coding description:Eukaryotic translation initiation factor 2A [Source:UniProtKB/TrEMBL;Acc:A0A341WXU1])	-
TraesCS4B02G165800.1	25.0141	96	17.4.1.2.4	.Protein biosynthesis.translation initiation.Pre-Initiation Complex (PIC) module.eIF2 Met-tRNA binding factor activity.eIF2-regulatory factor (eIF5C)	eIF2-regulatory factor (eIF5C) (original description: pep chromosome:IWGSC:4B:351870514:351878101:1 gene:TraesCS4B02G165800 transcript:TraesCS4B02G165800.1 gene_biotype:protein_coding transcript_biotype:protein_coding)	-
TraesCS2D02G520100.2	-1.147	48	19.3.1.4	.Protein homeostasis.autophagy.ATG1-13 autophagosome assembly control complex.accessory component ATG101	accessory component ATG101 of ATG1-13 autophagosome assembly control complex (original description: pep chromosome:IWGSC:2D:609487463:609489541:1 gene:TraesCS2D02G520100 transcript:TraesCS2D02G520100.2 gene_biotype:protein_coding transcript_biotype:protein_coding)	-
TraesCS6B02G236800.2	26.3822	96	19.3.4.2	.Protein homeostasis.autophagy.autophagic cargo receptor activities.adapter protein (NBR1)	NBR1 autophagosome autophagic adapter protein (original description: pep chromosome:IWGSC:6B:408621626:408627266:-1 gene:TraesCS6B02G236800 transcript:TraesCS6B02G236800.2 gene_biotype:protein_coding transcript_biotype:protein_coding)	-
TraesCS1A02G120200.3	30.9651	96	19.1.5.3	.Protein homeostasis.protein quality control.cytosolic Hsp70 chaperone system.nucleotide exchange factor & co-chaperone (Hsp110)	chaperone (Hsp110) (original description: pep chromosome:IWGSC:1A:132783825:132791382:1 gene:TraesCS1A02G120200 transcript:TraesCS1A02G120200.3 gene_biotype:protein_coding transcript_biotype:protein_coding)	-
TraesCS1A02G120200.3	30.9651	96	19.1.1.2.1.1	.Protein homeostasis.protein quality control.ER Quality Control (ERQC) machinery.BiP chaperone system.ERdj3B-BiP-SDF2 chaperone complex.chaperone component BiP	HSP70-chaperone (BiP) (original description: pep chromosome:IWGSC:1A:132783825:132791382:1 gene:TraesCS1A02G120200 transcript:TraesCS1A02G120200.3 gene_biotype:protein_coding transcript_biotype:protein_coding)	-
TraesCS3D02G227500.3	22.1745	48	19.1.6.3	.Protein homeostasis.protein quality control.Hsp90 chaperone system.Hsp90-co-chaperone (SGT1)	SGT1 effector-triggered immunity co-regulator (original description: pep chromosome:IWGSC:3D:309659237:309666231:-1 gene:TraesCS3D02G227500 transcript:TraesCS3D02G227500.3 gene_biotype:protein_coding transcript_biotype:protein_coding)	-
TraesCS7B02G081600.2	22.901	96	19.1.3.2	.Protein homeostasis.protein quality control.mitochondrial Hsp70 chaperone system.co-chaperone (Hsp40)	co-chaperone (Hsp40) (original description: pep chromosome:IWGSC:7B:92040779:92050056:-1 gene:TraesCS7B02G081600 transcript:TraesCS7B02G081600.2 gene_biotype:protein_coding transcript_biotype:protein_coding)	-
TraesCS5B02G207200.2	23.5775	96	19.4.5.6.4	.Protein homeostasis.proteolysis.metallopeptidase activities.aminopeptidase activities.M18-class aspartyl aminopeptidase (DAP)	M18-class aspartyl aminopeptidase (DAP) (original description: pep chromosome:IWGSC:5B:376326517:376336156:1 gene:TraesCS5B02G207200 transcript:TraesCS5B02G207200.2 gene_biotype:protein_coding transcript_biotype:protein_coding)	-
TraesCS1D02G344000.1	23.6588	48	19.4.2.4	.Protein homeostasis.proteolysis.serine-type peptidase activities.S16-class protease (LON)	protease (LON) (original description: pep chromosome:IWGSC:1D:432791275:432796621:1 gene:TraesCS1D02G344000 transcript:TraesCS1D02G344000.1 gene_biotype:protein_coding transcript_biotype:protein_coding)	-
TraesCS7D02G121900.1	-49.7697	96	19.4.2.1.6	.Protein homeostasis.proteolysis.serine-type peptidase activities.S8-class protease (subtilisin) families.protease (SBT6.1)	protease (SBT6.1) (original description: pep chromosome:IWGSC:7D:75930917:75945541:1 gene:TraesCS7D02G121900 transcript:TraesCS7D02G121900.1 gene_biotype:protein_coding transcript_biotype:protein_coding)	-
TraesCS6D02G228700.4	45.7718	96	19.4.2.1.7	.Protein homeostasis.proteolysis.serine-type peptidase activities.S8-class protease (subtilisin) families.protease (SBT6.2)	protease (SBT6.2) (original description: pep chromosome:IWGSC:6D:319684891:319707363:-1 gene:TraesCS6D02G228700 transcript:TraesCS6D02G228700.4 gene_biotype:protein_coding transcript_biotype:protein_coding)	-
TraesCS6D02G228700.3	22.0336	96	19.4.2.1.7	.Protein homeostasis.proteolysis.serine-type peptidase activities.S8-class protease (subtilisin) families.protease (SBT6.2)	protease (SBT6.2) (original description: pep chromosome:IWGSC:6D:319684891:319707150:-1 gene:TraesCS6D02G228700 transcript:TraesCS6D02G228700.3 gene_biotype:protein_coding transcript_biotype:protein_coding)	-
TraesCS6D02G228700.4	-49.5903	48	19.4.2.1.7	.Protein homeostasis.proteolysis.serine-type peptidase activities.S8-class protease (subtilisin) families.protease (SBT6.2)	protease (SBT6.2) (original description: pep chromosome:IWGSC:6D:319684891:319707363:-1 gene:TraesCS6D02G228700 transcript:TraesCS6D02G228700.4 gene_biotype:protein_coding transcript_biotype:protein_coding)	-
TraesCS5A02G329300.1	1.03947	48	19.2.6.1.1.4	.Protein homeostasis.ubiquitin-proteasome system.26S proteasome.20S core particle.alpha-type components.component alpha type-4	component alpha type-4 of 26S proteasome (original description: pep chromosome:IWGSC:5A:538311443:538314998:1 gene:TraesCS5A02G329300 transcript:TraesCS5A02G329300.1 gene_biotype:protein_coding transcript_biotype:protein_coding description:Proteasome subunit alpha type [Source:UniProtKB/TrEMBL;Acc:A0A1D5YY58])	-
TraesCS5B02G329400.1	1.22138	48	19.2.6.1.1.4	.Protein homeostasis.ubiquitin-proteasome system.26S proteasome.20S core particle.alpha-type components.component alpha type-4	component alpha type-4 of 26S proteasome (original description: pep chromosome:IWGSC:5B:513589423:513594013:1 gene:TraesCS5B02G329400 transcript:TraesCS5B02G329400.1 gene_biotype:protein_coding transcript_biotype:protein_coding description:Proteasome subunit alpha type [Source:UniProtKB/TrEMBL;Acc:A0A1D5YY58])	-
TraesCS6D02G084800.1	1.05705	48	19.2.6.1.1.6	.Protein homeostasis.ubiquitin-proteasome system.26S proteasome.20S core particle.alpha-type components.component alpha type-6	component alpha type-6 of 26S proteasome (original description: pep chromosome:IWGSC:6D:49864557:49867406:-1 gene:TraesCS6D02G084800 transcript:TraesCS6D02G084800.1 gene_biotype:protein_coding transcript_biotype:protein_coding description:Proteasome subunit alpha type [Source:UniProtKB/TrEMBL;Acc:W5H3N4])	-
TraesCS7D02G078000.1	1.10545	48	19.2.6.1.2.1	.Protein homeostasis.ubiquitin-proteasome system.26S proteasome.20S core particle.beta-type components.component beta type-1	component beta type-1 of 26S proteasome (original description: pep chromosome:IWGSC:7D:45803241:45807531:-1 gene:TraesCS7D02G078000 transcript:TraesCS7D02G078000.1 gene_biotype:protein_coding transcript_biotype:protein_coding description:Proteasome subunit beta type [Source:UniProtKB/TrEMBL;Acc:A0A1D6D192])	-
TraesCS6B02G177400.2	-21.6534	96	19.2.4.4.1	.Protein homeostasis.ubiquitin-proteasome system.ER-associated protein degradation (ERAD).delivery to proteasome.shuttle protein (RAD23)	shuttle protein (RAD23) (original description: pep chromosome:IWGSC:6B:195174866:195182338:-1 gene:TraesCS6B02G177400 transcript:TraesCS6B02G177400.2 gene_biotype:protein_coding transcript_biotype:protein_coding)	-
TraesCS2D02G394900.1	-1.19962	48	19.2.4.2.2.1	.Protein homeostasis.ubiquitin-proteasome system.ER-associated protein degradation (ERAD).substrate extraction.NPL4-UFD1 CDC48-cofactor heterodimer.component UFD1	component UFD1 of ER-associated protein degradation (ERAD) machinery (original description: pep chromosome:IWGSC:2D:506163464:506165913:-1 gene:TraesCS2D02G394900 transcript:TraesCS2D02G394900.1 gene_biotype:protein_coding transcript_biotype:protein_coding)	-
TraesCS2B02G252200.1	22.4579	96	19.2.4.3.4	.Protein homeostasis.ubiquitin-proteasome system.ER-associated protein degradation (ERAD).substrate processing.deglycosylating peptide:N-glycanase (PNG1)	peptide:N-glycanase (PNG1) (original description: pep chromosome:IWGSC:2B:269360367:269376082:1 gene:TraesCS2B02G252200 transcript:TraesCS2B02G252200.1 gene_biotype:protein_coding transcript_biotype:protein_coding)	-
TraesCS7B02G239200.1	23.5734	96	19.2.2.8.2.2.2	.Protein homeostasis.ubiquitin-proteasome system.ubiquitin-fold protein conjugation.Cullin-based ubiquitylation complexes.CUL3-BTB E3 ligase complexes.BTB/POZ substrate adaptor components.component LRB	component LRB of CUL3-BTB E3 ubiquitin ligase complex (original description: pep chromosome:IWGSC:7B:445017740:445023798:1 gene:TraesCS7B02G239200 transcript:TraesCS7B02G239200.1 gene_biotype:protein_coding transcript_biotype:protein_coding)	-
TraesCS3B02G231100.1	-1.12322	48	19.2.2.8.3.3.2	.Protein homeostasis.ubiquitin-proteasome system.ubiquitin-fold protein conjugation.Cullin-based ubiquitylation complexes.CUL4-DDB1 ubiquitination complexes.COP10-DET1 (CDD) subcomplex.regulator component DET1	regulator component DET1 of COP10-DET1 (CDD) subcomplex (original description: pep chromosome:IWGSC:3B:349269258:349305543:-1 gene:TraesCS3B02G231100 transcript:TraesCS3B02G231100.1 gene_biotype:protein_coding transcript_biotype:protein_coding)	-
TraesCS2A02G037800.2	-31.3741	96	19.2.2.8.1.5	.Protein homeostasis.ubiquitin-proteasome system.ubiquitin-fold protein conjugation.Cullin-based ubiquitylation complexes.SKP1-CUL1-FBX (SCF) E3 ligase complexes.adaptor protein exchange factor (CAND1)	adaptor protein exchange factor (CAND1) (original description: pep chromosome:IWGSC:2A:15947865:15958630:-1 gene:TraesCS2A02G037800 transcript:TraesCS2A02G037800.2 gene_biotype:protein_coding transcript_biotype:protein_coding)	-
TraesCS4A02G472600.1	1.3178	48	19.2.2.8.1.1	.Protein homeostasis.ubiquitin-proteasome system.ubiquitin-fold protein conjugation.Cullin-based ubiquitylation complexes.SKP1-CUL1-FBX (SCF) E3 ligase complexes.target protein binding component SKP1/ASK1	target protein binding component SKP1/ASK1 of SKP1-CUL1-FBX (SCF) E3 ligase complexes (original description: pep chromosome:IWGSC:4A:732778803:732781271:1 gene:TraesCS4A02G472600 transcript:TraesCS4A02G472600.1 gene_biotype:protein_coding transcript_biotype:protein_coding)	-
TraesCS7B02G025700.1	35.6285	96	19.2.2.2.5	.Protein homeostasis.ubiquitin-proteasome system.ubiquitin-fold protein conjugation.SUMO conjugation (sumoylation).SUMO chain-forming-ligase E4 enzyme (PIAL)	SUMO chain-forming-ligase E4 enzyme (PIAL) (original description: pep chromosome:IWGSC:7B:24400331:24409900:-1 gene:TraesCS7B02G025700 transcript:TraesCS7B02G025700.1 gene_biotype:protein_coding transcript_biotype:protein_coding)	-
TraesCS2D02G445500.2	29.1015	96	19.2.2.1.5.4.2	.Protein homeostasis.ubiquitin-proteasome system.ubiquitin-fold protein conjugation.ubiquitin conjugation (ubiquitylation).ubiquitin-ligase E3 activities.RBR-type E3 ligase activities.E3 ubiquitin ligase (ARA54)	E3 ubiquitin ligase (ARA54) (original description: pep chromosome:IWGSC:2D:556053437:556059076:-1 gene:TraesCS2D02G445500 transcript:TraesCS2D02G445500.2 gene_biotype:protein_coding transcript_biotype:protein_coding description:RBR-type E3 ubiquitin transferase [Source:UniProtKB/TrEMBL;Acc:A0A1D5ULC8])	-
TraesCS2D02G445500.2	-29.427	48	19.2.2.1.5.4.2	.Protein homeostasis.ubiquitin-proteasome system.ubiquitin-fold protein conjugation.ubiquitin conjugation (ubiquitylation).ubiquitin-ligase E3 activities.RBR-type E3 ligase activities.E3 ubiquitin ligase (ARA54)	E3 ubiquitin ligase (ARA54) (original description: pep chromosome:IWGSC:2D:556053437:556059076:-1 gene:TraesCS2D02G445500 transcript:TraesCS2D02G445500.2 gene_biotype:protein_coding transcript_biotype:protein_coding description:RBR-type E3 ubiquitin transferase [Source:UniProtKB/TrEMBL;Acc:A0A1D5ULC8])	-
TraesCS2A02G164100.1	-1.00936	96	19.2.2.1.5.4.3	.Protein homeostasis.ubiquitin-proteasome system.ubiquitin-fold protein conjugation.ubiquitin conjugation (ubiquitylation).ubiquitin-ligase E3 activities.RBR-type E3 ligase activities.E3 ubiquitin ligase (RBR-Helicase)	E3 ubiquitin ligase (RBR-Helicase) (original description: pep chromosome:IWGSC:2A:116432222:116450771:1 gene:TraesCS2A02G164100 transcript:TraesCS2A02G164100.1 gene_biotype:protein_coding transcript_biotype:protein_coding)	-
TraesCS2B02G149000.1	21.5741	96	19.2.3.1.1.10	.Protein homeostasis.ubiquitin-proteasome system.ubiquitin-fold protein deconjugation.ubiquitin deconjugation.UBP deubiquitinase activities.deubiquitinase (UBP24)	deubiquitinase (UBP24) (original description: pep chromosome:IWGSC:2B:115379498:115385974:-1 gene:TraesCS2B02G149000 transcript:TraesCS2B02G149000.1 gene_biotype:protein_coding transcript_biotype:protein_coding)	-
TraesCS4B02G306100.2	11.2816	96	19.2.3.1.1.2	.Protein homeostasis.ubiquitin-proteasome system.ubiquitin-fold protein deconjugation.ubiquitin deconjugation.UBP deubiquitinase activities.deubiquitinase (UBP3-4)	deubiquitinase (UBP3-4) (original description: pep chromosome:IWGSC:4B:594872400:594875868:-1 gene:TraesCS4B02G306100 transcript:TraesCS4B02G306100.2 gene_biotype:protein_coding transcript_biotype:protein_coding)	-
TraesCS4B02G148000.4	-23.0417	96	19.2.3.1.1.3	.Protein homeostasis.ubiquitin-proteasome system.ubiquitin-fold protein deconjugation.ubiquitin deconjugation.UBP deubiquitinase activities.deubiquitinase (UBP5|8-11)	deubiquitinase (UBP5|8-11) (original description: pep chromosome:IWGSC:4B:211973412:211982329:1 gene:TraesCS4B02G148000 transcript:TraesCS4B02G148000.4 gene_biotype:protein_coding transcript_biotype:protein_coding)	-
TraesCS6B02G405200.3	-8.5468	96	18.2.3.2	.Protein modification.acetylation.NatC N-terminal acetylase complex.auxiliary component NAA35	auxiliary component NAA35 of NatC N-terminal acetylase complex (original description: pep chromosome:IWGSC:6B:680539973:680550188:-1 gene:TraesCS6B02G405200 transcript:TraesCS6B02G405200.3 gene_biotype:protein_coding transcript_biotype:protein_coding)	-
TraesCS6A02G369000.2	-23.0054	96	18.2.3.2	.Protein modification.acetylation.NatC N-terminal acetylase complex.auxiliary component NAA35	auxiliary component NAA35 of NatC N-terminal acetylase complex (original description: pep chromosome:IWGSC:6A:594823869:594834502:1 gene:TraesCS6A02G369000 transcript:TraesCS6A02G369000.2 gene_biotype:protein_coding transcript_biotype:protein_coding)	-
TraesCS4D02G244900.2	1.38665	48	18.1.1.6.2.1	.Protein modification.glycosylation.N-linked glycosylation.complex N-glycan maturation.class-II glucosidase II heterodimer.subunit alpha	subunit alpha of class-II glucosidase II complex (original description: pep chromosome:IWGSC:4D:409636917:409640063:1 gene:TraesCS4D02G244900 transcript:TraesCS4D02G244900.2 gene_biotype:protein_coding transcript_biotype:protein_coding)	-
TraesCS3A02G134100.1	45.5006	96	18.1.1.4.8	.Protein modification.glycosylation.N-linked glycosylation.dolichol-phosphate-linked oligosaccharide precursor assembly.alpha-1,2-mannosyltransferase (ALG9)	alpha-1,2-mannosyltransferase (ALG9) (original description: pep chromosome:IWGSC:3A:111243704:111249372:-1 gene:TraesCS3A02G134100 transcript:TraesCS3A02G134100.1 gene_biotype:protein_coding transcript_biotype:protein_coding description:Mannosyltransferase [Source:UniProtKB/TrEMBL;Acc:A0A1D5VJA4])	-
TraesCS2B02G292200.3	-20.6933	96	18.9.1	.Protein modification.hydroxylation.prolyl hydroxylase	prolyl hydroxylase (original description: pep chromosome:IWGSC:2B:406445211:406452620:1 gene:TraesCS2B02G292200 transcript:TraesCS2B02G292200.3 gene_biotype:protein_coding transcript_biotype:protein_coding)	-
TraesCS4D02G045500.3	29.2541	96	18.4.6.1	.Protein modification.phosphorylation.AGC protein kinase superfamily.protein kinase (MAST)	protein kinase (MAST) (original description: pep chromosome:IWGSC:4D:21138833:21150226:1 gene:TraesCS4D02G045500 transcript:TraesCS4D02G045500.3 gene_biotype:protein_coding transcript_biotype:protein_coding)	-
TraesCS4D02G045500.3	29.5638	48	18.4.6.1	.Protein modification.phosphorylation.AGC protein kinase superfamily.protein kinase (MAST)	protein kinase (MAST) (original description: pep chromosome:IWGSC:4D:21138833:21150226:1 gene:TraesCS4D02G045500 transcript:TraesCS4D02G045500.3 gene_biotype:protein_coding transcript_biotype:protein_coding)	-
TraesCS2A02G261100.3	-21.1414	96	18.4.25.1.7	.Protein modification.phosphorylation.aspartate-based protein phosphatase superfamily.FCP phosphatase families.subcluster I phosphatase	subcluster I phosphatase (original description: pep chromosome:IWGSC:2A:411122776:411126911:-1 gene:TraesCS2A02G261100 transcript:TraesCS2A02G261100.3 gene_biotype:protein_coding transcript_biotype:protein_coding)	-
TraesCS1B02G241900.1	24.8339	96	18.4.7.1	.Protein modification.phosphorylation.atypical protein kinase families.protein kinase (PIKK)	protein kinase (PIKK) (original description: pep chromosome:IWGSC:1B:429583237:429614696:1 gene:TraesCS1B02G241900 transcript:TraesCS1B02G241900.1 gene_biotype:protein_coding transcript_biotype:protein_coding description:Serine/threonine-protein kinase TOR [Source:UniProtKB/TrEMBL;Acc:A0A341PDZ7])	-
TraesCS2B02G167000.2	24.1884	96	18.4.7.1	.Protein modification.phosphorylation.atypical protein kinase families.protein kinase (PIKK)	protein kinase (PIKK) (original description: pep chromosome:IWGSC:2B:139794287:139816641:1 gene:TraesCS2B02G167000 transcript:TraesCS2B02G167000.2 gene_biotype:protein_coding transcript_biotype:protein_coding)	-
TraesCS7B02G431500.3	32.3571	96	18.4.7.3	.Protein modification.phosphorylation.atypical protein kinase families.protein kinase (TAF)	protein kinase (TAF) (original description: pep chromosome:IWGSC:7B:699821564:699839075:1 gene:TraesCS7B02G431500 transcript:TraesCS7B02G431500.3 gene_biotype:protein_coding transcript_biotype:protein_coding)	-
TraesCS7A02G514800.1	-40.3367	96	18.4.7.3	.Protein modification.phosphorylation.atypical protein kinase families.protein kinase (TAF)	protein kinase (TAF) (original description: pep chromosome:IWGSC:7A:700689132:700707173:1 gene:TraesCS7A02G514800 transcript:TraesCS7A02G514800.1 gene_biotype:protein_coding transcript_biotype:protein_coding)	-
TraesCS7B02G431700.2	-23.4107	96	18.4.7.3	.Protein modification.phosphorylation.atypical protein kinase families.protein kinase (TAF)	protein kinase (TAF) (original description: pep chromosome:IWGSC:7B:699909753:699924144:1 gene:TraesCS7B02G431700 transcript:TraesCS7B02G431700.2 gene_biotype:protein_coding transcript_biotype:protein_coding)	-
TraesCS7B02G431500.3	-31.9422	48	18.4.7.3	.Protein modification.phosphorylation.atypical protein kinase families.protein kinase (TAF)	protein kinase (TAF) (original description: pep chromosome:IWGSC:7B:699821564:699839075:1 gene:TraesCS7B02G431500 transcript:TraesCS7B02G431500.3 gene_biotype:protein_coding transcript_biotype:protein_coding)	-
TraesCS2A02G346500.1	-1.38885	96	18.4.3.1.7	.Protein modification.phosphorylation.CMGC protein kinase superfamily.CDK protein kinase families.protein kinase (CDKG)	protein kinase (CDKG) (original description: pep chromosome:IWGSC:2A:585136054:585142934:1 gene:TraesCS2A02G346500 transcript:TraesCS2A02G346500.1 gene_biotype:protein_coding transcript_biotype:protein_coding)	-
TraesCS2D02G242000.1	21.9496	48	18.4.3.9.2	.Protein modification.phosphorylation.CMGC protein kinase superfamily.CK-II protein kinase heterodimer.regulatory subunit beta	regulatory subunit beta of CK-II kinase (original description: pep chromosome:IWGSC:2D:267693662:267702960:1 gene:TraesCS2D02G242000 transcript:TraesCS2D02G242000.1 gene_biotype:protein_coding transcript_biotype:protein_coding description:Casein kinase II subunit beta [Source:UniProtKB/TrEMBL;Acc:A0A1D6DFP0])	-
TraesCS3B02G242600.1	23.4197	96	18.4.3.2	.Protein modification.phosphorylation.CMGC protein kinase superfamily.protein kinase (CLK/LAMMER)	protein kinase (CLK/LAMMER) (original description: pep chromosome:IWGSC:3B:382656755:382662544:1 gene:TraesCS3B02G242600 transcript:TraesCS3B02G242600.1 gene_biotype:protein_coding transcript_biotype:protein_coding)	-
TraesCS5B02G371800.2	37.2014	96	18.4.3.2	.Protein modification.phosphorylation.CMGC protein kinase superfamily.protein kinase (CLK/LAMMER)	protein kinase (CLK/LAMMER) (original description: pep chromosome:IWGSC:5B:550225703:550230296:-1 gene:TraesCS5B02G371800 transcript:TraesCS5B02G371800.2 gene_biotype:protein_coding transcript_biotype:protein_coding)	-
TraesCS3A02G212200.1	23.15	48	18.4.3.2	.Protein modification.phosphorylation.CMGC protein kinase superfamily.protein kinase (CLK/LAMMER)	protein kinase (CLK/LAMMER) (original description: pep chromosome:IWGSC:3A:382143395:382150182:1 gene:TraesCS3A02G212200 transcript:TraesCS3A02G212200.1 gene_biotype:protein_coding transcript_biotype:protein_coding)	-
TraesCS3B02G251500.2	-23.8555	96	18.4.17	.Protein modification.phosphorylation.protein kinase (SCY1)	protein kinase (SCY1) (original description: pep chromosome:IWGSC:3B:403104387:403112792:1 gene:TraesCS3B02G251500 transcript:TraesCS3B02G251500.2 gene_biotype:protein_coding transcript_biotype:protein_coding)	-
TraesCS6B02G198600.2	-22.228	96	18.4.24.1.2.4	.Protein modification.phosphorylation.serine/threonine protein phosphatase superfamily.PPP Fe-Zn-dependent phosphatase families.PP2A-class phosphatase complexes.regulatory component B2	regulatory component B2 of PP2A phosphatase complexes (original description: pep chromosome:IWGSC:6B:237696299:237700692:1 gene:TraesCS6B02G198600 transcript:TraesCS6B02G198600.2 gene_biotype:protein_coding transcript_biotype:protein_coding)	-
TraesCS5D02G180100.1	-1.0659	96	18.4.24.1.3.1	.Protein modification.phosphorylation.serine/threonine protein phosphatase superfamily.PPP Fe-Zn-dependent phosphatase families.PP4-class phosphatase complex.catalytic component PP4c	catalytic component PP4c of PP4 phosphatase complex (original description: pep chromosome:IWGSC:5D:280378886:280383645:1 gene:TraesCS5D02G180100 transcript:TraesCS5D02G180100.1 gene_biotype:protein_coding transcript_biotype:protein_coding description:Serine/threonine-protein phosphatase [Source:UniProtKB/TrEMBL;Acc:A0A1D5ZAP2])	-
TraesCS3B02G093800.1	20.6249	48	18.4.1.27	.Protein modification.phosphorylation.TKL protein kinase superfamily.protein kinase (C-Lectin)	protein kinase (C-Lectin) (original description: pep chromosome:IWGSC:3B:62945115:62948759:1 gene:TraesCS3B02G093800 transcript:TraesCS3B02G093800.1 gene_biotype:protein_coding transcript_biotype:protein_coding)	-
TraesCS4D02G201300.1	6.24801	96	18.8.1.3	.Protein modification.S-glutathionylation.glutathione S-transferase activities.class lambda glutathione S-transferase	class lambda glutathione S-transferase (original description: pep chromosome:IWGSC:4D:348303886:348306659:1 gene:TraesCS4D02G201300 transcript:TraesCS4D02G201300.1 gene_biotype:protein_coding transcript_biotype:protein_coding)	-
TraesCS4A02G103700.1	9.89481	96	18.8.1.3	.Protein modification.S-glutathionylation.glutathione S-transferase activities.class lambda glutathione S-transferase	class lambda glutathione S-transferase (original description: pep chromosome:IWGSC:4A:117280692:117283678:-1 gene:TraesCS4A02G103700 transcript:TraesCS4A02G103700.1 gene_biotype:protein_coding transcript_biotype:protein_coding)	-
TraesCS4B02G200100.2	24.2675	48	18.8.1.3	.Protein modification.S-glutathionylation.glutathione S-transferase activities.class lambda glutathione S-transferase	class lambda glutathione S-transferase (original description: pep chromosome:IWGSC:4B:428457981:428460165:1 gene:TraesCS4B02G200100 transcript:TraesCS4B02G200100.2 gene_biotype:protein_coding transcript_biotype:protein_coding)	-
TraesCS4A02G103700.1	5.98794	48	18.8.1.3	.Protein modification.S-glutathionylation.glutathione S-transferase activities.class lambda glutathione S-transferase	class lambda glutathione S-transferase (original description: pep chromosome:IWGSC:4A:117280692:117283678:-1 gene:TraesCS4A02G103700 transcript:TraesCS4A02G103700.1 gene_biotype:protein_coding transcript_biotype:protein_coding)	-
TraesCS7D02G121900.1	-49.7697	96	18.10.1.2	.Protein modification.targeting peptide maturation.endomembrane system.site-1 protease (S1P)	site-1 protease (original description: pep chromosome:IWGSC:7D:75930917:75945541:1 gene:TraesCS7D02G121900 transcript:TraesCS7D02G121900.1 gene_biotype:protein_coding transcript_biotype:protein_coding)	-
TraesCS3B02G126300.5	35.5298	96	18.10.2.2.1	.Protein modification.targeting peptide maturation.mitochondrion.MPP mitochondrial signal peptidase heterodimer.subunit alpha	subunit alpha of MPP mitochondrial signal peptidase heterodimer (original description: pep chromosome:IWGSC:3B:102752114:102757823:1 gene:TraesCS3B02G126300 transcript:TraesCS3B02G126300.5 gene_biotype:protein_coding transcript_biotype:protein_coding)	-
TraesCS3D02G109500.3	24.6468	48	18.10.2.2.1	.Protein modification.targeting peptide maturation.mitochondrion.MPP mitochondrial signal peptidase heterodimer.subunit alpha	subunit alpha of MPP mitochondrial signal peptidase heterodimer (original description: pep chromosome:IWGSC:3D:63354200:63359160:1 gene:TraesCS3D02G109500 transcript:TraesCS3D02G109500.3 gene_biotype:protein_coding transcript_biotype:protein_coding)	-
TraesCS4A02G056200.1	37.6479	96	18.10.2.2.2	.Protein modification.targeting peptide maturation.mitochondrion.MPP mitochondrial signal peptidase heterodimer.subunit beta	subunit beta of MPP mitochondrial signal peptidase heterodimer (original description: pep chromosome:IWGSC:4A:47101564:47106259:1 gene:TraesCS4A02G056200 transcript:TraesCS4A02G056200.1 gene_biotype:protein_coding transcript_biotype:protein_coding)	-
TraesCS4A02G056200.1	38.4876	48	18.10.2.2.2	.Protein modification.targeting peptide maturation.mitochondrion.MPP mitochondrial signal peptidase heterodimer.subunit beta	subunit beta of MPP mitochondrial signal peptidase heterodimer (original description: pep chromosome:IWGSC:4A:47101564:47106259:1 gene:TraesCS4A02G056200 transcript:TraesCS4A02G056200.1 gene_biotype:protein_coding transcript_biotype:protein_coding)	-
TraesCS2B02G325100.1	-22.3679	96	23.1.3.3	.Protein translocation.chloroplast.inner envelope TIC translocation system.co-chaperone (Tic40)	component Tic40 of inner envelope TIC translocation system (original description: pep chromosome:IWGSC:2B:464673708:464680654:-1 gene:TraesCS2B02G325100 transcript:TraesCS2B02G325100.1 gene_biotype:protein_coding transcript_biotype:protein_coding)	-
TraesCS1B02G122000.2	23.8716	96	23.1.2.2	.Protein translocation.chloroplast.outer envelope TOC translocation system.receptor GTPase (Toc90|Toc120|Toc132|Toc159)	component Toc90|Toc120|Toc132|Toc159 of outer envelope TOC translocation system (original description: pep chromosome:IWGSC:1B:145452862:145458006:-1 gene:TraesCS1B02G122000 transcript:TraesCS1B02G122000.2 gene_biotype:protein_coding transcript_biotype:protein_coding)	-
TraesCS6D02G185600.2	31.1317	96	23.3.1.4	.Protein translocation.endoplasmic reticulum.co-translational insertion system.accessory component Sec62	accessory component Sec62 of co-translational insertion system (original description: pep chromosome:IWGSC:6D:239802866:239807756:1 gene:TraesCS6D02G185600 transcript:TraesCS6D02G185600.2 gene_biotype:protein_coding transcript_biotype:protein_coding)	-
TraesCS6D02G185600.2	31.4767	48	23.3.1.4	.Protein translocation.endoplasmic reticulum.co-translational insertion system.accessory component Sec62	accessory component Sec62 of co-translational insertion system (original description: pep chromosome:IWGSC:6D:239802866:239807756:1 gene:TraesCS6D02G185600 transcript:TraesCS6D02G185600.2 gene_biotype:protein_coding transcript_biotype:protein_coding)	-
TraesCS2D02G272000.3	44.3415	96	23.3.1.5	.Protein translocation.endoplasmic reticulum.co-translational insertion system.accessory component Sec63	accessory component Sec63 of co-translational insertion system (original description: pep chromosome:IWGSC:2D:336468831:336476777:1 gene:TraesCS2D02G272000 transcript:TraesCS2D02G272000.3 gene_biotype:protein_coding transcript_biotype:protein_coding)	-
TraesCS5D02G158200.1	-23.2204	48	23.2.2.1	.Protein translocation.mitochondrion.outer mitochondrion membrane SAM insertion system.component SAM/Tob55	component SAM/Tob55 of outer mitochondrion membrane SAM insertion system (original description: pep chromosome:IWGSC:5D:246296405:246299404:1 gene:TraesCS5D02G158200 transcript:TraesCS5D02G158200.1 gene_biotype:protein_coding transcript_biotype:protein_coding)	-
TraesCS5B02G561500.2	29.7168	96	23.5.1.2.8	.Protein translocation.nucleus.nucleocytoplasmic transport.karyopherin beta transport receptors.export karyopherin (XPO1)	XPO1 nucleocytoplasmic export karyopherin (original description: pep chromosome:IWGSC:5B:707698502:707708920:-1 gene:TraesCS5B02G561500 transcript:TraesCS5B02G561500.2 gene_biotype:protein_coding transcript_biotype:protein_coding)	-
TraesCS4D02G035900.1	48.3451	96	23.5.1.2.3	.Protein translocation.nucleus.nucleocytoplasmic transport.karyopherin beta transport receptors.import karyopherin (IMB3)	IMB3 nucleocytoplasmic import karyopherin (original description: pep chromosome:IWGSC:4D:16052840:16063288:-1 gene:TraesCS4D02G035900 transcript:TraesCS4D02G035900.1 gene_biotype:protein_coding transcript_biotype:protein_coding)	-
TraesCS2D02G273300.3	47.7565	48	23.5.1.2.7	.Protein translocation.nucleus.nucleocytoplasmic transport.karyopherin beta transport receptors.import karyopherin (IPO8)	IPO8 nucleocytoplasmic import karyopherin (original description: pep chromosome:IWGSC:2D:340253102:340267291:1 gene:TraesCS2D02G273300 transcript:TraesCS2D02G273300.3 gene_biotype:protein_coding transcript_biotype:protein_coding)	-
TraesCS6D02G289000.1	-22.5602	96	23.5.1.1.5.2	.Protein translocation.nucleus.nucleocytoplasmic transport.nuclear pore complex (NPC).nuclear basket.nucleoporin (NUA)	NUA nucleoporin of nuclear pore complex (original description: pep chromosome:IWGSC:6D:400054793:400076346:1 gene:TraesCS6D02G289000 transcript:TraesCS6D02G289000.1 gene_biotype:protein_coding transcript_biotype:protein_coding)	-
TraesCS4A02G247200.1	-23.2732	96	23.5.1.1.1.11	.Protein translocation.nucleus.nucleocytoplasmic transport.nuclear pore complex (NPC).outer ring.scaffold nucleoporin (ELYS)	ELYS scaffold nucleoporin of nuclear pore complex (original description: pep chromosome:IWGSC:4A:558218129:558227471:1 gene:TraesCS4A02G247200 transcript:TraesCS4A02G247200.1 gene_biotype:protein_coding transcript_biotype:protein_coding)	-
TraesCS5D02G432800.2	-22.5636	48	23.4.1.2.1	.Protein translocation.peroxisome.importomer translocation system.cargo-receptor docking complex.component Pex13	component Pex13 of cargo-receptor docking complex (original description: pep chromosome:IWGSC:5D:488853784:488856089:1 gene:TraesCS5D02G432800 transcript:TraesCS5D02G432800.2 gene_biotype:protein_coding transcript_biotype:protein_coding)	-
TraesCS6D02G140000.1	-21.0401	96	15.1.3.2	.RNA biosynthesis.DNA-dependent RNA polymerase (Pol) complexes.Pol III catalytic components.subunit 2	subunit 2 of Pol III RNA polymerase (original description: pep chromosome:IWGSC:6D:109232900:109253745:1 gene:TraesCS6D02G140000 transcript:TraesCS6D02G140000.1 gene_biotype:protein_coding transcript_biotype:protein_coding)	-
TraesCS3B02G339200.2	22.5604	96	15.6.1.2.2.5	.RNA biosynthesis.organelle machinery.RNA polymerase activities.plastid-encoded RNA polymerase (PEP) complex.essential co-factor components.component PAP5/TAC12	PAP5/TAC12 cofactor of plastid-encoded RNA polymerase (original description: pep chromosome:IWGSC:3B:545195421:545203232:1 gene:TraesCS3B02G339200 transcript:TraesCS3B02G339200.2 gene_biotype:protein_coding transcript_biotype:protein_coding)	-
TraesCS3A02G297500.1	-24.3837	48	15.6.1.2.2.5	.RNA biosynthesis.organelle machinery.RNA polymerase activities.plastid-encoded RNA polymerase (PEP) complex.essential co-factor components.component PAP5/TAC12	PAP5/TAC12 cofactor of plastid-encoded RNA polymerase (original description: pep chromosome:IWGSC:3A:532319076:532325834:-1 gene:TraesCS3A02G297500 transcript:TraesCS3A02G297500.1 gene_biotype:protein_coding transcript_biotype:protein_coding)	-
TraesCS5B02G563800.3	26.3105	96	15.6.2.1	.RNA biosynthesis.organelle machinery.transcriptional regulation.basal transcription factor (Sigma)	basal transcription factor (Sigma) (original description: pep chromosome:IWGSC:5B:709365866:709369729:-1 gene:TraesCS5B02G563800 transcript:TraesCS5B02G563800.3 gene_biotype:protein_coding transcript_biotype:protein_coding description:RNA polymerase sigma factor [Source:UniProtKB/TrEMBL;Acc:A0A1D5Z6D0])	-
TraesCS5B02G563800.3	27.8832	48	15.6.2.1	.RNA biosynthesis.organelle machinery.transcriptional regulation.basal transcription factor (Sigma)	basal transcription factor (Sigma) (original description: pep chromosome:IWGSC:5B:709365866:709369729:-1 gene:TraesCS5B02G563800 transcript:TraesCS5B02G563800.3 gene_biotype:protein_coding transcript_biotype:protein_coding description:RNA polymerase sigma factor [Source:UniProtKB/TrEMBL;Acc:A0A1D5Z6D0])	-
TraesCS5B02G364100.1	22.6103	96	15.3.3.1.2	.RNA biosynthesis.RNA polymerase II-dependent transcription.MEDIATOR transcription co-activator complex.head module.component MED8	component MED8 of head module of MEDIATOR transcription co-activator complex (original description: pep chromosome:IWGSC:5B:542945283:542950041:1 gene:TraesCS5B02G364100 transcript:TraesCS5B02G364100.1 gene_biotype:protein_coding transcript_biotype:protein_coding)	-
TraesCS5D02G184100.2	24.8282	96	15.3.3.5.1	.RNA biosynthesis.RNA polymerase II-dependent transcription.MEDIATOR transcription co-activator complex.other components.component MED25	component MED25 of MEDIATOR transcription co-activator complex (original description: pep chromosome:IWGSC:5D:285546577:285556215:1 gene:TraesCS5D02G184100 transcript:TraesCS5D02G184100.2 gene_biotype:protein_coding transcript_biotype:protein_coding)	-
TraesCS7B02G177500.1	-24.5296	96	15.3.3.3.5	.RNA biosynthesis.RNA polymerase II-dependent transcription.MEDIATOR transcription co-activator complex.tail module.component MED15	component MED15 of tail module of MEDIATOR transcription co-activator complex (original description: pep chromosome:IWGSC:7B:253691830:253707894:-1 gene:TraesCS7B02G177500 transcript:TraesCS7B02G177500.1 gene_biotype:protein_coding transcript_biotype:protein_coding)	-
TraesCS7B02G177500.3	-24.1783	48	15.3.3.3.5	.RNA biosynthesis.RNA polymerase II-dependent transcription.MEDIATOR transcription co-activator complex.tail module.component MED15	component MED15 of tail module of MEDIATOR transcription co-activator complex (original description: pep chromosome:IWGSC:7B:253691830:253707894:-1 gene:TraesCS7B02G177500 transcript:TraesCS7B02G177500.3 gene_biotype:protein_coding transcript_biotype:protein_coding)	-
TraesCS1B02G187100.3	49.4373	96	15.3.3.3.6	.RNA biosynthesis.RNA polymerase II-dependent transcription.MEDIATOR transcription co-activator complex.tail module.component MED16	component MED16 of tail module of MEDIATOR transcription co-activator complex (original description: pep chromosome:IWGSC:1B:334312002:334322225:-1 gene:TraesCS1B02G187100 transcript:TraesCS1B02G187100.3 gene_biotype:protein_coding transcript_biotype:protein_coding)	-
TraesCS2B02G120800.1	32.9774	96	15.3.3.3.3	.RNA biosynthesis.RNA polymerase II-dependent transcription.MEDIATOR transcription co-activator complex.tail module.component MED5/MED24/MED33	component MED5/MED24/MED33 of tail module of MEDIATOR transcription co-activator complex (original description: pep chromosome:IWGSC:2B:88423427:88431503:-1 gene:TraesCS2B02G120800 transcript:TraesCS2B02G120800.1 gene_biotype:protein_coding transcript_biotype:protein_coding)	-
TraesCS7B02G431500.3	32.3571	96	15.3.4.4.4	.RNA biosynthesis.RNA polymerase II-dependent transcription.SAGA transcription co-activator complex.SPT recruitment module.component HAF/TAF1	component HAF/TAF1 of SAGA transcription co-activator complex (original description: pep chromosome:IWGSC:7B:699821564:699839075:1 gene:TraesCS7B02G431500 transcript:TraesCS7B02G431500.3 gene_biotype:protein_coding transcript_biotype:protein_coding)	-
TraesCS7A02G514800.1	-40.3367	96	15.3.4.4.4	.RNA biosynthesis.RNA polymerase II-dependent transcription.SAGA transcription co-activator complex.SPT recruitment module.component HAF/TAF1	component HAF/TAF1 of SAGA transcription co-activator complex (original description: pep chromosome:IWGSC:7A:700689132:700707173:1 gene:TraesCS7A02G514800 transcript:TraesCS7A02G514800.1 gene_biotype:protein_coding transcript_biotype:protein_coding)	-
TraesCS7B02G431700.2	-23.4107	96	15.3.4.4.4	.RNA biosynthesis.RNA polymerase II-dependent transcription.SAGA transcription co-activator complex.SPT recruitment module.component HAF/TAF1	component HAF/TAF1 of SAGA transcription co-activator complex (original description: pep chromosome:IWGSC:7B:699909753:699924144:1 gene:TraesCS7B02G431700 transcript:TraesCS7B02G431700.2 gene_biotype:protein_coding transcript_biotype:protein_coding)	-
TraesCS7B02G431500.3	-31.9422	48	15.3.4.4.4	.RNA biosynthesis.RNA polymerase II-dependent transcription.SAGA transcription co-activator complex.SPT recruitment module.component HAF/TAF1	component HAF/TAF1 of SAGA transcription co-activator complex (original description: pep chromosome:IWGSC:7B:699821564:699839075:1 gene:TraesCS7B02G431500 transcript:TraesCS7B02G431500.3 gene_biotype:protein_coding transcript_biotype:protein_coding)	-
TraesCS2B02G167000.2	24.1884	96	15.3.4.4.3	.RNA biosynthesis.RNA polymerase II-dependent transcription.SAGA transcription co-activator complex.SPT recruitment module.component TRA1	component TRA1 of SAGA transcription co-activator complex (original description: pep chromosome:IWGSC:2B:139794287:139816641:1 gene:TraesCS2B02G167000 transcript:TraesCS2B02G167000.2 gene_biotype:protein_coding transcript_biotype:protein_coding)	-
TraesCS7B02G431500.3	32.3571	96	15.3.5.3.2	.RNA biosynthesis.RNA polymerase II-dependent transcription.transcription initiation.TFIId basal transcription regulation complex.component HAF/TAF1	component HAF/TAF1 of TFIId basal transcription regulation complex (original description: pep chromosome:IWGSC:7B:699821564:699839075:1 gene:TraesCS7B02G431500 transcript:TraesCS7B02G431500.3 gene_biotype:protein_coding transcript_biotype:protein_coding)	-
TraesCS7A02G514800.1	-40.3367	96	15.3.5.3.2	.RNA biosynthesis.RNA polymerase II-dependent transcription.transcription initiation.TFIId basal transcription regulation complex.component HAF/TAF1	component HAF/TAF1 of TFIId basal transcription regulation complex (original description: pep chromosome:IWGSC:7A:700689132:700707173:1 gene:TraesCS7A02G514800 transcript:TraesCS7A02G514800.1 gene_biotype:protein_coding transcript_biotype:protein_coding)	-
TraesCS7B02G431700.2	-23.4107	96	15.3.5.3.2	.RNA biosynthesis.RNA polymerase II-dependent transcription.transcription initiation.TFIId basal transcription regulation complex.component HAF/TAF1	component HAF/TAF1 of TFIId basal transcription regulation complex (original description: pep chromosome:IWGSC:7B:699909753:699924144:1 gene:TraesCS7B02G431700 transcript:TraesCS7B02G431700.2 gene_biotype:protein_coding transcript_biotype:protein_coding)	-
TraesCS7B02G431500.3	-31.9422	48	15.3.5.3.2	.RNA biosynthesis.RNA polymerase II-dependent transcription.transcription initiation.TFIId basal transcription regulation complex.component HAF/TAF1	component HAF/TAF1 of TFIId basal transcription regulation complex (original description: pep chromosome:IWGSC:7B:699821564:699839075:1 gene:TraesCS7B02G431500 transcript:TraesCS7B02G431500.3 gene_biotype:protein_coding transcript_biotype:protein_coding)	-
TraesCS2A02G204300.1	45.2802	48	15.5.5.4	.RNA biosynthesis.transcriptional regulation.B3 transcription factor superfamily.transcription factor (LAV-VAL)	transcription factor (LAV-VAL) (original description: pep chromosome:IWGSC:2A:180977361:180987356:-1 gene:TraesCS2A02G204300 transcript:TraesCS2A02G204300.1 gene_biotype:protein_coding transcript_biotype:protein_coding)	-
TraesCS3D02G245800.1	20.6314	48	15.5.3.7	.RNA biosynthesis.transcriptional regulation.Homeobox transcription factor superfamily.transcription factor (HOX)	HOX-like transcription factor (original description: pep chromosome:IWGSC:3D:342101271:342116098:1 gene:TraesCS3D02G245800 transcript:TraesCS3D02G245800.1 gene_biotype:protein_coding transcript_biotype:protein_coding)	-
TraesCS3D02G272700.4	47.0672	96	15.5.3.8	.RNA biosynthesis.transcriptional regulation.Homeobox transcription factor superfamily.transcription factor (PHD)	transcription factor (PHD) (original description: pep chromosome:IWGSC:3D:378229762:378236225:1 gene:TraesCS3D02G272700 transcript:TraesCS3D02G272700.4 gene_biotype:protein_coding transcript_biotype:protein_coding)	-
TraesCS1A02G338900.1	22.011	48	15.5.3.8	.RNA biosynthesis.transcriptional regulation.Homeobox transcription factor superfamily.transcription factor (PHD)	transcription factor (PHD) (original description: pep chromosome:IWGSC:1A:528665411:528673941:-1 gene:TraesCS1A02G338900 transcript:TraesCS1A02G338900.1 gene_biotype:protein_coding transcript_biotype:protein_coding)	-
TraesCS3D02G272700.4	47.5574	48	15.5.3.8	.RNA biosynthesis.transcriptional regulation.Homeobox transcription factor superfamily.transcription factor (PHD)	transcription factor (PHD) (original description: pep chromosome:IWGSC:3D:378229762:378236225:1 gene:TraesCS3D02G272700 transcript:TraesCS3D02G272700.4 gene_biotype:protein_coding transcript_biotype:protein_coding)	-
TraesCS6B02G183500.4	18.6505	96	15.5.2.3	.RNA biosynthesis.transcriptional regulation.MYB transcription factor superfamily.transcription factor (GARP)	G2-like GARP transcription factor (original description: pep chromosome:IWGSC:6B:205234267:205236828:1 gene:TraesCS6B02G183500 transcript:TraesCS6B02G183500.4 gene_biotype:protein_coding transcript_biotype:protein_coding)	-
TraesCS7B02G385700.1	1.94767	96	15.5.2.3	.RNA biosynthesis.transcriptional regulation.MYB transcription factor superfamily.transcription factor (GARP)	G2-like GARP transcription factor (original description: pep chromosome:IWGSC:7B:650611266:650614119:-1 gene:TraesCS7B02G385700 transcript:TraesCS7B02G385700.1 gene_biotype:protein_coding transcript_biotype:protein_coding)	-
TraesCS4A02G131700.6	23.784	48	15.5.2.3	.RNA biosynthesis.transcriptional regulation.MYB transcription factor superfamily.transcription factor (GARP)	G2-like GARP transcription factor (original description: pep chromosome:IWGSC:4A:176537677:176543809:1 gene:TraesCS4A02G131700 transcript:TraesCS4A02G131700.6 gene_biotype:protein_coding transcript_biotype:protein_coding)	-
TraesCS4B02G325500.2	21.7405	96	15.5.6.2	.RNA biosynthesis.transcriptional regulation.NIN-like transcription factor superfamily.transcription factor (NLP)	transcription factor (NLP) (original description: pep chromosome:IWGSC:4B:616305024:616310542:-1 gene:TraesCS4B02G325500 transcript:TraesCS4B02G325500.2 gene_biotype:protein_coding transcript_biotype:protein_coding)	-
TraesCS5D02G355900.2	-18.938	48	15.5.6.2	.RNA biosynthesis.transcriptional regulation.NIN-like transcription factor superfamily.transcription factor (NLP)	transcription factor (NLP) (original description: pep chromosome:IWGSC:5D:437341844:437346762:1 gene:TraesCS5D02G355900 transcript:TraesCS5D02G355900.2 gene_biotype:protein_coding transcript_biotype:protein_coding)	-
TraesCS2B02G260300.1	-20.3372	96	15.5.25	.RNA biosynthesis.transcriptional regulation.transcription factor (ARID)	transcription factor (ARID) (original description: pep chromosome:IWGSC:2B:326675415:326681932:1 gene:TraesCS2B02G260300 transcript:TraesCS2B02G260300.1 gene_biotype:protein_coding transcript_biotype:protein_coding)	-
TraesCS7D02G144400.1	-23.0568	96	15.5.38	.RNA biosynthesis.transcriptional regulation.transcription factor (DBP)	transcription factor (DBP) (original description: pep chromosome:IWGSC:7D:92238812:92243011:-1 gene:TraesCS7D02G144400 transcript:TraesCS7D02G144400.1 gene_biotype:protein_coding transcript_biotype:protein_coding)	-
TraesCS7A02G329700.3	31.6295	48	15.5.49	.RNA biosynthesis.transcriptional regulation.transcription factor (HUA2)	transcription factor (HUA2) (original description: pep chromosome:IWGSC:7A:481569187:481578348:1 gene:TraesCS7A02G329700 transcript:TraesCS7A02G329700.3 gene_biotype:protein_coding transcript_biotype:protein_coding)	-
TraesCS7D02G248000.1	-30.4494	48	15.5.18	.RNA biosynthesis.transcriptional regulation.transcription factor (SBP)	transcription factor (SBP) (original description: pep chromosome:IWGSC:7D:219291031:219296565:1 gene:TraesCS7D02G248000 transcript:TraesCS7D02G248000.1 gene_biotype:protein_coding transcript_biotype:protein_coding)	-
TraesCS6D02G368200.2	22.7349	96	15.5.53.2	.RNA biosynthesis.transcriptional regulation.transcriptional repression.transcriptional co-repressor (LUG)	transcriptional co-repressor (LUG) (original description: pep chromosome:IWGSC:6D:455558362:455567526:1 gene:TraesCS6D02G368200 transcript:TraesCS6D02G368200.2 gene_biotype:protein_coding transcript_biotype:protein_coding)	-
TraesCS7B02G003100.2	22.3308	96	15.5.53.2	.RNA biosynthesis.transcriptional regulation.transcriptional repression.transcriptional co-repressor (LUG)	transcriptional co-repressor (LUG) (original description: pep chromosome:IWGSC:7B:1269606:1276585:-1 gene:TraesCS7B02G003100 transcript:TraesCS7B02G003100.2 gene_biotype:protein_coding transcript_biotype:protein_coding)	-
TraesCS3D02G136600.1	-35.8854	48	15.5.53.6	.RNA biosynthesis.transcriptional regulation.transcriptional repression.transcriptional repressor (NF-X1)	transcriptional repressor (NF-X1) (original description: pep chromosome:IWGSC:3D:94855838:94861110:-1 gene:TraesCS3D02G136600 transcript:TraesCS3D02G136600.1 gene_biotype:protein_coding transcript_biotype:protein_coding)	-
TraesCS3D02G504300.3	45.6128	96	16.11.1.1.2	.RNA processing.messenger ribonucleoparticle (mRNP) export.TREX/THO mRNP trafficking complex.THO subcomplex.component THOC2/Tho2	component THOC2/Tho2 of mRNP trafficking THO subcomplex (original description: pep chromosome:IWGSC:3D:591862167:591880546:1 gene:TraesCS3D02G504300 transcript:TraesCS3D02G504300.3 gene_biotype:protein_coding transcript_biotype:protein_coding)	-
TraesCS1D02G286500.4	-21.7787	48	16.11.2.1	.RNA processing.messenger ribonucleoparticle (mRNP) export.TREX-2 mRNP trafficking complex.scaffold component GANP/SAC3	scaffold component GANP/SAC3 of TREX-2 mRNP trafficking complex (original description: pep chromosome:IWGSC:1D:384835782:384844216:-1 gene:TraesCS1D02G286500 transcript:TraesCS1D02G286500.4 gene_biotype:protein_coding transcript_biotype:protein_coding)	-
TraesCS7A02G040700.5	20.2174	96	16.10.3	.RNA processing.mRNA silencing.RIS-Complex miRNA recruiting factor (AGO1)	RIS-Complex miRNA recruiting factor (AGO1) (original description: pep chromosome:IWGSC:7A:18877009:18883267:-1 gene:TraesCS7A02G040700 transcript:TraesCS7A02G040700.5 gene_biotype:protein_coding transcript_biotype:protein_coding)	-
TraesCS4B02G161000.2	36.3807	96	16.12.2.1.3	.RNA processing.organelle machinery.pre-mRNA splicing.plastidial RNA splicing.splicing factor (CFM3)	CFM3-type plastidial RNA splicing factor (original description: pep chromosome:IWGSC:4B:316293681:316304318:-1 gene:TraesCS4B02G161000 transcript:TraesCS4B02G161000.2 gene_biotype:protein_coding transcript_biotype:protein_coding)	-
TraesCS4B02G161000.2	37.4429	48	16.12.2.1.3	.RNA processing.organelle machinery.pre-mRNA splicing.plastidial RNA splicing.splicing factor (CFM3)	CFM3-type plastidial RNA splicing factor (original description: pep chromosome:IWGSC:4B:316293681:316304318:-1 gene:TraesCS4B02G161000 transcript:TraesCS4B02G161000.2 gene_biotype:protein_coding transcript_biotype:protein_coding)	-
TraesCS4B02G107700.1	30.6077	96	16.12.5.1	.RNA processing.organelle machinery.RNA editing.RNA editing factor (MORF-type)	RNA editing factor (MORF) (original description: pep chromosome:IWGSC:4B:117382799:117386682:-1 gene:TraesCS4B02G107700 transcript:TraesCS4B02G107700.1 gene_biotype:protein_coding transcript_biotype:protein_coding)	-
TraesCS4D02G104800.1	32.52	48	16.12.5.1	.RNA processing.organelle machinery.RNA editing.RNA editing factor (MORF-type)	RNA editing factor (MORF) (original description: pep chromosome:IWGSC:4D:82866172:82870011:-1 gene:TraesCS4D02G104800 transcript:TraesCS4D02G104800.1 gene_biotype:protein_coding transcript_biotype:protein_coding)	-
TraesCS7A02G231400.1	22.5336	96	16.12.5.6.1	.RNA processing.organelle machinery.RNA editing.tRNA adenine deamination.chloroplast-tRNA adenosine deaminase	chloroplast-tRNA adenosine deaminase (original description: pep chromosome:IWGSC:7A:202363014:202371743:-1 gene:TraesCS7A02G231400 transcript:TraesCS7A02G231400.1 gene_biotype:protein_coding transcript_biotype:protein_coding)	-
TraesCS7A02G231400.2	-22.7573	96	16.12.5.6.1	.RNA processing.organelle machinery.RNA editing.tRNA adenine deamination.chloroplast-tRNA adenosine deaminase	chloroplast-tRNA adenosine deaminase (original description: pep chromosome:IWGSC:7A:202363014:202371743:-1 gene:TraesCS7A02G231400 transcript:TraesCS7A02G231400.2 gene_biotype:protein_coding transcript_biotype:protein_coding)	-
TraesCS3D02G529200.2	-24.5446	48	16.12.4.6	.RNA processing.organelle machinery.RNA stability.plastidial RNA processing factor (PPR287)	plastidial RNA processing factor (PPR287) (original description: pep chromosome:IWGSC:3D:606879666:606883546:1 gene:TraesCS3D02G529200 transcript:TraesCS3D02G529200.2 gene_biotype:protein_coding transcript_biotype:protein_coding)	-
TraesCS3D02G134500.2	30.8042	96	16.4.6.5	.RNA processing.pre-mRNA splicing.spliceosome-associated non-snRNP factor activities.splicing factor (RSZ32|33)	RSZ32/33 RNA splicing factor (original description: pep chromosome:IWGSC:3D:93482623:93485024:-1 gene:TraesCS3D02G134500 transcript:TraesCS3D02G134500.2 gene_biotype:protein_coding transcript_biotype:protein_coding)	-
TraesCSu02G068900.1	37.0029	96	16.4.5.2.3	.RNA processing.pre-mRNA splicing.spliceosome-associated non-snRNP MOS4-associated complex (MAC).associated components.component MAC7	component MAC7 of non-snRNP MOS4-associated complex (original description: pep chromosome:IWGSC:Un:58425645:58427750:-1 gene:TraesCSU02G068900 transcript:TraesCSU02G068900.1 gene_biotype:protein_coding transcript_biotype:protein_coding)	-
TraesCS7A02G286900.1	23.0882	48	16.4.1.1.5.1	.RNA processing.pre-mRNA splicing.U2-type-intron-specific major spliceosome.U1 small nuclear ribonucleoprotein particle (snRNP).accessory protein activities.pre-mRNA splicing factor (RBM25)	pre-mRNA splicing factor (RBM25) (original description: pep chromosome:IWGSC:7A:339514920:339522733:1 gene:TraesCS7A02G286900 transcript:TraesCS7A02G286900.1 gene_biotype:protein_coding transcript_biotype:protein_coding)	-
TraesCS6A02G032600.1	23.5251	96	16.4.1.1.5.3	.RNA processing.pre-mRNA splicing.U2-type-intron-specific major spliceosome.U1 small nuclear ribonucleoprotein particle (snRNP).accessory protein activities.pre-mRNA-processing protein (PRP39)	pre-mRNA-processing protein (PRP39) (original description: pep chromosome:IWGSC:6A:16226818:16234941:1 gene:TraesCS6A02G032600 transcript:TraesCS6A02G032600.1 gene_biotype:protein_coding transcript_biotype:protein_coding)	-
TraesCS1D02G162500.4	33.6227	96	16.4.1.1.1	.RNA processing.pre-mRNA splicing.U2-type-intron-specific major spliceosome.U1 small nuclear ribonucleoprotein particle (snRNP).protein factor (U1-70K)	component U1-70K of U1 small nuclear ribonucleoprotein particle (snRNP) (original description: pep chromosome:IWGSC:1D:232347584:232349545:1 gene:TraesCS1D02G162500 transcript:TraesCS1D02G162500.4 gene_biotype:protein_coding transcript_biotype:protein_coding)	-
TraesCS1D02G162500.4	28.3977	48	16.4.1.1.1	.RNA processing.pre-mRNA splicing.U2-type-intron-specific major spliceosome.U1 small nuclear ribonucleoprotein particle (snRNP).protein factor (U1-70K)	component U1-70K of U1 small nuclear ribonucleoprotein particle (snRNP) (original description: pep chromosome:IWGSC:1D:232347584:232349545:1 gene:TraesCS1D02G162500 transcript:TraesCS1D02G162500.4 gene_biotype:protein_coding transcript_biotype:protein_coding)	-
TraesCS1B02G193700.1	-50.8975	96	16.4.1.2.10	.RNA processing.pre-mRNA splicing.U2-type-intron-specific major spliceosome.U2 small nuclear ribonucleoprotein particle (snRNP).snRNP-associated protein (SR140)	snRNP-associated protein (SR140) (original description: pep chromosome:IWGSC:1B:348795726:348807058:-1 gene:TraesCS1B02G193700 transcript:TraesCS1B02G193700.1 gene_biotype:protein_coding transcript_biotype:protein_coding)	-
TraesCS1A02G185900.3	-47.8676	96	16.4.1.2.10	.RNA processing.pre-mRNA splicing.U2-type-intron-specific major spliceosome.U2 small nuclear ribonucleoprotein particle (snRNP).snRNP-associated protein (SR140)	snRNP-associated protein (SR140) (original description: pep chromosome:IWGSC:1A:337007361:337014659:-1 gene:TraesCS1A02G185900 transcript:TraesCS1A02G185900.3 gene_biotype:protein_coding transcript_biotype:protein_coding)	-
TraesCS1D02G190900.2	-39.4334	96	16.4.1.2.10	.RNA processing.pre-mRNA splicing.U2-type-intron-specific major spliceosome.U2 small nuclear ribonucleoprotein particle (snRNP).snRNP-associated protein (SR140)	snRNP-associated protein (SR140) (original description: pep chromosome:IWGSC:1D:262705505:262715371:-1 gene:TraesCS1D02G190900 transcript:TraesCS1D02G190900.2 gene_biotype:protein_coding transcript_biotype:protein_coding)	-
TraesCS7A02G325300.1	-46.0256	96	16.4.1.2.3.3	.RNA processing.pre-mRNA splicing.U2-type-intron-specific major spliceosome.U2 small nuclear ribonucleoprotein particle (snRNP).splicing factor 3A complex.component SF3A3	component SF3A3 of splicing factor 3A complex (original description: pep chromosome:IWGSC:7A:473615072:473622347:-1 gene:TraesCS7A02G325300 transcript:TraesCS7A02G325300.1 gene_biotype:protein_coding transcript_biotype:protein_coding)	-
TraesCS1A02G376100.2	23.5778	96	16.4.1.3.3	.RNA processing.pre-mRNA splicing.U2-type-intron-specific major spliceosome.U4/U6 small nuclear ribonucleoprotein particle (snRNP).protein factor (PRPF31)	protein factor PRPF31 of U4/U6 small nuclear ribonucleoprotein particle (snRNP) (original description: pep chromosome:IWGSC:1A:550441580:550446624:-1 gene:TraesCS1A02G376100 transcript:TraesCS1A02G376100.2 gene_biotype:protein_coding transcript_biotype:protein_coding)	-
TraesCS6D02G238100.4	43.5301	48	16.2.1.2.8	.RNA processing.RNA 3'-end processing.mRNA polyadenylation.Cleavage and Polyadenylation Specificity Factor (CPSF) complex.component MPE1	component MPE1 of Cleavage and Polyadenylation Specificity Factor (CPSF) complex (original description: pep chromosome:IWGSC:6D:338401666:338411352:1 gene:TraesCS6D02G238100 transcript:TraesCS6D02G238100.4 gene_biotype:protein_coding transcript_biotype:protein_coding)	-
TraesCS6A02G256800.3	-21.7993	96	16.2.1.2.8	.RNA processing.RNA 3'-end processing.mRNA polyadenylation.Cleavage and Polyadenylation Specificity Factor (CPSF) complex.component MPE1	component MPE1 of Cleavage and Polyadenylation Specificity Factor (CPSF) complex (original description: pep chromosome:IWGSC:6A:478917618:478927996:1 gene:TraesCS6A02G256800 transcript:TraesCS6A02G256800.3 gene_biotype:protein_coding transcript_biotype:protein_coding)	-
TraesCS7B02G181900.3	-21.7994	96	16.2.1.5.2	.RNA processing.RNA 3'-end processing.mRNA polyadenylation.Cleavage Factor II (CF-IIm) complex.component Pcf11	component Pcf11 of Cleavage Factor II (CF-IIm) complex (original description: pep chromosome:IWGSC:7B:278929169:278937862:-1 gene:TraesCS7B02G181900 transcript:TraesCS7B02G181900.3 gene_biotype:protein_coding transcript_biotype:protein_coding)	-
TraesCS6B02G161800.5	-39.3715	96	16.8.1.2.6.1	.RNA processing.RNA surveillance.exosome complex.associated co-factor activities.SUPERKILLER (SKI) regulation complex.RNA helicase component SKI2	RNA helicase component SKI2 of SUPERKILLER (SKI) regulation complex (original description: pep chromosome:IWGSC:6B:166120121:166135701:-1 gene:TraesCS6B02G161800 transcript:TraesCS6B02G161800.5 gene_biotype:protein_coding transcript_biotype:protein_coding)	-
TraesCS6A02G133400.3	-20.308	96	16.8.1.2.6.1	.RNA processing.RNA surveillance.exosome complex.associated co-factor activities.SUPERKILLER (SKI) regulation complex.RNA helicase component SKI2	RNA helicase component SKI2 of SUPERKILLER (SKI) regulation complex (original description: pep chromosome:IWGSC:6A:105594092:105611646:-1 gene:TraesCS6A02G133400 transcript:TraesCS6A02G133400.3 gene_biotype:protein_coding transcript_biotype:protein_coding)	-
TraesCS7D02G188900.1	7.95805	96	16.8.1.1.7	.RNA processing.RNA surveillance.exosome complex.EXO9 core complex.component RRP4	component RRP4 of exosome EXO9 core complex (original description: pep chromosome:IWGSC:7D:141355463:141361947:-1 gene:TraesCS7D02G188900 transcript:TraesCS7D02G188900.1 gene_biotype:protein_coding transcript_biotype:protein_coding)	-
TraesCS4D02G011300.5	-22.9399	96	16.8.2.1.2.5	.RNA processing.RNA surveillance.mRNA deadenylation-dependent decay.mRNA deadenylation.CCR4-NOT complex.component NOT3/5	component NOT3/5 of mRNA deadenylation CCR4-NOT complex (original description: pep chromosome:IWGSC:4D:5550023:5558497:1 gene:TraesCS4D02G011300 transcript:TraesCS4D02G011300.5 gene_biotype:protein_coding transcript_biotype:protein_coding)	-
TraesCS5D02G063700.2	-6.32612	48	16.6.5.1.1	.RNA processing.tRNA modification.thiolation.CTU1-URM1 pathway.sulfur carrier protein (MST/RDH)	CTU1-URM1 pathway sulfur carrier protein (MST/RDH) (original description: pep chromosome:IWGSC:5D:59038224:59045289:1 gene:TraesCS5D02G063700 transcript:TraesCS5D02G063700.2 gene_biotype:protein_coding transcript_biotype:protein_coding description:Sulfurtransferase [Source:UniProtKB/TrEMBL;Acc:A0A1D6A1U6])	-
TraesCS5A02G001500.1	26.495	96	9.1.6.3.1	.Secondary metabolism.terpenoids.carotenoid biosynthesis.apocarotenoids.class-CCD1 carotenoid cleavage dioxygenase	carotenoid cleavage dioxygenase (CCD1) (original description: pep chromosome:IWGSC:5A:1218671:1227119:1 gene:TraesCS5A02G001500 transcript:TraesCS5A02G001500.1 gene_biotype:protein_coding transcript_biotype:protein_coding)	-
TraesCS5A02G001500.1	-26.4599	48	9.1.6.3.1	.Secondary metabolism.terpenoids.carotenoid biosynthesis.apocarotenoids.class-CCD1 carotenoid cleavage dioxygenase	carotenoid cleavage dioxygenase (CCD1) (original description: pep chromosome:IWGSC:5A:1218671:1227119:1 gene:TraesCS5A02G001500 transcript:TraesCS5A02G001500.1 gene_biotype:protein_coding transcript_biotype:protein_coding)	-
TraesCS2D02G314900.2	9.44676	96	9.1.6.2.3	.Secondary metabolism.terpenoids.carotenoid biosynthesis.xanthophylls.zeaxanthin epoxidase (ZEP)	zeaxanthin epoxidase (ZEP) (original description: pep chromosome:IWGSC:2D:404388698:404394532:1 gene:TraesCS2D02G314900 transcript:TraesCS2D02G314900.2 gene_biotype:protein_coding transcript_biotype:protein_coding description:Zeaxanthin epoxidase, chloroplastic [Source:UniProtKB/TrEMBL;Acc:A0A1D5UKJ1])	-
TraesCS6D02G090500.1	-1.60433	96	9.1.3.3	.Secondary metabolism.terpenoids.isoprenyl diphosphate biosynthesis.isoprenyl diphosphate synthase	isoprenyl diphosphate synthase (original description: pep chromosome:IWGSC:6D:56292709:56296236:-1 gene:TraesCS6D02G090500 transcript:TraesCS6D02G090500.1 gene_biotype:protein_coding transcript_biotype:protein_coding)	-
TraesCS1A02G170200.1	-22.4544	96	24.2.2.17	.Solute transport.carrier-mediated transport.MFS superfamily.solute transporter (UNE2)	MFS-type solute transporter (original description: pep chromosome:IWGSC:1A:303853527:303858626:-1 gene:TraesCS1A02G170200 transcript:TraesCS1A02G170200.1 gene_biotype:protein_coding transcript_biotype:protein_coding)	-
TraesCS5A02G509400.1	-1.67916	96	24.2.2.1.5	.Solute transport.carrier-mediated transport.MFS superfamily.SP family.monosaccharide transporter (ERD6)	monosaccharide transporter (ERD6) (original description: pep chromosome:IWGSC:5A:673553338:673559631:1 gene:TraesCS5A02G509400 transcript:TraesCS5A02G509400.1 gene_biotype:protein_coding transcript_biotype:protein_coding)	-
TraesCS4A02G180600.1	22.2925	96	24.2.4.1.3	.Solute transport.carrier-mediated transport.MOP superfamily.MATE family.metal-citrate complex transporter (FRD)	metal-citrate complex transporter (FRD) (original description: pep chromosome:IWGSC:4A:454816458:454820452:-1 gene:TraesCS4A02G180600 transcript:TraesCS4A02G180600.1 gene_biotype:protein_coding transcript_biotype:protein_coding description:Protein DETOXIFICATION [Source:UniProtKB/TrEMBL;Acc:A0A1D5X3U9])	-
TraesCS5A02G510300.1	21.8103	96	24.3.5	.Solute transport.channels.mechanosensitive ion channel (MSL)	mechanosensitive ion channel (MSL) (original description: pep chromosome:IWGSC:5A:673835854:673839645:1 gene:TraesCS5A02G510300 transcript:TraesCS5A02G510300.1 gene_biotype:protein_coding transcript_biotype:protein_coding description:Mechanosensitive ion channel protein [Source:UniProtKB/TrEMBL;Acc:A0A1D5YF68])	-
TraesCS6B02G272700.1	19.453	48	24.3.5	.Solute transport.channels.mechanosensitive ion channel (MSL)	mechanosensitive ion channel (MSL) (original description: pep chromosome:IWGSC:6B:492189449:492194068:1 gene:TraesCS6B02G272700 transcript:TraesCS6B02G272700.1 gene_biotype:protein_coding transcript_biotype:protein_coding description:Mechanosensitive ion channel protein [Source:UniProtKB/TrEMBL;Acc:A0A1D6ASX5])	-
TraesCS6A02G252600.1	22.1333	48	24.3.5	.Solute transport.channels.mechanosensitive ion channel (MSL)	mechanosensitive ion channel (MSL) (original description: pep chromosome:IWGSC:6A:467042599:467046949:1 gene:TraesCS6A02G252600 transcript:TraesCS6A02G252600.1 gene_biotype:protein_coding transcript_biotype:protein_coding description:Mechanosensitive ion channel protein [Source:UniProtKB/TrEMBL;Acc:A0A1D6A6C0])	-
TraesCS1A02G251700.4	-22.9086	96	24.1.2.5.1	.Solute transport.primary active transport.P-type ATPase superfamily.P5 family.P5-type cation-transporting ATPase (MIA)	P5-type cation-transporting ATPase (MIA) (original description: pep chromosome:IWGSC:1A:443198967:443211104:-1 gene:TraesCS1A02G251700 transcript:TraesCS1A02G251700.4 gene_biotype:protein_coding transcript_biotype:protein_coding description:Cation-transporting ATPase [Source:UniProtKB/TrEMBL;Acc:A0A1D5RSF2])	-
TraesCS1B02G383200.2	20.3776	96	22.1.2.3	.Vesicle trafficking.clathrin coated vesicle (CCV) machinery.AP-1 trans-Golgi network cargo adaptor complex.medium subunit mu (AP1M)	medium subunit mu of AP-1 trans-Golgi network cargo adaptor complex (original description: pep chromosome:IWGSC:1B:615109984:615113381:-1 gene:TraesCS1B02G383200 transcript:TraesCS1B02G383200.2 gene_biotype:protein_coding transcript_biotype:protein_coding)	-
TraesCS3D02G255100.1	21.793	48	22.1.2.3	.Vesicle trafficking.clathrin coated vesicle (CCV) machinery.AP-1 trans-Golgi network cargo adaptor complex.medium subunit mu (AP1M)	medium subunit mu of AP-1 trans-Golgi network cargo adaptor complex (original description: pep chromosome:IWGSC:3D:356824057:356828101:-1 gene:TraesCS3D02G255100 transcript:TraesCS3D02G255100.1 gene_biotype:protein_coding transcript_biotype:protein_coding)	-
TraesCS5A02G092500.3	28.5372	96	22.1.6.4	.Vesicle trafficking.clathrin coated vesicle (CCV) machinery.CCV accessory factors.clathrin uncoating protein (AUL)	clathrin uncoating protein (AUL) (original description: pep chromosome:IWGSC:5A:127979166:127987331:1 gene:TraesCS5A02G092500 transcript:TraesCS5A02G092500.3 gene_biotype:protein_coding transcript_biotype:protein_coding)	-
TraesCS6A02G312300.2	28.5779	96	22.1.7.2	.Vesicle trafficking.clathrin coated vesicle (CCV) machinery.CCV plasma membrane detachment.dynamin (DRP2)	DRP2-type clathrin coated vesicle dynamin (original description: pep chromosome:IWGSC:6A:549033238:549042126:1 gene:TraesCS6A02G312300 transcript:TraesCS6A02G312300.2 gene_biotype:protein_coding transcript_biotype:protein_coding)	-
TraesCS4B02G213200.1	34.1639	96	22.1.4.5	.Vesicle trafficking.clathrin coated vesicle (CCV) machinery.TPLATE AP-2 co-adaptor complex.component TASH3	component TASH3 of TPLATE AP-2 co-adaptor complex (original description: pep chromosome:IWGSC:4B:451491521:451504500:-1 gene:TraesCS4B02G213200 transcript:TraesCS4B02G213200.1 gene_biotype:protein_coding transcript_biotype:protein_coding)	-
TraesCS2B02G230000.1	-24.1591	96	22.3.3.2	.Vesicle trafficking.Coat protein I (COPI) coatomer machinery.ARF-GTPase guanyl-nucleotide exchange factor (ARF-GEF) activities.ARF-GEF factor (BIG)	BIG-type ARF-GTPase guanyl-nucleotide exchange factor (original description: pep chromosome:IWGSC:2B:225569246:225588571:1 gene:TraesCS2B02G230000 transcript:TraesCS2B02G230000.1 gene_biotype:protein_coding transcript_biotype:protein_coding)	-
TraesCS2D02G012900.2	-24.592	96	22.4.1.3.2	.Vesicle trafficking.Coat protein II (COPII) coatomer machinery.coat protein complex.Sec23/24 cargo adaptor subcomplex.component Sec24	component Sec24 of Sec23/24 cargo adaptor subcomplex (original description: pep chromosome:IWGSC:2D:6424572:6431764:-1 gene:TraesCS2D02G012900 transcript:TraesCS2D02G012900.2 gene_biotype:protein_coding transcript_biotype:protein_coding)	-
TraesCS2B02G406500.3	49.7538	96	22.5.4.1.4	.Vesicle trafficking.endomembrane trafficking.ESCRT (Endosomal Sorting Complex Required for Transport) complexes.ESCRT-I complex.auxiliary VPS23-interacting component SH3P2	VPS23-interacting protein (SH3P2) (original description: pep chromosome:IWGSC:2B:575871574:575877730:-1 gene:TraesCS2B02G406500 transcript:TraesCS2B02G406500.3 gene_biotype:protein_coding transcript_biotype:protein_coding)	-
TraesCS2B02G406500.3	43.1301	48	22.5.4.1.4	.Vesicle trafficking.endomembrane trafficking.ESCRT (Endosomal Sorting Complex Required for Transport) complexes.ESCRT-I complex.auxiliary VPS23-interacting component SH3P2	VPS23-interacting protein (SH3P2) (original description: pep chromosome:IWGSC:2B:575871574:575877730:-1 gene:TraesCS2B02G406500 transcript:TraesCS2B02G406500.3 gene_biotype:protein_coding transcript_biotype:protein_coding)	-
TraesCS3D02G330600.2	-21.9579	96	22.5.4.2.3	.Vesicle trafficking.endomembrane trafficking.ESCRT (Endosomal Sorting Complex Required for Transport) complexes.ESCRT-II complex.component VPS36	component VPS36 of ESCRT-II complex (original description: pep chromosome:IWGSC:3D:443268522:443271853:-1 gene:TraesCS3D02G330600 transcript:TraesCS3D02G330600.2 gene_biotype:protein_coding transcript_biotype:protein_coding)	-
TraesCS1D02G161000.3	23.9221	48	22.5.5.2.2	.Vesicle trafficking.endomembrane trafficking.protein recycling.deubiquitination.deubiquitinase recruiting protein (BRO1)	deubiquitinase recruiting protein (BRO1) (original description: pep chromosome:IWGSC:1D:227859966:227866347:1 gene:TraesCS1D02G161000 transcript:TraesCS1D02G161000.3 gene_biotype:protein_coding transcript_biotype:protein_coding)	-
TraesCS3A02G375200.2	9.62721	96	22.5.5.3.5	.Vesicle trafficking.endomembrane trafficking.protein recycling.Retromer protein recycling complex.component SNX1	component SNX1 of Retromer protein recycling complex (original description: pep chromosome:IWGSC:3A:624533869:624538441:-1 gene:TraesCS3A02G375200 transcript:TraesCS3A02G375200.2 gene_biotype:protein_coding transcript_biotype:protein_coding)	-
TraesCS3A02G375200.2	-9.72108	48	22.5.5.3.5	.Vesicle trafficking.endomembrane trafficking.protein recycling.Retromer protein recycling complex.component SNX1	component SNX1 of Retromer protein recycling complex (original description: pep chromosome:IWGSC:3A:624533869:624538441:-1 gene:TraesCS3A02G375200 transcript:TraesCS3A02G375200.2 gene_biotype:protein_coding transcript_biotype:protein_coding)	-
TraesCS2B02G191200.2	22.3537	96	22.5.2.2.3	.Vesicle trafficking.endomembrane trafficking.vacuolar sorting.AP-4 vacuole cargo adaptor complex.medium subunit mu (AP4M)	medium subunit mu of AP-4 vacuole cargo adaptor complex (original description: pep chromosome:IWGSC:2B:166472231:166476662:-1 gene:TraesCS2B02G191200 transcript:TraesCS2B02G191200.2 gene_biotype:protein_coding transcript_biotype:protein_coding)	-
TraesCS4A02G088300.2	22.2427	48	22.8.3.1	.Vesicle trafficking.regulation of membrane tethering and fusion.RAB-GTPase guanine nucleotide exchange factor (RAB-GEF) activities.RAB5 guanine nucleotide exchange factor (VPS9)	RAB5 guanine nucleotide exchange factor (VPS9) (original description: pep chromosome:IWGSC:4A:93890626:93896109:1 gene:TraesCS4A02G088300 transcript:TraesCS4A02G088300.2 gene_biotype:protein_coding transcript_biotype:protein_coding)	-
TraesCS3A02G319900.1	23.0449	48	22.6.2.1	.Vesicle trafficking.target membrane tethering.COG (Conserved-Oligomeric Golgi) complex.component COG1	component COG1 of COG (Conserved-Oligomeric Golgi) complex (original description: pep chromosome:IWGSC:3A:562349605:562356816:-1 gene:TraesCS3A02G319900 transcript:TraesCS3A02G319900.1 gene_biotype:protein_coding transcript_biotype:protein_coding)	-
TraesCS3A02G319900.2	-23.8608	96	22.6.2.1	.Vesicle trafficking.target membrane tethering.COG (Conserved-Oligomeric Golgi) complex.component COG1	component COG1 of COG (Conserved-Oligomeric Golgi) complex (original description: pep chromosome:IWGSC:3A:562349605:562356816:-1 gene:TraesCS3A02G319900 transcript:TraesCS3A02G319900.2 gene_biotype:protein_coding transcript_biotype:protein_coding)	-
TraesCS5D02G107800.2	-33.9399	48	22.6.2.8	.Vesicle trafficking.target membrane tethering.COG (Conserved-Oligomeric Golgi) complex.component COG8	component COG8 of COG (Conserved-Oligomeric Golgi) complex (original description: pep chromosome:IWGSC:5D:121087556:121092383:-1 gene:TraesCS5D02G107800 transcript:TraesCS5D02G107800.2 gene_biotype:protein_coding transcript_biotype:protein_coding description:Conserved oligomeric Golgi complex subunit 8 [Source:UniProtKB/TrEMBL;Acc:A0A341VWV5])	-
TraesCS2D02G242400.1	22.7491	96	22.6.3.8	.Vesicle trafficking.target membrane tethering.Exocyst complex.component EXO84	component EXO84 of Exocyst complex (original description: pep chromosome:IWGSC:2D:270473180:270481635:1 gene:TraesCS2D02G242400 transcript:TraesCS2D02G242400.1 gene_biotype:protein_coding transcript_biotype:protein_coding)	-
TraesCS4A02G243100.2	23.7587	96	22.6.3.2	.Vesicle trafficking.target membrane tethering.Exocyst complex.component SEC3	component SEC3 of Exocyst complex (original description: pep chromosome:IWGSC:4A:552892897:552905932:-1 gene:TraesCS4A02G243100 transcript:TraesCS4A02G243100.2 gene_biotype:protein_coding transcript_biotype:protein_coding)	-
TraesCS2A02G358000.2	1.09656	96	22.6.6.1.2	.Vesicle trafficking.target membrane tethering.TRAPP (Trafficking-Protein-Particle) complexes.core components.component TRAPPC2/TRS20	component TRAPPC2/TRS20 of TRAPP complex (original description: pep chromosome:IWGSC:2A:602448544:602452363:1 gene:TraesCS2A02G358000 transcript:TraesCS2A02G358000.2 gene_biotype:protein_coding transcript_biotype:protein_coding)	-
TraesCS5B02G427500.3	22.7039	96	22.6.6.3.1	.Vesicle trafficking.target membrane tethering.TRAPP (Trafficking-Protein-Particle) complexes.TRAPP-III complex-specific components.component TRAPPC8/TRS85	component TRS85 of TRAPP-III complex-specific components (original description: pep chromosome:IWGSC:5B:603809429:603828176:1 gene:TraesCS5B02G427500 transcript:TraesCS5B02G427500.3 gene_biotype:protein_coding transcript_biotype:protein_coding)	-
TraesCS2B02G078900.2	18.4486	96	1.2.1.1.2	Photosynthesis.calvin cycle.ribulose-1,5-bisphosphat carboxylase/oxygenase (RuBisCo) activity.RuBisCo heterodimer.small subunit	small subunit of ribulose-1,5-bisphosphat carboxylase/oxygenase heterodimer (original description: pep chromosome:IWGSC:2B:44190500:44192003:-1 gene:TraesCS2B02G078900 transcript:TraesCS2B02G078900.2 gene_biotype:protein_coding transcript_biotype:protein_coding description:Ribulose bisphosphate carboxylase small chain [Source:UniProtKB/TrEMBL;Acc:A0A341QH81])	-
TraesCS3D02G359900.1	27.5755	96	1.2.8	Photosynthesis.calvin cycle.sedoheptulose-1,7-bisphosphatase	sedoheptulose-1,7-bisphosphatase (original description: pep chromosome:IWGSC:3D:473609204:473612823:-1 gene:TraesCS3D02G359900 transcript:TraesCS3D02G359900.1 gene_biotype:protein_coding transcript_biotype:protein_coding)	-
TraesCS1B02G405000.1	-2.0635	48	1.1.9.1.2	Photosynthesis.photophosphorylation.ATP synthase complex.membrane CF0 subcomplex.subunit b	subunit b of membrane CF0 subcomplex of ATP synthase complex (original description: pep chromosome:IWGSC:1B:633717327:633718691:1 gene:TraesCS1B02G405000 transcript:TraesCS1B02G405000.1 gene_biotype:protein_coding transcript_biotype:protein_coding)	-
TraesCS5A02G108400.2	3.97749	48	1.1.8.1.5.3	Photosynthesis.photophosphorylation.chlororespiration.NADH dehydrogenase-like (NDH) complex.electron donor-binding subcomplex E.component NdhU	component NdhU of NDH electron donor-binding subcomplex E (original description: pep chromosome:IWGSC:5A:193918529:193921912:1 gene:TraesCS5A02G108400 transcript:TraesCS5A02G108400.2 gene_biotype:protein_coding transcript_biotype:protein_coding)	-
TraesCS3D02G288000.1	23.1266	48	1.1.4.3.1	Photosynthesis.photophosphorylation.photosystem I.assembly and maintenance.assembly factor (HCF101)	HCF101 protein involved in PS-I assembly (original description: pep chromosome:IWGSC:3D:397135667:397139833:-1 gene:TraesCS3D02G288000 transcript:TraesCS3D02G288000.1 gene_biotype:protein_coding transcript_biotype:protein_coding)	-
TraesCS7B02G199200.2	29.6769	48	1.1.1.3.20	Photosynthesis.photophosphorylation.photosystem II.assembly and maintenance.assembly factor (CYP38)	CYP38 protein involved in PS-II assembly (original description: pep chromosome:IWGSC:7B:357992011:357996264:-1 gene:TraesCS7B02G199200 transcript:TraesCS7B02G199200.2 gene_biotype:protein_coding transcript_biotype:protein_coding)	-
TraesCS4A02G123300.2	-36.0569	96	1.1.1.5.1.6	Photosynthesis.photophosphorylation.photosystem II.photoprotection.non-photochemical quenching (NPQ).NPQ-regulatory protein (SOQ1)	SOQ1 non-photochemical quenching regulator protein (original description: pep chromosome:IWGSC:4A:154499880:154528943:1 gene:TraesCS4A02G123300 transcript:TraesCS4A02G123300.2 gene_biotype:protein_coding transcript_biotype:protein_coding)	-
TraesCS2D02G314900.2	9.44676	96	1.1.1.5.1.3.2	Photosynthesis.photophosphorylation.photosystem II.photoprotection.non-photochemical quenching (NPQ).xanthophyll cycle.zeaxanthin epoxidase	zeaxanthin epoxidase (original description: pep chromosome:IWGSC:2D:404388698:404394532:1 gene:TraesCS2D02G314900 transcript:TraesCS2D02G314900.2 gene_biotype:protein_coding transcript_biotype:protein_coding description:Zeaxanthin epoxidase, chloroplastic [Source:UniProtKB/TrEMBL;Acc:A0A1D5UKJ1])	-

## Sheet: Hereward
DEGs			MapMan annotation
Gene ID	log2FC	hpi	BinCode	BinName	Description
TraesCS7B02G148000.1	-1.29113	48	4.1.2.1.3	.Amino acid metabolism.biosynthesis.aspartate family.asparagine.asparagine aminotransaminase	asparagine aminotransaminase (original description: pep chromosome:IWGSC:7B:194588830:194591830:1 gene:TraesCS7B02G148000 transcript:TraesCS7B02G148000.1 gene_biotype:protein_coding transcript_biotype:protein_coding)	-
TraesCS3D02G067500.1	3.69441	48	4.1.2.1.2	.Amino acid metabolism.biosynthesis.aspartate family.asparagine.L-asparaginase	L-asparaginase (original description: pep chromosome:IWGSC:3D:29880033:29882190:-1 gene:TraesCS3D02G067500 transcript:TraesCS3D02G067500.1 gene_biotype:protein_coding transcript_biotype:protein_coding)	-
TraesCS2A02G567700.1	-1.87985	48	4.1.2.1.2	.Amino acid metabolism.biosynthesis.aspartate family.asparagine.L-asparaginase	L-asparaginase (original description: pep chromosome:IWGSC:2A:766445621:766447304:1 gene:TraesCS2A02G567700 transcript:TraesCS2A02G567700.1 gene_biotype:protein_coding transcript_biotype:protein_coding)	-
TraesCS2A02G510700.1	-2.97404	48	4.1.2.1.2	.Amino acid metabolism.biosynthesis.aspartate family.asparagine.L-asparaginase	L-asparaginase (original description: pep chromosome:IWGSC:2A:735700886:735703581:-1 gene:TraesCS2A02G510700 transcript:TraesCS2A02G510700.1 gene_biotype:protein_coding transcript_biotype:protein_coding)	-
TraesCS2A02G567700.1	-1.77027	96	4.1.2.1.2	.Amino acid metabolism.biosynthesis.aspartate family.asparagine.L-asparaginase	L-asparaginase (original description: pep chromosome:IWGSC:2A:766445621:766447304:1 gene:TraesCS2A02G567700 transcript:TraesCS2A02G567700.1 gene_biotype:protein_coding transcript_biotype:protein_coding)	-
TraesCS2A02G510700.1	-2.77267	96	4.1.2.1.2	.Amino acid metabolism.biosynthesis.aspartate family.asparagine.L-asparaginase	L-asparaginase (original description: pep chromosome:IWGSC:2A:735700886:735703581:-1 gene:TraesCS2A02G510700 transcript:TraesCS2A02G510700.1 gene_biotype:protein_coding transcript_biotype:protein_coding)	-
TraesCS4A02G337800.1	-2.23902	48	4.1.2.2.1	.Amino acid metabolism.biosynthesis.aspartate family.aspartate-derived amino acids.aspartate kinase	aspartate kinase (original description: pep chromosome:IWGSC:4A:620188580:620195028:-1 gene:TraesCS4A02G337800 transcript:TraesCS4A02G337800.1 gene_biotype:protein_coding transcript_biotype:protein_coding description:Aspartokinase [Source:UniProtKB/TrEMBL;Acc:A0A1D5X6L2])	-
TraesCS5D02G487000.1	-1.09761	96	4.1.2.2.1	.Amino acid metabolism.biosynthesis.aspartate family.aspartate-derived amino acids.aspartate kinase	aspartate kinase (original description: pep chromosome:IWGSC:5D:522032244:522037541:1 gene:TraesCS5D02G487000 transcript:TraesCS5D02G487000.1 gene_biotype:protein_coding transcript_biotype:protein_coding)	-
TraesCS4D02G083900.1	-1.06831	96	4.1.2.2.8.3.2	.Amino acid metabolism.biosynthesis.aspartate family.aspartate-derived amino acids.isoleucine.acetolactate synthase complex.regulatory subunit	regulatory subunit of acetolactate synthase complex (original description: pep chromosome:IWGSC:4D:57677192:57681625:1 gene:TraesCS4D02G083900 transcript:TraesCS4D02G083900.1 gene_biotype:protein_coding transcript_biotype:protein_coding)	-
TraesCS5D02G095700.1	-1.4234	48	4.1.2.2.3.4	.Amino acid metabolism.biosynthesis.aspartate family.aspartate-derived amino acids.lysine.diaminopimelate epimerase	diaminopimelate epimerase (original description: pep chromosome:IWGSC:5D:105106990:105115094:-1 gene:TraesCS5D02G095700 transcript:TraesCS5D02G095700.1 gene_biotype:protein_coding transcript_biotype:protein_coding)	-
TraesCS1B02G113300.3	1.01374	48	4.1.2.2.3.2	.Amino acid metabolism.biosynthesis.aspartate family.aspartate-derived amino acids.lysine.hydroxy-tetrahydrodihydrodipicolinate reductase	hydroxy-tetrahydrodihydrodipicolinate reductase (original description: pep chromosome:IWGSC:1B:132057489:132071581:1 gene:TraesCS1B02G113300 transcript:TraesCS1B02G113300.3 gene_biotype:protein_coding transcript_biotype:protein_coding)	-
TraesCS2A02G511900.1	-1.569	96	4.1.2.2.3.1	.Amino acid metabolism.biosynthesis.aspartate family.aspartate-derived amino acids.lysine.hydroxy-tetrahydrodihydrodipicolinate synthase	hydroxy-tetrahydrodihydrodipicolinate synthase (original description: pep chromosome:IWGSC:2A:736546753:736549351:1 gene:TraesCS2A02G511900 transcript:TraesCS2A02G511900.1 gene_biotype:protein_coding transcript_biotype:protein_coding)	-
TraesCS1A02G375800.1	-1.05645	48	4.1.2.2.6.4.5	.Amino acid metabolism.biosynthesis.aspartate family.aspartate-derived amino acids.methionine.salvage pathway.acireductone dioxygenase	acireductone dioxygenase (original description: pep chromosome:IWGSC:1A:550342744:550345277:-1 gene:TraesCS1A02G375800 transcript:TraesCS1A02G375800.1 gene_biotype:protein_coding transcript_biotype:protein_coding description:1,2-dihydroxy-3-keto-5-methylthiopentene dioxygenase [Source:UniProtKB/TrEMBL;Acc:A0A1D5RYH8])	-
TraesCS1B02G396200.1	-1.21542	48	4.1.2.2.6.4.5	.Amino acid metabolism.biosynthesis.aspartate family.aspartate-derived amino acids.methionine.salvage pathway.acireductone dioxygenase	acireductone dioxygenase (original description: pep chromosome:IWGSC:1B:627946124:627948201:-1 gene:TraesCS1B02G396200 transcript:TraesCS1B02G396200.1 gene_biotype:protein_coding transcript_biotype:protein_coding description:1,2-dihydroxy-3-keto-5-methylthiopentene dioxygenase [Source:UniProtKB/TrEMBL;Acc:A0A341P9I0])	-
TraesCS1A02G375800.1	-1.32701	96	4.1.2.2.6.4.5	.Amino acid metabolism.biosynthesis.aspartate family.aspartate-derived amino acids.methionine.salvage pathway.acireductone dioxygenase	acireductone dioxygenase (original description: pep chromosome:IWGSC:1A:550342744:550345277:-1 gene:TraesCS1A02G375800 transcript:TraesCS1A02G375800.1 gene_biotype:protein_coding transcript_biotype:protein_coding description:1,2-dihydroxy-3-keto-5-methylthiopentene dioxygenase [Source:UniProtKB/TrEMBL;Acc:A0A1D5RYH8])	-
TraesCS1D02G383100.1	-1.08464	96	4.1.2.2.6.4.5	.Amino acid metabolism.biosynthesis.aspartate family.aspartate-derived amino acids.methionine.salvage pathway.acireductone dioxygenase	acireductone dioxygenase (original description: pep chromosome:IWGSC:1D:457878891:457881278:-1 gene:TraesCS1D02G383100 transcript:TraesCS1D02G383100.1 gene_biotype:protein_coding transcript_biotype:protein_coding description:1,2-dihydroxy-3-keto-5-methylthiopentene dioxygenase [Source:UniProtKB/TrEMBL;Acc:W5AIB6])	-
TraesCS1B02G396200.1	-1.2694	96	4.1.2.2.6.4.5	.Amino acid metabolism.biosynthesis.aspartate family.aspartate-derived amino acids.methionine.salvage pathway.acireductone dioxygenase	acireductone dioxygenase (original description: pep chromosome:IWGSC:1B:627946124:627948201:-1 gene:TraesCS1B02G396200 transcript:TraesCS1B02G396200.1 gene_biotype:protein_coding transcript_biotype:protein_coding description:1,2-dihydroxy-3-keto-5-methylthiopentene dioxygenase [Source:UniProtKB/TrEMBL;Acc:A0A341P9I0])	-
TraesCS3A02G084400.1	-1.47036	48	4.1.2.2.6.4.4	.Amino acid metabolism.biosynthesis.aspartate family.aspartate-derived amino acids.methionine.salvage pathway.bifunctional methylthioribulose-1-phosphate dehydratase and enolase-phosphatase	bifunctional methylthioribulose-1-phosphate dehydratase and enolase-phosphatase (original description: pep chromosome:IWGSC:3A:54658038:54660059:-1 gene:TraesCS3A02G084400 transcript:TraesCS3A02G084400.1 gene_biotype:protein_coding transcript_biotype:protein_coding)	-
TraesCS3D02G084300.1	-2.23442	48	4.1.2.2.6.4.4	.Amino acid metabolism.biosynthesis.aspartate family.aspartate-derived amino acids.methionine.salvage pathway.bifunctional methylthioribulose-1-phosphate dehydratase and enolase-phosphatase	bifunctional methylthioribulose-1-phosphate dehydratase and enolase-phosphatase (original description: pep chromosome:IWGSC:3D:42733244:42735211:-1 gene:TraesCS3D02G084300 transcript:TraesCS3D02G084300.1 gene_biotype:protein_coding transcript_biotype:protein_coding)	-
TraesCS5A02G098700.3	-23.9535	48	4.1.2.2.6.4.4	.Amino acid metabolism.biosynthesis.aspartate family.aspartate-derived amino acids.methionine.salvage pathway.bifunctional methylthioribulose-1-phosphate dehydratase and enolase-phosphatase	bifunctional methylthioribulose-1-phosphate dehydratase and enolase-phosphatase (original description: pep chromosome:IWGSC:5A:139927164:139938342:-1 gene:TraesCS5A02G098700 transcript:TraesCS5A02G098700.3 gene_biotype:protein_coding transcript_biotype:protein_coding description:Probable bifunctional methylthioribulose-1-phosphate dehydratase/enolase-phosphatase E1 [Source:UniProtKB/TrEMBL;Acc:A0…	-
TraesCS2B02G574100.1	-1.45766	48	4.1.2.2.6.4.2	.Amino acid metabolism.biosynthesis.aspartate family.aspartate-derived amino acids.methionine.salvage pathway.methylthioribose kinase	methylthioribose kinase (original description: pep chromosome:IWGSC:2B:763630629:763633988:-1 gene:TraesCS2B02G574100 transcript:TraesCS2B02G574100.1 gene_biotype:protein_coding transcript_biotype:protein_coding)	-
TraesCS2A02G543900.1	-1.10252	48	4.1.2.2.6.4.2	.Amino acid metabolism.biosynthesis.aspartate family.aspartate-derived amino acids.methionine.salvage pathway.methylthioribose kinase	methylthioribose kinase (original description: pep chromosome:IWGSC:2A:753538593:753541916:-1 gene:TraesCS2A02G543900 transcript:TraesCS2A02G543900.1 gene_biotype:protein_coding transcript_biotype:protein_coding)	-
TraesCS7D02G140400.1	-1.30718	48	4.1.2.2.6.1.2	.Amino acid metabolism.biosynthesis.aspartate family.aspartate-derived amino acids.methionine.transsulfuration pathway.cystathionine beta-lyase	cystathionine beta-lyase (original description: pep chromosome:IWGSC:7D:89725983:89730312:1 gene:TraesCS7D02G140400 transcript:TraesCS7D02G140400.1 gene_biotype:protein_coding transcript_biotype:protein_coding)	-
TraesCS1A02G246600.1	1.39497	48	4.1.1.1.2.3	.Amino acid metabolism.biosynthesis.glutamate family.glutamate-derived amino acids.arginine.argininosuccinate synthetase	argininosuccinate synthetase (original description: pep chromosome:IWGSC:1A:436435966:436440510:-1 gene:TraesCS1A02G246600 transcript:TraesCS1A02G246600.1 gene_biotype:protein_coding transcript_biotype:protein_coding)	-
TraesCS1B02G257300.1	1.43132	48	4.1.1.1.2.3	.Amino acid metabolism.biosynthesis.glutamate family.glutamate-derived amino acids.arginine.argininosuccinate synthetase	argininosuccinate synthetase (original description: pep chromosome:IWGSC:1B:452755782:452760432:-1 gene:TraesCS1B02G257300 transcript:TraesCS1B02G257300.1 gene_biotype:protein_coding transcript_biotype:protein_coding)	-
TraesCS1D02G245900.1	1.57673	48	4.1.1.1.2.3	.Amino acid metabolism.biosynthesis.glutamate family.glutamate-derived amino acids.arginine.argininosuccinate synthetase	argininosuccinate synthetase (original description: pep chromosome:IWGSC:1D:337899207:337903965:-1 gene:TraesCS1D02G245900 transcript:TraesCS1D02G245900.1 gene_biotype:protein_coding transcript_biotype:protein_coding)	-
TraesCS5A02G156200.2	39.8292	48	4.1.1.1.2.1.2	.Amino acid metabolism.biosynthesis.glutamate family.glutamate-derived amino acids.arginine.carbamoyl phosphate synthetase heterodimer.small subunit	small subunit of carbamoyl phosphate synthetase heterodimer (original description: pep chromosome:IWGSC:5A:334748669:334752799:-1 gene:TraesCS5A02G156200 transcript:TraesCS5A02G156200.2 gene_biotype:protein_coding transcript_biotype:protein_coding)	-
TraesCS5D02G161500.3	37.9159	96	4.1.1.1.2.1.2	.Amino acid metabolism.biosynthesis.glutamate family.glutamate-derived amino acids.arginine.carbamoyl phosphate synthetase heterodimer.small subunit	small subunit of carbamoyl phosphate synthetase heterodimer (original description: pep chromosome:IWGSC:5D:251958935:251962911:-1 gene:TraesCS5D02G161500 transcript:TraesCS5D02G161500.3 gene_biotype:protein_coding transcript_biotype:protein_coding)	-
TraesCS4D02G052500.1	2.07539	48	4.1.1.1.3.1	.Amino acid metabolism.biosynthesis.glutamate family.glutamate-derived amino acids.gamma-aminobutyrate (GABA).glutamate decarboxylase	glutamate decarboxylase (original description: pep chromosome:IWGSC:4D:28836685:28841108:1 gene:TraesCS4D02G052500 transcript:TraesCS4D02G052500.1 gene_biotype:protein_coding transcript_biotype:protein_coding description:Glutamate decarboxylase [Source:UniProtKB/TrEMBL;Acc:W5DRS3])	-
TraesCS4A02G262600.1	2.49803	48	4.1.1.1.3.1	.Amino acid metabolism.biosynthesis.glutamate family.glutamate-derived amino acids.gamma-aminobutyrate (GABA).glutamate decarboxylase	glutamate decarboxylase (original description: pep chromosome:IWGSC:4A:574868790:574873019:-1 gene:TraesCS4A02G262600 transcript:TraesCS4A02G262600.1 gene_biotype:protein_coding transcript_biotype:protein_coding description:Glutamate decarboxylase [Source:UniProtKB/TrEMBL;Acc:W5DRS3])	-
TraesCS4B02G052300.1	2.69845	48	4.1.1.1.3.1	.Amino acid metabolism.biosynthesis.glutamate family.glutamate-derived amino acids.gamma-aminobutyrate (GABA).glutamate decarboxylase	glutamate decarboxylase (original description: pep chromosome:IWGSC:4B:41009664:41014024:1 gene:TraesCS4B02G052300 transcript:TraesCS4B02G052300.1 gene_biotype:protein_coding transcript_biotype:protein_coding description:Glutamate decarboxylase [Source:UniProtKB/TrEMBL;Acc:W5EDT9])	-
TraesCS2B02G334000.1	-5.10644	48	4.1.1.1.3.1	.Amino acid metabolism.biosynthesis.glutamate family.glutamate-derived amino acids.gamma-aminobutyrate (GABA).glutamate decarboxylase	glutamate decarboxylase (original description: pep chromosome:IWGSC:2B:477573285:477575685:1 gene:TraesCS2B02G334000 transcript:TraesCS2B02G334000.1 gene_biotype:protein_coding transcript_biotype:protein_coding description:Glutamate decarboxylase [Source:UniProtKB/TrEMBL;Acc:W5BD76])	-
TraesCS2A02G315800.1	-5.81998	48	4.1.1.1.3.1	.Amino acid metabolism.biosynthesis.glutamate family.glutamate-derived amino acids.gamma-aminobutyrate (GABA).glutamate decarboxylase	glutamate decarboxylase (original description: pep chromosome:IWGSC:2A:541775824:541778034:1 gene:TraesCS2A02G315800 transcript:TraesCS2A02G315800.1 gene_biotype:protein_coding transcript_biotype:protein_coding description:Glutamate decarboxylase [Source:UniProtKB/TrEMBL;Acc:A0A1D5T8T1])	-
TraesCS3B02G022900.1	-1.25485	48	4.1.1.1.3.1	.Amino acid metabolism.biosynthesis.glutamate family.glutamate-derived amino acids.gamma-aminobutyrate (GABA).glutamate decarboxylase	glutamate decarboxylase (original description: pep chromosome:IWGSC:3B:9913916:9917749:1 gene:TraesCS3B02G022900 transcript:TraesCS3B02G022900.1 gene_biotype:protein_coding transcript_biotype:protein_coding description:Glutamate decarboxylase [Source:UniProtKB/TrEMBL;Acc:A0A1D5VZC0])	-
TraesCS1A02G072200.1	1.9285	48	4.1.1.1.1.4	.Amino acid metabolism.biosynthesis.glutamate family.glutamate-derived amino acids.ornithine.N2-acetylornithine aminotransferase	N2-acetylornithine aminotransferase (original description: pep chromosome:IWGSC:1A:54461054:54463277:-1 gene:TraesCS1A02G072200 transcript:TraesCS1A02G072200.1 gene_biotype:protein_coding transcript_biotype:protein_coding)	-
TraesCS1D02G074600.1	1.595	48	4.1.1.1.1.4	.Amino acid metabolism.biosynthesis.glutamate family.glutamate-derived amino acids.ornithine.N2-acetylornithine aminotransferase	N2-acetylornithine aminotransferase (original description: pep chromosome:IWGSC:1D:56425651:56428797:1 gene:TraesCS1D02G074600 transcript:TraesCS1D02G074600.1 gene_biotype:protein_coding transcript_biotype:protein_coding)	-
TraesCS1B02G090600.1	3.39362	48	4.1.1.1.1.4	.Amino acid metabolism.biosynthesis.glutamate family.glutamate-derived amino acids.ornithine.N2-acetylornithine aminotransferase	N2-acetylornithine aminotransferase (original description: pep chromosome:IWGSC:1B:91877727:91881186:1 gene:TraesCS1B02G090600 transcript:TraesCS1B02G090600.1 gene_biotype:protein_coding transcript_biotype:protein_coding)	-
TraesCS1B02G090600.1	2.20688	96	4.1.1.1.1.4	.Amino acid metabolism.biosynthesis.glutamate family.glutamate-derived amino acids.ornithine.N2-acetylornithine aminotransferase	N2-acetylornithine aminotransferase (original description: pep chromosome:IWGSC:1B:91877727:91881186:1 gene:TraesCS1B02G090600 transcript:TraesCS1B02G090600.1 gene_biotype:protein_coding transcript_biotype:protein_coding)	-
TraesCS6A02G263900.1	1.1441	48	4.1.1.1.1.6	.Amino acid metabolism.biosynthesis.glutamate family.glutamate-derived amino acids.ornithine.N2-acetylornithine deacetylase	N2-acetylornithine deacetylase (original description: pep chromosome:IWGSC:6A:486963422:486967340:1 gene:TraesCS6A02G263900 transcript:TraesCS6A02G263900.1 gene_biotype:protein_coding transcript_biotype:protein_coding)	-
TraesCS6D02G251000.1	1.41986	48	4.1.1.1.1.6	.Amino acid metabolism.biosynthesis.glutamate family.glutamate-derived amino acids.ornithine.N2-acetylornithine deacetylase	N2-acetylornithine deacetylase (original description: pep chromosome:IWGSC:6D:354838892:354842963:-1 gene:TraesCS6D02G251000 transcript:TraesCS6D02G251000.1 gene_biotype:protein_coding transcript_biotype:protein_coding)	-
TraesCS6B02G290900.1	1.51046	48	4.1.1.1.1.6	.Amino acid metabolism.biosynthesis.glutamate family.glutamate-derived amino acids.ornithine.N2-acetylornithine deacetylase	N2-acetylornithine deacetylase (original description: pep chromosome:IWGSC:6B:523199951:523203895:1 gene:TraesCS6B02G290900 transcript:TraesCS6B02G290900.1 gene_biotype:protein_coding transcript_biotype:protein_coding)	-
TraesCS4D02G204800.2	1.29114	48	4.1.1.1.1.5	.Amino acid metabolism.biosynthesis.glutamate family.glutamate-derived amino acids.ornithine.N2-acetylornithine:glutamate acetyltransferase	N2-acetylornithine:glutamate acetyltransferase (original description: pep chromosome:IWGSC:4D:352437385:352441925:1 gene:TraesCS4D02G204800 transcript:TraesCS4D02G204800.2 gene_biotype:protein_coding transcript_biotype:protein_coding description:Arginine biosynthesis bifunctional protein ArgJ, chloroplastic [Source:UniProtKB/TrEMBL;Acc:W5EME1])	-
TraesCS4D02G204800.2	1.81565	96	4.1.1.1.1.5	.Amino acid metabolism.biosynthesis.glutamate family.glutamate-derived amino acids.ornithine.N2-acetylornithine:glutamate acetyltransferase	N2-acetylornithine:glutamate acetyltransferase (original description: pep chromosome:IWGSC:4D:352437385:352441925:1 gene:TraesCS4D02G204800 transcript:TraesCS4D02G204800.2 gene_biotype:protein_coding transcript_biotype:protein_coding description:Arginine biosynthesis bifunctional protein ArgJ, chloroplastic [Source:UniProtKB/TrEMBL;Acc:W5EME1])	-
TraesCS7B02G136600.1	1.5101	48	4.1.1.1.1.1	.Amino acid metabolism.biosynthesis.glutamate family.glutamate-derived amino acids.ornithine.N-acetylglutamate synthase	N-acetylglutamate synthase (original description: pep chromosome:IWGSC:7B:168356462:168363553:-1 gene:TraesCS7B02G136600 transcript:TraesCS7B02G136600.1 gene_biotype:protein_coding transcript_biotype:protein_coding)	-
TraesCS7A02G241100.1	2.33099	96	4.1.1.1.1.1	.Amino acid metabolism.biosynthesis.glutamate family.glutamate-derived amino acids.ornithine.N-acetylglutamate synthase	N-acetylglutamate synthase (original description: pep chromosome:IWGSC:7A:216422916:216427180:-1 gene:TraesCS7A02G241100 transcript:TraesCS7A02G241100.1 gene_biotype:protein_coding transcript_biotype:protein_coding)	-
TraesCS2D02G196900.1	-1.08194	96	4.1.1.1.1.1	.Amino acid metabolism.biosynthesis.glutamate family.glutamate-derived amino acids.ornithine.N-acetylglutamate synthase	N-acetylglutamate synthase (original description: pep chromosome:IWGSC:2D:143303506:143310782:-1 gene:TraesCS2D02G196900 transcript:TraesCS2D02G196900.1 gene_biotype:protein_coding transcript_biotype:protein_coding)	-
TraesCS3D02G483400.1	-1.06152	96	4.1.1.1.4.1.2	.Amino acid metabolism.biosynthesis.glutamate family.glutamate-derived amino acids.proline.main pathway.pyrroline-5-carboxylate reductase	pyrroline-5-carboxylate reductase (original description: pep chromosome:IWGSC:3D:580721163:580723706:-1 gene:TraesCS3D02G483400 transcript:TraesCS3D02G483400.1 gene_biotype:protein_coding transcript_biotype:protein_coding description:Pyrroline-5-carboxylate reductase [Source:UniProtKB/TrEMBL;Acc:A0A1D5WD63])	-
TraesCS4A02G131700.6	-23.296	48	4.1.1.1.4.3.1	.Amino acid metabolism.biosynthesis.glutamate family.glutamate-derived amino acids.proline.regulation.transcription factor (PHR1)	PHR1 transcription factor involved in proline synthesis regulation (original description: pep chromosome:IWGSC:4A:176537677:176543809:1 gene:TraesCS4A02G131700 transcript:TraesCS4A02G131700.6 gene_biotype:protein_coding transcript_biotype:protein_coding)	-
TraesCS2A02G459600.1	-1.8872	96	4.1.1.2.6	.Amino acid metabolism.biosynthesis.glutamate family.histidine.imidazoleglycerol-phosphate dehydratase	imidazoleglycerol-phosphate dehydratase (original description: pep chromosome:IWGSC:2A:706577451:706581285:1 gene:TraesCS2A02G459600 transcript:TraesCS2A02G459600.1 gene_biotype:protein_coding transcript_biotype:protein_coding description:Imidazoleglycerol-phosphate dehydratase 3, chloroplastic [Source:UniProtKB/Swiss-Prot;Acc:W5AWH5])	-
TraesCS6D02G259800.1	-1.15208	48	4.1.1.2.1	.Amino acid metabolism.biosynthesis.glutamate family.histidine.ribose-phosphate diphosphokinase	ribose-phosphate diphosphokinase (original description: pep chromosome:IWGSC:6D:366535785:366538604:1 gene:TraesCS6D02G259800 transcript:TraesCS6D02G259800.1 gene_biotype:protein_coding transcript_biotype:protein_coding)	-
TraesCS4D02G083900.1	-1.06831	96	4.1.3.2.1.2	.Amino acid metabolism.biosynthesis.pyruvate family.pyruvate-derived amino acids.acetolactate synthase complex.regulatory subunit	regulatory subunit of acetolactate synthase complex (original description: pep chromosome:IWGSC:4D:57677192:57681625:1 gene:TraesCS4D02G083900 transcript:TraesCS4D02G083900.1 gene_biotype:protein_coding transcript_biotype:protein_coding)	-
TraesCS6B02G108100.2	-1.54565	96	4.1.3.2.5.2.1	.Amino acid metabolism.biosynthesis.pyruvate family.pyruvate-derived amino acids.leucine.isopropylmalate isomerase heterodimer.large subunit	large subunit of isopropylmalate isomerase heterodimer (original description: pep chromosome:IWGSC:6B:88711376:88716647:1 gene:TraesCS6B02G108100 transcript:TraesCS6B02G108100.2 gene_biotype:protein_coding transcript_biotype:protein_coding)	-
TraesCS4D02G327200.1	-2.1787	48	4.1.4.2.1	.Amino acid metabolism.biosynthesis.serine family.cysteine.serine O-acetyltransferase (SAT)	serine O-acetyltransferase (SAT) (original description: pep chromosome:IWGSC:4D:486638931:486644509:-1 gene:TraesCS4D02G327200 transcript:TraesCS4D02G327200.1 gene_biotype:protein_coding transcript_biotype:protein_coding)	-
TraesCS4B02G330300.1	-2.14511	48	4.1.4.2.1	.Amino acid metabolism.biosynthesis.serine family.cysteine.serine O-acetyltransferase (SAT)	serine O-acetyltransferase (SAT) (original description: pep chromosome:IWGSC:4B:621326837:621332216:-1 gene:TraesCS4B02G330300 transcript:TraesCS4B02G330300.1 gene_biotype:protein_coding transcript_biotype:protein_coding)	-
TraesCS5A02G501800.1	-2.20968	48	4.1.4.2.1	.Amino acid metabolism.biosynthesis.serine family.cysteine.serine O-acetyltransferase (SAT)	serine O-acetyltransferase (SAT) (original description: pep chromosome:IWGSC:5A:667071359:667077013:-1 gene:TraesCS5A02G501800 transcript:TraesCS5A02G501800.1 gene_biotype:protein_coding transcript_biotype:protein_coding)	-
TraesCS5A02G501800.1	-1.06359	96	4.1.4.2.1	.Amino acid metabolism.biosynthesis.serine family.cysteine.serine O-acetyltransferase (SAT)	serine O-acetyltransferase (SAT) (original description: pep chromosome:IWGSC:5A:667071359:667077013:-1 gene:TraesCS5A02G501800 transcript:TraesCS5A02G501800.1 gene_biotype:protein_coding transcript_biotype:protein_coding)	-
TraesCS2B02G521700.1	1.90495	48	4.1.4.3.1	.Amino acid metabolism.biosynthesis.serine family.glycine.serine hydroxymethyltransferase	serine hydroxymethyltransferase (original description: pep chromosome:IWGSC:2B:716779117:716782669:1 gene:TraesCS2B02G521700 transcript:TraesCS2B02G521700.1 gene_biotype:protein_coding transcript_biotype:protein_coding description:Serine hydroxymethyltransferase [Source:UniProtKB/TrEMBL;Acc:A0A1D5TV43])	-
TraesCS1D02G220400.1	-1.54397	96	4.1.4.3.1	.Amino acid metabolism.biosynthesis.serine family.glycine.serine hydroxymethyltransferase	serine hydroxymethyltransferase (original description: pep chromosome:IWGSC:1D:308179375:308183217:1 gene:TraesCS1D02G220400 transcript:TraesCS1D02G220400.1 gene_biotype:protein_coding transcript_biotype:protein_coding description:Serine hydroxymethyltransferase [Source:UniProtKB/TrEMBL;Acc:A0A1D5SQ20])	-
TraesCS7A02G496500.1	-1.81328	48	4.1.4.1.1	.Amino acid metabolism.biosynthesis.serine family.non-photorespiratory serine.phosphoglycerate dehydrogenase	phosphoglycerate dehydrogenase (original description: pep chromosome:IWGSC:7A:686233382:686237056:-1 gene:TraesCS7A02G496500 transcript:TraesCS7A02G496500.1 gene_biotype:protein_coding transcript_biotype:protein_coding description:D-3-phosphoglycerate dehydrogenase [Source:UniProtKB/TrEMBL;Acc:A0A1D6BPM8])	-
TraesCS7D02G169500.1	-3.10406	96	4.1.4.1.3	.Amino acid metabolism.biosynthesis.serine family.non-photorespiratory serine.phosphoserine phosphatase	phosphoserine phosphatase (original description: pep chromosome:IWGSC:7D:120526939:120530226:1 gene:TraesCS7D02G169500 transcript:TraesCS7D02G169500.1 gene_biotype:protein_coding transcript_biotype:protein_coding)	-
TraesCS2D02G154100.1	-1.86141	96	4.1.4.1.3	.Amino acid metabolism.biosynthesis.serine family.non-photorespiratory serine.phosphoserine phosphatase	phosphoserine phosphatase (original description: pep chromosome:IWGSC:2D:97273086:97276602:1 gene:TraesCS2D02G154100 transcript:TraesCS2D02G154100.1 gene_biotype:protein_coding transcript_biotype:protein_coding)	-
TraesCS2A02G149300.1	-1.26664	96	4.1.4.1.3	.Amino acid metabolism.biosynthesis.serine family.non-photorespiratory serine.phosphoserine phosphatase	phosphoserine phosphatase (original description: pep chromosome:IWGSC:2A:96070976:96074612:1 gene:TraesCS2A02G149300 transcript:TraesCS2A02G149300.1 gene_biotype:protein_coding transcript_biotype:protein_coding)	-
TraesCS2B02G174200.1	-1.98849	96	4.1.4.1.3	.Amino acid metabolism.biosynthesis.serine family.non-photorespiratory serine.phosphoserine phosphatase	phosphoserine phosphatase (original description: pep chromosome:IWGSC:2B:148400928:148404388:1 gene:TraesCS2B02G174200 transcript:TraesCS2B02G174200.1 gene_biotype:protein_coding transcript_biotype:protein_coding)	-
TraesCS2D02G407900.1	-3.26844	96	4.1.4.4.1	.Amino acid metabolism.biosynthesis.serine family.serine racemization.serine racemase	serine racemase (original description: pep chromosome:IWGSC:2D:523020568:523023584:1 gene:TraesCS2D02G407900 transcript:TraesCS2D02G407900.1 gene_biotype:protein_coding transcript_biotype:protein_coding)	-
TraesCS4D02G198400.1	-1.01017	96	4.1.5.2.4	.Amino acid metabolism.biosynthesis.shikimate family.phenylalanine and tyrosine.arogenate dehydratase (ADT)	arogenate dehydratase (ADT) (original description: pep chromosome:IWGSC:4D:344366860:344371017:-1 gene:TraesCS4D02G198400 transcript:TraesCS4D02G198400.1 gene_biotype:protein_coding transcript_biotype:protein_coding description:Arogenate dehydratase [Source:UniProtKB/TrEMBL;Acc:W5EGH8])	-
TraesCS3A02G301800.2	1.07803	48	4.1.5.2.1	.Amino acid metabolism.biosynthesis.shikimate family.phenylalanine and tyrosine.chorismate mutase	chorismate mutase (original description: pep chromosome:IWGSC:3A:535216244:535219824:1 gene:TraesCS3A02G301800 transcript:TraesCS3A02G301800.2 gene_biotype:protein_coding transcript_biotype:protein_coding description:Chorismate mutase [Source:UniProtKB/TrEMBL;Acc:A0A1D5VBW7])	-
TraesCS1B02G280600.1	1.49352	48	4.1.5.2.2	.Amino acid metabolism.biosynthesis.shikimate family.phenylalanine and tyrosine.prephenate aminotransferase (PPA-AT)	prephenate aminotransferase (PPA-AT) (original description: pep chromosome:IWGSC:1B:488820212:488824438:-1 gene:TraesCS1B02G280600 transcript:TraesCS1B02G280600.1 gene_biotype:protein_coding transcript_biotype:protein_coding)	-
TraesCS1D02G270500.1	1.43297	48	4.1.5.2.2	.Amino acid metabolism.biosynthesis.shikimate family.phenylalanine and tyrosine.prephenate aminotransferase (PPA-AT)	prephenate aminotransferase (PPA-AT) (original description: pep chromosome:IWGSC:1D:365436116:365440412:-1 gene:TraesCS1D02G270500 transcript:TraesCS1D02G270500.1 gene_biotype:protein_coding transcript_biotype:protein_coding)	-
TraesCS1A02G270300.1	-1.46565	96	4.1.5.2.2	.Amino acid metabolism.biosynthesis.shikimate family.phenylalanine and tyrosine.prephenate aminotransferase (PPA-AT)	prephenate aminotransferase (PPA-AT) (original description: pep chromosome:IWGSC:1A:464249664:464253896:-1 gene:TraesCS1A02G270300 transcript:TraesCS1A02G270300.1 gene_biotype:protein_coding transcript_biotype:protein_coding)	-
TraesCS5B02G102400.1	-1.1611	96	4.1.5.1.3	.Amino acid metabolism.biosynthesis.shikimate family.shikimate pathway.3-dehydroquinate dehydratase and shikimate dehydrogenase	3-dehydroquinate dehydratase and shikimate dehydrogenase (original description: pep chromosome:IWGSC:5B:136403926:136408440:1 gene:TraesCS5B02G102400 transcript:TraesCS5B02G102400.1 gene_biotype:protein_coding transcript_biotype:protein_coding)	-
TraesCS5A02G096500.2	-43.8418	96	4.1.5.1.3	.Amino acid metabolism.biosynthesis.shikimate family.shikimate pathway.3-dehydroquinate dehydratase and shikimate dehydrogenase	3-dehydroquinate dehydratase and shikimate dehydrogenase (original description: pep chromosome:IWGSC:5A:136388628:136392816:1 gene:TraesCS5A02G096500 transcript:TraesCS5A02G096500.2 gene_biotype:protein_coding transcript_biotype:protein_coding)	-
TraesCS5A02G330700.1	-1.34861	96	4.1.5.1.2	.Amino acid metabolism.biosynthesis.shikimate family.shikimate pathway.3-dehydroquinate synthase	3-dehydroquinate synthase (original description: pep chromosome:IWGSC:5A:540060355:540064053:-1 gene:TraesCS5A02G330700 transcript:TraesCS5A02G330700.1 gene_biotype:protein_coding transcript_biotype:protein_coding)	-
TraesCS5D02G336400.1	-1.25844	96	4.1.5.1.2	.Amino acid metabolism.biosynthesis.shikimate family.shikimate pathway.3-dehydroquinate synthase	3-dehydroquinate synthase (original description: pep chromosome:IWGSC:5D:425847431:425851568:-1 gene:TraesCS5D02G336400 transcript:TraesCS5D02G336400.1 gene_biotype:protein_coding transcript_biotype:protein_coding)	-
TraesCS5B02G331100.1	-1.26081	96	4.1.5.1.2	.Amino acid metabolism.biosynthesis.shikimate family.shikimate pathway.3-dehydroquinate synthase	3-dehydroquinate synthase (original description: pep chromosome:IWGSC:5B:515193372:515198080:-1 gene:TraesCS5B02G331100 transcript:TraesCS5B02G331100.1 gene_biotype:protein_coding transcript_biotype:protein_coding)	-
TraesCS1B02G229700.1	-1.61317	96	4.1.5.1.1	.Amino acid metabolism.biosynthesis.shikimate family.shikimate pathway.3-deoxy-D-arabino-heptulosonate 7-phosphate (DAHP) synthase	3-deoxy-D-arabino-heptulosonate 7-phosphate (DAHP) synthase (original description: pep chromosome:IWGSC:1B:412254795:412258450:-1 gene:TraesCS1B02G229700 transcript:TraesCS1B02G229700.1 gene_biotype:protein_coding transcript_biotype:protein_coding description:Phospho-2-dehydro-3-deoxyheptonate aldolase [Source:UniProtKB/TrEMBL;Acc:A0A1D5S625])	-
TraesCS1D02G218300.1	-1.63896	96	4.1.5.1.1	.Amino acid metabolism.biosynthesis.shikimate family.shikimate pathway.3-deoxy-D-arabino-heptulosonate 7-phosphate (DAHP) synthase	3-deoxy-D-arabino-heptulosonate 7-phosphate (DAHP) synthase (original description: pep chromosome:IWGSC:1D:305111236:305114814:1 gene:TraesCS1D02G218300 transcript:TraesCS1D02G218300.1 gene_biotype:protein_coding transcript_biotype:protein_coding description:Phospho-2-dehydro-3-deoxyheptonate aldolase [Source:UniProtKB/TrEMBL;Acc:A0A1D5SW06])	-
TraesCS4D02G221100.1	1.75197	48	4.1.5.1.6	.Amino acid metabolism.biosynthesis.shikimate family.shikimate pathway.chorismate synthase	chorismate synthase (original description: pep chromosome:IWGSC:4D:378266252:378270290:1 gene:TraesCS4D02G221100 transcript:TraesCS4D02G221100.1 gene_biotype:protein_coding transcript_biotype:protein_coding description:Chorismate synthase [Source:UniProtKB/TrEMBL;Acc:W5EKD5])	-
TraesCS4B02G220800.1	2.03856	48	4.1.5.1.6	.Amino acid metabolism.biosynthesis.shikimate family.shikimate pathway.chorismate synthase	chorismate synthase (original description: pep chromosome:IWGSC:4B:464163479:464167927:1 gene:TraesCS4B02G220800 transcript:TraesCS4B02G220800.1 gene_biotype:protein_coding transcript_biotype:protein_coding description:Chorismate synthase [Source:UniProtKB/TrEMBL;Acc:W5E7H1])	-
TraesCS4A02G083400.1	1.94689	48	4.1.5.1.6	.Amino acid metabolism.biosynthesis.shikimate family.shikimate pathway.chorismate synthase	chorismate synthase (original description: pep chromosome:IWGSC:4A:87404858:87409250:-1 gene:TraesCS4A02G083400 transcript:TraesCS4A02G083400.1 gene_biotype:protein_coding transcript_biotype:protein_coding description:Chorismate synthase [Source:UniProtKB/TrEMBL;Acc:A0A1D6RVG2])	-
TraesCS7A02G184600.1	3.06911	48	4.1.5.1.4	.Amino acid metabolism.biosynthesis.shikimate family.shikimate pathway.shikimate kinase	shikimate kinase (original description: pep chromosome:IWGSC:7A:138957412:138960529:-1 gene:TraesCS7A02G184600 transcript:TraesCS7A02G184600.1 gene_biotype:protein_coding transcript_biotype:protein_coding)	-
TraesCS7D02G186100.1	3.83831	48	4.1.5.1.4	.Amino acid metabolism.biosynthesis.shikimate family.shikimate pathway.shikimate kinase	shikimate kinase (original description: pep chromosome:IWGSC:7D:139050973:139054045:-1 gene:TraesCS7D02G186100 transcript:TraesCS7D02G186100.1 gene_biotype:protein_coding transcript_biotype:protein_coding)	-
TraesCS7B02G089400.1	3.63724	48	4.1.5.1.4	.Amino acid metabolism.biosynthesis.shikimate family.shikimate pathway.shikimate kinase	shikimate kinase (original description: pep chromosome:IWGSC:7B:104030099:104033179:-1 gene:TraesCS7B02G089400 transcript:TraesCS7B02G089400.1 gene_biotype:protein_coding transcript_biotype:protein_coding)	-
TraesCS4A02G089800.2	-27.0028	48	4.1.5.3.1.1	.Amino acid metabolism.biosynthesis.shikimate family.tryptophan.anthranilate synthase heterodimer.subunit alpha	subunit alpha of anthranilate synthase complex (original description: pep chromosome:IWGSC:4A:96019410:96023829:-1 gene:TraesCS4A02G089800 transcript:TraesCS4A02G089800.2 gene_biotype:protein_coding transcript_biotype:protein_coding)	-
TraesCS7D02G501700.1	-2.48713	96	4.1.5.3.4	.Amino acid metabolism.biosynthesis.shikimate family.tryptophan.indole-3-glycerol phosphate synthase	indole-3-glycerol phosphate synthase (original description: pep chromosome:IWGSC:7D:607538700:607541690:-1 gene:TraesCS7D02G501700 transcript:TraesCS7D02G501700.1 gene_biotype:protein_coding transcript_biotype:protein_coding)	-
TraesCS3B02G041900.1	-2.21683	48	4.1.5.3.5.1	.Amino acid metabolism.biosynthesis.shikimate family.tryptophan.tryptophan synthase heterodimer.subunit alpha	subunit alpha of tryptophan synthase complex (original description: pep chromosome:IWGSC:3B:20840849:20842894:-1 gene:TraesCS3B02G041900 transcript:TraesCS3B02G041900.1 gene_biotype:protein_coding transcript_biotype:protein_coding)	-
TraesCS1B02G463100.1	-1.35841	96	4.1.5.3.5.1	.Amino acid metabolism.biosynthesis.shikimate family.tryptophan.tryptophan synthase heterodimer.subunit alpha	subunit alpha of tryptophan synthase complex (original description: pep chromosome:IWGSC:1B:675373841:675377122:1 gene:TraesCS1B02G463100 transcript:TraesCS1B02G463100.1 gene_biotype:protein_coding transcript_biotype:protein_coding)	-
TraesCS2B02G048700.1	2.14245	48	4.2.1.1	.Amino acid metabolism.degradation.arginine.arginase	arginase (original description: pep chromosome:IWGSC:2B:24099530:24102946:-1 gene:TraesCS2B02G048700 transcript:TraesCS2B02G048700.1 gene_biotype:protein_coding transcript_biotype:protein_coding)	-
TraesCS3D02G124300.1	1.89392	48	4.2.8.1	.Amino acid metabolism.degradation.aromatic amino acid.aromatic-amino-acid aminotransferase	aromatic-amino-acid aminotransferase (original description: pep chromosome:IWGSC:3D:81825330:81830217:1 gene:TraesCS3D02G124300 transcript:TraesCS3D02G124300.1 gene_biotype:protein_coding transcript_biotype:protein_coding)	-
TraesCS3A02G122400.1	1.60578	48	4.2.8.1	.Amino acid metabolism.degradation.aromatic amino acid.aromatic-amino-acid aminotransferase	aromatic-amino-acid aminotransferase (original description: pep chromosome:IWGSC:3A:97046712:97052362:1 gene:TraesCS3A02G122400 transcript:TraesCS3A02G122400.1 gene_biotype:protein_coding transcript_biotype:protein_coding)	-
TraesCS3B02G141600.1	1.77958	48	4.2.8.1	.Amino acid metabolism.degradation.aromatic amino acid.aromatic-amino-acid aminotransferase	aromatic-amino-acid aminotransferase (original description: pep chromosome:IWGSC:3B:128561794:128567523:1 gene:TraesCS3B02G141600 transcript:TraesCS3B02G141600.1 gene_biotype:protein_coding transcript_biotype:protein_coding)	-
TraesCS3A02G122400.1	1.16521	96	4.2.8.1	.Amino acid metabolism.degradation.aromatic amino acid.aromatic-amino-acid aminotransferase	aromatic-amino-acid aminotransferase (original description: pep chromosome:IWGSC:3A:97046712:97052362:1 gene:TraesCS3A02G122400 transcript:TraesCS3A02G122400.1 gene_biotype:protein_coding transcript_biotype:protein_coding)	-
TraesCS7A02G468400.1	1.21959	48	4.2.8.3.2	.Amino acid metabolism.degradation.aromatic amino acid.tyrosine.maleylacetoacetate isomerase	maleylacetoacetate isomerase (original description: pep chromosome:IWGSC:7A:664471626:664475121:-1 gene:TraesCS7A02G468400 transcript:TraesCS7A02G468400.1 gene_biotype:protein_coding transcript_biotype:protein_coding)	-
TraesCS1B02G084700.1	-2.74868	48	4.2.7.2.3	.Amino acid metabolism.degradation.branched-chain amino acid.branched-chain alpha-keto acid dehydrogenase complex.dihydrolipoamide dehydrogenase component E3	dihydrolipoamide dehydrogenase component E3 of branched-chain alpha-keto acid dehydrogenase complex (original description: pep chromosome:IWGSC:1B:69540171:69543479:1 gene:TraesCS1B02G084700 transcript:TraesCS1B02G084700.1 gene_biotype:protein_coding transcript_biotype:protein_coding description:Dihydrolipoyl dehydrogenase [Source:UniProtKB/TrEMBL;Acc:A0A1D5SM88])	-
TraesCS1D02G067500.1	-2.21173	48	4.2.7.2.3	.Amino acid metabolism.degradation.branched-chain amino acid.branched-chain alpha-keto acid dehydrogenase complex.dihydrolipoamide dehydrogenase component E3	dihydrolipoamide dehydrogenase component E3 of branched-chain alpha-keto acid dehydrogenase complex (original description: pep chromosome:IWGSC:1D:49418797:49422652:1 gene:TraesCS1D02G067500 transcript:TraesCS1D02G067500.1 gene_biotype:protein_coding transcript_biotype:protein_coding description:Dihydrolipoyl dehydrogenase [Source:UniProtKB/TrEMBL;Acc:A0A1D5T3J1])	-
TraesCS1A02G066400.1	-2.69544	48	4.2.7.2.3	.Amino acid metabolism.degradation.branched-chain amino acid.branched-chain alpha-keto acid dehydrogenase complex.dihydrolipoamide dehydrogenase component E3	dihydrolipoamide dehydrogenase component E3 of branched-chain alpha-keto acid dehydrogenase complex (original description: pep chromosome:IWGSC:1A:48979589:48982811:1 gene:TraesCS1A02G066400 transcript:TraesCS1A02G066400.1 gene_biotype:protein_coding transcript_biotype:protein_coding description:Dihydrolipoyl dehydrogenase [Source:UniProtKB/TrEMBL;Acc:A0A1D6DED4])	-
TraesCS1B02G084700.1	-2.5471	96	4.2.7.2.3	.Amino acid metabolism.degradation.branched-chain amino acid.branched-chain alpha-keto acid dehydrogenase complex.dihydrolipoamide dehydrogenase component E3	dihydrolipoamide dehydrogenase component E3 of branched-chain alpha-keto acid dehydrogenase complex (original description: pep chromosome:IWGSC:1B:69540171:69543479:1 gene:TraesCS1B02G084700 transcript:TraesCS1B02G084700.1 gene_biotype:protein_coding transcript_biotype:protein_coding description:Dihydrolipoyl dehydrogenase [Source:UniProtKB/TrEMBL;Acc:A0A1D5SM88])	-
TraesCS7D02G450800.1	1.34644	96	4.2.7.7.1	.Amino acid metabolism.degradation.branched-chain amino acid.isoleucine.3-hydroxypropionate dehydrogenase	3-hydroxypropionate dehydrogenase (original description: pep chromosome:IWGSC:7D:570647425:570650298:-1 gene:TraesCS7D02G450800 transcript:TraesCS7D02G450800.1 gene_biotype:protein_coding transcript_biotype:protein_coding description:3-hydroxyisobutyrate dehydrogenase [Source:UniProtKB/TrEMBL;Acc:W5I3Z9])	-
TraesCS5D02G154300.1	-1.56645	48	4.2.7.5.2	.Amino acid metabolism.degradation.branched-chain amino acid.leucine.hydroxymethylglutaryl-CoA lyase	hydroxymethylglutaryl-CoA lyase (original description: pep chromosome:IWGSC:5D:242622161:242625561:1 gene:TraesCS5D02G154300 transcript:TraesCS5D02G154300.1 gene_biotype:protein_coding transcript_biotype:protein_coding)	-
TraesCS5B02G136400.1	-1.30804	48	4.2.7.5.2	.Amino acid metabolism.degradation.branched-chain amino acid.leucine.hydroxymethylglutaryl-CoA lyase	hydroxymethylglutaryl-CoA lyase (original description: pep chromosome:IWGSC:5B:255972736:255976063:-1 gene:TraesCS5B02G136400 transcript:TraesCS5B02G136400.1 gene_biotype:protein_coding transcript_biotype:protein_coding)	-
TraesCS5A02G137700.1	-1.32529	48	4.2.7.5.2	.Amino acid metabolism.degradation.branched-chain amino acid.leucine.hydroxymethylglutaryl-CoA lyase	hydroxymethylglutaryl-CoA lyase (original description: pep chromosome:IWGSC:5A:309688666:309692392:-1 gene:TraesCS5A02G137700 transcript:TraesCS5A02G137700.1 gene_biotype:protein_coding transcript_biotype:protein_coding)	-
TraesCS5D02G154300.1	-1.15415	96	4.2.7.5.2	.Amino acid metabolism.degradation.branched-chain amino acid.leucine.hydroxymethylglutaryl-CoA lyase	hydroxymethylglutaryl-CoA lyase (original description: pep chromosome:IWGSC:5D:242622161:242625561:1 gene:TraesCS5D02G154300 transcript:TraesCS5D02G154300.1 gene_biotype:protein_coding transcript_biotype:protein_coding)	-
TraesCS7D02G450800.1	1.34644	96	4.2.7.6.2	.Amino acid metabolism.degradation.branched-chain amino acid.valine.3-hydroxyisobutyrate dehydrogenase	3-hydroxyisobutyrate dehydrogenase (original description: pep chromosome:IWGSC:7D:570647425:570650298:-1 gene:TraesCS7D02G450800 transcript:TraesCS7D02G450800.1 gene_biotype:protein_coding transcript_biotype:protein_coding description:3-hydroxyisobutyrate dehydrogenase [Source:UniProtKB/TrEMBL;Acc:W5I3Z9])	-
TraesCS2B02G501200.1	1.11433	96	4.2.7.6.3	.Amino acid metabolism.degradation.branched-chain amino acid.valine.methylmalonate-semialdehyde dehydrogenase	methylmalonate-semialdehyde dehydrogenase (original description: pep chromosome:IWGSC:2B:696355533:696362953:-1 gene:TraesCS2B02G501200 transcript:TraesCS2B02G501200.1 gene_biotype:protein_coding transcript_biotype:protein_coding)	-
TraesCS6B02G168600.1	2.03779	48	4.2.6.1	.Amino acid metabolism.degradation.cysteine.mercaptopyruvate sulfurtransferase	mercaptopyruvate sulfurtransferase (original description: pep chromosome:IWGSC:6B:179358400:179362904:1 gene:TraesCS6B02G168600 transcript:TraesCS6B02G168600.1 gene_biotype:protein_coding transcript_biotype:protein_coding)	-
TraesCS6A02G140100.1	1.77443	48	4.2.6.1	.Amino acid metabolism.degradation.cysteine.mercaptopyruvate sulfurtransferase	mercaptopyruvate sulfurtransferase (original description: pep chromosome:IWGSC:6A:115017023:115023781:1 gene:TraesCS6A02G140100 transcript:TraesCS6A02G140100.1 gene_biotype:protein_coding transcript_biotype:protein_coding)	-
TraesCS6B02G168600.1	1.67052	96	4.2.6.1	.Amino acid metabolism.degradation.cysteine.mercaptopyruvate sulfurtransferase	mercaptopyruvate sulfurtransferase (original description: pep chromosome:IWGSC:6B:179358400:179362904:1 gene:TraesCS6B02G168600 transcript:TraesCS6B02G168600.1 gene_biotype:protein_coding transcript_biotype:protein_coding)	-
TraesCS6A02G148400.1	-1.66288	48	4.2.2.3.1	.Amino acid metabolism.degradation.gamma-aminobutyrate (GABA).gamma-hydroxybutyrate formation.bifunctional gamma-hydroxybutyrate dehydrogenase and glyoxylate reductase	bifunctional gamma-hydroxybutyrate dehydrogenase and glyoxylate reductase (original description: pep chromosome:IWGSC:6A:129351494:129356608:-1 gene:TraesCS6A02G148400 transcript:TraesCS6A02G148400.1 gene_biotype:protein_coding transcript_biotype:protein_coding)	-
TraesCS6D02G137700.1	-1.3789	48	4.2.2.3.1	.Amino acid metabolism.degradation.gamma-aminobutyrate (GABA).gamma-hydroxybutyrate formation.bifunctional gamma-hydroxybutyrate dehydrogenase and glyoxylate reductase	bifunctional gamma-hydroxybutyrate dehydrogenase and glyoxylate reductase (original description: pep chromosome:IWGSC:6D:106084192:106088788:-1 gene:TraesCS6D02G137700 transcript:TraesCS6D02G137700.1 gene_biotype:protein_coding transcript_biotype:protein_coding)	-
TraesCS6B02G176600.2	-1.31263	48	4.2.2.3.1	.Amino acid metabolism.degradation.gamma-aminobutyrate (GABA).gamma-hydroxybutyrate formation.bifunctional gamma-hydroxybutyrate dehydrogenase and glyoxylate reductase	bifunctional gamma-hydroxybutyrate dehydrogenase and glyoxylate reductase (original description: pep chromosome:IWGSC:6B:192934472:192939614:-1 gene:TraesCS6B02G176600 transcript:TraesCS6B02G176600.2 gene_biotype:protein_coding transcript_biotype:protein_coding)	-
TraesCS3B02G237200.1	-1.56443	48	4.2.2.3.1	.Amino acid metabolism.degradation.gamma-aminobutyrate (GABA).gamma-hydroxybutyrate formation.bifunctional gamma-hydroxybutyrate dehydrogenase and glyoxylate reductase	bifunctional gamma-hydroxybutyrate dehydrogenase and glyoxylate reductase (original description: pep chromosome:IWGSC:3B:372235175:372239769:1 gene:TraesCS3B02G237200 transcript:TraesCS3B02G237200.1 gene_biotype:protein_coding transcript_biotype:protein_coding)	-
TraesCS6A02G148400.1	-1.86042	96	4.2.2.3.1	.Amino acid metabolism.degradation.gamma-aminobutyrate (GABA).gamma-hydroxybutyrate formation.bifunctional gamma-hydroxybutyrate dehydrogenase and glyoxylate reductase	bifunctional gamma-hydroxybutyrate dehydrogenase and glyoxylate reductase (original description: pep chromosome:IWGSC:6A:129351494:129356608:-1 gene:TraesCS6A02G148400 transcript:TraesCS6A02G148400.1 gene_biotype:protein_coding transcript_biotype:protein_coding)	-
TraesCS6D02G137700.1	-1.19184	96	4.2.2.3.1	.Amino acid metabolism.degradation.gamma-aminobutyrate (GABA).gamma-hydroxybutyrate formation.bifunctional gamma-hydroxybutyrate dehydrogenase and glyoxylate reductase	bifunctional gamma-hydroxybutyrate dehydrogenase and glyoxylate reductase (original description: pep chromosome:IWGSC:6D:106084192:106088788:-1 gene:TraesCS6D02G137700 transcript:TraesCS6D02G137700.1 gene_biotype:protein_coding transcript_biotype:protein_coding)	-
TraesCS6B02G176600.2	-1.36295	96	4.2.2.3.1	.Amino acid metabolism.degradation.gamma-aminobutyrate (GABA).gamma-hydroxybutyrate formation.bifunctional gamma-hydroxybutyrate dehydrogenase and glyoxylate reductase	bifunctional gamma-hydroxybutyrate dehydrogenase and glyoxylate reductase (original description: pep chromosome:IWGSC:6B:192934472:192939614:-1 gene:TraesCS6B02G176600 transcript:TraesCS6B02G176600.2 gene_biotype:protein_coding transcript_biotype:protein_coding)	-
TraesCS1A02G209100.1	2.68753	48	4.2.3.1	.Amino acid metabolism.degradation.proline.proline dehydrogenase	proline dehydrogenase (original description: pep chromosome:IWGSC:1A:371219824:371221463:1 gene:TraesCS1A02G209100 transcript:TraesCS1A02G209100.1 gene_biotype:protein_coding transcript_biotype:protein_coding description:Proline dehydrogenase [Source:UniProtKB/TrEMBL;Acc:A0A341NP52])	-
TraesCS1B02G223300.1	1.94912	48	4.2.3.1	.Amino acid metabolism.degradation.proline.proline dehydrogenase	proline dehydrogenase (original description: pep chromosome:IWGSC:1B:400771219:400774008:1 gene:TraesCS1B02G223300 transcript:TraesCS1B02G223300.1 gene_biotype:protein_coding transcript_biotype:protein_coding description:Proline dehydrogenase [Source:UniProtKB/TrEMBL;Acc:A0A1D5SGW0])	-
TraesCS5A02G522600.1	2.08322	48	4.2.5.1	.Amino acid metabolism.degradation.threonine.threonine aldolase	threonine aldolase (original description: pep chromosome:IWGSC:5A:683630453:683633432:1 gene:TraesCS5A02G522600 transcript:TraesCS5A02G522600.1 gene_biotype:protein_coding transcript_biotype:protein_coding)	-
TraesCS5A02G522600.1	1.35308	96	4.2.5.1	.Amino acid metabolism.degradation.threonine.threonine aldolase	threonine aldolase (original description: pep chromosome:IWGSC:5A:683630453:683633432:1 gene:TraesCS5A02G522600 transcript:TraesCS5A02G522600.1 gene_biotype:protein_coding transcript_biotype:protein_coding)	-
TraesCS6D02G078300.1	-2.67227	48	3.11.2.1	.Carbohydrate metabolism.fermentation.lactic acid fermentation.L-lactate dehydrogenase	L-lactate dehydrogenase (original description: pep chromosome:IWGSC:6D:43050460:43053211:1 gene:TraesCS6D02G078300 transcript:TraesCS6D02G078300.1 gene_biotype:protein_coding transcript_biotype:protein_coding description:L-lactate dehydrogenase [Source:UniProtKB/TrEMBL;Acc:A0A1D6BDD5])	-
TraesCS3B02G410400.1	-2.49376	48	3.10.3	.Carbohydrate metabolism.gluconeogenesis.cytosolic fructose-1,6-bisphosphatase	cytosolic fructose-1,6-bisphosphatase (original description: pep chromosome:IWGSC:3B:647177551:647180459:1 gene:TraesCS3B02G410400 transcript:TraesCS3B02G410400.1 gene_biotype:protein_coding transcript_biotype:protein_coding description:Fructose-1,6-bisphosphatase, cytosolic,putative,expressed [Source:UniProtKB/TrEMBL;Acc:D8L9K9])	-
TraesCS3A02G377600.1	-2.42119	48	3.10.3	.Carbohydrate metabolism.gluconeogenesis.cytosolic fructose-1,6-bisphosphatase	cytosolic fructose-1,6-bisphosphatase (original description: pep chromosome:IWGSC:3A:627275309:627278055:1 gene:TraesCS3A02G377600 transcript:TraesCS3A02G377600.1 gene_biotype:protein_coding transcript_biotype:protein_coding)	-
TraesCS3D02G370700.1	-2.3923	48	3.10.3	.Carbohydrate metabolism.gluconeogenesis.cytosolic fructose-1,6-bisphosphatase	cytosolic fructose-1,6-bisphosphatase (original description: pep chromosome:IWGSC:3D:484345504:484348010:1 gene:TraesCS3D02G370700 transcript:TraesCS3D02G370700.1 gene_biotype:protein_coding transcript_biotype:protein_coding)	-
TraesCS3B02G410400.1	-2.12079	96	3.10.3	.Carbohydrate metabolism.gluconeogenesis.cytosolic fructose-1,6-bisphosphatase	cytosolic fructose-1,6-bisphosphatase (original description: pep chromosome:IWGSC:3B:647177551:647180459:1 gene:TraesCS3B02G410400 transcript:TraesCS3B02G410400.1 gene_biotype:protein_coding transcript_biotype:protein_coding description:Fructose-1,6-bisphosphatase, cytosolic,putative,expressed [Source:UniProtKB/TrEMBL;Acc:D8L9K9])	-
TraesCS3A02G377600.1	-1.73765	96	3.10.3	.Carbohydrate metabolism.gluconeogenesis.cytosolic fructose-1,6-bisphosphatase	cytosolic fructose-1,6-bisphosphatase (original description: pep chromosome:IWGSC:3A:627275309:627278055:1 gene:TraesCS3A02G377600 transcript:TraesCS3A02G377600.1 gene_biotype:protein_coding transcript_biotype:protein_coding)	-
TraesCS3D02G370700.1	-1.79065	96	3.10.3	.Carbohydrate metabolism.gluconeogenesis.cytosolic fructose-1,6-bisphosphatase	cytosolic fructose-1,6-bisphosphatase (original description: pep chromosome:IWGSC:3D:484345504:484348010:1 gene:TraesCS3D02G370700 transcript:TraesCS3D02G370700.1 gene_biotype:protein_coding transcript_biotype:protein_coding)	-
TraesCS2A02G218600.1	-1.12184	48	3.10.2.2	.Carbohydrate metabolism.gluconeogenesis.pyruvate orthophosphate dikinase activity.regulatory pyruvate orthophosphate dikinase kinase	regulatory pyruvate orthophosphate dikinase kinase (original description: pep chromosome:IWGSC:2A:205490443:205495184:-1 gene:TraesCS2A02G218600 transcript:TraesCS2A02G218600.1 gene_biotype:protein_coding transcript_biotype:protein_coding)	-
TraesCS2D02G224800.2	-1.4144	96	3.10.2.2	.Carbohydrate metabolism.gluconeogenesis.pyruvate orthophosphate dikinase activity.regulatory pyruvate orthophosphate dikinase kinase	regulatory pyruvate orthophosphate dikinase kinase (original description: pep chromosome:IWGSC:2D:192309226:192313712:1 gene:TraesCS2D02G224800 transcript:TraesCS2D02G224800.2 gene_biotype:protein_coding transcript_biotype:protein_coding)	-
TraesCS6D02G072600.1	1.27267	48	3.6.3	.Carbohydrate metabolism.mannose metabolism.aldose 6-phosphate reductase	sugar-6-phosphate reductase (original description: pep chromosome:IWGSC:6D:36884844:36888880:-1 gene:TraesCS6D02G072600 transcript:TraesCS6D02G072600.1 gene_biotype:protein_coding transcript_biotype:protein_coding)	-
TraesCS6D02G072600.1	1.02275	96	3.6.3	.Carbohydrate metabolism.mannose metabolism.aldose 6-phosphate reductase	sugar-6-phosphate reductase (original description: pep chromosome:IWGSC:6D:36884844:36888880:-1 gene:TraesCS6D02G072600 transcript:TraesCS6D02G072600.1 gene_biotype:protein_coding transcript_biotype:protein_coding)	-
TraesCS7D02G344700.1	-1.8372	48	3.6.2	.Carbohydrate metabolism.mannose metabolism.phosphomannomutase	phosphomannomutase (original description: pep chromosome:IWGSC:7D:442217981:442220998:1 gene:TraesCS7D02G344700 transcript:TraesCS7D02G344700.1 gene_biotype:protein_coding transcript_biotype:protein_coding)	-
TraesCS7D02G344700.1	-2.38301	96	3.6.2	.Carbohydrate metabolism.mannose metabolism.phosphomannomutase	phosphomannomutase (original description: pep chromosome:IWGSC:7D:442217981:442220998:1 gene:TraesCS7D02G344700 transcript:TraesCS7D02G344700.1 gene_biotype:protein_coding transcript_biotype:protein_coding)	-
TraesCS4A02G462400.1	2.41522	48	3.6.4	.Carbohydrate metabolism.mannose metabolism.phosphosugar phosphatase	phosphosugar phosphatase (original description: pep chromosome:IWGSC:4A:726511451:726512952:-1 gene:TraesCS4A02G462400 transcript:TraesCS4A02G462400.1 gene_biotype:protein_coding transcript_biotype:protein_coding)	-
TraesCS7D02G024200.1	1.17927	48	3.6.4	.Carbohydrate metabolism.mannose metabolism.phosphosugar phosphatase	phosphosugar phosphatase (original description: pep chromosome:IWGSC:7D:11425200:11427599:-1 gene:TraesCS7D02G024200 transcript:TraesCS7D02G024200.1 gene_biotype:protein_coding transcript_biotype:protein_coding)	-
TraesCS1A02G213600.1	-1.60767	48	3.6.4	.Carbohydrate metabolism.mannose metabolism.phosphosugar phosphatase	phosphosugar phosphatase (original description: pep chromosome:IWGSC:1A:376784997:376786845:1 gene:TraesCS1A02G213600 transcript:TraesCS1A02G213600.1 gene_biotype:protein_coding transcript_biotype:protein_coding)	-
TraesCS1D02G216400.1	-1.78704	48	3.6.4	.Carbohydrate metabolism.mannose metabolism.phosphosugar phosphatase	phosphosugar phosphatase (original description: pep chromosome:IWGSC:1D:302086001:302087886:1 gene:TraesCS1D02G216400 transcript:TraesCS1D02G216400.1 gene_biotype:protein_coding transcript_biotype:protein_coding)	-
TraesCS1B02G227100.1	-1.28516	48	3.6.4	.Carbohydrate metabolism.mannose metabolism.phosphosugar phosphatase	phosphosugar phosphatase (original description: pep chromosome:IWGSC:1B:407771885:407773849:1 gene:TraesCS1B02G227100 transcript:TraesCS1B02G227100.1 gene_biotype:protein_coding transcript_biotype:protein_coding)	-
TraesCS7A02G078000.1	1.30584	48	3.13.2.1.1	.Carbohydrate metabolism.nucleotide sugar biosynthesis.GDP-L-fucose biosynthesis.de novo biosynthesis.GDP-D-mannose 4,6-dehydratase (MUR1)	GDP-D-mannose 4,6-dehydratase (MUR1) (original description: pep chromosome:IWGSC:7A:42963617:42965004:1 gene:TraesCS7A02G078000 transcript:TraesCS7A02G078000.1 gene_biotype:protein_coding transcript_biotype:protein_coding)	-
TraesCS7A02G078000.1	1.28764	96	3.13.2.1.1	.Carbohydrate metabolism.nucleotide sugar biosynthesis.GDP-L-fucose biosynthesis.de novo biosynthesis.GDP-D-mannose 4,6-dehydratase (MUR1)	GDP-D-mannose 4,6-dehydratase (MUR1) (original description: pep chromosome:IWGSC:7A:42963617:42965004:1 gene:TraesCS7A02G078000 transcript:TraesCS7A02G078000.1 gene_biotype:protein_coding transcript_biotype:protein_coding)	-
TraesCS5D02G188200.1	1.32094	48	3.13.8	.Carbohydrate metabolism.nucleotide sugar biosynthesis.UDP-D-glucose 4-epimerase	UDP-D-glucose 4-epimerase (original description: pep chromosome:IWGSC:5D:290071667:290078098:-1 gene:TraesCS5D02G188200 transcript:TraesCS5D02G188200.1 gene_biotype:protein_coding transcript_biotype:protein_coding)	-
TraesCS5B02G181300.1	1.60831	48	3.13.8	.Carbohydrate metabolism.nucleotide sugar biosynthesis.UDP-D-glucose 4-epimerase	UDP-D-glucose 4-epimerase (original description: pep chromosome:IWGSC:5B:330845985:330852704:-1 gene:TraesCS5B02G181300 transcript:TraesCS5B02G181300.1 gene_biotype:protein_coding transcript_biotype:protein_coding)	-
TraesCS7B02G319900.2	-23.7221	48	3.13.3.2.5	.Carbohydrate metabolism.nucleotide sugar biosynthesis.UDP-D-glucuronic acid biosynthesis.myo-inositol oxidation pathway (MIOP).multifunctional UDP-monosaccharide pyrophosphorylase	multifunctional UDP-monosaccharide pyrophosphorylase (original description: pep chromosome:IWGSC:7B:569945426:569952871:1 gene:TraesCS7B02G319900 transcript:TraesCS7B02G319900.2 gene_biotype:protein_coding transcript_biotype:protein_coding)	-
TraesCS7B02G269900.1	2.19562	48	3.13.3.2.3	.Carbohydrate metabolism.nucleotide sugar biosynthesis.UDP-D-glucuronic acid biosynthesis.myo-inositol oxidation pathway (MIOP).myo-inositol oxygenase	myo-inositol oxygenase (original description: pep chromosome:IWGSC:7B:495005027:495008826:-1 gene:TraesCS7B02G269900 transcript:TraesCS7B02G269900.1 gene_biotype:protein_coding transcript_biotype:protein_coding)	-
TraesCS4A02G163700.1	-1.35726	96	3.13.3.2.2	.Carbohydrate metabolism.nucleotide sugar biosynthesis.UDP-D-glucuronic acid biosynthesis.myo-inositol oxidation pathway (MIOP).myo-inositol-1-phosphate phosphatase	myo-inositol-1-phosphate phosphatase (original description: pep chromosome:IWGSC:4A:371765032:371796858:-1 gene:TraesCS4A02G163700 transcript:TraesCS4A02G163700.1 gene_biotype:protein_coding transcript_biotype:protein_coding description:Inositol-1-monophosphatase [Source:UniProtKB/TrEMBL;Acc:A0A1D5WZR4])	-
TraesCS4B02G267200.1	-1.97086	48	3.13.3.2.1	.Carbohydrate metabolism.nucleotide sugar biosynthesis.UDP-D-glucuronic acid biosynthesis.myo-inositol oxidation pathway (MIOP).myo-inositol-1-phosphate synthase	myo-inositol-1-phosphate synthase (original description: pep chromosome:IWGSC:4B:539965615:539970295:-1 gene:TraesCS4B02G267200 transcript:TraesCS4B02G267200.1 gene_biotype:protein_coding transcript_biotype:protein_coding)	-
TraesCS4D02G266700.2	-1.55435	48	3.13.3.2.1	.Carbohydrate metabolism.nucleotide sugar biosynthesis.UDP-D-glucuronic acid biosynthesis.myo-inositol oxidation pathway (MIOP).myo-inositol-1-phosphate synthase	myo-inositol-1-phosphate synthase (original description: pep chromosome:IWGSC:4D:437514756:437517926:-1 gene:TraesCS4D02G266700 transcript:TraesCS4D02G266700.2 gene_biotype:protein_coding transcript_biotype:protein_coding description:Myo-inositol 1-phosphate synthase [Source:UniProtKB/TrEMBL;Acc:M9XC30])	-
TraesCS4B02G267200.1	-2.05017	96	3.13.3.2.1	.Carbohydrate metabolism.nucleotide sugar biosynthesis.UDP-D-glucuronic acid biosynthesis.myo-inositol oxidation pathway (MIOP).myo-inositol-1-phosphate synthase	myo-inositol-1-phosphate synthase (original description: pep chromosome:IWGSC:4B:539965615:539970295:-1 gene:TraesCS4B02G267200 transcript:TraesCS4B02G267200.1 gene_biotype:protein_coding transcript_biotype:protein_coding)	-
TraesCS4D02G266700.1	-3.43328	96	3.13.3.2.1	.Carbohydrate metabolism.nucleotide sugar biosynthesis.UDP-D-glucuronic acid biosynthesis.myo-inositol oxidation pathway (MIOP).myo-inositol-1-phosphate synthase	myo-inositol-1-phosphate synthase (original description: pep chromosome:IWGSC:4D:437514756:437519444:-1 gene:TraesCS4D02G266700 transcript:TraesCS4D02G266700.1 gene_biotype:protein_coding transcript_biotype:protein_coding description:Myo-inositol 1-phosphate synthase [Source:UniProtKB/TrEMBL;Acc:M9XC30])	-
TraesCS4D02G266700.2	-1.57565	96	3.13.3.2.1	.Carbohydrate metabolism.nucleotide sugar biosynthesis.UDP-D-glucuronic acid biosynthesis.myo-inositol oxidation pathway (MIOP).myo-inositol-1-phosphate synthase	myo-inositol-1-phosphate synthase (original description: pep chromosome:IWGSC:4D:437514756:437517926:-1 gene:TraesCS4D02G266700 transcript:TraesCS4D02G266700.2 gene_biotype:protein_coding transcript_biotype:protein_coding description:Myo-inositol 1-phosphate synthase [Source:UniProtKB/TrEMBL;Acc:M9XC30])	-
TraesCS6D02G102400.1	1.53298	48	3.13.7.2.1	.Carbohydrate metabolism.nucleotide sugar biosynthesis.UDP-L-arabinose biosynthesis.salvage biosynthesis.L-arabinose kinase	L-arabinose kinase (original description: pep chromosome:IWGSC:6D:65636993:65645573:-1 gene:TraesCS6D02G102400 transcript:TraesCS6D02G102400.1 gene_biotype:protein_coding transcript_biotype:protein_coding)	-
TraesCS6A02G112800.1	1.0194	48	3.13.7.2.1	.Carbohydrate metabolism.nucleotide sugar biosynthesis.UDP-L-arabinose biosynthesis.salvage biosynthesis.L-arabinose kinase	L-arabinose kinase (original description: pep chromosome:IWGSC:6A:82952331:82961325:1 gene:TraesCS6A02G112800 transcript:TraesCS6A02G112800.1 gene_biotype:protein_coding transcript_biotype:protein_coding)	-
TraesCS6D02G102400.1	1.57382	96	3.13.7.2.1	.Carbohydrate metabolism.nucleotide sugar biosynthesis.UDP-L-arabinose biosynthesis.salvage biosynthesis.L-arabinose kinase	L-arabinose kinase (original description: pep chromosome:IWGSC:6D:65636993:65645573:-1 gene:TraesCS6D02G102400 transcript:TraesCS6D02G102400.1 gene_biotype:protein_coding transcript_biotype:protein_coding)	-
TraesCS6B02G141400.1	1.65001	96	3.13.7.2.1	.Carbohydrate metabolism.nucleotide sugar biosynthesis.UDP-L-arabinose biosynthesis.salvage biosynthesis.L-arabinose kinase	L-arabinose kinase (original description: pep chromosome:IWGSC:6B:140757157:140765936:-1 gene:TraesCS6B02G141400 transcript:TraesCS6B02G141400.1 gene_biotype:protein_coding transcript_biotype:protein_coding)	-
TraesCS2D02G460600.1	2.4491	48	3.13.7.1	.Carbohydrate metabolism.nucleotide sugar biosynthesis.UDP-L-arabinose biosynthesis.UDP-D-xylose 4-epimerase	UDP-D-xylose 4-epimerase (original description: pep chromosome:IWGSC:2D:567042851:567046838:1 gene:TraesCS2D02G460600 transcript:TraesCS2D02G460600.1 gene_biotype:protein_coding transcript_biotype:protein_coding)	-
TraesCS2B02G482000.1	2.35971	48	3.13.7.1	.Carbohydrate metabolism.nucleotide sugar biosynthesis.UDP-L-arabinose biosynthesis.UDP-D-xylose 4-epimerase	UDP-D-xylose 4-epimerase (original description: pep chromosome:IWGSC:2B:680040923:680045249:1 gene:TraesCS2B02G482000 transcript:TraesCS2B02G482000.1 gene_biotype:protein_coding transcript_biotype:protein_coding)	-
TraesCS7B02G210700.1	1.12102	48	3.13.7.1	.Carbohydrate metabolism.nucleotide sugar biosynthesis.UDP-L-arabinose biosynthesis.UDP-D-xylose 4-epimerase	UDP-D-xylose 4-epimerase (original description: pep chromosome:IWGSC:7B:384766609:384772852:-1 gene:TraesCS7B02G210700 transcript:TraesCS7B02G210700.1 gene_biotype:protein_coding transcript_biotype:protein_coding)	-
TraesCS2A02G460400.1	1.78573	48	3.13.7.1	.Carbohydrate metabolism.nucleotide sugar biosynthesis.UDP-L-arabinose biosynthesis.UDP-D-xylose 4-epimerase	UDP-D-xylose 4-epimerase (original description: pep chromosome:IWGSC:2A:706889287:706893175:1 gene:TraesCS2A02G460400 transcript:TraesCS2A02G460400.1 gene_biotype:protein_coding transcript_biotype:protein_coding)	-
TraesCS2D02G460600.1	1.81726	96	3.13.7.1	.Carbohydrate metabolism.nucleotide sugar biosynthesis.UDP-L-arabinose biosynthesis.UDP-D-xylose 4-epimerase	UDP-D-xylose 4-epimerase (original description: pep chromosome:IWGSC:2D:567042851:567046838:1 gene:TraesCS2D02G460600 transcript:TraesCS2D02G460600.1 gene_biotype:protein_coding transcript_biotype:protein_coding)	-
TraesCS5D02G153200.1	3.21613	48	3.13.9.1.1	.Carbohydrate metabolism.nucleotide sugar biosynthesis.UDP-N-acetylglucosamine biosynthesis.de novo biosynthesis.glutamine:fructose-6-phosphate amidotransferase	glutamine:fructose-6-phosphate amidotransferase (original description: pep chromosome:IWGSC:5D:241944225:241950241:1 gene:TraesCS5D02G153200 transcript:TraesCS5D02G153200.1 gene_biotype:protein_coding transcript_biotype:protein_coding)	-
TraesCS5B02G137000.1	2.35278	48	3.13.9.1.1	.Carbohydrate metabolism.nucleotide sugar biosynthesis.UDP-N-acetylglucosamine biosynthesis.de novo biosynthesis.glutamine:fructose-6-phosphate amidotransferase	glutamine:fructose-6-phosphate amidotransferase (original description: pep chromosome:IWGSC:5B:256898070:256903926:1 gene:TraesCS5B02G137000 transcript:TraesCS5B02G137000.1 gene_biotype:protein_coding transcript_biotype:protein_coding)	-
TraesCS5A02G139500.1	2.92125	48	3.13.9.1.1	.Carbohydrate metabolism.nucleotide sugar biosynthesis.UDP-N-acetylglucosamine biosynthesis.de novo biosynthesis.glutamine:fructose-6-phosphate amidotransferase	glutamine:fructose-6-phosphate amidotransferase (original description: pep chromosome:IWGSC:5A:311934353:311939791:1 gene:TraesCS5A02G139500 transcript:TraesCS5A02G139500.1 gene_biotype:protein_coding transcript_biotype:protein_coding)	-
TraesCS7B02G101100.1	1.56714	48	3.13.9.1.3	.Carbohydrate metabolism.nucleotide sugar biosynthesis.UDP-N-acetylglucosamine biosynthesis.de novo biosynthesis.N-acetylglucosamine-phosphate mutase	N-acetylglucosamine-phosphate mutase (original description: pep chromosome:IWGSC:7B:115401080:115404030:1 gene:TraesCS7B02G101100 transcript:TraesCS7B02G101100.1 gene_biotype:protein_coding transcript_biotype:protein_coding description:Phosphoacetylglucosamine mutase [Source:UniProtKB/TrEMBL;Acc:A0A1D6CF72])	-
TraesCS2A02G423500.2	-38.7074	48	3.13.9.1.4	.Carbohydrate metabolism.nucleotide sugar biosynthesis.UDP-N-acetylglucosamine biosynthesis.de novo biosynthesis.UDP-N-acetylglucosamine pyrophosphorylase	UDP-N-acetylglucosamine pyrophosphorylase (original description: pep chromosome:IWGSC:2A:678184067:678188880:1 gene:TraesCS2A02G423500 transcript:TraesCS2A02G423500.2 gene_biotype:protein_coding transcript_biotype:protein_coding)	-
TraesCS2A02G423500.2	-37.9728	96	3.13.9.1.4	.Carbohydrate metabolism.nucleotide sugar biosynthesis.UDP-N-acetylglucosamine biosynthesis.de novo biosynthesis.UDP-N-acetylglucosamine pyrophosphorylase	UDP-N-acetylglucosamine pyrophosphorylase (original description: pep chromosome:IWGSC:2A:678184067:678188880:1 gene:TraesCS2A02G423500 transcript:TraesCS2A02G423500.2 gene_biotype:protein_coding transcript_biotype:protein_coding)	-
TraesCS4B02G179300.1	9.08628	48	3.4.1	.Carbohydrate metabolism.oligosaccharide metabolism.galactinol synthase	galactinol synthase (original description: pep chromosome:IWGSC:4B:392657698:392659357:-1 gene:TraesCS4B02G179300 transcript:TraesCS4B02G179300.1 gene_biotype:protein_coding transcript_biotype:protein_coding description:Hexosyltransferase [Source:UniProtKB/TrEMBL;Acc:A0A1D5XM82])	-
TraesCS4A02G125300.1	6.13919	48	3.4.1	.Carbohydrate metabolism.oligosaccharide metabolism.galactinol synthase	galactinol synthase (original description: pep chromosome:IWGSC:4A:161280179:161281871:1 gene:TraesCS4A02G125300 transcript:TraesCS4A02G125300.1 gene_biotype:protein_coding transcript_biotype:protein_coding description:Hexosyltransferase [Source:UniProtKB/TrEMBL;Acc:W5DZ91])	-
TraesCS4B02G179300.1	6.09955	96	3.4.1	.Carbohydrate metabolism.oligosaccharide metabolism.galactinol synthase	galactinol synthase (original description: pep chromosome:IWGSC:4B:392657698:392659357:-1 gene:TraesCS4B02G179300 transcript:TraesCS4B02G179300.1 gene_biotype:protein_coding transcript_biotype:protein_coding description:Hexosyltransferase [Source:UniProtKB/TrEMBL;Acc:A0A1D5XM82])	-
TraesCS4A02G125300.1	7.26566	96	3.4.1	.Carbohydrate metabolism.oligosaccharide metabolism.galactinol synthase	galactinol synthase (original description: pep chromosome:IWGSC:4A:161280179:161281871:1 gene:TraesCS4A02G125300 transcript:TraesCS4A02G125300.1 gene_biotype:protein_coding transcript_biotype:protein_coding description:Hexosyltransferase [Source:UniProtKB/TrEMBL;Acc:W5DZ91])	-
TraesCS7A02G134100.1	2.99621	48	3.4.5	.Carbohydrate metabolism.oligosaccharide metabolism.galactinol-sucrose galactosyltransferase	galactinol-sucrose galactosyltransferase (original description: pep chromosome:IWGSC:7A:85911103:85915219:-1 gene:TraesCS7A02G134100 transcript:TraesCS7A02G134100.1 gene_biotype:protein_coding transcript_biotype:protein_coding)	-
TraesCS7D02G133500.2	4.79375	48	3.4.5	.Carbohydrate metabolism.oligosaccharide metabolism.galactinol-sucrose galactosyltransferase	galactinol-sucrose galactosyltransferase (original description: pep chromosome:IWGSC:7D:84600233:84603918:-1 gene:TraesCS7D02G133500 transcript:TraesCS7D02G133500.2 gene_biotype:protein_coding transcript_biotype:protein_coding)	-
TraesCS7D02G236700.1	-3.67593	48	3.4.5	.Carbohydrate metabolism.oligosaccharide metabolism.galactinol-sucrose galactosyltransferase	galactinol-sucrose galactosyltransferase (original description: pep chromosome:IWGSC:7D:199626866:199631358:1 gene:TraesCS7D02G236700 transcript:TraesCS7D02G236700.1 gene_biotype:protein_coding transcript_biotype:protein_coding)	-
TraesCS7A02G236500.1	-3.34147	48	3.4.5	.Carbohydrate metabolism.oligosaccharide metabolism.galactinol-sucrose galactosyltransferase	galactinol-sucrose galactosyltransferase (original description: pep chromosome:IWGSC:7A:209693821:209698303:1 gene:TraesCS7A02G236500 transcript:TraesCS7A02G236500.1 gene_biotype:protein_coding transcript_biotype:protein_coding)	-
TraesCS7B02G134600.1	-3.77507	48	3.4.5	.Carbohydrate metabolism.oligosaccharide metabolism.galactinol-sucrose galactosyltransferase	galactinol-sucrose galactosyltransferase (original description: pep chromosome:IWGSC:7B:164585536:164590079:1 gene:TraesCS7B02G134600 transcript:TraesCS7B02G134600.1 gene_biotype:protein_coding transcript_biotype:protein_coding)	-
TraesCS2A02G234900.1	-1.39181	48	3.9.2.1	.Carbohydrate metabolism.oxidative pentose phosphate pathway.non-oxidative phase.ribose 5-phosphate isomerase	ribose 5-phosphate isomerase (original description: pep chromosome:IWGSC:2A:288987431:288989171:-1 gene:TraesCS2A02G234900 transcript:TraesCS2A02G234900.1 gene_biotype:protein_coding transcript_biotype:protein_coding)	-
TraesCS2D02G238600.3	-1.66176	48	3.9.2.1	.Carbohydrate metabolism.oxidative pentose phosphate pathway.non-oxidative phase.ribose 5-phosphate isomerase	ribose 5-phosphate isomerase (original description: pep chromosome:IWGSC:2D:248776639:248778388:-1 gene:TraesCS2D02G238600 transcript:TraesCS2D02G238600.3 gene_biotype:protein_coding transcript_biotype:protein_coding)	-
TraesCS6D02G061600.2	-1.31443	48	3.9.2.1	.Carbohydrate metabolism.oxidative pentose phosphate pathway.non-oxidative phase.ribose 5-phosphate isomerase	ribose 5-phosphate isomerase (original description: pep chromosome:IWGSC:6D:28700696:28701929:-1 gene:TraesCS6D02G061600 transcript:TraesCS6D02G061600.2 gene_biotype:protein_coding transcript_biotype:protein_coding)	-
TraesCS6D02G061600.1	-3.28241	48	3.9.2.1	.Carbohydrate metabolism.oxidative pentose phosphate pathway.non-oxidative phase.ribose 5-phosphate isomerase	ribose 5-phosphate isomerase (original description: pep chromosome:IWGSC:6D:28698748:28701929:-1 gene:TraesCS6D02G061600 transcript:TraesCS6D02G061600.1 gene_biotype:protein_coding transcript_biotype:protein_coding)	-
TraesCS6B02G084400.1	-1.45814	48	3.9.2.1	.Carbohydrate metabolism.oxidative pentose phosphate pathway.non-oxidative phase.ribose 5-phosphate isomerase	ribose 5-phosphate isomerase (original description: pep chromosome:IWGSC:6B:61492624:61493859:1 gene:TraesCS6B02G084400 transcript:TraesCS6B02G084400.1 gene_biotype:protein_coding transcript_biotype:protein_coding)	-
TraesCS6A02G063200.2	-1.20411	48	3.9.2.1	.Carbohydrate metabolism.oxidative pentose phosphate pathway.non-oxidative phase.ribose 5-phosphate isomerase	ribose 5-phosphate isomerase (original description: pep chromosome:IWGSC:6A:33952948:33953613:1 gene:TraesCS6A02G063200 transcript:TraesCS6A02G063200.2 gene_biotype:protein_coding transcript_biotype:protein_coding)	-
TraesCS2A02G234900.1	-1.91509	96	3.9.2.1	.Carbohydrate metabolism.oxidative pentose phosphate pathway.non-oxidative phase.ribose 5-phosphate isomerase	ribose 5-phosphate isomerase (original description: pep chromosome:IWGSC:2A:288987431:288989171:-1 gene:TraesCS2A02G234900 transcript:TraesCS2A02G234900.1 gene_biotype:protein_coding transcript_biotype:protein_coding)	-
TraesCS2D02G238600.3	-2.27515	96	3.9.2.1	.Carbohydrate metabolism.oxidative pentose phosphate pathway.non-oxidative phase.ribose 5-phosphate isomerase	ribose 5-phosphate isomerase (original description: pep chromosome:IWGSC:2D:248776639:248778388:-1 gene:TraesCS2D02G238600 transcript:TraesCS2D02G238600.3 gene_biotype:protein_coding transcript_biotype:protein_coding)	-
TraesCS6D02G061600.2	-1.83516	96	3.9.2.1	.Carbohydrate metabolism.oxidative pentose phosphate pathway.non-oxidative phase.ribose 5-phosphate isomerase	ribose 5-phosphate isomerase (original description: pep chromosome:IWGSC:6D:28700696:28701929:-1 gene:TraesCS6D02G061600 transcript:TraesCS6D02G061600.2 gene_biotype:protein_coding transcript_biotype:protein_coding)	-
TraesCS6B02G084400.1	-1.62699	96	3.9.2.1	.Carbohydrate metabolism.oxidative pentose phosphate pathway.non-oxidative phase.ribose 5-phosphate isomerase	ribose 5-phosphate isomerase (original description: pep chromosome:IWGSC:6B:61492624:61493859:1 gene:TraesCS6B02G084400 transcript:TraesCS6B02G084400.1 gene_biotype:protein_coding transcript_biotype:protein_coding)	-
TraesCS6A02G063200.2	-1.61122	96	3.9.2.1	.Carbohydrate metabolism.oxidative pentose phosphate pathway.non-oxidative phase.ribose 5-phosphate isomerase	ribose 5-phosphate isomerase (original description: pep chromosome:IWGSC:6A:33952948:33953613:1 gene:TraesCS6A02G063200 transcript:TraesCS6A02G063200.2 gene_biotype:protein_coding transcript_biotype:protein_coding)	-
TraesCS3A02G439800.2	-31.0601	48	3.9.2.4	.Carbohydrate metabolism.oxidative pentose phosphate pathway.non-oxidative phase.transaldolase	transaldolase (original description: pep chromosome:IWGSC:3A:682976153:682979258:-1 gene:TraesCS3A02G439800 transcript:TraesCS3A02G439800.2 gene_biotype:protein_coding transcript_biotype:protein_coding)	-
TraesCS3A02G439800.2	-28.8908	96	3.9.2.4	.Carbohydrate metabolism.oxidative pentose phosphate pathway.non-oxidative phase.transaldolase	transaldolase (original description: pep chromosome:IWGSC:3A:682976153:682979258:-1 gene:TraesCS3A02G439800 transcript:TraesCS3A02G439800.2 gene_biotype:protein_coding transcript_biotype:protein_coding)	-
TraesCS3D02G491400.1	1.60549	48	3.9.1.3	.Carbohydrate metabolism.oxidative pentose phosphate pathway.oxidative phase.6-phosphogluconate dehydrogenase	6-phosphogluconate dehydrogenase (original description: pep chromosome:IWGSC:3D:585084630:585086355:1 gene:TraesCS3D02G491400 transcript:TraesCS3D02G491400.1 gene_biotype:protein_coding transcript_biotype:protein_coding description:6-phosphogluconate dehydrogenase, decarboxylating [Source:UniProtKB/TrEMBL;Acc:A0A341TCZ4])	-
TraesCS7A02G092300.3	-43.4101	96	3.9.1.3	.Carbohydrate metabolism.oxidative pentose phosphate pathway.oxidative phase.6-phosphogluconate dehydrogenase	6-phosphogluconate dehydrogenase (original description: pep chromosome:IWGSC:7A:56151832:56155075:-1 gene:TraesCS7A02G092300 transcript:TraesCS7A02G092300.3 gene_biotype:protein_coding transcript_biotype:protein_coding)	-
TraesCS2D02G182700.1	-1.21745	48	3.9.1.2	.Carbohydrate metabolism.oxidative pentose phosphate pathway.oxidative phase.6-phosphogluconolactonase	6-phosphogluconolactonase (original description: pep chromosome:IWGSC:2D:127001447:127006772:-1 gene:TraesCS2D02G182700 transcript:TraesCS2D02G182700.1 gene_biotype:protein_coding transcript_biotype:protein_coding)	-
TraesCS2A02G175400.1	-1.38667	48	3.9.1.2	.Carbohydrate metabolism.oxidative pentose phosphate pathway.oxidative phase.6-phosphogluconolactonase	6-phosphogluconolactonase (original description: pep chromosome:IWGSC:2A:133704149:133708101:-1 gene:TraesCS2A02G175400 transcript:TraesCS2A02G175400.1 gene_biotype:protein_coding transcript_biotype:protein_coding)	-
TraesCS2B02G201700.2	-1.47363	96	3.9.1.2	.Carbohydrate metabolism.oxidative pentose phosphate pathway.oxidative phase.6-phosphogluconolactonase	6-phosphogluconolactonase (original description: pep chromosome:IWGSC:2B:180616692:180619271:-1 gene:TraesCS2B02G201700 transcript:TraesCS2B02G201700.2 gene_biotype:protein_coding transcript_biotype:protein_coding)	-
TraesCS2B02G362700.1	1.99012	48	3.9.1.1	.Carbohydrate metabolism.oxidative pentose phosphate pathway.oxidative phase.glucose-6-phosphate dehydrogenase	glucose-6-phosphate dehydrogenase (original description: pep chromosome:IWGSC:2B:516721011:516727271:1 gene:TraesCS2B02G362700 transcript:TraesCS2B02G362700.1 gene_biotype:protein_coding transcript_biotype:protein_coding description:Glucose-6-phosphate 1-dehydrogenase [Source:UniProtKB/TrEMBL;Acc:A0A341QQM7])	-
TraesCS6B02G174700.1	-1.54411	48	3.9.1.1	.Carbohydrate metabolism.oxidative pentose phosphate pathway.oxidative phase.glucose-6-phosphate dehydrogenase	glucose-6-phosphate dehydrogenase (original description: pep chromosome:IWGSC:6B:189218187:189221123:-1 gene:TraesCS6B02G174700 transcript:TraesCS6B02G174700.1 gene_biotype:protein_coding transcript_biotype:protein_coding description:Glucose-6-phosphate 1-dehydrogenase [Source:UniProtKB/TrEMBL;Acc:A0A1D6AUR0])	-
TraesCS6A02G146500.1	-1.81745	48	3.9.1.1	.Carbohydrate metabolism.oxidative pentose phosphate pathway.oxidative phase.glucose-6-phosphate dehydrogenase	glucose-6-phosphate dehydrogenase (original description: pep chromosome:IWGSC:6A:125495990:125498985:-1 gene:TraesCS6A02G146500 transcript:TraesCS6A02G146500.1 gene_biotype:protein_coding transcript_biotype:protein_coding description:Glucose-6-phosphate 1-dehydrogenase [Source:UniProtKB/TrEMBL;Acc:A0A341WR42])	-
TraesCS4D02G107400.1	-2.01396	48	3.12.2	.Carbohydrate metabolism.plastidial glycolysis.fructose-1,6-bisphosphate aldolase	fructose-1,6-bisphosphate aldolase (original description: pep chromosome:IWGSC:4D:85590767:85593832:1 gene:TraesCS4D02G107400 transcript:TraesCS4D02G107400.1 gene_biotype:protein_coding transcript_biotype:protein_coding description:Fructose-bisphosphate aldolase [Source:UniProtKB/TrEMBL;Acc:W5ETU1])	-
TraesCS4A02G206400.1	-2.00466	48	3.12.2	.Carbohydrate metabolism.plastidial glycolysis.fructose-1,6-bisphosphate aldolase	fructose-1,6-bisphosphate aldolase (original description: pep chromosome:IWGSC:4A:499354181:499357360:1 gene:TraesCS4A02G206400 transcript:TraesCS4A02G206400.1 gene_biotype:protein_coding transcript_biotype:protein_coding description:Fructose-bisphosphate aldolase [Source:UniProtKB/TrEMBL;Acc:W5DTC2])	-
TraesCS5B02G115300.1	-1.97242	48	3.12.2	.Carbohydrate metabolism.plastidial glycolysis.fructose-1,6-bisphosphate aldolase	fructose-1,6-bisphosphate aldolase (original description: pep chromosome:IWGSC:5B:192348593:192350382:-1 gene:TraesCS5B02G115300 transcript:TraesCS5B02G115300.1 gene_biotype:protein_coding transcript_biotype:protein_coding description:Fructose-bisphosphate aldolase [Source:UniProtKB/TrEMBL;Acc:W5FL09])	-
TraesCS4B02G109900.1	-1.99655	96	3.12.2	.Carbohydrate metabolism.plastidial glycolysis.fructose-1,6-bisphosphate aldolase	fructose-1,6-bisphosphate aldolase (original description: pep chromosome:IWGSC:4B:122563187:122565724:1 gene:TraesCS4B02G109900 transcript:TraesCS4B02G109900.1 gene_biotype:protein_coding transcript_biotype:protein_coding description:Fructose-bisphosphate aldolase [Source:UniProtKB/TrEMBL;Acc:W5EDL3])	-
TraesCS5B02G115300.1	-2.26289	96	3.12.2	.Carbohydrate metabolism.plastidial glycolysis.fructose-1,6-bisphosphate aldolase	fructose-1,6-bisphosphate aldolase (original description: pep chromosome:IWGSC:5B:192348593:192350382:-1 gene:TraesCS5B02G115300 transcript:TraesCS5B02G115300.1 gene_biotype:protein_coding transcript_biotype:protein_coding description:Fructose-bisphosphate aldolase [Source:UniProtKB/TrEMBL;Acc:W5FL09])	-
TraesCS5D02G122700.1	-2.65176	96	3.12.2	.Carbohydrate metabolism.plastidial glycolysis.fructose-1,6-bisphosphate aldolase	fructose-1,6-bisphosphate aldolase (original description: pep chromosome:IWGSC:5D:177675436:177677242:-1 gene:TraesCS5D02G122700 transcript:TraesCS5D02G122700.1 gene_biotype:protein_coding transcript_biotype:protein_coding description:Fructose-bisphosphate aldolase [Source:UniProtKB/TrEMBL;Acc:W5G4A2])	-
TraesCS1D02G313800.2	-1.80047	48	3.12.5	.Carbohydrate metabolism.plastidial glycolysis.phosphoglycerate kinase	phosphoglycerate kinase (original description: pep chromosome:IWGSC:1D:409048850:409052150:-1 gene:TraesCS1D02G313800 transcript:TraesCS1D02G313800.2 gene_biotype:protein_coding transcript_biotype:protein_coding description:Phosphoglycerate kinase [Source:UniProtKB/TrEMBL;Acc:A0A341PXW7])	-
TraesCS6D02G281900.1	2.10073	48	3.12.6	.Carbohydrate metabolism.plastidial glycolysis.phosphoglycerate mutase	phosphoglycerate mutase (original description: pep chromosome:IWGSC:6D:389588754:389592975:-1 gene:TraesCS6D02G281900 transcript:TraesCS6D02G281900.1 gene_biotype:protein_coding transcript_biotype:protein_coding)	-
TraesCS4D02G018900.1	-4.63013	48	3.12.8	.Carbohydrate metabolism.plastidial glycolysis.pyruvate kinase	pyruvate kinase (original description: pep chromosome:IWGSC:4D:8077703:8081173:-1 gene:TraesCS4D02G018900 transcript:TraesCS4D02G018900.1 gene_biotype:protein_coding transcript_biotype:protein_coding description:Pyruvate kinase [Source:UniProtKB/TrEMBL;Acc:W5ENM8])	-
TraesCS1D02G215900.1	-1.24693	48	3.12.8	.Carbohydrate metabolism.plastidial glycolysis.pyruvate kinase	pyruvate kinase (original description: pep chromosome:IWGSC:1D:301629146:301634246:-1 gene:TraesCS1D02G215900 transcript:TraesCS1D02G215900.1 gene_biotype:protein_coding transcript_biotype:protein_coding description:Pyruvate kinase [Source:UniProtKB/TrEMBL;Acc:A0A1D5SY21])	-
TraesCS4D02G018900.1	-4.81543	96	3.12.8	.Carbohydrate metabolism.plastidial glycolysis.pyruvate kinase	pyruvate kinase (original description: pep chromosome:IWGSC:4D:8077703:8081173:-1 gene:TraesCS4D02G018900 transcript:TraesCS4D02G018900.1 gene_biotype:protein_coding transcript_biotype:protein_coding description:Pyruvate kinase [Source:UniProtKB/TrEMBL;Acc:W5ENM8])	-
TraesCS1B02G226500.1	-1.2259	96	3.12.8	.Carbohydrate metabolism.plastidial glycolysis.pyruvate kinase	pyruvate kinase (original description: pep chromosome:IWGSC:1B:407296070:407300585:-1 gene:TraesCS1B02G226500 transcript:TraesCS1B02G226500.1 gene_biotype:protein_coding transcript_biotype:protein_coding description:Pyruvate kinase [Source:UniProtKB/TrEMBL;Acc:A0A1D5S7U7])	-
TraesCS1D02G215900.1	-1.94014	96	3.12.8	.Carbohydrate metabolism.plastidial glycolysis.pyruvate kinase	pyruvate kinase (original description: pep chromosome:IWGSC:1D:301629146:301634246:-1 gene:TraesCS1D02G215900 transcript:TraesCS1D02G215900.1 gene_biotype:protein_coding transcript_biotype:protein_coding description:Pyruvate kinase [Source:UniProtKB/TrEMBL;Acc:A0A1D5SY21])	-
TraesCS1A02G213000.1	-2.06538	96	3.12.8	.Carbohydrate metabolism.plastidial glycolysis.pyruvate kinase	pyruvate kinase (original description: pep chromosome:IWGSC:1A:376501862:376506945:-1 gene:TraesCS1A02G213000 transcript:TraesCS1A02G213000.1 gene_biotype:protein_coding transcript_biotype:protein_coding description:Pyruvate kinase [Source:UniProtKB/TrEMBL;Acc:A0A341NP87])	-
TraesCS5A02G324200.1	-1.40984	48	3.12.3	.Carbohydrate metabolism.plastidial glycolysis.triosephosphate isomerase	triosephosphate isomerase (original description: pep chromosome:IWGSC:5A:535574737:535579574:-1 gene:TraesCS5A02G324200 transcript:TraesCS5A02G324200.1 gene_biotype:protein_coding transcript_biotype:protein_coding)	-
TraesCS5D02G331100.1	-1.29852	48	3.12.3	.Carbohydrate metabolism.plastidial glycolysis.triosephosphate isomerase	triosephosphate isomerase (original description: pep chromosome:IWGSC:5D:422017750:422021807:-1 gene:TraesCS5D02G331100 transcript:TraesCS5D02G331100.1 gene_biotype:protein_coding transcript_biotype:protein_coding)	-
TraesCS5A02G324200.1	-1.41882	96	3.12.3	.Carbohydrate metabolism.plastidial glycolysis.triosephosphate isomerase	triosephosphate isomerase (original description: pep chromosome:IWGSC:5A:535574737:535579574:-1 gene:TraesCS5A02G324200 transcript:TraesCS5A02G324200.1 gene_biotype:protein_coding transcript_biotype:protein_coding)	-
TraesCS5B02G324800.3	-1.29008	96	3.12.3	.Carbohydrate metabolism.plastidial glycolysis.triosephosphate isomerase	triosephosphate isomerase (original description: pep chromosome:IWGSC:5B:508794600:508798738:-1 gene:TraesCS5B02G324800 transcript:TraesCS5B02G324800.3 gene_biotype:protein_coding transcript_biotype:protein_coding)	-
TraesCS6D02G072600.1	1.27267	48	3.5.1	.Carbohydrate metabolism.sorbitol metabolism.aldose 6-phosphate reductase	aldose 6-phosphate reductase (original description: pep chromosome:IWGSC:6D:36884844:36888880:-1 gene:TraesCS6D02G072600 transcript:TraesCS6D02G072600.1 gene_biotype:protein_coding transcript_biotype:protein_coding)	-
TraesCS6D02G072600.1	1.02275	96	3.5.1	.Carbohydrate metabolism.sorbitol metabolism.aldose 6-phosphate reductase	aldose 6-phosphate reductase (original description: pep chromosome:IWGSC:6D:36884844:36888880:-1 gene:TraesCS6D02G072600 transcript:TraesCS6D02G072600.1 gene_biotype:protein_coding transcript_biotype:protein_coding)	-
TraesCS7A02G269300.1	-1.23028	48	3.5.2	.Carbohydrate metabolism.sorbitol metabolism.sorbitol dehydrogenase	sorbitol dehydrogenase (original description: pep chromosome:IWGSC:7A:274311132:274315401:1 gene:TraesCS7A02G269300 transcript:TraesCS7A02G269300.1 gene_biotype:protein_coding transcript_biotype:protein_coding)	-
TraesCS1A02G419600.1	1.54178	48	3.2.2.3	.Carbohydrate metabolism.starch metabolism.biosynthesis.ADP-glucose pyrophosphorylase	ADP-glucose pyrophosphorylase (original description: pep chromosome:IWGSC:1A:576370933:576375876:-1 gene:TraesCS1A02G419600 transcript:TraesCS1A02G419600.1 gene_biotype:protein_coding transcript_biotype:protein_coding description:Glucose-1-phosphate adenylyltransferase [Source:UniProtKB/TrEMBL;Acc:A0A341P4Q8])	-
TraesCS5D02G182600.1	-2.02423	48	3.2.2.3	.Carbohydrate metabolism.starch metabolism.biosynthesis.ADP-glucose pyrophosphorylase	ADP-glucose pyrophosphorylase (original description: pep chromosome:IWGSC:5D:283489428:283493808:-1 gene:TraesCS5D02G182600 transcript:TraesCS5D02G182600.1 gene_biotype:protein_coding transcript_biotype:protein_coding description:Glucose-1-phosphate adenylyltransferase [Source:UniProtKB/TrEMBL;Acc:A0A1D5ZVB0])	-
TraesCS5B02G175800.1	-2.08628	48	3.2.2.3	.Carbohydrate metabolism.starch metabolism.biosynthesis.ADP-glucose pyrophosphorylase	ADP-glucose pyrophosphorylase (original description: pep chromosome:IWGSC:5B:321619757:321624983:-1 gene:TraesCS5B02G175800 transcript:TraesCS5B02G175800.1 gene_biotype:protein_coding transcript_biotype:protein_coding description:Glucose-1-phosphate adenylyltransferase [Source:UniProtKB/TrEMBL;Acc:A0A1D5ZB96])	-
TraesCS5D02G182600.1	-3.58191	96	3.2.2.3	.Carbohydrate metabolism.starch metabolism.biosynthesis.ADP-glucose pyrophosphorylase	ADP-glucose pyrophosphorylase (original description: pep chromosome:IWGSC:5D:283489428:283493808:-1 gene:TraesCS5D02G182600 transcript:TraesCS5D02G182600.1 gene_biotype:protein_coding transcript_biotype:protein_coding description:Glucose-1-phosphate adenylyltransferase [Source:UniProtKB/TrEMBL;Acc:A0A1D5ZVB0])	-
TraesCS5B02G175800.1	-3.15434	96	3.2.2.3	.Carbohydrate metabolism.starch metabolism.biosynthesis.ADP-glucose pyrophosphorylase	ADP-glucose pyrophosphorylase (original description: pep chromosome:IWGSC:5B:321619757:321624983:-1 gene:TraesCS5B02G175800 transcript:TraesCS5B02G175800.1 gene_biotype:protein_coding transcript_biotype:protein_coding description:Glucose-1-phosphate adenylyltransferase [Source:UniProtKB/TrEMBL;Acc:A0A1D5ZB96])	-
TraesCS5A02G472000.1	-1.37842	96	3.2.2.3	.Carbohydrate metabolism.starch metabolism.biosynthesis.ADP-glucose pyrophosphorylase	ADP-glucose pyrophosphorylase (original description: pep chromosome:IWGSC:5A:649187292:649191949:1 gene:TraesCS5A02G472000 transcript:TraesCS5A02G472000.1 gene_biotype:protein_coding transcript_biotype:protein_coding description:Glucose-1-phosphate adenylyltransferase [Source:UniProtKB/TrEMBL;Acc:A0A1D5YJU9])	-
TraesCS5D02G255800.1	-1.18152	48	3.2.2.6	.Carbohydrate metabolism.starch metabolism.biosynthesis.starch debranching enzyme	starch debranching enzyme (original description: pep chromosome:IWGSC:5D:362055389:362066705:-1 gene:TraesCS5D02G255800 transcript:TraesCS5D02G255800.1 gene_biotype:protein_coding transcript_biotype:protein_coding description:Isoamylase 3 [Source:UniProtKB/TrEMBL;Acc:G9HXG8])	-
TraesCS5B02G246400.1	-1.43876	48	3.2.2.6	.Carbohydrate metabolism.starch metabolism.biosynthesis.starch debranching enzyme	starch debranching enzyme (original description: pep chromosome:IWGSC:5B:427928916:427940495:-1 gene:TraesCS5B02G246400 transcript:TraesCS5B02G246400.1 gene_biotype:protein_coding transcript_biotype:protein_coding)	-
TraesCS6B02G130700.1	-2.34336	48	3.2.2.4.6	.Carbohydrate metabolism.starch metabolism.biosynthesis.starch synthase activities.amylose biosynthesis regulatory scaffold protein	amylose synthesis regulatory scaffold protein (original description: pep chromosome:IWGSC:6B:127321527:127326100:1 gene:TraesCS6B02G130700 transcript:TraesCS6B02G130700.1 gene_biotype:protein_coding transcript_biotype:protein_coding)	-
TraesCS6D02G090900.1	-1.75034	48	3.2.2.4.6	.Carbohydrate metabolism.starch metabolism.biosynthesis.starch synthase activities.amylose biosynthesis regulatory scaffold protein	amylose synthesis regulatory scaffold protein (original description: pep chromosome:IWGSC:6D:56845546:56850101:1 gene:TraesCS6D02G090900 transcript:TraesCS6D02G090900.1 gene_biotype:protein_coding transcript_biotype:protein_coding)	-
TraesCS6D02G090900.1	-2.06015	96	3.2.2.4.6	.Carbohydrate metabolism.starch metabolism.biosynthesis.starch synthase activities.amylose biosynthesis regulatory scaffold protein	amylose synthesis regulatory scaffold protein (original description: pep chromosome:IWGSC:6D:56845546:56850101:1 gene:TraesCS6D02G090900 transcript:TraesCS6D02G090900.1 gene_biotype:protein_coding transcript_biotype:protein_coding)	-
TraesCS2B02G390700.1	-2.15865	48	3.2.2.4.5	.Carbohydrate metabolism.starch metabolism.biosynthesis.starch synthase activities.granule-bound starch (amylose) synthase	granule-bound starch (amylose) synthase (original description: pep chromosome:IWGSC:2B:555321204:555324590:1 gene:TraesCS2B02G390700 transcript:TraesCS2B02G390700.1 gene_biotype:protein_coding transcript_biotype:protein_coding description:Starch synthase, chloroplastic/amyloplastic [Source:UniProtKB/TrEMBL;Acc:W5B7W3])	-
TraesCS2A02G373600.1	-2.21608	48	3.2.2.4.5	.Carbohydrate metabolism.starch metabolism.biosynthesis.starch synthase activities.granule-bound starch (amylose) synthase	granule-bound starch (amylose) synthase (original description: pep chromosome:IWGSC:2A:616978080:616983373:1 gene:TraesCS2A02G373600 transcript:TraesCS2A02G373600.1 gene_biotype:protein_coding transcript_biotype:protein_coding description:Starch synthase, chloroplastic/amyloplastic [Source:UniProtKB/TrEMBL;Acc:A0A096UL64])	-
TraesCS2B02G390700.1	-2.53685	96	3.2.2.4.5	.Carbohydrate metabolism.starch metabolism.biosynthesis.starch synthase activities.granule-bound starch (amylose) synthase	granule-bound starch (amylose) synthase (original description: pep chromosome:IWGSC:2B:555321204:555324590:1 gene:TraesCS2B02G390700 transcript:TraesCS2B02G390700.1 gene_biotype:protein_coding transcript_biotype:protein_coding description:Starch synthase, chloroplastic/amyloplastic [Source:UniProtKB/TrEMBL;Acc:W5B7W3])	-
TraesCS7D02G117800.2	-1.78783	48	3.2.2.4.1	.Carbohydrate metabolism.starch metabolism.biosynthesis.starch synthase activities.starch synthase (SSI)	starch synthase (SSI) (original description: pep chromosome:IWGSC:7D:72936703:72947152:1 gene:TraesCS7D02G117800 transcript:TraesCS7D02G117800.2 gene_biotype:protein_coding transcript_biotype:protein_coding description:Starch synthase, chloroplastic/amyloplastic [Source:UniProtKB/TrEMBL;Acc:A0A1D6D1I0])	-
TraesCS7A02G120300.1	-1.68703	48	3.2.2.4.1	.Carbohydrate metabolism.starch metabolism.biosynthesis.starch synthase activities.starch synthase (SSI)	starch synthase (SSI) (original description: pep chromosome:IWGSC:7A:77434519:77442262:-1 gene:TraesCS7A02G120300 transcript:TraesCS7A02G120300.1 gene_biotype:protein_coding transcript_biotype:protein_coding description:Starch synthase, chloroplastic/amyloplastic [Source:UniProtKB/TrEMBL;Acc:A0A1D6BW01])	-
TraesCS7B02G018600.1	-1.96113	48	3.2.2.4.1	.Carbohydrate metabolism.starch metabolism.biosynthesis.starch synthase activities.starch synthase (SSI)	starch synthase (SSI) (original description: pep chromosome:IWGSC:7B:15592400:15602503:-1 gene:TraesCS7B02G018600 transcript:TraesCS7B02G018600.1 gene_biotype:protein_coding transcript_biotype:protein_coding description:Starch synthase, chloroplastic/amyloplastic [Source:UniProtKB/TrEMBL;Acc:A0A341YHJ4])	-
TraesCS7D02G117800.2	-1.3507	96	3.2.2.4.1	.Carbohydrate metabolism.starch metabolism.biosynthesis.starch synthase activities.starch synthase (SSI)	starch synthase (SSI) (original description: pep chromosome:IWGSC:7D:72936703:72947152:1 gene:TraesCS7D02G117800 transcript:TraesCS7D02G117800.2 gene_biotype:protein_coding transcript_biotype:protein_coding description:Starch synthase, chloroplastic/amyloplastic [Source:UniProtKB/TrEMBL;Acc:A0A1D6D1I0])	-
TraesCS7A02G120300.1	-1.59327	96	3.2.2.4.1	.Carbohydrate metabolism.starch metabolism.biosynthesis.starch synthase activities.starch synthase (SSI)	starch synthase (SSI) (original description: pep chromosome:IWGSC:7A:77434519:77442262:-1 gene:TraesCS7A02G120300 transcript:TraesCS7A02G120300.1 gene_biotype:protein_coding transcript_biotype:protein_coding description:Starch synthase, chloroplastic/amyloplastic [Source:UniProtKB/TrEMBL;Acc:A0A1D6BW01])	-
TraesCS7B02G018600.1	-1.67431	96	3.2.2.4.1	.Carbohydrate metabolism.starch metabolism.biosynthesis.starch synthase activities.starch synthase (SSI)	starch synthase (SSI) (original description: pep chromosome:IWGSC:7B:15592400:15602503:-1 gene:TraesCS7B02G018600 transcript:TraesCS7B02G018600.1 gene_biotype:protein_coding transcript_biotype:protein_coding description:Starch synthase, chloroplastic/amyloplastic [Source:UniProtKB/TrEMBL;Acc:A0A341YHJ4])	-
TraesCS5D02G144600.1	-1.617	96	3.2.3.2.2	.Carbohydrate metabolism.starch metabolism.degradation.dephosphorylation.phosphoglucan phosphatase (LSF2)	phosphoglucan phosphatase (LSF2) (original description: pep chromosome:IWGSC:5D:231322867:231326126:-1 gene:TraesCS5D02G144600 transcript:TraesCS5D02G144600.1 gene_biotype:protein_coding transcript_biotype:protein_coding)	-
TraesCS3A02G248000.1	-1.69198	48	3.2.3.3.1.1	.Carbohydrate metabolism.starch metabolism.degradation.hydrolysis and phosphorolysis.amylase activities.alpha amylase	alpha amylase (original description: pep chromosome:IWGSC:3A:466043888:466064374:-1 gene:TraesCS3A02G248000 transcript:TraesCS3A02G248000.1 gene_biotype:protein_coding transcript_biotype:protein_coding description:Alpha-amylase [Source:UniProtKB/TrEMBL;Acc:A0A1D6DD56])	-
TraesCS2D02G221000.1	-3.21108	48	3.2.3.3.1.2	.Carbohydrate metabolism.starch metabolism.degradation.hydrolysis and phosphorolysis.amylase activities.beta amylase	beta amylase (original description: pep chromosome:IWGSC:2D:188508343:188511063:-1 gene:TraesCS2D02G221000 transcript:TraesCS2D02G221000.1 gene_biotype:protein_coding transcript_biotype:protein_coding description:Beta-amylase [Source:UniProtKB/TrEMBL;Acc:A0A341R889])	-
TraesCS2D02G221000.1	-2.91458	96	3.2.3.3.1.2	.Carbohydrate metabolism.starch metabolism.degradation.hydrolysis and phosphorolysis.amylase activities.beta amylase	beta amylase (original description: pep chromosome:IWGSC:2D:188508343:188511063:-1 gene:TraesCS2D02G221000 transcript:TraesCS2D02G221000.1 gene_biotype:protein_coding transcript_biotype:protein_coding description:Beta-amylase [Source:UniProtKB/TrEMBL;Acc:A0A341R889])	-
TraesCS4D02G339400.1	-1.72642	96	3.2.3.3.1.2	.Carbohydrate metabolism.starch metabolism.degradation.hydrolysis and phosphorolysis.amylase activities.beta amylase	beta amylase (original description: pep chromosome:IWGSC:4D:497165754:497169019:-1 gene:TraesCS4D02G339400 transcript:TraesCS4D02G339400.1 gene_biotype:protein_coding transcript_biotype:protein_coding description:Beta-amylase [Source:UniProtKB/TrEMBL;Acc:A0A1D5XWT3])	-
TraesCS4B02G344300.1	-1.62106	96	3.2.3.3.1.2	.Carbohydrate metabolism.starch metabolism.degradation.hydrolysis and phosphorolysis.amylase activities.beta amylase	beta amylase (original description: pep chromosome:IWGSC:4B:637736691:637739835:-1 gene:TraesCS4B02G344300 transcript:TraesCS4B02G344300.1 gene_biotype:protein_coding transcript_biotype:protein_coding description:Beta-amylase [Source:UniProtKB/TrEMBL;Acc:A0A1D5XHR6])	-
TraesCS5B02G400000.1	-25.4876	96	3.2.3.3.4	.Carbohydrate metabolism.starch metabolism.degradation.hydrolysis and phosphorolysis.plastidial alpha-glucan phosphorylase	plastidial alpha-glucan phosphorylase (original description: pep chromosome:IWGSC:5B:577301899:577309490:-1 gene:TraesCS5B02G400000 transcript:TraesCS5B02G400000.1 gene_biotype:protein_coding transcript_biotype:protein_coding description:Alpha-1,4 glucan phosphorylase [Source:UniProtKB/TrEMBL;Acc:B2LXU4])	-
TraesCS5D02G255800.1	-1.18152	48	3.2.3.3.2.1	.Carbohydrate metabolism.starch metabolism.degradation.hydrolysis and phosphorolysis.starch-debranching activities.isoamylase-type enzyme	starch-debranching isoamylase-type enzyme (original description: pep chromosome:IWGSC:5D:362055389:362066705:-1 gene:TraesCS5D02G255800 transcript:TraesCS5D02G255800.1 gene_biotype:protein_coding transcript_biotype:protein_coding description:Isoamylase 3 [Source:UniProtKB/TrEMBL;Acc:G9HXG8])	-
TraesCS5B02G246400.1	-1.43876	48	3.2.3.3.2.1	.Carbohydrate metabolism.starch metabolism.degradation.hydrolysis and phosphorolysis.starch-debranching activities.isoamylase-type enzyme	starch-debranching isoamylase-type enzyme (original description: pep chromosome:IWGSC:5B:427928916:427940495:-1 gene:TraesCS5B02G246400 transcript:TraesCS5B02G246400.1 gene_biotype:protein_coding transcript_biotype:protein_coding)	-
TraesCS3B02G398000.1	-2.25281	48	3.2.3.5.2	.Carbohydrate metabolism.starch metabolism.degradation.maltose metabolism.cytosolic alpha-glucan phosphorylase	cytosolic alpha-glucan phosphorylase (original description: pep chromosome:IWGSC:3B:628396671:628403124:-1 gene:TraesCS3B02G398000 transcript:TraesCS3B02G398000.1 gene_biotype:protein_coding transcript_biotype:protein_coding description:Alpha-1,4 glucan phosphorylase [Source:UniProtKB/TrEMBL;Acc:D8L9G6])	-
TraesCS3A02G366400.1	-1.82813	96	3.2.3.5.2	.Carbohydrate metabolism.starch metabolism.degradation.maltose metabolism.cytosolic alpha-glucan phosphorylase	cytosolic alpha-glucan phosphorylase (original description: pep chromosome:IWGSC:3A:615701450:615707640:-1 gene:TraesCS3A02G366400 transcript:TraesCS3A02G366400.1 gene_biotype:protein_coding transcript_biotype:protein_coding description:Alpha-1,4 glucan phosphorylase [Source:UniProtKB/TrEMBL;Acc:A0A341S508])	-
TraesCS2A02G123800.2	24.1682	96	3.2.3.5.1	.Carbohydrate metabolism.starch metabolism.degradation.maltose metabolism.cytosolic glucanotransferase	cytosolic glucanotransferase (original description: pep chromosome:IWGSC:2A:73158041:73166773:-1 gene:TraesCS2A02G123800 transcript:TraesCS2A02G123800.2 gene_biotype:protein_coding transcript_biotype:protein_coding)	-
TraesCS2B02G145700.1	-1.90545	48	3.2.3.5.1	.Carbohydrate metabolism.starch metabolism.degradation.maltose metabolism.cytosolic glucanotransferase	cytosolic glucanotransferase (original description: pep chromosome:IWGSC:2B:111454345:111463024:-1 gene:TraesCS2B02G145700 transcript:TraesCS2B02G145700.1 gene_biotype:protein_coding transcript_biotype:protein_coding)	-
TraesCS2D02G126600.1	-1.75207	48	3.2.3.5.1	.Carbohydrate metabolism.starch metabolism.degradation.maltose metabolism.cytosolic glucanotransferase	cytosolic glucanotransferase (original description: pep chromosome:IWGSC:2D:73570010:73579027:-1 gene:TraesCS2D02G126600 transcript:TraesCS2D02G126600.1 gene_biotype:protein_coding transcript_biotype:protein_coding)	-
TraesCS2B02G145700.1	-1.57098	96	3.2.3.5.1	.Carbohydrate metabolism.starch metabolism.degradation.maltose metabolism.cytosolic glucanotransferase	cytosolic glucanotransferase (original description: pep chromosome:IWGSC:2B:111454345:111463024:-1 gene:TraesCS2B02G145700 transcript:TraesCS2B02G145700.1 gene_biotype:protein_coding transcript_biotype:protein_coding)	-
TraesCS2D02G126600.1	-1.20158	96	3.2.3.5.1	.Carbohydrate metabolism.starch metabolism.degradation.maltose metabolism.cytosolic glucanotransferase	cytosolic glucanotransferase (original description: pep chromosome:IWGSC:2D:73570010:73579027:-1 gene:TraesCS2D02G126600 transcript:TraesCS2D02G126600.1 gene_biotype:protein_coding transcript_biotype:protein_coding)	-
TraesCS4B02G329400.1	-2.04577	48	3.2.3.1.3	.Carbohydrate metabolism.starch metabolism.degradation.phosphorylation.dikinase regulator (ESV1)	dikinase regulator (ESV1) (original description: pep chromosome:IWGSC:4B:620050068:620055121:1 gene:TraesCS4B02G329400 transcript:TraesCS4B02G329400.1 gene_biotype:protein_coding transcript_biotype:protein_coding)	-
TraesCS2A02G436100.2	-1.21838	48	3.2.3.4.1	.Carbohydrate metabolism.starch metabolism.degradation.sugar translocation.maltose transporter	maltose transporter (original description: pep chromosome:IWGSC:2A:688240805:688244827:-1 gene:TraesCS2A02G436100 transcript:TraesCS2A02G436100.2 gene_biotype:protein_coding transcript_biotype:protein_coding)	-
TraesCS4B02G029700.3	21.8984	96	3.2.1.1	.Carbohydrate metabolism.starch metabolism.granule initiation.initiation factor (PTST2)	starch granule initiation factor (PTST2) (original description: pep chromosome:IWGSC:4B:21937120:21944075:-1 gene:TraesCS4B02G029700 transcript:TraesCS4B02G029700.3 gene_biotype:protein_coding transcript_biotype:protein_coding)	-
TraesCS3B02G410400.1	-2.49376	48	3.1.2.3	.Carbohydrate metabolism.sucrose metabolism.biosynthesis.cytosolic fructose-1,6-bisphosphatase	cytosolic fructose-1,6-bisphosphatase (original description: pep chromosome:IWGSC:3B:647177551:647180459:1 gene:TraesCS3B02G410400 transcript:TraesCS3B02G410400.1 gene_biotype:protein_coding transcript_biotype:protein_coding description:Fructose-1,6-bisphosphatase, cytosolic,putative,expressed [Source:UniProtKB/TrEMBL;Acc:D8L9K9])	-
TraesCS3A02G377600.1	-2.42119	48	3.1.2.3	.Carbohydrate metabolism.sucrose metabolism.biosynthesis.cytosolic fructose-1,6-bisphosphatase	cytosolic fructose-1,6-bisphosphatase (original description: pep chromosome:IWGSC:3A:627275309:627278055:1 gene:TraesCS3A02G377600 transcript:TraesCS3A02G377600.1 gene_biotype:protein_coding transcript_biotype:protein_coding)	-
TraesCS3D02G370700.1	-2.3923	48	3.1.2.3	.Carbohydrate metabolism.sucrose metabolism.biosynthesis.cytosolic fructose-1,6-bisphosphatase	cytosolic fructose-1,6-bisphosphatase (original description: pep chromosome:IWGSC:3D:484345504:484348010:1 gene:TraesCS3D02G370700 transcript:TraesCS3D02G370700.1 gene_biotype:protein_coding transcript_biotype:protein_coding)	-
TraesCS3B02G410400.1	-2.12079	96	3.1.2.3	.Carbohydrate metabolism.sucrose metabolism.biosynthesis.cytosolic fructose-1,6-bisphosphatase	cytosolic fructose-1,6-bisphosphatase (original description: pep chromosome:IWGSC:3B:647177551:647180459:1 gene:TraesCS3B02G410400 transcript:TraesCS3B02G410400.1 gene_biotype:protein_coding transcript_biotype:protein_coding description:Fructose-1,6-bisphosphatase, cytosolic,putative,expressed [Source:UniProtKB/TrEMBL;Acc:D8L9K9])	-
TraesCS3A02G377600.1	-1.73765	96	3.1.2.3	.Carbohydrate metabolism.sucrose metabolism.biosynthesis.cytosolic fructose-1,6-bisphosphatase	cytosolic fructose-1,6-bisphosphatase (original description: pep chromosome:IWGSC:3A:627275309:627278055:1 gene:TraesCS3A02G377600 transcript:TraesCS3A02G377600.1 gene_biotype:protein_coding transcript_biotype:protein_coding)	-
TraesCS3D02G370700.1	-1.79065	96	3.1.2.3	.Carbohydrate metabolism.sucrose metabolism.biosynthesis.cytosolic fructose-1,6-bisphosphatase	cytosolic fructose-1,6-bisphosphatase (original description: pep chromosome:IWGSC:3D:484345504:484348010:1 gene:TraesCS3D02G370700 transcript:TraesCS3D02G370700.1 gene_biotype:protein_coding transcript_biotype:protein_coding)	-
TraesCS7D02G377400.1	-2.08865	48	3.1.2.2	.Carbohydrate metabolism.sucrose metabolism.biosynthesis.cytosolic fructose-bisphosphate aldolase	cytosolic fructose-bisphosphate aldolase (original description: pep chromosome:IWGSC:7D:488782547:488784232:1 gene:TraesCS7D02G377400 transcript:TraesCS7D02G377400.1 gene_biotype:protein_coding transcript_biotype:protein_coding description:Fructose-bisphosphate aldolase [Source:UniProtKB/TrEMBL;Acc:W5HZ47])	-
TraesCS7A02G381100.1	-1.85979	48	3.1.2.2	.Carbohydrate metabolism.sucrose metabolism.biosynthesis.cytosolic fructose-bisphosphate aldolase	cytosolic fructose-bisphosphate aldolase (original description: pep chromosome:IWGSC:7A:556159299:556161155:1 gene:TraesCS7A02G381100 transcript:TraesCS7A02G381100.1 gene_biotype:protein_coding transcript_biotype:protein_coding)	-
TraesCS4D02G047300.1	-1.17889	48	3.1.2.5	.Carbohydrate metabolism.sucrose metabolism.biosynthesis.cytosolic phosphoglucomutase	cytosolic phosphoglucomutase (original description: pep chromosome:IWGSC:4D:22938812:22945799:1 gene:TraesCS4D02G047300 transcript:TraesCS4D02G047300.1 gene_biotype:protein_coding transcript_biotype:protein_coding)	-
TraesCS4D02G047300.1	-1.22031	96	3.1.2.5	.Carbohydrate metabolism.sucrose metabolism.biosynthesis.cytosolic phosphoglucomutase	cytosolic phosphoglucomutase (original description: pep chromosome:IWGSC:4D:22938812:22945799:1 gene:TraesCS4D02G047300 transcript:TraesCS4D02G047300.1 gene_biotype:protein_coding transcript_biotype:protein_coding)	-
TraesCS4A02G267000.1	-1.32705	96	3.1.2.5	.Carbohydrate metabolism.sucrose metabolism.biosynthesis.cytosolic phosphoglucomutase	cytosolic phosphoglucomutase (original description: pep chromosome:IWGSC:4A:579431475:579438884:-1 gene:TraesCS4A02G267000 transcript:TraesCS4A02G267000.1 gene_biotype:protein_coding transcript_biotype:protein_coding)	-
TraesCS1B02G053600.1	-1.19282	48	3.1.2.4	.Carbohydrate metabolism.sucrose metabolism.biosynthesis.cytosolic phosphoglucose isomerase	cytosolic phosphoglucose isomerase (original description: pep chromosome:IWGSC:1B:33983946:33990461:-1 gene:TraesCS1B02G053600 transcript:TraesCS1B02G053600.1 gene_biotype:protein_coding transcript_biotype:protein_coding description:Glucose-6-phosphate isomerase [Source:UniProtKB/TrEMBL;Acc:A0A1D5SLG9])	-
TraesCS1B02G053600.1	-1.19726	96	3.1.2.4	.Carbohydrate metabolism.sucrose metabolism.biosynthesis.cytosolic phosphoglucose isomerase	cytosolic phosphoglucose isomerase (original description: pep chromosome:IWGSC:1B:33983946:33990461:-1 gene:TraesCS1B02G053600 transcript:TraesCS1B02G053600.1 gene_biotype:protein_coding transcript_biotype:protein_coding description:Glucose-6-phosphate isomerase [Source:UniProtKB/TrEMBL;Acc:A0A1D5SLG9])	-
TraesCS1D02G041200.1	-1.09037	96	3.1.2.4	.Carbohydrate metabolism.sucrose metabolism.biosynthesis.cytosolic phosphoglucose isomerase	cytosolic phosphoglucose isomerase (original description: pep chromosome:IWGSC:1D:20043651:20050383:1 gene:TraesCS1D02G041200 transcript:TraesCS1D02G041200.1 gene_biotype:protein_coding transcript_biotype:protein_coding description:Glucose-6-phosphate isomerase [Source:UniProtKB/TrEMBL;Acc:W5AK05])	-
TraesCS1A02G088600.1	2.70243	48	3.1.2.8	.Carbohydrate metabolism.sucrose metabolism.biosynthesis.sucrose-phosphate phosphatase	sucrose-phosphate phosphatase (original description: pep chromosome:IWGSC:1A:77069781:77072982:1 gene:TraesCS1A02G088600 transcript:TraesCS1A02G088600.1 gene_biotype:protein_coding transcript_biotype:protein_coding)	-
TraesCS1B02G142000.1	2.36589	48	3.1.4.3	.Carbohydrate metabolism.sucrose metabolism.degradation.hexokinase	hexokinase (original description: pep chromosome:IWGSC:1B:189715363:189719129:-1 gene:TraesCS1B02G142000 transcript:TraesCS1B02G142000.1 gene_biotype:protein_coding transcript_biotype:protein_coding description:Phosphotransferase [Source:UniProtKB/TrEMBL;Acc:A0A1D5SLB4])	-
TraesCS1D02G123700.1	3.85183	48	3.1.4.3	.Carbohydrate metabolism.sucrose metabolism.degradation.hexokinase	hexokinase (original description: pep chromosome:IWGSC:1D:125864428:125868292:-1 gene:TraesCS1D02G123700 transcript:TraesCS1D02G123700.1 gene_biotype:protein_coding transcript_biotype:protein_coding description:Phosphotransferase [Source:UniProtKB/TrEMBL;Acc:W5ANL6])	-
TraesCS3A02G276100.1	-1.86129	48	3.1.4.3	.Carbohydrate metabolism.sucrose metabolism.degradation.hexokinase	hexokinase (original description: pep chromosome:IWGSC:3A:505716534:505722819:1 gene:TraesCS3A02G276100 transcript:TraesCS3A02G276100.1 gene_biotype:protein_coding transcript_biotype:protein_coding description:Phosphotransferase [Source:UniProtKB/TrEMBL;Acc:A0A1D5VEI9])	-
TraesCS1D02G355200.2	-2.38788	96	3.1.4.3	.Carbohydrate metabolism.sucrose metabolism.degradation.hexokinase	hexokinase (original description: pep chromosome:IWGSC:1D:439878998:439883243:-1 gene:TraesCS1D02G355200 transcript:TraesCS1D02G355200.2 gene_biotype:protein_coding transcript_biotype:protein_coding description:Phosphotransferase [Source:UniProtKB/TrEMBL;Acc:A0A1D5SYC1])	-
TraesCS1B02G366400.1	-1.01409	96	3.1.4.3	.Carbohydrate metabolism.sucrose metabolism.degradation.hexokinase	hexokinase (original description: pep chromosome:IWGSC:1B:597462104:597466653:-1 gene:TraesCS1B02G366400 transcript:TraesCS1B02G366400.1 gene_biotype:protein_coding transcript_biotype:protein_coding description:Phosphotransferase [Source:UniProtKB/TrEMBL;Acc:A0A1D5S7N2])	-
TraesCS3A02G195400.1	1.53527	48	3.1.4.1.3	.Carbohydrate metabolism.sucrose metabolism.degradation.invertase activities.alkaline sucrose-specific invertase (CIN)	alkaline sucrose-specific invertase (CIN) (original description: pep chromosome:IWGSC:3A:281183990:281187903:1 gene:TraesCS3A02G195400 transcript:TraesCS3A02G195400.1 gene_biotype:protein_coding transcript_biotype:protein_coding)	-
TraesCS4D02G090300.1	1.99456	48	3.1.4.1.3	.Carbohydrate metabolism.sucrose metabolism.degradation.invertase activities.alkaline sucrose-specific invertase (CIN)	alkaline sucrose-specific invertase (CIN) (original description: pep chromosome:IWGSC:4D:65176212:65181056:-1 gene:TraesCS4D02G090300 transcript:TraesCS4D02G090300.1 gene_biotype:protein_coding transcript_biotype:protein_coding)	-
TraesCS4A02G140000.1	-1.49277	48	3.1.4.2	.Carbohydrate metabolism.sucrose metabolism.degradation.sucrose synthase	sucrose synthase (original description: pep chromosome:IWGSC:4A:213024884:213036054:-1 gene:TraesCS4A02G140000 transcript:TraesCS4A02G140000.1 gene_biotype:protein_coding transcript_biotype:protein_coding description:Sucrose synthase [Source:UniProtKB/TrEMBL;Acc:A0A1D6DDQ0])	-
TraesCS4D02G169800.1	-1.85777	48	3.1.4.2	.Carbohydrate metabolism.sucrose metabolism.degradation.sucrose synthase	sucrose synthase (original description: pep chromosome:IWGSC:4D:295013101:295026519:1 gene:TraesCS4D02G169800 transcript:TraesCS4D02G169800.1 gene_biotype:protein_coding transcript_biotype:protein_coding description:Sucrose synthase [Source:UniProtKB/TrEMBL;Acc:A0A341UU53])	-
TraesCS7D02G552800.1	-2.48202	48	3.1.4.2	.Carbohydrate metabolism.sucrose metabolism.degradation.sucrose synthase	sucrose synthase (original description: pep chromosome:IWGSC:7D:635584924:635589335:1 gene:TraesCS7D02G552800 transcript:TraesCS7D02G552800.1 gene_biotype:protein_coding transcript_biotype:protein_coding description:Sucrose synthase [Source:UniProtKB/TrEMBL;Acc:W5HZ78])	-
TraesCS4A02G140000.1	-1.00864	96	3.1.4.2	.Carbohydrate metabolism.sucrose metabolism.degradation.sucrose synthase	sucrose synthase (original description: pep chromosome:IWGSC:4A:213024884:213036054:-1 gene:TraesCS4A02G140000 transcript:TraesCS4A02G140000.1 gene_biotype:protein_coding transcript_biotype:protein_coding description:Sucrose synthase [Source:UniProtKB/TrEMBL;Acc:A0A1D6DDQ0])	-
TraesCS2B02G194200.1	-3.51216	96	3.1.4.2	.Carbohydrate metabolism.sucrose metabolism.degradation.sucrose synthase	sucrose synthase (original description: pep chromosome:IWGSC:2B:171030105:171036053:-1 gene:TraesCS2B02G194200 transcript:TraesCS2B02G194200.1 gene_biotype:protein_coding transcript_biotype:protein_coding description:Sucrose synthase [Source:UniProtKB/TrEMBL;Acc:A0A1D5U769])	-
TraesCS1B02G129000.2	-2.05537	48	3.1.5.1	.Carbohydrate metabolism.sucrose metabolism.regulation of sucrose/starch partitioning.bifunctional 6-phosphofructo-2-kinase and fructose-2,6-bisphosphatase	bifunctional 6-phosphofructo-2-kinase and fructose-2,6-bisphosphatase (original description: pep chromosome:IWGSC:1B:158533924:158546217:-1 gene:TraesCS1B02G129000 transcript:TraesCS1B02G129000.2 gene_biotype:protein_coding transcript_biotype:protein_coding)	-
TraesCS1D02G112300.2	-2.02477	48	3.1.5.1	.Carbohydrate metabolism.sucrose metabolism.regulation of sucrose/starch partitioning.bifunctional 6-phosphofructo-2-kinase and fructose-2,6-bisphosphatase	bifunctional 6-phosphofructo-2-kinase and fructose-2,6-bisphosphatase (original description: pep chromosome:IWGSC:1D:108100131:108110176:1 gene:TraesCS1D02G112300 transcript:TraesCS1D02G112300.2 gene_biotype:protein_coding transcript_biotype:protein_coding)	-
TraesCS1A02G110900.2	-2.05918	48	3.1.5.1	.Carbohydrate metabolism.sucrose metabolism.regulation of sucrose/starch partitioning.bifunctional 6-phosphofructo-2-kinase and fructose-2,6-bisphosphatase	bifunctional 6-phosphofructo-2-kinase and fructose-2,6-bisphosphatase (original description: pep chromosome:IWGSC:1A:111122761:111132907:1 gene:TraesCS1A02G110900 transcript:TraesCS1A02G110900.2 gene_biotype:protein_coding transcript_biotype:protein_coding)	-
TraesCS1A02G110900.2	-1.91286	96	3.1.5.1	.Carbohydrate metabolism.sucrose metabolism.regulation of sucrose/starch partitioning.bifunctional 6-phosphofructo-2-kinase and fructose-2,6-bisphosphatase	bifunctional 6-phosphofructo-2-kinase and fructose-2,6-bisphosphatase (original description: pep chromosome:IWGSC:1A:111122761:111132907:1 gene:TraesCS1A02G110900 transcript:TraesCS1A02G110900.2 gene_biotype:protein_coding transcript_biotype:protein_coding)	-
TraesCS6D02G393600.1	1.73318	48	3.1.3.1	.Carbohydrate metabolism.sucrose metabolism.translocation.sucrose transporter	sucrose transporter (original description: pep chromosome:IWGSC:6D:467313021:467318437:1 gene:TraesCS6D02G393600 transcript:TraesCS6D02G393600.1 gene_biotype:protein_coding transcript_biotype:protein_coding)	-
TraesCS6A02G410700.2	1.88622	48	3.1.3.1	.Carbohydrate metabolism.sucrose metabolism.translocation.sucrose transporter	sucrose transporter (original description: pep chromosome:IWGSC:6A:613766656:613771496:1 gene:TraesCS6A02G410700 transcript:TraesCS6A02G410700.2 gene_biotype:protein_coding transcript_biotype:protein_coding)	-
TraesCS3D02G168600.1	-1.55886	48	3.1.1.1	.Carbohydrate metabolism.sucrose metabolism.triose-phosphate translocation.triose phosphate:phosphate translocator	triose phosphate:phosphate translocator (original description: pep chromosome:IWGSC:3D:143144167:143148394:-1 gene:TraesCS3D02G168600 transcript:TraesCS3D02G168600.1 gene_biotype:protein_coding transcript_biotype:protein_coding)	-
TraesCS1D02G213700.1	2.92121	48	3.3.2	.Carbohydrate metabolism.trehalose metabolism.trehalose-6-phosphate phosphatase	trehalose-6-phosphate phosphatase (original description: pep chromosome:IWGSC:1D:298692275:298696295:-1 gene:TraesCS1D02G213700 transcript:TraesCS1D02G213700.1 gene_biotype:protein_coding transcript_biotype:protein_coding description:Trehalose 6-phosphate phosphatase [Source:UniProtKB/TrEMBL;Acc:W5ADC4])	-
TraesCS5B02G193100.1	-1.36714	48	3.3.2	.Carbohydrate metabolism.trehalose metabolism.trehalose-6-phosphate phosphatase	trehalose-6-phosphate phosphatase (original description: pep chromosome:IWGSC:5B:348448002:348450302:-1 gene:TraesCS5B02G193100 transcript:TraesCS5B02G193100.1 gene_biotype:protein_coding transcript_biotype:protein_coding description:Trehalose 6-phosphate phosphatase [Source:UniProtKB/TrEMBL;Acc:A0A1D5ZBE4])	-
TraesCS1A02G339300.1	-1.98229	48	3.3.1	.Carbohydrate metabolism.trehalose metabolism.trehalose-6-phosphate synthase	trehalose-6-phosphate synthase (original description: pep chromosome:IWGSC:1A:529244047:529249909:-1 gene:TraesCS1A02G339300 transcript:TraesCS1A02G339300.1 gene_biotype:protein_coding transcript_biotype:protein_coding)	-
TraesCSu02G054300.1	1.21415	48	13.1.1.1.1	.Cell cycle organisation.cell cycle control.cyclin-dependent regulation.cyclin activities.cyclin (CYCA)	cyclin (CYCA) (original description: pep chromosome:IWGSC:Un:42440180:42445447:-1 gene:TraesCSU02G054300 transcript:TraesCSU02G054300.1 gene_biotype:protein_coding transcript_biotype:protein_coding)	-
TraesCS2A02G479100.1	-2.03765	48	13.1.1.1.7	.Cell cycle organisation.cell cycle control.cyclin-dependent regulation.cyclin activities.cyclin (CYCP)	cyclin (CYCP) (original description: pep chromosome:IWGSC:2A:717419568:717421379:1 gene:TraesCS2A02G479100 transcript:TraesCS2A02G479100.1 gene_biotype:protein_coding transcript_biotype:protein_coding)	-
TraesCS2D02G478400.1	-2.48617	48	13.1.1.1.7	.Cell cycle organisation.cell cycle control.cyclin-dependent regulation.cyclin activities.cyclin (CYCP)	cyclin (CYCP) (original description: pep chromosome:IWGSC:2D:579821985:579823718:1 gene:TraesCS2D02G478400 transcript:TraesCS2D02G478400.1 gene_biotype:protein_coding transcript_biotype:protein_coding)	-
TraesCS2B02G503500.1	-2.29337	48	13.1.1.1.7	.Cell cycle organisation.cell cycle control.cyclin-dependent regulation.cyclin activities.cyclin (CYCP)	cyclin (CYCP) (original description: pep chromosome:IWGSC:2B:697767267:697768957:1 gene:TraesCS2B02G503500 transcript:TraesCS2B02G503500.1 gene_biotype:protein_coding transcript_biotype:protein_coding)	-
TraesCS2D02G389800.1	-1.71921	48	13.1.1.1.7	.Cell cycle organisation.cell cycle control.cyclin-dependent regulation.cyclin activities.cyclin (CYCP)	cyclin (CYCP) (original description: pep chromosome:IWGSC:2D:496637155:496639824:-1 gene:TraesCS2D02G389800 transcript:TraesCS2D02G389800.1 gene_biotype:protein_coding transcript_biotype:protein_coding)	-
TraesCS6D02G087700.1	1.34212	48	13.1.1.1.9	.Cell cycle organisation.cell cycle control.cyclin-dependent regulation.cyclin activities.cyclin (CYCT)	cyclin (CYCT) (original description: pep chromosome:IWGSC:6D:52867376:52871828:-1 gene:TraesCS6D02G087700 transcript:TraesCS6D02G087700.1 gene_biotype:protein_coding transcript_biotype:protein_coding)	-
TraesCS6A02G096600.1	1.34873	48	13.1.1.1.9	.Cell cycle organisation.cell cycle control.cyclin-dependent regulation.cyclin activities.cyclin (CYCT)	cyclin (CYCT) (original description: pep chromosome:IWGSC:6A:63782433:63786447:-1 gene:TraesCS6A02G096600 transcript:TraesCS6A02G096600.1 gene_biotype:protein_coding transcript_biotype:protein_coding)	-
TraesCS6D02G087700.1	1.34634	96	13.1.1.1.9	.Cell cycle organisation.cell cycle control.cyclin-dependent regulation.cyclin activities.cyclin (CYCT)	cyclin (CYCT) (original description: pep chromosome:IWGSC:6D:52867376:52871828:-1 gene:TraesCS6D02G087700 transcript:TraesCS6D02G087700.1 gene_biotype:protein_coding transcript_biotype:protein_coding)	-
TraesCS5A02G551000.1	-1.38714	48	13.1.1.1.10	.Cell cycle organisation.cell cycle control.cyclin-dependent regulation.cyclin activities.cyclin (CYL1)	cyclin (CYL1) (original description: pep chromosome:IWGSC:5A:704514880:704518832:-1 gene:TraesCS5A02G551000 transcript:TraesCS5A02G551000.1 gene_biotype:protein_coding transcript_biotype:protein_coding)	-
TraesCSu02G126900.1	-1.40897	48	13.1.1.1.10	.Cell cycle organisation.cell cycle control.cyclin-dependent regulation.cyclin activities.cyclin (CYL1)	cyclin (CYL1) (original description: pep chromosome:IWGSC:Un:109013003:109016417:1 gene:TraesCSU02G126900 transcript:TraesCSU02G126900.1 gene_biotype:protein_coding transcript_biotype:protein_coding)	-
TraesCSu02G126900.1	-1.23049	96	13.1.1.1.10	.Cell cycle organisation.cell cycle control.cyclin-dependent regulation.cyclin activities.cyclin (CYL1)	cyclin (CYL1) (original description: pep chromosome:IWGSC:Un:109013003:109016417:1 gene:TraesCSU02G126900 transcript:TraesCSU02G126900.1 gene_biotype:protein_coding transcript_biotype:protein_coding)	-
TraesCS4D02G239200.1	-1.08081	48	13.1.1.1.11	.Cell cycle organisation.cell cycle control.cyclin-dependent regulation.cyclin activities.cyclin (SDS)	cyclin (SDS) (original description: pep chromosome:IWGSC:4D:401366651:401371117:1 gene:TraesCS4D02G239200 transcript:TraesCS4D02G239200.1 gene_biotype:protein_coding transcript_biotype:protein_coding)	-
TraesCS4D02G239200.1	-1.19401	96	13.1.1.1.11	.Cell cycle organisation.cell cycle control.cyclin-dependent regulation.cyclin activities.cyclin (SDS)	cyclin (SDS) (original description: pep chromosome:IWGSC:4D:401366651:401371117:1 gene:TraesCS4D02G239200 transcript:TraesCS4D02G239200.1 gene_biotype:protein_coding transcript_biotype:protein_coding)	-
TraesCS7A02G172400.1	-1.94413	48	13.1.1.3.1	.Cell cycle organisation.cell cycle control.cyclin-dependent regulation.cyclin-dependent protein kinase inhibitor activities.inhibitor (KRP/ICK)	KRP/ICK-type cyclin-dependent kinase inhibitor (original description: pep chromosome:IWGSC:7A:127074569:127076078:-1 gene:TraesCS7A02G172400 transcript:TraesCS7A02G172400.1 gene_biotype:protein_coding transcript_biotype:protein_coding)	-
TraesCS7B02G077100.1	-1.51011	48	13.1.1.3.1	.Cell cycle organisation.cell cycle control.cyclin-dependent regulation.cyclin-dependent protein kinase inhibitor activities.inhibitor (KRP/ICK)	KRP/ICK-type cyclin-dependent kinase inhibitor (original description: pep chromosome:IWGSC:7B:86806273:86807807:-1 gene:TraesCS7B02G077100 transcript:TraesCS7B02G077100.1 gene_biotype:protein_coding transcript_biotype:protein_coding)	-
TraesCS7B02G162700.4	-8.72293	96	13.1.2.1	.Cell cycle organisation.cell cycle control.regulation.key regulator (RBR)	cell cycle interphase key regulator (original description: pep chromosome:IWGSC:7B:223352759:223358848:-1 gene:TraesCS7B02G162700 transcript:TraesCS7B02G162700.4 gene_biotype:protein_coding transcript_biotype:protein_coding)	-
TraesCS2D02G253300.1	2.3498	48	13.4.2.5	.Cell cycle organisation.cytokinesis.cell-plate formation.cell plate maturation factor (AIR9)	cell plate maturation factor (AIR9) (original description: pep chromosome:IWGSC:2D:305507279:305517114:-1 gene:TraesCS2D02G253300 transcript:TraesCS2D02G253300.1 gene_biotype:protein_coding transcript_biotype:protein_coding)	-
TraesCS2D02G253300.1	2.35416	96	13.4.2.5	.Cell cycle organisation.cytokinesis.cell-plate formation.cell plate maturation factor (AIR9)	cell plate maturation factor (AIR9) (original description: pep chromosome:IWGSC:2D:305507279:305517114:-1 gene:TraesCS2D02G253300 transcript:TraesCS2D02G253300.1 gene_biotype:protein_coding transcript_biotype:protein_coding)	-
TraesCS2A02G252700.3	-21.8763	96	13.4.2.5	.Cell cycle organisation.cytokinesis.cell-plate formation.cell plate maturation factor (AIR9)	cell plate maturation factor (AIR9) (original description: pep chromosome:IWGSC:2A:384332064:384349026:-1 gene:TraesCS2A02G252700 transcript:TraesCS2A02G252700.3 gene_biotype:protein_coding transcript_biotype:protein_coding)	-
TraesCS7A02G385500.1	5.5184	48	13.4.2.3.2	.Cell cycle organisation.cytokinesis.cell-plate formation.SNARE cell-plate vesicle fusion complex.Qb-SNARE component NPSN11	Qb-SNARE component NPSN11 of SNARE cell-plate vesicle fusion complex (original description: pep chromosome:IWGSC:7A:561611256:561616653:-1 gene:TraesCS7A02G385500 transcript:TraesCS7A02G385500.1 gene_biotype:protein_coding transcript_biotype:protein_coding description:NPSN11 [Source:UniProtKB/TrEMBL;Acc:J7JVJ9])	-
TraesCS7D02G382100.1	1.42982	48	13.4.2.3.2	.Cell cycle organisation.cytokinesis.cell-plate formation.SNARE cell-plate vesicle fusion complex.Qb-SNARE component NPSN11	Qb-SNARE component NPSN11 of SNARE cell-plate vesicle fusion complex (original description: pep chromosome:IWGSC:7D:495854965:495859846:-1 gene:TraesCS7D02G382100 transcript:TraesCS7D02G382100.1 gene_biotype:protein_coding transcript_biotype:protein_coding)	-
TraesCS1B02G401800.1	1.26531	48	13.4.2.3.3	.Cell cycle organisation.cytokinesis.cell-plate formation.SNARE cell-plate vesicle fusion complex.Qc-SNARE component SYP71	Qc-SNARE component SYP71 of SNARE cell-plate vesicle fusion complex (original description: pep chromosome:IWGSC:1B:631998104:632003904:1 gene:TraesCS1B02G401800 transcript:TraesCS1B02G401800.1 gene_biotype:protein_coding transcript_biotype:protein_coding)	-
TraesCS4B02G281700.2	-2.76672	48	13.4.2.3.4	.Cell cycle organisation.cytokinesis.cell-plate formation.SNARE cell-plate vesicle fusion complex.R-SNARE component VAMP721/VAMP722	R-SNARE component VAMP721/VAMP722 of SNARE cell-plate vesicle fusion complex (original description: pep chromosome:IWGSC:4B:564866358:564868820:1 gene:TraesCS4B02G281700 transcript:TraesCS4B02G281700.2 gene_biotype:protein_coding transcript_biotype:protein_coding)	-
TraesCS4B02G281700.2	-1.94169	96	13.4.2.3.4	.Cell cycle organisation.cytokinesis.cell-plate formation.SNARE cell-plate vesicle fusion complex.R-SNARE component VAMP721/VAMP722	R-SNARE component VAMP721/VAMP722 of SNARE cell-plate vesicle fusion complex (original description: pep chromosome:IWGSC:4B:564866358:564868820:1 gene:TraesCS4B02G281700 transcript:TraesCS4B02G281700.2 gene_biotype:protein_coding transcript_biotype:protein_coding)	-
TraesCS3A02G317500.2	21.2775	96	13.4.4.2.2	.Cell cycle organisation.cytokinesis.phragmoplast disassembly.Katanin ATP-dependent microtubule severing complex.regulatory component	regulatory component of Katanin ATP-dependent microtubule severing complex (original description: pep chromosome:IWGSC:3A:557955877:557964480:-1 gene:TraesCS3A02G317500 transcript:TraesCS3A02G317500.2 gene_biotype:protein_coding transcript_biotype:protein_coding description:Katanin p80 WD40 repeat-containing subunit B1 homolog [Source:UniProtKB/TrEMBL;Acc:A0A1D5V6S9])	-
TraesCS4D02G198600.1	2.22467	48	13.4.4.1.4	.Cell cycle organisation.cytokinesis.phragmoplast disassembly.NACK-PQR signalling pathway.MAP-kinase (NRK/MPK)	MAP-kinase (NRK/MPK) (original description: pep chromosome:IWGSC:4D:344940376:344943564:-1 gene:TraesCS4D02G198600 transcript:TraesCS4D02G198600.1 gene_biotype:protein_coding transcript_biotype:protein_coding description:Mitogen-activated protein kinase [Source:UniProtKB/TrEMBL;Acc:W5EFF0])	-
TraesCS4B02G197800.1	2.59065	48	13.4.4.1.4	.Cell cycle organisation.cytokinesis.phragmoplast disassembly.NACK-PQR signalling pathway.MAP-kinase (NRK/MPK)	MAP-kinase (NRK/MPK) (original description: pep chromosome:IWGSC:4B:426767061:426769719:1 gene:TraesCS4B02G197800 transcript:TraesCS4B02G197800.1 gene_biotype:protein_coding transcript_biotype:protein_coding description:Mitogen-activated protein kinase [Source:UniProtKB/TrEMBL;Acc:A7L5U5])	-
TraesCS4A02G106400.1	2.58461	48	13.4.4.1.4	.Cell cycle organisation.cytokinesis.phragmoplast disassembly.NACK-PQR signalling pathway.MAP-kinase (NRK/MPK)	MAP-kinase (NRK/MPK) (original description: pep chromosome:IWGSC:4A:120604688:120608133:-1 gene:TraesCS4A02G106400 transcript:TraesCS4A02G106400.1 gene_biotype:protein_coding transcript_biotype:protein_coding description:Mitogen-activated protein kinase [Source:UniProtKB/TrEMBL;Acc:A7L5U5])	-
TraesCS4B02G197800.1	1.69806	96	13.4.4.1.4	.Cell cycle organisation.cytokinesis.phragmoplast disassembly.NACK-PQR signalling pathway.MAP-kinase (NRK/MPK)	MAP-kinase (NRK/MPK) (original description: pep chromosome:IWGSC:4B:426767061:426769719:1 gene:TraesCS4B02G197800 transcript:TraesCS4B02G197800.1 gene_biotype:protein_coding transcript_biotype:protein_coding description:Mitogen-activated protein kinase [Source:UniProtKB/TrEMBL;Acc:A7L5U5])	-
TraesCS7B02G201000.1	-1.39739	96	13.4.4.1.4	.Cell cycle organisation.cytokinesis.phragmoplast disassembly.NACK-PQR signalling pathway.MAP-kinase (NRK/MPK)	MAP-kinase (NRK/MPK) (original description: pep chromosome:IWGSC:7B:366124506:366127810:-1 gene:TraesCS7B02G201000 transcript:TraesCS7B02G201000.1 gene_biotype:protein_coding transcript_biotype:protein_coding)	-
TraesCS7A02G299300.1	-1.22803	96	13.4.4.1.4	.Cell cycle organisation.cytokinesis.phragmoplast disassembly.NACK-PQR signalling pathway.MAP-kinase (NRK/MPK)	MAP-kinase (NRK/MPK) (original description: pep chromosome:IWGSC:7A:409308252:409311560:-1 gene:TraesCS7A02G299300 transcript:TraesCS7A02G299300.1 gene_biotype:protein_coding transcript_biotype:protein_coding)	-
TraesCS3D02G264700.2	-26.5414	48	13.4.3.5	.Cell cycle organisation.cytokinesis.phragmoplast microtubule organization.microtubule-associated protein (MAP65-3)	microtubule-associated protein (MAP65-3) (original description: pep chromosome:IWGSC:3D:366231914:366236485:-1 gene:TraesCS3D02G264700 transcript:TraesCS3D02G264700.2 gene_biotype:protein_coding transcript_biotype:protein_coding)	-
TraesCS2B02G380500.2	-45.6892	48	13.4.1.4	.Cell cycle organisation.cytokinesis.preprophase microtubule organization.microtubule orientation regulator (CLASP)	microtubule orientation regulator (CLASP) (original description: pep chromosome:IWGSC:2B:544763181:544774996:-1 gene:TraesCS2B02G380500 transcript:TraesCS2B02G380500.2 gene_biotype:protein_coding transcript_biotype:protein_coding)	-
TraesCS2A02G362600.3	-22.2111	48	13.4.1.4	.Cell cycle organisation.cytokinesis.preprophase microtubule organization.microtubule orientation regulator (CLASP)	microtubule orientation regulator (CLASP) (original description: pep chromosome:IWGSC:2A:606821901:606832906:-1 gene:TraesCS2A02G362600 transcript:TraesCS2A02G362600.3 gene_biotype:protein_coding transcript_biotype:protein_coding)	-
TraesCS2A02G362600.3	-21.8108	96	13.4.1.4	.Cell cycle organisation.cytokinesis.preprophase microtubule organization.microtubule orientation regulator (CLASP)	microtubule orientation regulator (CLASP) (original description: pep chromosome:IWGSC:2A:606821901:606832906:-1 gene:TraesCS2A02G362600 transcript:TraesCS2A02G362600.3 gene_biotype:protein_coding transcript_biotype:protein_coding)	-
TraesCS4B02G164900.1	-1.00286	48	13.4.1.5	.Cell cycle organisation.cytokinesis.preprophase microtubule organization.microtubule orientation-stabilizing factor (SABRE)	microtubule orientation-stabilizing factor (SABRE) (original description: pep chromosome:IWGSC:4B:345263028:345286606:1 gene:TraesCS4B02G164900 transcript:TraesCS4B02G164900.1 gene_biotype:protein_coding transcript_biotype:protein_coding)	-
TraesCS5A02G270900.1	-1.043	48	13.4.1.2.3	.Cell cycle organisation.cytokinesis.preprophase microtubule organization.TON1-TRM-PP2A (TTP) preprophase band formation complex.catalytic component PP2A-phosphatase	catalytic component PP2A-phosphatase of TON1-TRM-PP2A (TTP) preprophase band formation complex (original description: pep chromosome:IWGSC:5A:481665044:481670394:1 gene:TraesCS5A02G270900 transcript:TraesCS5A02G270900.1 gene_biotype:protein_coding transcript_biotype:protein_coding description:Serine/threonine-protein phosphatase [Source:UniProtKB/TrEMBL;Acc:A0A1D5YHS6])	-
TraesCS5B02G271300.1	-1.15069	48	13.4.1.2.3	.Cell cycle organisation.cytokinesis.preprophase microtubule organization.TON1-TRM-PP2A (TTP) preprophase band formation complex.catalytic component PP2A-phosphatase	catalytic component PP2A-phosphatase of TON1-TRM-PP2A (TTP) preprophase band formation complex (original description: pep chromosome:IWGSC:5B:456977613:456983381:1 gene:TraesCS5B02G271300 transcript:TraesCS5B02G271300.1 gene_biotype:protein_coding transcript_biotype:protein_coding description:Serine/threonine-protein phosphatase [Source:UniProtKB/TrEMBL;Acc:W5F7K3])	-
TraesCS2A02G261000.1	-1.39678	48	13.4.1.2.2	.Cell cycle organisation.cytokinesis.preprophase microtubule organization.TON1-TRM-PP2A (TTP) preprophase band formation complex.component TRM	component TRM of TON1-TRM-PP2A (TTP) preprophase band formation complex (original description: pep chromosome:IWGSC:2A:411086291:411093112:-1 gene:TraesCS2A02G261000 transcript:TraesCS2A02G261000.1 gene_biotype:protein_coding transcript_biotype:protein_coding)	-
TraesCS4D02G094700.2	-8.29231	96	13.2.3.2.1	.Cell cycle organisation.DNA replication.elongation.DNA polymerase delta complex.component POLD1	component POLD1 of DNA polymerase delta complex (original description: pep chromosome:IWGSC:4D:70225177:70238546:-1 gene:TraesCS4D02G094700 transcript:TraesCS4D02G094700.2 gene_biotype:protein_coding transcript_biotype:protein_coding description:DNA polymerase [Source:UniProtKB/TrEMBL;Acc:W5ES03])	-
TraesCS2B02G419300.2	1.82972	48	13.2.3.4.2.2	.Cell cycle organisation.DNA replication.elongation.DNA-tracking platform.PCNA sliding clamp loader complex.component RFC2	component RFC2 of PCNA sliding clamp loader complex (original description: pep chromosome:IWGSC:2B:600746285:600750380:-1 gene:TraesCS2B02G419300 transcript:TraesCS2B02G419300.2 gene_biotype:protein_coding transcript_biotype:protein_coding)	-
TraesCS1B02G102200.2	20.2392	48	13.2.3.5.1	.Cell cycle organisation.DNA replication.elongation.single-stranded-DNA binding RPA complex.component RPA1	component RPA1 of single-stranded-DNA binding RPA complex (original description: pep chromosome:IWGSC:1B:112202566:112210558:-1 gene:TraesCS1B02G102200 transcript:TraesCS1B02G102200.2 gene_biotype:protein_coding transcript_biotype:protein_coding description:Replication protein A subunit [Source:UniProtKB/TrEMBL;Acc:A0A341NZN7])	-
TraesCS1B02G102200.2	21.6413	96	13.2.3.5.1	.Cell cycle organisation.DNA replication.elongation.single-stranded-DNA binding RPA complex.component RPA1	component RPA1 of single-stranded-DNA binding RPA complex (original description: pep chromosome:IWGSC:1B:112202566:112210558:-1 gene:TraesCS1B02G102200 transcript:TraesCS1B02G102200.2 gene_biotype:protein_coding transcript_biotype:protein_coding description:Replication protein A subunit [Source:UniProtKB/TrEMBL;Acc:A0A341NZN7])	-
TraesCS6B02G124500.1	2.30937	48	13.2.2.4	.Cell cycle organisation.DNA replication.initiation.replicated DNA checkpoint protein (TopBP1)	cell cycle replicated DNA checkpoint protein (TopBP1) (original description: pep chromosome:IWGSC:6B:119525774:119533162:1 gene:TraesCS6B02G124500 transcript:TraesCS6B02G124500.1 gene_biotype:protein_coding transcript_biotype:protein_coding)	-
TraesCS2A02G387500.1	1.53508	96	13.2.2.4	.Cell cycle organisation.DNA replication.initiation.replicated DNA checkpoint protein (TopBP1)	cell cycle replicated DNA checkpoint protein (TopBP1) (original description: pep chromosome:IWGSC:2A:633240235:633245640:-1 gene:TraesCS2A02G387500 transcript:TraesCS2A02G387500.1 gene_biotype:protein_coding transcript_biotype:protein_coding)	-
TraesCS4B02G169100.2	1.87533	48	13.7.2.1	.Cell cycle organisation.membrane organisation.endoplasmic reticulum (ER) organisation.ER-associated protein (Reticulon)	ER-associated protein (Reticulon) (original description: pep chromosome:IWGSC:4B:369485064:369487473:1 gene:TraesCS4B02G169100 transcript:TraesCS4B02G169100.2 gene_biotype:protein_coding transcript_biotype:protein_coding description:Reticulon-like protein [Source:UniProtKB/TrEMBL;Acc:A0A1D5XN66])	-
TraesCS3B02G060400.1	-4.70557	48	13.7.2.1	.Cell cycle organisation.membrane organisation.endoplasmic reticulum (ER) organisation.ER-associated protein (Reticulon)	ER-associated protein (Reticulon) (original description: pep chromosome:IWGSC:3B:32276964:32278433:1 gene:TraesCS3B02G060400 transcript:TraesCS3B02G060400.1 gene_biotype:protein_coding transcript_biotype:protein_coding description:Reticulon-like protein [Source:UniProtKB/TrEMBL;Acc:W5CS23])	-
TraesCS3D02G050800.1	-4.94476	48	13.7.2.1	.Cell cycle organisation.membrane organisation.endoplasmic reticulum (ER) organisation.ER-associated protein (Reticulon)	ER-associated protein (Reticulon) (original description: pep chromosome:IWGSC:3D:19954316:19955901:1 gene:TraesCS3D02G050800 transcript:TraesCS3D02G050800.1 gene_biotype:protein_coding transcript_biotype:protein_coding description:Reticulon-like protein [Source:UniProtKB/TrEMBL;Acc:A0A1D5WQ94])	-
TraesCS3A02G051200.1	-4.38821	48	13.7.2.1	.Cell cycle organisation.membrane organisation.endoplasmic reticulum (ER) organisation.ER-associated protein (Reticulon)	ER-associated protein (Reticulon) (original description: pep chromosome:IWGSC:3A:27577899:27579649:1 gene:TraesCS3A02G051200 transcript:TraesCS3A02G051200.1 gene_biotype:protein_coding transcript_biotype:protein_coding description:Reticulon-like protein [Source:UniProtKB/TrEMBL;Acc:W5CLI9])	-
TraesCS5B02G314400.1	-2.60308	48	13.7.1.1	.Cell cycle organisation.membrane organisation.plasma membrane fusion.gamete membrane fusogen (HAP2)	gamete membrane fusogen (HAP2) (original description: pep chromosome:IWGSC:5B:496570431:496582306:-1 gene:TraesCS5B02G314400 transcript:TraesCS5B02G314400.1 gene_biotype:protein_coding transcript_biotype:protein_coding)	-
TraesCS1A02G243700.1	-1.58905	48	13.7.3.1	.Cell cycle organisation.membrane organisation.plastid membrane remodeling.membrane fusion protein (FZL)	membrane fusion protein (FZL) (original description: pep chromosome:IWGSC:1A:432193618:432202573:1 gene:TraesCS1A02G243700 transcript:TraesCS1A02G243700.1 gene_biotype:protein_coding transcript_biotype:protein_coding)	-
TraesCS2A02G122000.2	-1.75477	96	13.7.3.2	.Cell cycle organisation.membrane organisation.plastid membrane remodeling.membrane fusion protein (VIPP)	VIPP protein involved in plastid membrane fusion (original description: pep chromosome:IWGSC:2A:71589625:71593274:-1 gene:TraesCS2A02G122000 transcript:TraesCS2A02G122000.2 gene_biotype:protein_coding transcript_biotype:protein_coding)	-
TraesCS2D02G124700.1	-1.23233	96	13.7.3.2	.Cell cycle organisation.membrane organisation.plastid membrane remodeling.membrane fusion protein (VIPP)	VIPP protein involved in plastid membrane fusion (original description: pep chromosome:IWGSC:2D:73001869:73006420:-1 gene:TraesCS2D02G124700 transcript:TraesCS2D02G124700.1 gene_biotype:protein_coding transcript_biotype:protein_coding)	-
TraesCS1D02G314600.2	-1.58562	96	13.3.1.1.1	.Cell cycle organisation.mitosis and meiosis.chromatin condensation.condensin I/II complex.component CAP-C/SMC4	component CAP-C/SMC4 of condensin I/II complex (original description: pep chromosome:IWGSC:1D:409786591:409797605:1 gene:TraesCS1D02G314600 transcript:TraesCS1D02G314600.2 gene_biotype:protein_coding transcript_biotype:protein_coding description:Structural maintenance of chromosomes protein [Source:UniProtKB/TrEMBL;Acc:A0A341PXY2])	-
TraesCS3D02G230800.4	-9.35175	96	13.3.3.2.1	.Cell cycle organisation.mitosis and meiosis.chromosome segregation.kinetochore proteins.kinetochore assembly protein (CENP-C)	kinetochore assembly protein (CENP-C) (original description: pep chromosome:IWGSC:3D:313926061:313934632:-1 gene:TraesCS3D02G230800 transcript:TraesCS3D02G230800.4 gene_biotype:protein_coding transcript_biotype:protein_coding)	-
TraesCS1D02G104200.2	18.8744	96	13.3.3.3	.Cell cycle organisation.mitosis and meiosis.chromosome segregation.microtubule destabilizing motor protein (Kinesin-13)	microtubule destabilizing motor protein (Kinesin-13) (original description: pep chromosome:IWGSC:1D:95552992:95562050:1 gene:TraesCS1D02G104200 transcript:TraesCS1D02G104200.2 gene_biotype:protein_coding transcript_biotype:protein_coding description:Kinesin-like protein [Source:UniProtKB/TrEMBL;Acc:A0A1D5T2G0])	-
TraesCS1B02G102200.2	20.2392	48	13.3.6.4.4.1	.Cell cycle organisation.mitosis and meiosis.meiotic recombination.DNA strand exchange.RPA presynaptic filament assembly factor complex.component RPA1	component RPA1 of RPA presynaptic filament assembly factor complex (original description: pep chromosome:IWGSC:1B:112202566:112210558:-1 gene:TraesCS1B02G102200 transcript:TraesCS1B02G102200.2 gene_biotype:protein_coding transcript_biotype:protein_coding description:Replication protein A subunit [Source:UniProtKB/TrEMBL;Acc:A0A341NZN7])	-
TraesCS1B02G102200.2	21.6413	96	13.3.6.4.4.1	.Cell cycle organisation.mitosis and meiosis.meiotic recombination.DNA strand exchange.RPA presynaptic filament assembly factor complex.component RPA1	component RPA1 of RPA presynaptic filament assembly factor complex (original description: pep chromosome:IWGSC:1B:112202566:112210558:-1 gene:TraesCS1B02G102200 transcript:TraesCS1B02G102200.2 gene_biotype:protein_coding transcript_biotype:protein_coding description:Replication protein A subunit [Source:UniProtKB/TrEMBL;Acc:A0A341NZN7])	-
TraesCS5D02G359800.2	-7.94378	48	13.3.6.5.1.6	.Cell cycle organisation.mitosis and meiosis.meiotic recombination.meiotic crossover.class I interference-sensitive crossover pathway.double Holliday junction resolving protein (MLH3)	meiotic crossover double Holliday junction resolving protein (MLH3) (original description: pep chromosome:IWGSC:5D:439660189:439669829:-1 gene:TraesCS5D02G359800 transcript:TraesCS5D02G359800.2 gene_biotype:protein_coding transcript_biotype:protein_coding)	-
TraesCS2B02G266400.1	-47.263	96	13.3.6.5.2.2.2	.Cell cycle organisation.mitosis and meiosis.meiotic recombination.meiotic crossover.class II interference-insensitive crossover pathway.MUS81-independent pathway.meiotic crossover formation factor (FANCD2)	meiotic crossover formation factor (FANCD2) (original description: pep chromosome:IWGSC:2B:358759797:358774902:1 gene:TraesCS2B02G266400 transcript:TraesCS2B02G266400.1 gene_biotype:protein_coding transcript_biotype:protein_coding)	-
TraesCS5B02G110300.1	-1.39211	96	13.3.6.5.5.1	.Cell cycle organisation.mitosis and meiosis.meiotic recombination.meiotic crossover.FIGL1-FLIP meiotic crossover regulator complex.ATPase component FIGL1	ATPase component FIGL1 of FIGL1-FLIP meiotic crossover regulator complex (original description: pep chromosome:IWGSC:5B:158780600:158795148:-1 gene:TraesCS5B02G110300 transcript:TraesCS5B02G110300.1 gene_biotype:protein_coding transcript_biotype:protein_coding)	-
TraesCS2A02G275100.2	-21.6539	96	13.3.6.2.2	.Cell cycle organisation.mitosis and meiosis.meiotic recombination.meiotic double strand break initiation.accessory protein (PRD1/MEI1)	meiotic double strand break initiation accessory protein (PRD1/MEI1) (original description: pep chromosome:IWGSC:2A:451807282:451817684:1 gene:TraesCS2A02G275100 transcript:TraesCS2A02G275100.2 gene_biotype:protein_coding transcript_biotype:protein_coding)	-
TraesCS7D02G403500.1	-3.12377	48	13.3.6.2.1.2	.Cell cycle organisation.mitosis and meiosis.meiotic recombination.meiotic double strand break initiation.meiotic topoisomerase-VI complex.component b/MTOP6b	component b (MTOP6b) of meiotic topoisomerase-VI complex (original description: pep chromosome:IWGSC:7D:520414033:520419250:-1 gene:TraesCS7D02G403500 transcript:TraesCS7D02G403500.1 gene_biotype:protein_coding transcript_biotype:protein_coding)	-
TraesCS1D02G159000.1	1.41211	96	13.3.6.3.1.3	.Cell cycle organisation.mitosis and meiosis.meiotic recombination.meiotic double strand break processing.MRE11-RAD50-NBS1 (MRN) complex.component NBS1	component NBS1 of MRE11-RAD50-NBS1 (MRN) complex (original description: pep chromosome:IWGSC:1D:224392137:224396473:1 gene:TraesCS1D02G159000 transcript:TraesCS1D02G159000.1 gene_biotype:protein_coding transcript_biotype:protein_coding)	-
TraesCS7D02G233900.1	-1.13943	48	13.3.6.3.2	.Cell cycle organisation.mitosis and meiosis.meiotic recombination.meiotic double strand break processing.regulatory protein for RAD50 nuclear import (PHS1)	regulatory protein for RAD50 nuclear import (PHS1) (original description: pep chromosome:IWGSC:7D:195629626:195635061:-1 gene:TraesCS7D02G233900 transcript:TraesCS7D02G233900.1 gene_biotype:protein_coding transcript_biotype:protein_coding)	-
TraesCS1A02G171100.3	-7.38794	48	13.3.5.3.1	.Cell cycle organisation.mitosis and meiosis.sister chromatid separation.cohesin establishment.cohesin cofactor (WAPL)	cohesin cofactor (WAPL) (original description: pep chromosome:IWGSC:1A:306106802:306115293:1 gene:TraesCS1A02G171100 transcript:TraesCS1A02G171100.3 gene_biotype:protein_coding transcript_biotype:protein_coding)	-
TraesCS1B02G186200.5	-43.6764	48	13.3.5.3.1	.Cell cycle organisation.mitosis and meiosis.sister chromatid separation.cohesin establishment.cohesin cofactor (WAPL)	cohesin cofactor (WAPL) (original description: pep chromosome:IWGSC:1B:332836878:332844948:-1 gene:TraesCS1B02G186200 transcript:TraesCS1B02G186200.5 gene_biotype:protein_coding transcript_biotype:protein_coding)	-
TraesCS1D02G168800.7	-7.55789	48	13.3.5.3.1	.Cell cycle organisation.mitosis and meiosis.sister chromatid separation.cohesin establishment.cohesin cofactor (WAPL)	cohesin cofactor (WAPL) (original description: pep chromosome:IWGSC:1D:241224191:241230391:1 gene:TraesCS1D02G168800 transcript:TraesCS1D02G168800.7 gene_biotype:protein_coding transcript_biotype:protein_coding)	-
TraesCS1B02G186200.5	-47.3234	96	13.3.5.3.1	.Cell cycle organisation.mitosis and meiosis.sister chromatid separation.cohesin establishment.cohesin cofactor (WAPL)	cohesin cofactor (WAPL) (original description: pep chromosome:IWGSC:1B:332836878:332844948:-1 gene:TraesCS1B02G186200 transcript:TraesCS1B02G186200.5 gene_biotype:protein_coding transcript_biotype:protein_coding)	-
TraesCS2B02G281600.2	-23.8199	48	13.3.5.2.1	.Cell cycle organisation.mitosis and meiosis.sister chromatid separation.cohesin loading.adherin (SCC2)	adherin (SCC2) (original description: pep chromosome:IWGSC:2B:389457455:389473064:1 gene:TraesCS2B02G281600 transcript:TraesCS2B02G281600.2 gene_biotype:protein_coding transcript_biotype:protein_coding description:Sister chromatid cohesion protein [Source:UniProtKB/TrEMBL;Acc:A0A341QYD5])	-
TraesCS2D02G274000.1	-44.7688	48	13.3.5.2.2	.Cell cycle organisation.mitosis and meiosis.sister chromatid separation.cohesin loading.adherin (SCC4)	adherin (SCC4) (original description: pep chromosome:IWGSC:2D:341691972:341702376:1 gene:TraesCS2D02G274000 transcript:TraesCS2D02G274000.1 gene_biotype:protein_coding transcript_biotype:protein_coding)	-
TraesCS2D02G274000.1	-44.633	96	13.3.5.2.2	.Cell cycle organisation.mitosis and meiosis.sister chromatid separation.cohesin loading.adherin (SCC4)	adherin (SCC4) (original description: pep chromosome:IWGSC:2D:341691972:341702376:1 gene:TraesCS2D02G274000 transcript:TraesCS2D02G274000.1 gene_biotype:protein_coding transcript_biotype:protein_coding)	-
TraesCS1A02G428700.1	-30.9772	96	13.3.5.1.2	.Cell cycle organisation.mitosis and meiosis.sister chromatid separation.cohesin regulator complex.component SMC3/TTN7	component SMC3/TTN7 of cohesin regulator complex (original description: pep chromosome:IWGSC:1A:582417095:582428862:-1 gene:TraesCS1A02G428700 transcript:TraesCS1A02G428700.1 gene_biotype:protein_coding transcript_biotype:protein_coding description:Structural maintenance of chromosomes protein [Source:UniProtKB/TrEMBL;Acc:A0A341NVK9])	-
TraesCS2B02G364900.1	-8.90575	48	13.3.5.1.3	.Cell cycle organisation.mitosis and meiosis.sister chromatid separation.cohesin regulator complex.mitotic-specific Kleisin-type component SCC1	mitotic-specific Kleisin-type component SCC1 of cohesin regulator complex (original description: pep chromosome:IWGSC:2B:519024817:519031195:1 gene:TraesCS2B02G364900 transcript:TraesCS2B02G364900.1 gene_biotype:protein_coding transcript_biotype:protein_coding)	-
TraesCS3D02G391700.2	-12.099	48	13.3.5.1.3	.Cell cycle organisation.mitosis and meiosis.sister chromatid separation.cohesin regulator complex.mitotic-specific Kleisin-type component SCC1	mitotic-specific Kleisin-type component SCC1 of cohesin regulator complex (original description: pep chromosome:IWGSC:3D:506860204:506871516:1 gene:TraesCS3D02G391700 transcript:TraesCS3D02G391700.2 gene_biotype:protein_coding transcript_biotype:protein_coding)	-
TraesCS7D02G062000.1	-1.20583	48	13.3.5.5.7	.Cell cycle organisation.mitosis and meiosis.sister chromatid separation.spindle assembly checkpoint machinery.checkpoint protein (TANMEI)	TANMEI spindle assembly checkpoint protein (original description: pep chromosome:IWGSC:7D:33471797:33480306:1 gene:TraesCS7D02G062000 transcript:TraesCS7D02G062000.1 gene_biotype:protein_coding transcript_biotype:protein_coding)	-
TraesCS6B02G304100.1	-33.31	48	13.5.8.2	.Cell cycle organisation.organellar DNA replication.genome stability maintenance.DNA translocase (RecG)	DNA translocase (RecG) (original description: pep chromosome:IWGSC:6B:545198704:545212296:1 gene:TraesCS6B02G304100 transcript:TraesCS6B02G304100.1 gene_biotype:protein_coding transcript_biotype:protein_coding)	-
TraesCS5B02G379700.1	1.26671	48	13.5.8.1	.Cell cycle organisation.organellar DNA replication.genome stability maintenance.recombinase (RecA)	recombinase (RecA) (original description: pep chromosome:IWGSC:5B:557802161:557806538:-1 gene:TraesCS5B02G379700 transcript:TraesCS5B02G379700.1 gene_biotype:protein_coding transcript_biotype:protein_coding)	-
TraesCS5A02G376100.1	3.19771	48	13.5.8.1	.Cell cycle organisation.organellar DNA replication.genome stability maintenance.recombinase (RecA)	recombinase (RecA) (original description: pep chromosome:IWGSC:5A:573809356:573814140:1 gene:TraesCS5A02G376100 transcript:TraesCS5A02G376100.1 gene_biotype:protein_coding transcript_biotype:protein_coding)	-
TraesCS5D02G386100.1	2.73294	48	13.5.8.1	.Cell cycle organisation.organellar DNA replication.genome stability maintenance.recombinase (RecA)	recombinase (RecA) (original description: pep chromosome:IWGSC:5D:455811722:455816184:-1 gene:TraesCS5D02G386100 transcript:TraesCS5D02G386100.1 gene_biotype:protein_coding transcript_biotype:protein_coding)	-
TraesCS5A02G376100.1	2.04714	96	13.5.8.1	.Cell cycle organisation.organellar DNA replication.genome stability maintenance.recombinase (RecA)	recombinase (RecA) (original description: pep chromosome:IWGSC:5A:573809356:573814140:1 gene:TraesCS5A02G376100 transcript:TraesCS5A02G376100.1 gene_biotype:protein_coding transcript_biotype:protein_coding)	-
TraesCS2A02G295800.2	1.04866	48	13.6.2.4	.Cell cycle organisation.organelle division.mitochondrion and peroxisome division.mitochondrial fission factor (NETWORK/ELM1)	mitochondrial fission factor (NETWORK/ELM1) (original description: pep chromosome:IWGSC:2A:508724077:508731457:1 gene:TraesCS2A02G295800 transcript:TraesCS2A02G295800.2 gene_biotype:protein_coding transcript_biotype:protein_coding)	-
TraesCS5A02G524400.1	-1.68606	48	13.6.2.5	.Cell cycle organisation.organelle division.mitochondrion and peroxisome division.peroxisomal fission factor (PEX11)	peroxisomal fission factor (PEX11) (original description: pep chromosome:IWGSC:5A:685004226:685006607:1 gene:TraesCS5A02G524400 transcript:TraesCS5A02G524400.1 gene_biotype:protein_coding transcript_biotype:protein_coding)	-
TraesCS4B02G355100.1	-1.60446	48	13.6.2.5	.Cell cycle organisation.organelle division.mitochondrion and peroxisome division.peroxisomal fission factor (PEX11)	peroxisomal fission factor (PEX11) (original description: pep chromosome:IWGSC:4B:646193428:646195589:1 gene:TraesCS4B02G355100 transcript:TraesCS4B02G355100.1 gene_biotype:protein_coding transcript_biotype:protein_coding description:Putative PEX11-1 protein [Source:UniProtKB/TrEMBL;Acc:C6K7C6])	-
TraesCS4D02G348600.1	-1.62482	48	13.6.2.5	.Cell cycle organisation.organelle division.mitochondrion and peroxisome division.peroxisomal fission factor (PEX11)	peroxisomal fission factor (PEX11) (original description: pep chromosome:IWGSC:4D:502072761:502074897:1 gene:TraesCS4D02G348600 transcript:TraesCS4D02G348600.1 gene_biotype:protein_coding transcript_biotype:protein_coding)	-
TraesCS4B02G355100.1	-1.24849	96	13.6.2.5	.Cell cycle organisation.organelle division.mitochondrion and peroxisome division.peroxisomal fission factor (PEX11)	peroxisomal fission factor (PEX11) (original description: pep chromosome:IWGSC:4B:646193428:646195589:1 gene:TraesCS4B02G355100 transcript:TraesCS4B02G355100.1 gene_biotype:protein_coding transcript_biotype:protein_coding description:Putative PEX11-1 protein [Source:UniProtKB/TrEMBL;Acc:C6K7C6])	-
TraesCS2D02G456100.1	-1.24083	48	13.6.1.2.2	.Cell cycle organisation.organelle division.plastid division.FtsZ ring placement.MinD-interacting factor (MCD1)	MCD1 plastid division MinD-interacting factor (original description: pep chromosome:IWGSC:2D:564081531:564084562:1 gene:TraesCS2D02G456100 transcript:TraesCS2D02G456100.1 gene_biotype:protein_coding transcript_biotype:protein_coding)	-
TraesCS6B02G470900.1	-1.96399	48	13.6.1.5	.Cell cycle organisation.organelle division.plastid division.regulatory protein (GC1/SulA)	GC1/SulA plastid division regulator protein (original description: pep chromosome:IWGSC:6B:719095383:719097583:1 gene:TraesCS6B02G470900 transcript:TraesCS6B02G470900.1 gene_biotype:protein_coding transcript_biotype:protein_coding)	-
TraesCS7D02G484800.1	-1.99944	48	13.6.1.5	.Cell cycle organisation.organelle division.plastid division.regulatory protein (GC1/SulA)	GC1/SulA plastid division regulator protein (original description: pep chromosome:IWGSC:7D:595309842:595312217:-1 gene:TraesCS7D02G484800 transcript:TraesCS7D02G484800.1 gene_biotype:protein_coding transcript_biotype:protein_coding)	-
TraesCS4A02G459300.1	1.11412	48	21.7.1	.Cell wall organisation.callose.callose synthase	callose synthase (original description: pep chromosome:IWGSC:4A:724790230:724813070:-1 gene:TraesCS4A02G459300 transcript:TraesCS4A02G459300.1 gene_biotype:protein_coding transcript_biotype:protein_coding)	-
TraesCS7A02G030500.1	1.0587	48	21.7.1	.Cell wall organisation.callose.callose synthase	callose synthase (original description: pep chromosome:IWGSC:7A:12399795:12422324:1 gene:TraesCS7A02G030500 transcript:TraesCS7A02G030500.1 gene_biotype:protein_coding transcript_biotype:protein_coding)	-
TraesCS1B02G321900.1	-47.2029	96	21.5.1	.Cell wall organisation.cell wall hydroxycinnamic acids.hydroxycinnamaldehyde dehydrogenase	hydroxycinnamaldehyde dehydrogenase (original description: pep chromosome:IWGSC:1B:546272483:546277976:1 gene:TraesCS1B02G321900 transcript:TraesCS1B02G321900.1 gene_biotype:protein_coding transcript_biotype:protein_coding)	-
TraesCS5B02G233700.1	1.36298	48	21.4.1.1.5.3	.Cell wall organisation.cell wall proteins.hydroxyproline-rich glycoprotein activities.arabinogalactan-protein (AGP) activities.AGP glycosylation.AGP beta-1,3-galactosyltransferase	AGP beta-1,3-galactosyltransferase (original description: pep chromosome:IWGSC:5B:411799089:411802848:-1 gene:TraesCS5B02G233700 transcript:TraesCS5B02G233700.1 gene_biotype:protein_coding transcript_biotype:protein_coding description:Hexosyltransferase [Source:UniProtKB/TrEMBL;Acc:W5FEK1])	-
TraesCS7B02G358000.3	1.76876	48	21.4.1.1.5.3	.Cell wall organisation.cell wall proteins.hydroxyproline-rich glycoprotein activities.arabinogalactan-protein (AGP) activities.AGP glycosylation.AGP beta-1,3-galactosyltransferase	AGP beta-1,3-galactosyltransferase (original description: pep chromosome:IWGSC:7B:619612014:619614923:1 gene:TraesCS7B02G358000 transcript:TraesCS7B02G358000.3 gene_biotype:protein_coding transcript_biotype:protein_coding description:Hexosyltransferase [Source:UniProtKB/TrEMBL;Acc:A0A1D6C281])	-
TraesCS7B02G358000.3	1.39897	96	21.4.1.1.5.3	.Cell wall organisation.cell wall proteins.hydroxyproline-rich glycoprotein activities.arabinogalactan-protein (AGP) activities.AGP glycosylation.AGP beta-1,3-galactosyltransferase	AGP beta-1,3-galactosyltransferase (original description: pep chromosome:IWGSC:7B:619612014:619614923:1 gene:TraesCS7B02G358000 transcript:TraesCS7B02G358000.3 gene_biotype:protein_coding transcript_biotype:protein_coding description:Hexosyltransferase [Source:UniProtKB/TrEMBL;Acc:A0A1D6C281])	-
TraesCS5B02G460900.1	2.37756	48	21.4.1.1.5.1	.Cell wall organisation.cell wall proteins.hydroxyproline-rich glycoprotein activities.arabinogalactan-protein (AGP) activities.AGP glycosylation.AGP hydroxyproline O-galactosyltransferase	AGP hydroxyproline O-galactosyltransferase (original description: pep chromosome:IWGSC:5B:636652670:636656259:-1 gene:TraesCS5B02G460900 transcript:TraesCS5B02G460900.1 gene_biotype:protein_coding transcript_biotype:protein_coding description:Hexosyltransferase [Source:UniProtKB/TrEMBL;Acc:A0A341VMM4])	-
TraesCS1A02G066300.1	1.93007	48	21.4.1.1.5.1	.Cell wall organisation.cell wall proteins.hydroxyproline-rich glycoprotein activities.arabinogalactan-protein (AGP) activities.AGP glycosylation.AGP hydroxyproline O-galactosyltransferase	AGP hydroxyproline O-galactosyltransferase (original description: pep chromosome:IWGSC:1A:48966062:48979283:1 gene:TraesCS1A02G066300 transcript:TraesCS1A02G066300.1 gene_biotype:protein_coding transcript_biotype:protein_coding)	-
TraesCS2D02G194700.1	1.18758	48	21.4.1.3.3.2	.Cell wall organisation.cell wall proteins.hydroxyproline-rich glycoprotein activities.extensin activities.extensin glycosylation.extensin beta-1,2-arabinosyltransferase	extensin beta-1,2-arabinosyltransferase (original description: pep chromosome:IWGSC:2D:140304763:140310017:1 gene:TraesCS2D02G194700 transcript:TraesCS2D02G194700.1 gene_biotype:protein_coding transcript_biotype:protein_coding description:Glycosyltransferase [Source:UniProtKB/TrEMBL;Acc:W5C6Q9])	-
TraesCS2B02G214700.1	1.56869	48	21.4.1.3.3.2	.Cell wall organisation.cell wall proteins.hydroxyproline-rich glycoprotein activities.extensin activities.extensin glycosylation.extensin beta-1,2-arabinosyltransferase	extensin beta-1,2-arabinosyltransferase (original description: pep chromosome:IWGSC:2B:199761814:199765811:-1 gene:TraesCS2B02G214700 transcript:TraesCS2B02G214700.1 gene_biotype:protein_coding transcript_biotype:protein_coding description:Glycosyltransferase [Source:UniProtKB/TrEMBL;Acc:A0A1D5UDG1])	-
TraesCS2A02G192700.1	1.14257	48	21.4.1.3.3.2	.Cell wall organisation.cell wall proteins.hydroxyproline-rich glycoprotein activities.extensin activities.extensin glycosylation.extensin beta-1,2-arabinosyltransferase	extensin beta-1,2-arabinosyltransferase (original description: pep chromosome:IWGSC:2A:160844223:160848718:-1 gene:TraesCS2A02G192700 transcript:TraesCS2A02G192700.1 gene_biotype:protein_coding transcript_biotype:protein_coding description:Glycosyltransferase [Source:UniProtKB/TrEMBL;Acc:A0A1D5TPI0])	-
TraesCS2A02G352800.3	29.8406	96	21.1.1.1.2	.Cell wall organisation.cellulose.cellulose synthase complex (CSC).CSC components.associated endo-1,4-beta-glucanase component KOR	KOR-type cellulose synthase endo-1,4-beta-glucanase (original description: pep chromosome:IWGSC:2A:593443934:593447001:1 gene:TraesCS2A02G352800 transcript:TraesCS2A02G352800.3 gene_biotype:protein_coding transcript_biotype:protein_coding description:Endoglucanase [Source:UniProtKB/TrEMBL;Acc:A0A341Q8R4])	-
TraesCS6A02G026600.2	1.72876	48	21.1.1.4.3	.Cell wall organisation.cellulose.cellulose synthase complex (CSC).microtubule-dependent CSC insertion.regulatory protein (CMU)	regulatory protein (CMU) of microtubule-dependent CSC insertion (original description: pep chromosome:IWGSC:6A:13382681:13386524:-1 gene:TraesCS6A02G026600 transcript:TraesCS6A02G026600.2 gene_biotype:protein_coding transcript_biotype:protein_coding)	-
TraesCS6D02G030400.1	1.30553	48	21.1.1.4.3	.Cell wall organisation.cellulose.cellulose synthase complex (CSC).microtubule-dependent CSC insertion.regulatory protein (CMU)	regulatory protein (CMU) of microtubule-dependent CSC insertion (original description: pep chromosome:IWGSC:6D:11890682:11893982:-1 gene:TraesCS6D02G030400 transcript:TraesCS6D02G030400.1 gene_biotype:protein_coding transcript_biotype:protein_coding)	-
TraesCS6B02G418400.1	-1.18967	48	21.1.2.2	.Cell wall organisation.cellulose.cellulose-hemicellulose network assembly.regulatory protein (COB)	COB cellulose microfibrils and hemicellulose interaction protein (original description: pep chromosome:IWGSC:6B:690558634:690561973:-1 gene:TraesCS6B02G418400 transcript:TraesCS6B02G418400.1 gene_biotype:protein_coding transcript_biotype:protein_coding description:COBRA-like protein [Source:UniProtKB/TrEMBL;Acc:A0A1D6APB3])	-
TraesCS6D02G364400.1	-1.14725	48	21.1.2.2	.Cell wall organisation.cellulose.cellulose-hemicellulose network assembly.regulatory protein (COB)	COB cellulose microfibrils and hemicellulose interaction protein (original description: pep chromosome:IWGSC:6D:454229771:454233605:1 gene:TraesCS6D02G364400 transcript:TraesCS6D02G364400.1 gene_biotype:protein_coding transcript_biotype:protein_coding description:COBRA-like protein [Source:UniProtKB/TrEMBL;Acc:A0A1D6SB58])	-
TraesCS6A02G379800.1	-1.67195	48	21.1.2.2	.Cell wall organisation.cellulose.cellulose-hemicellulose network assembly.regulatory protein (COB)	COB cellulose microfibrils and hemicellulose interaction protein (original description: pep chromosome:IWGSC:6A:600403085:600406422:1 gene:TraesCS6A02G379800 transcript:TraesCS6A02G379800.1 gene_biotype:protein_coding transcript_biotype:protein_coding description:COBRA-like protein [Source:UniProtKB/TrEMBL;Acc:W5G6X2])	-
TraesCSu02G100500.1	5.74883	48	21.9.1.6.1	.Cell wall organisation.cutin and suberin.cuticular lipid formation.acyl-reduction pathway.acyl CoA reductase	acyl CoA reductase (original description: pep chromosome:IWGSC:Un:88818941:88825183:1 gene:TraesCSU02G100500 transcript:TraesCSU02G100500.1 gene_biotype:protein_coding transcript_biotype:protein_coding description:Fatty acyl-CoA reductase [Source:UniProtKB/TrEMBL;Acc:A0A1D6CAJ3])	-
TraesCS7B02G490600.1	7.65865	48	21.9.1.6.1	.Cell wall organisation.cutin and suberin.cuticular lipid formation.acyl-reduction pathway.acyl CoA reductase	acyl CoA reductase (original description: pep chromosome:IWGSC:7B:743858691:743866456:-1 gene:TraesCS7B02G490600 transcript:TraesCS7B02G490600.1 gene_biotype:protein_coding transcript_biotype:protein_coding description:Fatty acyl-CoA reductase [Source:UniProtKB/TrEMBL;Acc:A0A341Z5E5])	-
TraesCS1D02G393500.1	2.22044	48	21.9.1.6.2	.Cell wall organisation.cutin and suberin.cuticular lipid formation.acyl-reduction pathway.wax ester synthase and diacylglycerol acyltransferase	wax ester synthase and diacylglycerol acyltransferase (original description: pep chromosome:IWGSC:1D:462991889:462997985:1 gene:TraesCS1D02G393500 transcript:TraesCS1D02G393500.1 gene_biotype:protein_coding transcript_biotype:protein_coding)	-
TraesCS3B02G016400.1	4.25868	48	21.9.1.6.2	.Cell wall organisation.cutin and suberin.cuticular lipid formation.acyl-reduction pathway.wax ester synthase and diacylglycerol acyltransferase	wax ester synthase and diacylglycerol acyltransferase (original description: pep chromosome:IWGSC:3B:6670118:6673010:-1 gene:TraesCS3B02G016400 transcript:TraesCS3B02G016400.1 gene_biotype:protein_coding transcript_biotype:protein_coding)	-
TraesCS3A02G266800.2	4.3564	48	21.9.1.6.2	.Cell wall organisation.cutin and suberin.cuticular lipid formation.acyl-reduction pathway.wax ester synthase and diacylglycerol acyltransferase	wax ester synthase and diacylglycerol acyltransferase (original description: pep chromosome:IWGSC:3A:491454647:491459021:1 gene:TraesCS3A02G266800 transcript:TraesCS3A02G266800.2 gene_biotype:protein_coding transcript_biotype:protein_coding)	-
TraesCS3D02G267000.2	3.88469	48	21.9.1.6.2	.Cell wall organisation.cutin and suberin.cuticular lipid formation.acyl-reduction pathway.wax ester synthase and diacylglycerol acyltransferase	wax ester synthase and diacylglycerol acyltransferase (original description: pep chromosome:IWGSC:3D:370533318:370541637:1 gene:TraesCS3D02G267000 transcript:TraesCS3D02G267000.2 gene_biotype:protein_coding transcript_biotype:protein_coding)	-
TraesCS3B02G300300.1	2.43893	48	21.9.1.6.2	.Cell wall organisation.cutin and suberin.cuticular lipid formation.acyl-reduction pathway.wax ester synthase and diacylglycerol acyltransferase	wax ester synthase and diacylglycerol acyltransferase (original description: pep chromosome:IWGSC:3B:481909951:481914364:1 gene:TraesCS3B02G300300 transcript:TraesCS3B02G300300.1 gene_biotype:protein_coding transcript_biotype:protein_coding)	-
TraesCS3D02G267000.2	3.29102	96	21.9.1.6.2	.Cell wall organisation.cutin and suberin.cuticular lipid formation.acyl-reduction pathway.wax ester synthase and diacylglycerol acyltransferase	wax ester synthase and diacylglycerol acyltransferase (original description: pep chromosome:IWGSC:3D:370533318:370541637:1 gene:TraesCS3D02G267000 transcript:TraesCS3D02G267000.2 gene_biotype:protein_coding transcript_biotype:protein_coding)	-
TraesCS3B02G339300.2	-22.3801	96	21.9.1.6.2	.Cell wall organisation.cutin and suberin.cuticular lipid formation.acyl-reduction pathway.wax ester synthase and diacylglycerol acyltransferase	wax ester synthase and diacylglycerol acyltransferase (original description: pep chromosome:IWGSC:3B:545201896:545206411:-1 gene:TraesCS3B02G339300 transcript:TraesCS3B02G339300.2 gene_biotype:protein_coding transcript_biotype:protein_coding)	-
TraesCS5D02G228300.3	-3.03009	48	21.9.1.7.1.2	.Cell wall organisation.cutin and suberin.cuticular lipid formation.alkane-forming pathway.CER1-CER3 alkane-forming complex.aldehyde-generating component CER3	aldehyde-generating component CER3 of CER1-CER3 alkane-forming complex (original description: pep chromosome:IWGSC:5D:335770713:335774902:-1 gene:TraesCS5D02G228300 transcript:TraesCS5D02G228300.3 gene_biotype:protein_coding transcript_biotype:protein_coding)	-
TraesCS5B02G219400.1	-2.03753	48	21.9.1.7.1.2	.Cell wall organisation.cutin and suberin.cuticular lipid formation.alkane-forming pathway.CER1-CER3 alkane-forming complex.aldehyde-generating component CER3	aldehyde-generating component CER3 of CER1-CER3 alkane-forming complex (original description: pep chromosome:IWGSC:5B:393666737:393670928:-1 gene:TraesCS5B02G219400 transcript:TraesCS5B02G219400.1 gene_biotype:protein_coding transcript_biotype:protein_coding)	-
TraesCS5A02G220200.1	-2.47153	48	21.9.1.7.1.2	.Cell wall organisation.cutin and suberin.cuticular lipid formation.alkane-forming pathway.CER1-CER3 alkane-forming complex.aldehyde-generating component CER3	aldehyde-generating component CER3 of CER1-CER3 alkane-forming complex (original description: pep chromosome:IWGSC:5A:436888202:436892483:-1 gene:TraesCS5A02G220200 transcript:TraesCS5A02G220200.1 gene_biotype:protein_coding transcript_biotype:protein_coding)	-
TraesCS6B02G178000.1	-2.45973	96	21.9.1.7.1.2	.Cell wall organisation.cutin and suberin.cuticular lipid formation.alkane-forming pathway.CER1-CER3 alkane-forming complex.aldehyde-generating component CER3	aldehyde-generating component CER3 of CER1-CER3 alkane-forming complex (original description: pep chromosome:IWGSC:6B:196674607:196680153:1 gene:TraesCS6B02G178000 transcript:TraesCS6B02G178000.1 gene_biotype:protein_coding transcript_biotype:protein_coding)	-
TraesCS5A02G138900.1	1.01733	48	21.9.1.7.1.3	.Cell wall organisation.cutin and suberin.cuticular lipid formation.alkane-forming pathway.CER1-CER3 alkane-forming complex.component Cyt-b5	component Cyt-b5 of CER1-CER3 alkane-forming complex (original description: pep chromosome:IWGSC:5A:311124231:311126740:1 gene:TraesCS5A02G138900 transcript:TraesCS5A02G138900.1 gene_biotype:protein_coding transcript_biotype:protein_coding)	-
TraesCS6D02G222900.1	3.76695	48	21.9.1.7.1.3	.Cell wall organisation.cutin and suberin.cuticular lipid formation.alkane-forming pathway.CER1-CER3 alkane-forming complex.component Cyt-b5	component Cyt-b5 of CER1-CER3 alkane-forming complex (original description: pep chromosome:IWGSC:6D:314512689:314513346:-1 gene:TraesCS6D02G222900 transcript:TraesCS6D02G222900.1 gene_biotype:protein_coding transcript_biotype:protein_coding)	-
TraesCS6B02G284000.1	2.34847	48	21.9.1.7.1.3	.Cell wall organisation.cutin and suberin.cuticular lipid formation.alkane-forming pathway.CER1-CER3 alkane-forming complex.component Cyt-b5	component Cyt-b5 of CER1-CER3 alkane-forming complex (original description: pep chromosome:IWGSC:6B:512248717:512249369:1 gene:TraesCS6B02G284000 transcript:TraesCS6B02G284000.1 gene_biotype:protein_coding transcript_biotype:protein_coding)	-
TraesCS6D02G222900.1	4.33284	96	21.9.1.7.1.3	.Cell wall organisation.cutin and suberin.cuticular lipid formation.alkane-forming pathway.CER1-CER3 alkane-forming complex.component Cyt-b5	component Cyt-b5 of CER1-CER3 alkane-forming complex (original description: pep chromosome:IWGSC:6D:314512689:314513346:-1 gene:TraesCS6D02G222900 transcript:TraesCS6D02G222900.1 gene_biotype:protein_coding transcript_biotype:protein_coding)	-
TraesCS6B02G284000.1	2.42859	96	21.9.1.7.1.3	.Cell wall organisation.cutin and suberin.cuticular lipid formation.alkane-forming pathway.CER1-CER3 alkane-forming complex.component Cyt-b5	component Cyt-b5 of CER1-CER3 alkane-forming complex (original description: pep chromosome:IWGSC:6B:512248717:512249369:1 gene:TraesCS6B02G284000 transcript:TraesCS6B02G284000.1 gene_biotype:protein_coding transcript_biotype:protein_coding)	-
TraesCS7A02G394100.1	3.41585	48	21.2.3.1.1.1	.Cell wall organisation.hemicellulose.heteromannan.biosynthesis.mannan synthase activities.mannan synthase (CSLA)	mannan synthase (CSLA) (original description: pep chromosome:IWGSC:7A:572235408:572238827:-1 gene:TraesCS7A02G394100 transcript:TraesCS7A02G394100.1 gene_biotype:protein_coding transcript_biotype:protein_coding)	-
TraesCS7B02G296000.1	4.39745	48	21.2.3.1.1.1	.Cell wall organisation.hemicellulose.heteromannan.biosynthesis.mannan synthase activities.mannan synthase (CSLA)	mannan synthase (CSLA) (original description: pep chromosome:IWGSC:7B:532461648:532465334:-1 gene:TraesCS7B02G296000 transcript:TraesCS7B02G296000.1 gene_biotype:protein_coding transcript_biotype:protein_coding)	-
TraesCS7D02G389500.2	3.48004	48	21.2.3.1.1.1	.Cell wall organisation.hemicellulose.heteromannan.biosynthesis.mannan synthase activities.mannan synthase (CSLA)	mannan synthase (CSLA) (original description: pep chromosome:IWGSC:7D:504533907:504538623:-1 gene:TraesCS7D02G389500 transcript:TraesCS7D02G389500.2 gene_biotype:protein_coding transcript_biotype:protein_coding)	-
TraesCS7A02G189100.2	-1.97861	48	21.2.3.1.1.1	.Cell wall organisation.hemicellulose.heteromannan.biosynthesis.mannan synthase activities.mannan synthase (CSLA)	mannan synthase (CSLA) (original description: pep chromosome:IWGSC:7A:145488471:145494117:1 gene:TraesCS7A02G189100 transcript:TraesCS7A02G189100.2 gene_biotype:protein_coding transcript_biotype:protein_coding)	-
TraesCS7A02G189100.1	-6.46786	96	21.2.3.1.1.1	.Cell wall organisation.hemicellulose.heteromannan.biosynthesis.mannan synthase activities.mannan synthase (CSLA)	mannan synthase (CSLA) (original description: pep chromosome:IWGSC:7A:145488471:145494117:1 gene:TraesCS7A02G189100 transcript:TraesCS7A02G189100.1 gene_biotype:protein_coding transcript_biotype:protein_coding)	-
TraesCS7D02G190000.1	-2.73817	96	21.2.3.1.1.1	.Cell wall organisation.hemicellulose.heteromannan.biosynthesis.mannan synthase activities.mannan synthase (CSLA)	mannan synthase (CSLA) (original description: pep chromosome:IWGSC:7D:143991656:143997151:-1 gene:TraesCS7D02G190000 transcript:TraesCS7D02G190000.1 gene_biotype:protein_coding transcript_biotype:protein_coding)	-
TraesCS7D02G029700.1	1.60159	48	21.2.3.1.1.2	.Cell wall organisation.hemicellulose.heteromannan.biosynthesis.mannan synthase activities.mannan synthase (CSLD)	mannan synthase (CSLD) (original description: pep chromosome:IWGSC:7D:14880405:14885109:-1 gene:TraesCS7D02G029700 transcript:TraesCS7D02G029700.1 gene_biotype:protein_coding transcript_biotype:protein_coding)	-
TraesCS7A02G033100.1	1.34951	48	21.2.3.1.1.2	.Cell wall organisation.hemicellulose.heteromannan.biosynthesis.mannan synthase activities.mannan synthase (CSLD)	mannan synthase (CSLD) (original description: pep chromosome:IWGSC:7A:14189219:14194496:-1 gene:TraesCS7A02G033100 transcript:TraesCS7A02G033100.1 gene_biotype:protein_coding transcript_biotype:protein_coding)	-
TraesCS4B02G380300.1	1.01179	48	21.2.2.1.2.2	.Cell wall organisation.hemicellulose.xylan.biosynthesis.glucuronosyltransferase activities.glucuronoxylan glucuronosyltransferase (IRX7)	glucuronoxylan glucuronosyltransferase (IRX7) (original description: pep chromosome:IWGSC:4B:660661443:660665281:1 gene:TraesCS4B02G380300 transcript:TraesCS4B02G380300.1 gene_biotype:protein_coding transcript_biotype:protein_coding)	-
TraesCS1A02G257300.1	2.6462	48	21.2.2.1.4	.Cell wall organisation.hemicellulose.xylan.biosynthesis.xylan alpha-1,3-arabinosyltransferase	xylan alpha-1,3-arabinosyltransferase (original description: pep chromosome:IWGSC:1A:449555198:449558720:1 gene:TraesCS1A02G257300 transcript:TraesCS1A02G257300.1 gene_biotype:protein_coding transcript_biotype:protein_coding)	-
TraesCS1A02G257300.1	1.60477	96	21.2.2.1.4	.Cell wall organisation.hemicellulose.xylan.biosynthesis.xylan alpha-1,3-arabinosyltransferase	xylan alpha-1,3-arabinosyltransferase (original description: pep chromosome:IWGSC:1A:449555198:449558720:1 gene:TraesCS1A02G257300 transcript:TraesCS1A02G257300.1 gene_biotype:protein_coding transcript_biotype:protein_coding)	-
TraesCS7A02G235700.1	2.58851	48	21.2.2.1.3.4	.Cell wall organisation.hemicellulose.xylan.biosynthesis.xylosyltransferase activities.xylan beta-1,2-xylosyltransferase	xylan beta-1,2-xylosyltransferase (original description: pep chromosome:IWGSC:7A:207899899:207902463:-1 gene:TraesCS7A02G235700 transcript:TraesCS7A02G235700.1 gene_biotype:protein_coding transcript_biotype:protein_coding)	-
TraesCS5B02G298600.1	2.1566	48	21.2.2.1.3.2	.Cell wall organisation.hemicellulose.xylan.biosynthesis.xylosyltransferase activities.xylosyltransferase (IRX10)	xylosyltransferase (IRX10) (original description: pep chromosome:IWGSC:5B:481140726:481143541:1 gene:TraesCS5B02G298600 transcript:TraesCS5B02G298600.1 gene_biotype:protein_coding transcript_biotype:protein_coding)	-
TraesCS3D02G433400.2	1.43687	96	21.2.2.1.3.2	.Cell wall organisation.hemicellulose.xylan.biosynthesis.xylosyltransferase activities.xylosyltransferase (IRX10)	xylosyltransferase (IRX10) (original description: pep chromosome:IWGSC:3D:546475280:546478004:-1 gene:TraesCS3D02G433400 transcript:TraesCS3D02G433400.2 gene_biotype:protein_coding transcript_biotype:protein_coding description:GT47_2D [Source:UniProtKB/TrEMBL;Acc:A0A1D5WIA7])	-
TraesCS2D02G038900.1	1.30122	48	21.2.2.1.3.1	.Cell wall organisation.hemicellulose.xylan.biosynthesis.xylosyltransferase activities.xylosyltransferase (IRX9)	xylosyltransferase (IRX9) (original description: pep chromosome:IWGSC:2D:14267038:14270433:-1 gene:TraesCS2D02G038900 transcript:TraesCS2D02G038900.1 gene_biotype:protein_coding transcript_biotype:protein_coding description:Glycosyltransferases [Source:UniProtKB/TrEMBL;Acc:A0A1D5V0U4])	-
TraesCS2A02G122200.1	1.11908	48	21.2.2.2.4	.Cell wall organisation.hemicellulose.xylan.modification and degradation.endo-beta-1,4-xylanase	endo-beta-1,4-xylanase (original description: pep chromosome:IWGSC:2A:71619472:71625333:1 gene:TraesCS2A02G122200 transcript:TraesCS2A02G122200.1 gene_biotype:protein_coding transcript_biotype:protein_coding)	-
TraesCS2A02G122200.1	1.18156	96	21.2.2.2.4	.Cell wall organisation.hemicellulose.xylan.modification and degradation.endo-beta-1,4-xylanase	endo-beta-1,4-xylanase (original description: pep chromosome:IWGSC:2A:71619472:71625333:1 gene:TraesCS2A02G122200 transcript:TraesCS2A02G122200.1 gene_biotype:protein_coding transcript_biotype:protein_coding)	-
TraesCS1B02G238600.3	-23.0427	48	21.2.2.2.2	.Cell wall organisation.hemicellulose.xylan.modification and degradation.xylan O-acetyltransferase (XOAT)	xylan O-acetyltransferase (XOAT) (original description: pep chromosome:IWGSC:1B:426682798:426687648:-1 gene:TraesCS1B02G238600 transcript:TraesCS1B02G238600.3 gene_biotype:protein_coding transcript_biotype:protein_coding)	-
TraesCS1A02G225200.2	-23.7788	96	21.2.2.2.2	.Cell wall organisation.hemicellulose.xylan.modification and degradation.xylan O-acetyltransferase (XOAT)	xylan O-acetyltransferase (XOAT) (original description: pep chromosome:IWGSC:1A:395457903:395462389:-1 gene:TraesCS1A02G225200 transcript:TraesCS1A02G225200.2 gene_biotype:protein_coding transcript_biotype:protein_coding)	-
TraesCS3A02G299500.1	-1.28867	48	21.2.1.1.1	.Cell wall organisation.hemicellulose.xyloglucan.biosynthesis.1,4-beta-glucan synthase (CSLC)	1,4-beta-glucan synthase (CSLC) (original description: pep chromosome:IWGSC:3A:533658203:533662776:1 gene:TraesCS3A02G299500 transcript:TraesCS3A02G299500.1 gene_biotype:protein_coding transcript_biotype:protein_coding)	-
TraesCS3B02G337100.1	-1.20197	48	21.2.1.1.1	.Cell wall organisation.hemicellulose.xyloglucan.biosynthesis.1,4-beta-glucan synthase (CSLC)	1,4-beta-glucan synthase (CSLC) (original description: pep chromosome:IWGSC:3B:543466729:543471191:-1 gene:TraesCS3B02G337100 transcript:TraesCS3B02G337100.1 gene_biotype:protein_coding transcript_biotype:protein_coding)	-
TraesCS7B02G136000.1	-4.35073	48	21.6.1.4	.Cell wall organisation.lignin.monolignol biosynthesis.caffeoyl-CoA 3-O-methyltransferase (CCoA-OMT)	caffeoyl-CoA 3-O-methyltransferase (CCoA-OMT) (original description: pep chromosome:IWGSC:7B:167686223:167687956:-1 gene:TraesCS7B02G136000 transcript:TraesCS7B02G136000.1 gene_biotype:protein_coding transcript_biotype:protein_coding)	-
TraesCS4A02G442400.1	-4.35041	96	21.6.1.4	.Cell wall organisation.lignin.monolignol biosynthesis.caffeoyl-CoA 3-O-methyltransferase (CCoA-OMT)	caffeoyl-CoA 3-O-methyltransferase (CCoA-OMT) (original description: pep chromosome:IWGSC:4A:710393534:710394888:1 gene:TraesCS4A02G442400 transcript:TraesCS4A02G442400.1 gene_biotype:protein_coding transcript_biotype:protein_coding)	-
TraesCS5B02G223700.1	-2.15347	48	21.6.1.5	.Cell wall organisation.lignin.monolignol biosynthesis.cinnamoyl-CoA reductase (CCR)	cinnamoyl-CoA reductase (CCR) (original description: pep chromosome:IWGSC:5B:398346089:398350472:1 gene:TraesCS5B02G223700 transcript:TraesCS5B02G223700.1 gene_biotype:protein_coding transcript_biotype:protein_coding)	-
TraesCS5A02G225100.3	-2.46284	48	21.6.1.5	.Cell wall organisation.lignin.monolignol biosynthesis.cinnamoyl-CoA reductase (CCR)	cinnamoyl-CoA reductase (CCR) (original description: pep chromosome:IWGSC:5A:440261863:440265903:1 gene:TraesCS5A02G225100 transcript:TraesCS5A02G225100.3 gene_biotype:protein_coding transcript_biotype:protein_coding)	-
TraesCS5D02G232400.1	-2.60028	48	21.6.1.5	.Cell wall organisation.lignin.monolignol biosynthesis.cinnamoyl-CoA reductase (CCR)	cinnamoyl-CoA reductase (CCR) (original description: pep chromosome:IWGSC:5D:339352408:339356153:1 gene:TraesCS5D02G232400 transcript:TraesCS5D02G232400.1 gene_biotype:protein_coding transcript_biotype:protein_coding)	-
TraesCS6D02G136600.3	-2.39804	96	21.6.1.5	.Cell wall organisation.lignin.monolignol biosynthesis.cinnamoyl-CoA reductase (CCR)	cinnamoyl-CoA reductase (CCR) (original description: pep chromosome:IWGSC:6D:104986486:104988481:-1 gene:TraesCS6D02G136600 transcript:TraesCS6D02G136600.3 gene_biotype:protein_coding transcript_biotype:protein_coding)	-
TraesCS2B02G374600.1	1.48946	48	21.6.1.1	.Cell wall organisation.lignin.monolignol biosynthesis.hydroxycinnamoyl-CoA:quinate/shikimate O-hydroxycinnamoyltransferase (HCT)	hydroxycinnamoyl-CoA:quinate/shikimate O-hydroxycinnamoyltransferase (HCT) (original description: pep chromosome:IWGSC:2B:534707315:534712823:1 gene:TraesCS2B02G374600 transcript:TraesCS2B02G374600.1 gene_biotype:protein_coding transcript_biotype:protein_coding)	-
TraesCS2A02G354500.1	2.21521	48	21.6.1.1	.Cell wall organisation.lignin.monolignol biosynthesis.hydroxycinnamoyl-CoA:quinate/shikimate O-hydroxycinnamoyltransferase (HCT)	hydroxycinnamoyl-CoA:quinate/shikimate O-hydroxycinnamoyltransferase (HCT) (original description: pep chromosome:IWGSC:2A:595341154:595345526:-1 gene:TraesCS2A02G354500 transcript:TraesCS2A02G354500.1 gene_biotype:protein_coding transcript_biotype:protein_coding)	-
TraesCS6A02G232200.1	2.87481	48	21.6.1.1	.Cell wall organisation.lignin.monolignol biosynthesis.hydroxycinnamoyl-CoA:quinate/shikimate O-hydroxycinnamoyltransferase (HCT)	hydroxycinnamoyl-CoA:quinate/shikimate O-hydroxycinnamoyltransferase (HCT) (original description: pep chromosome:IWGSC:6A:439295172:439299971:-1 gene:TraesCS6A02G232200 transcript:TraesCS6A02G232200.1 gene_biotype:protein_coding transcript_biotype:protein_coding)	-
TraesCS2D02G354300.1	1.21676	48	21.6.1.1	.Cell wall organisation.lignin.monolignol biosynthesis.hydroxycinnamoyl-CoA:quinate/shikimate O-hydroxycinnamoyltransferase (HCT)	hydroxycinnamoyl-CoA:quinate/shikimate O-hydroxycinnamoyltransferase (HCT) (original description: pep chromosome:IWGSC:2D:454964627:454970485:1 gene:TraesCS2D02G354300 transcript:TraesCS2D02G354300.1 gene_biotype:protein_coding transcript_biotype:protein_coding)	-
TraesCS6B02G249400.1	2.47435	48	21.6.1.1	.Cell wall organisation.lignin.monolignol biosynthesis.hydroxycinnamoyl-CoA:quinate/shikimate O-hydroxycinnamoyltransferase (HCT)	hydroxycinnamoyl-CoA:quinate/shikimate O-hydroxycinnamoyltransferase (HCT) (original description: pep chromosome:IWGSC:6B:447658092:447662920:1 gene:TraesCS6B02G249400 transcript:TraesCS6B02G249400.1 gene_biotype:protein_coding transcript_biotype:protein_coding)	-
TraesCS6D02G203000.1	2.27996	48	21.6.1.1	.Cell wall organisation.lignin.monolignol biosynthesis.hydroxycinnamoyl-CoA:quinate/shikimate O-hydroxycinnamoyltransferase (HCT)	hydroxycinnamoyl-CoA:quinate/shikimate O-hydroxycinnamoyltransferase (HCT) (original description: pep chromosome:IWGSC:6D:286780794:286786702:1 gene:TraesCS6D02G203000 transcript:TraesCS6D02G203000.1 gene_biotype:protein_coding transcript_biotype:protein_coding)	-
TraesCS1B02G098800.1	3.43438	96	21.6.2.1	.Cell wall organisation.lignin.monolignol conjugation and polymerization.p-coumaroyl-CoA:monolignol transferase (PMT)	p-coumaroyl-CoA:monolignol transferase (PMT) (original description: pep chromosome:IWGSC:1B:105686922:105697738:1 gene:TraesCS1B02G098800 transcript:TraesCS1B02G098800.1 gene_biotype:protein_coding transcript_biotype:protein_coding)	-
TraesCS2A02G038400.1	-1.56515	48	21.6.3.2	.Cell wall organisation.lignin.monolignol glycosylation and deglycosylation.coniferin beta-glucosidase	coniferin beta-glucosidase (original description: pep chromosome:IWGSC:2A:16083640:16088791:1 gene:TraesCS2A02G038400 transcript:TraesCS2A02G038400.1 gene_biotype:protein_coding transcript_biotype:protein_coding)	-
TraesCS2D02G381000.1	-2.33581	48	21.6.3.2	.Cell wall organisation.lignin.monolignol glycosylation and deglycosylation.coniferin beta-glucosidase	coniferin beta-glucosidase (original description: pep chromosome:IWGSC:2D:484976738:484981070:1 gene:TraesCS2D02G381000 transcript:TraesCS2D02G381000.1 gene_biotype:protein_coding transcript_biotype:protein_coding)	-
TraesCS2A02G038400.2	-1.58701	96	21.6.3.2	.Cell wall organisation.lignin.monolignol glycosylation and deglycosylation.coniferin beta-glucosidase	coniferin beta-glucosidase (original description: pep chromosome:IWGSC:2A:16083640:16090329:1 gene:TraesCS2A02G038400 transcript:TraesCS2A02G038400.2 gene_biotype:protein_coding transcript_biotype:protein_coding)	-
TraesCS1A02G182100.1	1.4589	48	21.3.1.2.1	.Cell wall organisation.pectin.homogalacturonan.modification and degradation.pectin methylesterase	pectin methylesterase (original description: pep chromosome:IWGSC:1A:328713963:328716840:1 gene:TraesCS1A02G182100 transcript:TraesCS1A02G182100.1 gene_biotype:protein_coding transcript_biotype:protein_coding)	-
TraesCS1B02G198900.1	2.45067	96	21.3.1.2.1	.Cell wall organisation.pectin.homogalacturonan.modification and degradation.pectin methylesterase	pectin methylesterase (original description: pep chromosome:IWGSC:1B:357010463:357016690:-1 gene:TraesCS1B02G198900 transcript:TraesCS1B02G198900.1 gene_biotype:protein_coding transcript_biotype:protein_coding)	-
TraesCS3A02G325500.1	-1.67295	48	21.3.1.2.1	.Cell wall organisation.pectin.homogalacturonan.modification and degradation.pectin methylesterase	pectin methylesterase (original description: pep chromosome:IWGSC:3A:570670373:570673377:1 gene:TraesCS3A02G325500 transcript:TraesCS3A02G325500.1 gene_biotype:protein_coding transcript_biotype:protein_coding description:Pectinesterase [Source:UniProtKB/TrEMBL;Acc:A0A1D5VDG4])	-
TraesCS5B02G412900.1	-1.74454	48	21.3.5.4	.Cell wall organisation.pectin.modification and degradation.pectin acetylesterase	pectin acetylesterase (original description: pep chromosome:IWGSC:5B:587793069:587795936:1 gene:TraesCS5B02G412900 transcript:TraesCS5B02G412900.1 gene_biotype:protein_coding transcript_biotype:protein_coding description:Pectin acetylesterase [Source:UniProtKB/TrEMBL;Acc:W5F9D9])	-
TraesCS5A02G408000.1	-2.23827	48	21.3.5.4	.Cell wall organisation.pectin.modification and degradation.pectin acetylesterase	pectin acetylesterase (original description: pep chromosome:IWGSC:5A:598525965:598529586:1 gene:TraesCS5A02G408000 transcript:TraesCS5A02G408000.1 gene_biotype:protein_coding transcript_biotype:protein_coding description:Pectin acetylesterase [Source:UniProtKB/TrEMBL;Acc:A0A341V0I1])	-
TraesCS5D02G417900.1	-4.55143	48	21.3.5.4	.Cell wall organisation.pectin.modification and degradation.pectin acetylesterase	pectin acetylesterase (original description: pep chromosome:IWGSC:5D:480036896:480039410:1 gene:TraesCS5D02G417900 transcript:TraesCS5D02G417900.1 gene_biotype:protein_coding transcript_biotype:protein_coding description:Pectin acetylesterase [Source:UniProtKB/TrEMBL;Acc:A0A341WGB5])	-
TraesCS3A02G533300.2	-6.2657	48	21.3.5.4	.Cell wall organisation.pectin.modification and degradation.pectin acetylesterase	pectin acetylesterase (original description: pep chromosome:IWGSC:3A:746086922:746090792:-1 gene:TraesCS3A02G533300 transcript:TraesCS3A02G533300.2 gene_biotype:protein_coding transcript_biotype:protein_coding description:Pectin acetylesterase [Source:UniProtKB/TrEMBL;Acc:W5CAE4])	-
TraesCS5A02G251600.3	-1.13122	48	21.3.2.1.1	.Cell wall organisation.pectin.rhamnogalacturonan I.biosynthesis.rhamnosyltransferase	rhamnosyltransferase (original description: pep chromosome:IWGSC:5A:467381310:467384748:-1 gene:TraesCS5A02G251600 transcript:TraesCS5A02G251600.3 gene_biotype:protein_coding transcript_biotype:protein_coding)	-
TraesCS4A02G052200.1	-2.29826	48	21.3.2.2.3.2	.Cell wall organisation.pectin.rhamnogalacturonan I.modification and degradation.alpha-L-arabinofuranosidase activities.bifunctional alpha-L-arabinofuranosidase and beta-D-xylosidase (BXL)	bifunctional alpha-L-arabinofuranosidase and beta-D-xylosidase (BXL) (original description: pep chromosome:IWGSC:4A:43231337:43235893:-1 gene:TraesCS4A02G052200 transcript:TraesCS4A02G052200.1 gene_biotype:protein_coding transcript_biotype:protein_coding)	-
TraesCS5A02G330900.1	-1.89202	48	21.3.2.2.2	.Cell wall organisation.pectin.rhamnogalacturonan I.modification and degradation.beta-galactosidase (BGAL)	beta-galactosidase (BGAL) (original description: pep chromosome:IWGSC:5A:540280771:540286260:1 gene:TraesCS5A02G330900 transcript:TraesCS5A02G330900.1 gene_biotype:protein_coding transcript_biotype:protein_coding)	-
TraesCS1D02G363700.2	-32.0448	48	21.3.2.2.2	.Cell wall organisation.pectin.rhamnogalacturonan I.modification and degradation.beta-galactosidase (BGAL)	beta-galactosidase (BGAL) (original description: pep chromosome:IWGSC:1D:445189997:445197849:-1 gene:TraesCS1D02G363700 transcript:TraesCS1D02G363700.2 gene_biotype:protein_coding transcript_biotype:protein_coding description:Beta-galactosidase [Source:UniProtKB/TrEMBL;Acc:A0A1D5SZZ0])	-
TraesCS5B02G331300.1	-2.28631	48	21.3.2.2.2	.Cell wall organisation.pectin.rhamnogalacturonan I.modification and degradation.beta-galactosidase (BGAL)	beta-galactosidase (BGAL) (original description: pep chromosome:IWGSC:5B:515574447:515579746:1 gene:TraesCS5B02G331300 transcript:TraesCS5B02G331300.1 gene_biotype:protein_coding transcript_biotype:protein_coding)	-
TraesCS4A02G083700.2	-22.0035	96	21.3.2.2.2	.Cell wall organisation.pectin.rhamnogalacturonan I.modification and degradation.beta-galactosidase (BGAL)	beta-galactosidase (BGAL) (original description: pep chromosome:IWGSC:4A:88012136:88018257:-1 gene:TraesCS4A02G083700 transcript:TraesCS4A02G083700.2 gene_biotype:protein_coding transcript_biotype:protein_coding description:Beta-galactosidase [Source:UniProtKB/TrEMBL;Acc:W5DZH8])	-
TraesCS1D02G047300.1	-2.06348	48	21.3.2.2.1	.Cell wall organisation.pectin.rhamnogalacturonan I.modification and degradation.rhamnogalacturonan-I O-acetyltransferase (TBL)	rhamnogalacturonan-I O-acetyltransferase (TBL) (original description: pep chromosome:IWGSC:1D:27575704:27579707:-1 gene:TraesCS1D02G047300 transcript:TraesCS1D02G047300.1 gene_biotype:protein_coding transcript_biotype:protein_coding)	-
TraesCS1D02G047200.1	-1.86712	48	21.3.2.2.1	.Cell wall organisation.pectin.rhamnogalacturonan I.modification and degradation.rhamnogalacturonan-I O-acetyltransferase (TBL)	rhamnogalacturonan-I O-acetyltransferase (TBL) (original description: pep chromosome:IWGSC:1D:27539857:27556168:-1 gene:TraesCS1D02G047200 transcript:TraesCS1D02G047200.1 gene_biotype:protein_coding transcript_biotype:protein_coding)	-
TraesCS1B02G059900.1	-2.99179	48	21.3.2.2.1	.Cell wall organisation.pectin.rhamnogalacturonan I.modification and degradation.rhamnogalacturonan-I O-acetyltransferase (TBL)	rhamnogalacturonan-I O-acetyltransferase (TBL) (original description: pep chromosome:IWGSC:1B:43042800:43047978:-1 gene:TraesCS1B02G059900 transcript:TraesCS1B02G059900.1 gene_biotype:protein_coding transcript_biotype:protein_coding)	-
TraesCS1A02G046400.1	-1.69464	48	21.3.2.2.1	.Cell wall organisation.pectin.rhamnogalacturonan I.modification and degradation.rhamnogalacturonan-I O-acetyltransferase (TBL)	rhamnogalacturonan-I O-acetyltransferase (TBL) (original description: pep chromosome:IWGSC:1A:28360781:28364801:-1 gene:TraesCS1A02G046400 transcript:TraesCS1A02G046400.1 gene_biotype:protein_coding transcript_biotype:protein_coding)	-
TraesCS7D02G377400.1	-2.08865	48	2.1.1.2	.Cellular respiration.glycolysis.cytosolic glycolysis.aldolase	aldolase (original description: pep chromosome:IWGSC:7D:488782547:488784232:1 gene:TraesCS7D02G377400 transcript:TraesCS7D02G377400.1 gene_biotype:protein_coding transcript_biotype:protein_coding description:Fructose-bisphosphate aldolase [Source:UniProtKB/TrEMBL;Acc:W5HZ47])	-
TraesCS7A02G381100.1	-1.85979	48	2.1.1.2	.Cellular respiration.glycolysis.cytosolic glycolysis.aldolase	aldolase (original description: pep chromosome:IWGSC:7A:556159299:556161155:1 gene:TraesCS7A02G381100 transcript:TraesCS7A02G381100.1 gene_biotype:protein_coding transcript_biotype:protein_coding)	-
TraesCS2D02G197300.1	-2.03109	48	2.1.1.4.2	.Cellular respiration.glycolysis.cytosolic glycolysis.glyceraldehyde 3-phosphate dehydrogenase activities.NADP-dependent glyceraldehyde 3-phosphate dehydrogenase	NADP-dependent glyceraldehyde 3-phosphate dehydrogenase (original description: pep chromosome:IWGSC:2D:144441715:144445480:1 gene:TraesCS2D02G197300 transcript:TraesCS2D02G197300.1 gene_biotype:protein_coding transcript_biotype:protein_coding)	-
TraesCS2B02G216400.1	-1.93834	48	2.1.1.4.2	.Cellular respiration.glycolysis.cytosolic glycolysis.glyceraldehyde 3-phosphate dehydrogenase activities.NADP-dependent glyceraldehyde 3-phosphate dehydrogenase	NADP-dependent glyceraldehyde 3-phosphate dehydrogenase (original description: pep chromosome:IWGSC:2B:202482106:202485783:1 gene:TraesCS2B02G216400 transcript:TraesCS2B02G216400.1 gene_biotype:protein_coding transcript_biotype:protein_coding)	-
TraesCS2A02G190700.1	-1.94667	48	2.1.1.4.2	.Cellular respiration.glycolysis.cytosolic glycolysis.glyceraldehyde 3-phosphate dehydrogenase activities.NADP-dependent glyceraldehyde 3-phosphate dehydrogenase	NADP-dependent glyceraldehyde 3-phosphate dehydrogenase (original description: pep chromosome:IWGSC:2A:157468378:157472460:-1 gene:TraesCS2A02G190700 transcript:TraesCS2A02G190700.1 gene_biotype:protein_coding transcript_biotype:protein_coding)	-
TraesCS2D02G197300.1	-1.9658	96	2.1.1.4.2	.Cellular respiration.glycolysis.cytosolic glycolysis.glyceraldehyde 3-phosphate dehydrogenase activities.NADP-dependent glyceraldehyde 3-phosphate dehydrogenase	NADP-dependent glyceraldehyde 3-phosphate dehydrogenase (original description: pep chromosome:IWGSC:2D:144441715:144445480:1 gene:TraesCS2D02G197300 transcript:TraesCS2D02G197300.1 gene_biotype:protein_coding transcript_biotype:protein_coding)	-
TraesCS2B02G216400.1	-2.06785	96	2.1.1.4.2	.Cellular respiration.glycolysis.cytosolic glycolysis.glyceraldehyde 3-phosphate dehydrogenase activities.NADP-dependent glyceraldehyde 3-phosphate dehydrogenase	NADP-dependent glyceraldehyde 3-phosphate dehydrogenase (original description: pep chromosome:IWGSC:2B:202482106:202485783:1 gene:TraesCS2B02G216400 transcript:TraesCS2B02G216400.1 gene_biotype:protein_coding transcript_biotype:protein_coding)	-
TraesCS2A02G190700.1	-2.04596	96	2.1.1.4.2	.Cellular respiration.glycolysis.cytosolic glycolysis.glyceraldehyde 3-phosphate dehydrogenase activities.NADP-dependent glyceraldehyde 3-phosphate dehydrogenase	NADP-dependent glyceraldehyde 3-phosphate dehydrogenase (original description: pep chromosome:IWGSC:2A:157468378:157472460:-1 gene:TraesCS2A02G190700 transcript:TraesCS2A02G190700.1 gene_biotype:protein_coding transcript_biotype:protein_coding)	-
TraesCS3B02G311900.3	-8.75939	48	2.1.1.1.1	.Cellular respiration.glycolysis.cytosolic glycolysis.phosphofructokinase activities.ATP-dependent phosphofructokinase	ATP-dependent phosphofructokinase (original description: pep chromosome:IWGSC:3B:501122724:501128931:1 gene:TraesCS3B02G311900 transcript:TraesCS3B02G311900.3 gene_biotype:protein_coding transcript_biotype:protein_coding description:ATP-dependent 6-phosphofructokinase [Source:UniProtKB/TrEMBL;Acc:A0A1D5VNY2])	-
TraesCS1B02G357000.1	-1.74939	96	2.1.1.1.1	.Cellular respiration.glycolysis.cytosolic glycolysis.phosphofructokinase activities.ATP-dependent phosphofructokinase	ATP-dependent phosphofructokinase (original description: pep chromosome:IWGSC:1B:586297635:586303171:1 gene:TraesCS1B02G357000 transcript:TraesCS1B02G357000.1 gene_biotype:protein_coding transcript_biotype:protein_coding description:ATP-dependent 6-phosphofructokinase [Source:UniProtKB/TrEMBL;Acc:A0A1D5SEJ3])	-
TraesCS1D02G313800.2	-1.80047	48	2.1.1.5	.Cellular respiration.glycolysis.cytosolic glycolysis.phosphoglycerate kinase	phosphoglycerate kinase (original description: pep chromosome:IWGSC:1D:409048850:409052150:-1 gene:TraesCS1D02G313800 transcript:TraesCS1D02G313800.2 gene_biotype:protein_coding transcript_biotype:protein_coding description:Phosphoglycerate kinase [Source:UniProtKB/TrEMBL;Acc:A0A341PXW7])	-
TraesCS1A02G313300.2	-7.3031	48	2.1.1.5	.Cellular respiration.glycolysis.cytosolic glycolysis.phosphoglycerate kinase	phosphoglycerate kinase (original description: pep chromosome:IWGSC:1A:505271480:505273532:-1 gene:TraesCS1A02G313300 transcript:TraesCS1A02G313300.2 gene_biotype:protein_coding transcript_biotype:protein_coding description:Phosphoglycerate kinase [Source:UniProtKB/TrEMBL;Acc:A0A341NQQ5])	-
TraesCS1D02G085900.1	1.37175	48	2.1.1.6	.Cellular respiration.glycolysis.cytosolic glycolysis.phosphoglycerate mutase	phosphoglycerate mutase (original description: pep chromosome:IWGSC:1D:70337037:70347549:1 gene:TraesCS1D02G085900 transcript:TraesCS1D02G085900.1 gene_biotype:protein_coding transcript_biotype:protein_coding)	-
TraesCS5B02G520300.1	-2.1585	48	2.1.1.6	.Cellular respiration.glycolysis.cytosolic glycolysis.phosphoglycerate mutase	phosphoglycerate mutase (original description: pep chromosome:IWGSC:5B:682550311:682551702:-1 gene:TraesCS5B02G520300 transcript:TraesCS5B02G520300.1 gene_biotype:protein_coding transcript_biotype:protein_coding)	-
TraesCS2D02G249400.1	-18.6664	48	2.1.2.4	.Cellular respiration.glycolysis.methylglyoxal degradation.D-lactate dehydrogenase	D-lactate dehydrogenase (original description: pep chromosome:IWGSC:2D:295788837:295806920:1 gene:TraesCS2D02G249400 transcript:TraesCS2D02G249400.1 gene_biotype:protein_coding transcript_biotype:protein_coding)	-
TraesCS2D02G549100.1	-1.3558	48	2.1.2.3	.Cellular respiration.glycolysis.methylglyoxal degradation.glutathione-independent glyoxalase (GLY-III)	glutathione-independent glyoxalase (GLY-III) (original description: pep chromosome:IWGSC:2D:624555862:624559920:1 gene:TraesCS2D02G549100 transcript:TraesCS2D02G549100.1 gene_biotype:protein_coding transcript_biotype:protein_coding)	-
TraesCS5B02G303100.1	-1.05993	96	2.1.2.2	.Cellular respiration.glycolysis.methylglyoxal degradation.hydroxy-acyl-glutathione hydrolase (GLX2)	hydroxy-acyl-glutathione hydrolase (GLX2) (original description: pep chromosome:IWGSC:5B:487597910:487603206:-1 gene:TraesCS5B02G303100 transcript:TraesCS5B02G303100.1 gene_biotype:protein_coding transcript_biotype:protein_coding)	-
TraesCS5B02G464100.2	-44.4476	48	2.1.2.1	.Cellular respiration.glycolysis.methylglyoxal degradation.lactoyl-glutathione lyase (GLX1)	lactoyl-glutathione lyase (GLX1) (original description: pep chromosome:IWGSC:5B:639092590:639094462:1 gene:TraesCS5B02G464100 transcript:TraesCS5B02G464100.2 gene_biotype:protein_coding transcript_biotype:protein_coding)	-
TraesCS2B02G459300.1	3.32077	48	2.4.2.2	.Cellular respiration.oxidative phosphorylation.alternative NAD(P)H dehydrogenase activities.alternative oxidase (AOx)	alternative oxidase (AOx) (original description: pep chromosome:IWGSC:2B:653745832:653748302:1 gene:TraesCS2B02G459300 transcript:TraesCS2B02G459300.1 gene_biotype:protein_coding transcript_biotype:protein_coding description:Ubiquinol oxidase [Source:UniProtKB/TrEMBL;Acc:A0A341QYM7])	-
TraesCS2D02G436700.1	2.15823	48	2.4.2.2	.Cellular respiration.oxidative phosphorylation.alternative NAD(P)H dehydrogenase activities.alternative oxidase (AOx)	alternative oxidase (AOx) (original description: pep chromosome:IWGSC:2D:547250088:547252506:1 gene:TraesCS2D02G436700 transcript:TraesCS2D02G436700.1 gene_biotype:protein_coding transcript_biotype:protein_coding description:Ubiquinol oxidase [Source:UniProtKB/TrEMBL;Acc:A0A1D5ULZ5])	-
TraesCS6A02G269100.1	-1.253	48	2.4.2.2	.Cellular respiration.oxidative phosphorylation.alternative NAD(P)H dehydrogenase activities.alternative oxidase (AOx)	alternative oxidase (AOx) (original description: pep chromosome:IWGSC:6A:495463848:495465714:-1 gene:TraesCS6A02G269100 transcript:TraesCS6A02G269100.1 gene_biotype:protein_coding transcript_biotype:protein_coding description:Ubiquinol oxidase [Source:UniProtKB/TrEMBL;Acc:A0A1D6A6H8])	-
TraesCS3A02G349900.1	-2.13849	48	2.4.2.1.1	.Cellular respiration.oxidative phosphorylation.alternative NAD(P)H dehydrogenase activities.type-II NAD(P)H dehydrogenase activities.NAD(P)H dehydrogenase (NDA)	NAD(P)H dehydrogenase (NDA) (original description: pep chromosome:IWGSC:3A:598560037:598563793:1 gene:TraesCS3A02G349900 transcript:TraesCS3A02G349900.1 gene_biotype:protein_coding transcript_biotype:protein_coding)	-
TraesCS3B02G382500.1	-1.32839	48	2.4.2.1.1	.Cellular respiration.oxidative phosphorylation.alternative NAD(P)H dehydrogenase activities.type-II NAD(P)H dehydrogenase activities.NAD(P)H dehydrogenase (NDA)	NAD(P)H dehydrogenase (NDA) (original description: pep chromosome:IWGSC:3B:602360569:602364301:1 gene:TraesCS3B02G382500 transcript:TraesCS3B02G382500.1 gene_biotype:protein_coding transcript_biotype:protein_coding)	-
TraesCS3A02G349900.1	-1.64176	96	2.4.2.1.1	.Cellular respiration.oxidative phosphorylation.alternative NAD(P)H dehydrogenase activities.type-II NAD(P)H dehydrogenase activities.NAD(P)H dehydrogenase (NDA)	NAD(P)H dehydrogenase (NDA) (original description: pep chromosome:IWGSC:3A:598560037:598563793:1 gene:TraesCS3A02G349900 transcript:TraesCS3A02G349900.1 gene_biotype:protein_coding transcript_biotype:protein_coding)	-
TraesCS7B02G348600.1	44.3591	48	2.4.2.1.2	.Cellular respiration.oxidative phosphorylation.alternative NAD(P)H dehydrogenase activities.type-II NAD(P)H dehydrogenase activities.NAD(P)H dehydrogenase (NDB)	NAD(P)H dehydrogenase (NDB) (original description: pep chromosome:IWGSC:7B:605446088:605451560:1 gene:TraesCS7B02G348600 transcript:TraesCS7B02G348600.1 gene_biotype:protein_coding transcript_biotype:protein_coding)	-
TraesCS6D02G264300.1	-1.09739	48	2.4.6.3.2	.Cellular respiration.oxidative phosphorylation.ATP synthase complex.assembly.chaperone (ATP11)	ATP11 chaperone involved in ATP synthase assembly (original description: pep chromosome:IWGSC:6D:372944879:372948542:1 gene:TraesCS6D02G264300 transcript:TraesCS6D02G264300.1 gene_biotype:protein_coding transcript_biotype:protein_coding)	-
TraesCS6B02G311900.1	-2.28311	96	2.4.6.3.2	.Cellular respiration.oxidative phosphorylation.ATP synthase complex.assembly.chaperone (ATP11)	ATP11 chaperone involved in ATP synthase assembly (original description: pep chromosome:IWGSC:6B:558926322:558930191:-1 gene:TraesCS6B02G311900 transcript:TraesCS6B02G311900.1 gene_biotype:protein_coding transcript_biotype:protein_coding)	-
TraesCS6A02G275200.2	1.24651	48	2.4.6.2.4	.Cellular respiration.oxidative phosphorylation.ATP synthase complex.peripheral MF1 subcomplex.subunit delta/OSCP	subunit delta/OSCP of ATP synthase peripheral MF1 subcomplex (original description: pep chromosome:IWGSC:6A:501802189:501805376:-1 gene:TraesCS6A02G275200 transcript:TraesCS6A02G275200.2 gene_biotype:protein_coding transcript_biotype:protein_coding)	-
TraesCS6A02G275200.1	-21.5408	96	2.4.6.2.4	.Cellular respiration.oxidative phosphorylation.ATP synthase complex.peripheral MF1 subcomplex.subunit delta/OSCP	subunit delta/OSCP of ATP synthase peripheral MF1 subcomplex (original description: pep chromosome:IWGSC:6A:501802189:501805376:-1 gene:TraesCS6A02G275200 transcript:TraesCS6A02G275200.1 gene_biotype:protein_coding transcript_biotype:protein_coding)	-
TraesCS6B02G302700.1	-23.1579	96	2.4.6.2.4	.Cellular respiration.oxidative phosphorylation.ATP synthase complex.peripheral MF1 subcomplex.subunit delta/OSCP	subunit delta/OSCP of ATP synthase peripheral MF1 subcomplex (original description: pep chromosome:IWGSC:6B:542232515:542235944:-1 gene:TraesCS6B02G302700 transcript:TraesCS6B02G302700.1 gene_biotype:protein_coding transcript_biotype:protein_coding)	-
TraesCS4D02G051000.2	-1.40226	96	2.4.5.2.1	.Cellular respiration.oxidative phosphorylation.cytochrome c oxidase complex.accessory assembly components.component COX11	component COX11 of cytochrome c oxidase assembly (original description: pep chromosome:IWGSC:4D:26923897:26929272:-1 gene:TraesCS4D02G051000 transcript:TraesCS4D02G051000.2 gene_biotype:protein_coding transcript_biotype:protein_coding)	-
TraesCS3D02G451000.1	-1.62428	96	2.4.3.2	.Cellular respiration.oxidative phosphorylation.cytochrome c reductase complex.component cytochrome c1	cytochrome c1 component of cytochrome c reductase complex (original description: pep chromosome:IWGSC:3D:559115069:559118771:1 gene:TraesCS3D02G451000 transcript:TraesCS3D02G451000.1 gene_biotype:protein_coding transcript_biotype:protein_coding)	-
TraesCS3B02G126300.5	-37.3174	48	2.4.3.3.1	.Cellular respiration.oxidative phosphorylation.cytochrome c reductase complex.peptidase component MPP heterodimer.subunit alpha	subunit alpha of cytochrome c reductase MPP-type peptidase subcomplex (original description: pep chromosome:IWGSC:3B:102752114:102757823:1 gene:TraesCS3B02G126300 transcript:TraesCS3B02G126300.5 gene_biotype:protein_coding transcript_biotype:protein_coding)	-
TraesCS3D02G109500.1	-49.7888	96	2.4.3.3.1	.Cellular respiration.oxidative phosphorylation.cytochrome c reductase complex.peptidase component MPP heterodimer.subunit alpha	subunit alpha of cytochrome c reductase MPP-type peptidase subcomplex (original description: pep chromosome:IWGSC:3D:63354161:63359160:1 gene:TraesCS3D02G109500 transcript:TraesCS3D02G109500.1 gene_biotype:protein_coding transcript_biotype:protein_coding)	-
TraesCS3A02G107500.2	-24.3843	96	2.4.3.3.1	.Cellular respiration.oxidative phosphorylation.cytochrome c reductase complex.peptidase component MPP heterodimer.subunit alpha	subunit alpha of cytochrome c reductase MPP-type peptidase subcomplex (original description: pep chromosome:IWGSC:3A:72412975:72417928:1 gene:TraesCS3A02G107500 transcript:TraesCS3A02G107500.2 gene_biotype:protein_coding transcript_biotype:protein_coding)	-
TraesCS3B02G126300.5	-34.7702	96	2.4.3.3.1	.Cellular respiration.oxidative phosphorylation.cytochrome c reductase complex.peptidase component MPP heterodimer.subunit alpha	subunit alpha of cytochrome c reductase MPP-type peptidase subcomplex (original description: pep chromosome:IWGSC:3B:102752114:102757823:1 gene:TraesCS3B02G126300 transcript:TraesCS3B02G126300.5 gene_biotype:protein_coding transcript_biotype:protein_coding)	-
TraesCS3A02G193500.1	-1.07251	96	2.4.1.4.6	.Cellular respiration.oxidative phosphorylation.NADH dehydrogenase complex.non-core components.carbonic anhydrase component	carbonic anhydrase non-core component of NADH dehydrogenase (original description: pep chromosome:IWGSC:3A:264023366:264049194:-1 gene:TraesCS3A02G193500 transcript:TraesCS3A02G193500.1 gene_biotype:protein_coding transcript_biotype:protein_coding)	-
TraesCS1B02G084700.1	-2.74868	48	2.2.1.3	.Cellular respiration.pyruvate oxidation.mitochondrial pyruvate dehydrogenase complex.component E3	component E3 of mitochondrial pyruvate dehydrogenase complex (original description: pep chromosome:IWGSC:1B:69540171:69543479:1 gene:TraesCS1B02G084700 transcript:TraesCS1B02G084700.1 gene_biotype:protein_coding transcript_biotype:protein_coding description:Dihydrolipoyl dehydrogenase [Source:UniProtKB/TrEMBL;Acc:A0A1D5SM88])	-
TraesCS1D02G067500.1	-2.21173	48	2.2.1.3	.Cellular respiration.pyruvate oxidation.mitochondrial pyruvate dehydrogenase complex.component E3	component E3 of mitochondrial pyruvate dehydrogenase complex (original description: pep chromosome:IWGSC:1D:49418797:49422652:1 gene:TraesCS1D02G067500 transcript:TraesCS1D02G067500.1 gene_biotype:protein_coding transcript_biotype:protein_coding description:Dihydrolipoyl dehydrogenase [Source:UniProtKB/TrEMBL;Acc:A0A1D5T3J1])	-
TraesCS1A02G066400.1	-2.69544	48	2.2.1.3	.Cellular respiration.pyruvate oxidation.mitochondrial pyruvate dehydrogenase complex.component E3	component E3 of mitochondrial pyruvate dehydrogenase complex (original description: pep chromosome:IWGSC:1A:48979589:48982811:1 gene:TraesCS1A02G066400 transcript:TraesCS1A02G066400.1 gene_biotype:protein_coding transcript_biotype:protein_coding description:Dihydrolipoyl dehydrogenase [Source:UniProtKB/TrEMBL;Acc:A0A1D6DED4])	-
TraesCS1B02G084700.1	-2.5471	96	2.2.1.3	.Cellular respiration.pyruvate oxidation.mitochondrial pyruvate dehydrogenase complex.component E3	component E3 of mitochondrial pyruvate dehydrogenase complex (original description: pep chromosome:IWGSC:1B:69540171:69543479:1 gene:TraesCS1B02G084700 transcript:TraesCS1B02G084700.1 gene_biotype:protein_coding transcript_biotype:protein_coding description:Dihydrolipoyl dehydrogenase [Source:UniProtKB/TrEMBL;Acc:A0A1D5SM88])	-
TraesCS2D02G039500.1	24.1651	96	2.3.4.2	.Cellular respiration.tricarboxylic acid cycle.2-oxoglutarate dehydrogenase complex.component E2	component E2 of 2-oxoglutarate dehydrogenase complex (original description: pep chromosome:IWGSC:2D:14400651:14405742:-1 gene:TraesCS2D02G039500 transcript:TraesCS2D02G039500.1 gene_biotype:protein_coding transcript_biotype:protein_coding)	-
TraesCS1B02G084700.1	-2.74868	48	2.3.4.3	.Cellular respiration.tricarboxylic acid cycle.2-oxoglutarate dehydrogenase complex.component E3	component E3 of 2-oxoglutarate dehydrogenase complex (original description: pep chromosome:IWGSC:1B:69540171:69543479:1 gene:TraesCS1B02G084700 transcript:TraesCS1B02G084700.1 gene_biotype:protein_coding transcript_biotype:protein_coding description:Dihydrolipoyl dehydrogenase [Source:UniProtKB/TrEMBL;Acc:A0A1D5SM88])	-
TraesCS1D02G067500.1	-2.21173	48	2.3.4.3	.Cellular respiration.tricarboxylic acid cycle.2-oxoglutarate dehydrogenase complex.component E3	component E3 of 2-oxoglutarate dehydrogenase complex (original description: pep chromosome:IWGSC:1D:49418797:49422652:1 gene:TraesCS1D02G067500 transcript:TraesCS1D02G067500.1 gene_biotype:protein_coding transcript_biotype:protein_coding description:Dihydrolipoyl dehydrogenase [Source:UniProtKB/TrEMBL;Acc:A0A1D5T3J1])	-
TraesCS1A02G066400.1	-2.69544	48	2.3.4.3	.Cellular respiration.tricarboxylic acid cycle.2-oxoglutarate dehydrogenase complex.component E3	component E3 of 2-oxoglutarate dehydrogenase complex (original description: pep chromosome:IWGSC:1A:48979589:48982811:1 gene:TraesCS1A02G066400 transcript:TraesCS1A02G066400.1 gene_biotype:protein_coding transcript_biotype:protein_coding description:Dihydrolipoyl dehydrogenase [Source:UniProtKB/TrEMBL;Acc:A0A1D6DED4])	-
TraesCS1B02G084700.1	-2.5471	96	2.3.4.3	.Cellular respiration.tricarboxylic acid cycle.2-oxoglutarate dehydrogenase complex.component E3	component E3 of 2-oxoglutarate dehydrogenase complex (original description: pep chromosome:IWGSC:1B:69540171:69543479:1 gene:TraesCS1B02G084700 transcript:TraesCS1B02G084700.1 gene_biotype:protein_coding transcript_biotype:protein_coding description:Dihydrolipoyl dehydrogenase [Source:UniProtKB/TrEMBL;Acc:A0A1D5SM88])	-
TraesCS3D02G188200.2	-1.06396	48	2.3.2	.Cellular respiration.tricarboxylic acid cycle.aconitase	aconitase (original description: pep chromosome:IWGSC:3D:174902151:174916848:-1 gene:TraesCS3D02G188200 transcript:TraesCS3D02G188200.2 gene_biotype:protein_coding transcript_biotype:protein_coding)	-
TraesCS3A02G184000.2	-1.22356	48	2.3.2	.Cellular respiration.tricarboxylic acid cycle.aconitase	aconitase (original description: pep chromosome:IWGSC:3A:214116286:214126041:-1 gene:TraesCS3A02G184000 transcript:TraesCS3A02G184000.2 gene_biotype:protein_coding transcript_biotype:protein_coding)	-
TraesCS3D02G188200.2	-1.27342	96	2.3.2	.Cellular respiration.tricarboxylic acid cycle.aconitase	aconitase (original description: pep chromosome:IWGSC:3D:174902151:174916848:-1 gene:TraesCS3D02G188200 transcript:TraesCS3D02G188200.2 gene_biotype:protein_coding transcript_biotype:protein_coding)	-
TraesCS1D02G420500.1	-1.23421	48	2.3.8	.Cellular respiration.tricarboxylic acid cycle.mitochondrial NAD-dependent malate dehydrogenase	mitochondrial NAD-dependent malate dehydrogenase (original description: pep chromosome:IWGSC:1D:476904707:476909192:-1 gene:TraesCS1D02G420500 transcript:TraesCS1D02G420500.1 gene_biotype:protein_coding transcript_biotype:protein_coding description:Malate dehydrogenase [Source:UniProtKB/TrEMBL;Acc:A0A341PTJ2])	-
TraesCS1B02G443200.1	-1.68121	48	2.3.8	.Cellular respiration.tricarboxylic acid cycle.mitochondrial NAD-dependent malate dehydrogenase	mitochondrial NAD-dependent malate dehydrogenase (original description: pep chromosome:IWGSC:1B:664297130:664302657:1 gene:TraesCS1B02G443200 transcript:TraesCS1B02G443200.1 gene_biotype:protein_coding transcript_biotype:protein_coding description:Malate dehydrogenase [Source:UniProtKB/TrEMBL;Acc:A0A1D5SBK9])	-
TraesCS1B02G443200.1	-1.11657	96	2.3.8	.Cellular respiration.tricarboxylic acid cycle.mitochondrial NAD-dependent malate dehydrogenase	mitochondrial NAD-dependent malate dehydrogenase (original description: pep chromosome:IWGSC:1B:664297130:664302657:1 gene:TraesCS1B02G443200 transcript:TraesCS1B02G443200.1 gene_biotype:protein_coding transcript_biotype:protein_coding description:Malate dehydrogenase [Source:UniProtKB/TrEMBL;Acc:A0A1D5SBK9])	-
TraesCS2A02G237000.1	1.00895	48	2.3.9	.Cellular respiration.tricarboxylic acid cycle.mitochondrial NAD-dependent malic enzyme	mitochondrial NAD-dependent malic enzyme (original description: pep chromosome:IWGSC:2A:306158186:306177284:-1 gene:TraesCS2A02G237000 transcript:TraesCS2A02G237000.1 gene_biotype:protein_coding transcript_biotype:protein_coding)	-
TraesCS2A02G281500.1	1.00189	48	12.4.2.2	.Chromatin organisation.chromatin remodeling complexes.additional core components.component BAF60	component BAF60 of chromatin remodeling complex (original description: pep chromosome:IWGSC:2A:470430582:470433098:1 gene:TraesCS2A02G281500 transcript:TraesCS2A02G281500.1 gene_biotype:protein_coding transcript_biotype:protein_coding)	-
TraesCS1B02G161400.4	-23.769	48	12.4.1.3.2	.Chromatin organisation.chromatin remodeling complexes.ATPase modules.Rad54-like group.chromatin remodeling factor (ATRX)	chromatin remodeling factor (ATRX) (original description: pep chromosome:IWGSC:1B:278459816:278474021:1 gene:TraesCS1B02G161400 transcript:TraesCS1B02G161400.4 gene_biotype:protein_coding transcript_biotype:protein_coding)	-
TraesCS1A02G144000.2	-46.677	48	12.4.1.3.2	.Chromatin organisation.chromatin remodeling complexes.ATPase modules.Rad54-like group.chromatin remodeling factor (ATRX)	chromatin remodeling factor (ATRX) (original description: pep chromosome:IWGSC:1A:249042636:249057221:1 gene:TraesCS1A02G144000 transcript:TraesCS1A02G144000.2 gene_biotype:protein_coding transcript_biotype:protein_coding)	-
TraesCS1B02G106900.2	24.142	48	12.4.1.1.3	.Chromatin organisation.chromatin remodeling complexes.ATPase modules.Snf2-like group.chromatin remodeling factor (Snf2)	chromatin remodeling factor (Snf2) (original description: pep chromosome:IWGSC:1B:118509571:118527240:-1 gene:TraesCS1B02G106900 transcript:TraesCS1B02G106900.2 gene_biotype:protein_coding transcript_biotype:protein_coding)	-
TraesCS3B02G097000.3	-21.5578	48	12.4.1.4.3	.Chromatin organisation.chromatin remodeling complexes.ATPase modules.SSO1653-like group.chromatin remodeling factor (ERCC6)	chromatin remodeling factor (ERCC6) (original description: pep chromosome:IWGSC:3B:64701731:64706088:-1 gene:TraesCS3B02G097000 transcript:TraesCS3B02G097000.3 gene_biotype:protein_coding transcript_biotype:protein_coding)	-
TraesCS3A02G081900.4	-22.2507	48	12.4.1.4.3	.Chromatin organisation.chromatin remodeling complexes.ATPase modules.SSO1653-like group.chromatin remodeling factor (ERCC6)	chromatin remodeling factor (ERCC6) (original description: pep chromosome:IWGSC:3A:53182880:53188082:-1 gene:TraesCS3A02G081900 transcript:TraesCS3A02G081900.4 gene_biotype:protein_coding transcript_biotype:protein_coding)	-
TraesCS3A02G081900.1	-23.4286	96	12.4.1.4.3	.Chromatin organisation.chromatin remodeling complexes.ATPase modules.SSO1653-like group.chromatin remodeling factor (ERCC6)	chromatin remodeling factor (ERCC6) (original description: pep chromosome:IWGSC:3A:53182880:53188082:-1 gene:TraesCS3A02G081900 transcript:TraesCS3A02G081900.1 gene_biotype:protein_coding transcript_biotype:protein_coding)	-
TraesCS4A02G147000.2	-22.9866	48	12.4.3.1	.Chromatin organisation.chromatin remodeling complexes.INO80 chromatin remodeling complex.ATPase component Ino80	ATPase component Ino80 of chromatin remodelling complex (original description: pep chromosome:IWGSC:4A:259756274:259776257:-1 gene:TraesCS4A02G147000 transcript:TraesCS4A02G147000.2 gene_biotype:protein_coding transcript_biotype:protein_coding)	-
TraesCS7D02G531100.1	38.7499	48	12.4.4.1	.Chromatin organisation.chromatin remodeling complexes.SWR1 histone variant exchanging complex.ATPase component PIE1	ATPase component PIE1 of SWR1 chromatin remodeling complex (original description: pep chromosome:IWGSC:7D:625512682:625526542:1 gene:TraesCS7D02G531100 transcript:TraesCS7D02G531100.1 gene_biotype:protein_coding transcript_biotype:protein_coding)	-
TraesCS1B02G333100.1	-1.07308	48	12.4.4.4	.Chromatin organisation.chromatin remodeling complexes.SWR1 histone variant exchanging complex.component ARP6	component ARP6 of SWR1 chromatin remodeling complex (original description: pep chromosome:IWGSC:1B:559574501:559579478:1 gene:TraesCS1B02G333100 transcript:TraesCS1B02G333100.1 gene_biotype:protein_coding transcript_biotype:protein_coding)	-
TraesCS4D02G040000.2	-21.7445	48	12.4.7	.Chromatin organisation.chromatin remodeling complexes.SWR1/NuA4-shared helicase (RVB)	helicase component RVB of chromatin remodeling complex (original description: pep chromosome:IWGSC:4D:17859801:17865189:-1 gene:TraesCS4D02G040000 transcript:TraesCS4D02G040000.2 gene_biotype:protein_coding transcript_biotype:protein_coding description:RuvB-like helicase [Source:UniProtKB/TrEMBL;Acc:A0A341U9H9])	-
TraesCS7B02G139100.1	-1.39729	48	12.5.4.1	.Chromatin organisation.DNA methylation.cytosine methylation reader activities.methylation reader (MBD1-4|12)	methylation reader (MBD1-4|12) (original description: pep chromosome:IWGSC:7B:175611761:175617066:-1 gene:TraesCS7B02G139100 transcript:TraesCS7B02G139100.1 gene_biotype:protein_coding transcript_biotype:protein_coding)	-
TraesCS3D02G411200.5	-39.5263	48	12.5.1.8	.Chromatin organisation.DNA methylation.RNA-directed DNA methylation (RdDM) pathway.endoribonuclease (DCL3)	endoribonuclease (DCL3) (original description: pep chromosome:IWGSC:3D:523806827:523816790:-1 gene:TraesCS3D02G411200 transcript:TraesCS3D02G411200.5 gene_biotype:protein_coding transcript_biotype:protein_coding)	-
TraesCS3D02G411200.6	-28.4843	96	12.5.1.8	.Chromatin organisation.DNA methylation.RNA-directed DNA methylation (RdDM) pathway.endoribonuclease (DCL3)	endoribonuclease (DCL3) (original description: pep chromosome:IWGSC:3D:523806827:523816790:-1 gene:TraesCS3D02G411200 transcript:TraesCS3D02G411200.6 gene_biotype:protein_coding transcript_biotype:protein_coding)	-
TraesCS5B02G318700.1	-27.3551	48	12.5.1.15.1	.Chromatin organisation.DNA methylation.RNA-directed DNA methylation (RdDM) pathway.non-canonical RdDM pathway.protein factor (NERD)	protein factor (NERD) of non-canonical RdDM pathway (original description: pep chromosome:IWGSC:5B:503092851:503102140:1 gene:TraesCS5B02G318700 transcript:TraesCS5B02G318700.1 gene_biotype:protein_coding transcript_biotype:protein_coding)	-
TraesCS2D02G417000.1	2.30275	48	12.5.1.15.2	.Chromatin organisation.DNA methylation.RNA-directed DNA methylation (RdDM) pathway.non-canonical RdDM pathway.siRNA-binding factor (AGO2)	siRNA-binding factor (AGO2) of non-canonical RdDM pathway (original description: pep chromosome:IWGSC:2D:531347546:531352821:-1 gene:TraesCS2D02G417000 transcript:TraesCS2D02G417000.1 gene_biotype:protein_coding transcript_biotype:protein_coding)	-
TraesCS2A02G419900.2	23.1331	48	12.5.1.15.2	.Chromatin organisation.DNA methylation.RNA-directed DNA methylation (RdDM) pathway.non-canonical RdDM pathway.siRNA-binding factor (AGO2)	siRNA-binding factor (AGO2) of non-canonical RdDM pathway (original description: pep chromosome:IWGSC:2A:675896051:675901068:-1 gene:TraesCS2A02G419900 transcript:TraesCS2A02G419900.2 gene_biotype:protein_coding transcript_biotype:protein_coding)	-
TraesCS2B02G439000.1	22.8449	96	12.5.1.15.2	.Chromatin organisation.DNA methylation.RNA-directed DNA methylation (RdDM) pathway.non-canonical RdDM pathway.siRNA-binding factor (AGO2)	siRNA-binding factor (AGO2) of non-canonical RdDM pathway (original description: pep chromosome:IWGSC:2B:631202299:631207796:-1 gene:TraesCS2B02G439000 transcript:TraesCS2B02G439000.1 gene_biotype:protein_coding transcript_biotype:protein_coding)	-
TraesCS5D02G192400.1	20.2686	96	12.5.1.7	.Chromatin organisation.DNA methylation.RNA-directed DNA methylation (RdDM) pathway.RNA polymerase-IV-positioning factor (SHH)	RNA polymerase-IV-positioning factor (SHH) (original description: pep chromosome:IWGSC:5D:295574539:295579177:-1 gene:TraesCS5D02G192400 transcript:TraesCS5D02G192400.1 gene_biotype:protein_coding transcript_biotype:protein_coding)	-
TraesCS2D02G328100.1	-1.38055	48	12.5.1.9	.Chromatin organisation.DNA methylation.RNA-directed DNA methylation (RdDM) pathway.ssRNA polymerase (RDR2)	ssRNA polymerase (RDR2) (original description: pep chromosome:IWGSC:2D:421468017:421477399:1 gene:TraesCS2D02G328100 transcript:TraesCS2D02G328100.1 gene_biotype:protein_coding transcript_biotype:protein_coding description:RNA-dependent RNA polymerase [Source:UniProtKB/TrEMBL;Acc:A0A1D5ULJ2])	-
TraesCS2B02G347300.1	-1.08635	48	12.5.1.9	.Chromatin organisation.DNA methylation.RNA-directed DNA methylation (RdDM) pathway.ssRNA polymerase (RDR2)	ssRNA polymerase (RDR2) (original description: pep chromosome:IWGSC:2B:494250786:494261125:1 gene:TraesCS2B02G347300 transcript:TraesCS2B02G347300.1 gene_biotype:protein_coding transcript_biotype:protein_coding description:RNA-dependent RNA polymerase [Source:UniProtKB/TrEMBL;Acc:A0A341R0Z9])	-
TraesCS1D02G277100.3	-46.9088	96	12.5.3.1	.Chromatin organisation.DNA methylation.ROS1-mediated DNA demethylation.methylcytosine-specific DNA glycosylase (ROS1)	methylcytosine-specific DNA glycosylase (ROS1) (original description: pep chromosome:IWGSC:1D:374039261:374049890:-1 gene:TraesCS1D02G277100 transcript:TraesCS1D02G277100.3 gene_biotype:protein_coding transcript_biotype:protein_coding)	-
TraesCS2D02G571900.2	-21.7287	48	12.5.3.2.2	.Chromatin organisation.DNA methylation.ROS1-mediated DNA demethylation.ROS1-recruitment complex.component IDM1	component IDM1 of ROS1-recruitment complex (original description: pep chromosome:IWGSC:2D:638130804:638141389:1 gene:TraesCS2D02G571900 transcript:TraesCS2D02G571900.2 gene_biotype:protein_coding transcript_biotype:protein_coding)	-
TraesCS2D02G571900.2	-21.4727	96	12.5.3.2.2	.Chromatin organisation.DNA methylation.ROS1-mediated DNA demethylation.ROS1-recruitment complex.component IDM1	component IDM1 of ROS1-recruitment complex (original description: pep chromosome:IWGSC:2D:638130804:638141389:1 gene:TraesCS2D02G571900 transcript:TraesCS2D02G571900.2 gene_biotype:protein_coding transcript_biotype:protein_coding)	-
TraesCS1B02G140400.1	21.775	48	12.2.2.2	.Chromatin organisation.histone chaperone activities.FACT histone chaperone complex.component SSRP	component SSRP of FACT histone chaperone complex (original description: pep chromosome:IWGSC:1B:186459171:186464891:1 gene:TraesCS1B02G140400 transcript:TraesCS1B02G140400.1 gene_biotype:protein_coding transcript_biotype:protein_coding description:FACT complex subunit SSRP1 [Source:UniProtKB/TrEMBL;Acc:W5A850])	-
TraesCS4A02G304500.2	8.74926	96	12.2.4	.Chromatin organisation.histone chaperone activities.histone chaperone (HIRA)	histone chaperone (HIRA) (original description: pep chromosome:IWGSC:4A:599888799:599893200:1 gene:TraesCS4A02G304500 transcript:TraesCS4A02G304500.2 gene_biotype:protein_coding transcript_biotype:protein_coding description:Protein HIRA [Source:UniProtKB/TrEMBL;Acc:A0A341TZE2])	-
TraesCS2A02G344900.1	2.05049	48	12.2.8	.Chromatin organisation.histone chaperone activities.histone chaperone (NRP)	histone chaperone (NRP) (original description: pep chromosome:IWGSC:2A:582637903:582642714:-1 gene:TraesCS2A02G344900 transcript:TraesCS2A02G344900.1 gene_biotype:protein_coding transcript_biotype:protein_coding)	-
TraesCS2D02G323500.1	1.50026	48	12.2.8	.Chromatin organisation.histone chaperone activities.histone chaperone (NRP)	histone chaperone (NRP) (original description: pep chromosome:IWGSC:2D:416401053:416406189:-1 gene:TraesCS2D02G323500 transcript:TraesCS2D02G323500.1 gene_biotype:protein_coding transcript_biotype:protein_coding)	-
TraesCS1B02G322900.2	-23.43	48	12.2.7	.Chromatin organisation.histone chaperone activities.histone chaperone (SPT6)	histone chaperone (SPT6) (original description: pep chromosome:IWGSC:1B:547965998:547975530:1 gene:TraesCS1B02G322900 transcript:TraesCS1B02G322900.2 gene_biotype:protein_coding transcript_biotype:protein_coding description:Transcription elongation factor spt6 [Source:UniProtKB/TrEMBL;Acc:A0A1D5SDC7])	-
TraesCS1D02G311400.1	-49.1183	48	12.2.7	.Chromatin organisation.histone chaperone activities.histone chaperone (SPT6)	histone chaperone (SPT6) (original description: pep chromosome:IWGSC:1D:407615255:407624690:1 gene:TraesCS1D02G311400 transcript:TraesCS1D02G311400.1 gene_biotype:protein_coding transcript_biotype:protein_coding description:Transcription elongation factor spt6 [Source:UniProtKB/TrEMBL;Acc:A0A341PNW5])	-
TraesCS6B02G212600.4	-35.5756	48	12.3.2.1.1	.Chromatin organisation.histone modifications.histone deacetylation.HD1 histone deacetylase family.class-I histone deacetylase	class-I histone deacetylase (original description: pep chromosome:IWGSC:6B:281226434:281231985:1 gene:TraesCS6B02G212600 transcript:TraesCS6B02G212600.4 gene_biotype:protein_coding transcript_biotype:protein_coding description:Histone deacetylase [Source:UniProtKB/TrEMBL;Acc:A0A341WWD8])	-
TraesCS6B02G212600.4	-36.0281	96	12.3.2.1.1	.Chromatin organisation.histone modifications.histone deacetylation.HD1 histone deacetylase family.class-I histone deacetylase	class-I histone deacetylase (original description: pep chromosome:IWGSC:6B:281226434:281231985:1 gene:TraesCS6B02G212600 transcript:TraesCS6B02G212600.4 gene_biotype:protein_coding transcript_biotype:protein_coding description:Histone deacetylase [Source:UniProtKB/TrEMBL;Acc:A0A341WWD8])	-
TraesCS5D02G126600.1	-1.607	48	12.3.2.1.2	.Chromatin organisation.histone modifications.histone deacetylation.HD1 histone deacetylase family.class-II histone deacetylase	class-II histone deacetylase (original description: pep chromosome:IWGSC:5D:193511197:193521308:1 gene:TraesCS5D02G126600 transcript:TraesCS5D02G126600.1 gene_biotype:protein_coding transcript_biotype:protein_coding description:Histone deacetylase [Source:UniProtKB/TrEMBL;Acc:A0A341VV85])	-
TraesCS5A02G119300.2	-1.25799	48	12.3.2.1.2	.Chromatin organisation.histone modifications.histone deacetylation.HD1 histone deacetylase family.class-II histone deacetylase	class-II histone deacetylase (original description: pep chromosome:IWGSC:5A:248528260:248532633:-1 gene:TraesCS5A02G119300 transcript:TraesCS5A02G119300.2 gene_biotype:protein_coding transcript_biotype:protein_coding description:Histone deacetylase [Source:UniProtKB/TrEMBL;Acc:W5F522])	-
TraesCS2A02G227200.2	-22.9928	96	12.3.2.1.4.3	.Chromatin organisation.histone modifications.histone deacetylation.HD1 histone deacetylase family.HDA9-PWR deacetylation complex.component HOS15	component HOS15 of HDA9-PWR deacetylation complex (original description: pep chromosome:IWGSC:2A:238714566:238736803:1 gene:TraesCS2A02G227200 transcript:TraesCS2A02G227200.2 gene_biotype:protein_coding transcript_biotype:protein_coding)	-
TraesCS1D02G454400.2	1.15357	48	12.3.2.2	.Chromatin organisation.histone modifications.histone deacetylation.HD2 histone deacetylase	histone deacetylase (HDT/HD2) (original description: pep chromosome:IWGSC:1D:495110924:495114039:-1 gene:TraesCS1D02G454400 transcript:TraesCS1D02G454400.2 gene_biotype:protein_coding transcript_biotype:protein_coding)	-
TraesCS6B02G212600.4	-35.5756	48	12.3.2.4.1	.Chromatin organisation.histone modifications.histone deacetylation.SNL-HDA19 histone deacetylase complex.deacetylase component HDA19	deacetylase component HDA19 of SNL-HDA19 histone deacetylase complex (original description: pep chromosome:IWGSC:6B:281226434:281231985:1 gene:TraesCS6B02G212600 transcript:TraesCS6B02G212600.4 gene_biotype:protein_coding transcript_biotype:protein_coding description:Histone deacetylase [Source:UniProtKB/TrEMBL;Acc:A0A341WWD8])	-
TraesCS6B02G212600.4	-36.0281	96	12.3.2.4.1	.Chromatin organisation.histone modifications.histone deacetylation.SNL-HDA19 histone deacetylase complex.deacetylase component HDA19	deacetylase component HDA19 of SNL-HDA19 histone deacetylase complex (original description: pep chromosome:IWGSC:6B:281226434:281231985:1 gene:TraesCS6B02G212600 transcript:TraesCS6B02G212600.4 gene_biotype:protein_coding transcript_biotype:protein_coding description:Histone deacetylase [Source:UniProtKB/TrEMBL;Acc:A0A341WWD8])	-
TraesCS7B02G206700.1	1.63958	48	12.3.3.8.1	.Chromatin organisation.histone modifications.histone lysine methylation.AOD group histone demethylase activities.lysine-specific demethylase (LDL/KDM1)	lysine-specific demethylase (LDL/KDM1) (original description: pep chromosome:IWGSC:7B:378352296:378358548:1 gene:TraesCS7B02G206700 transcript:TraesCS7B02G206700.1 gene_biotype:protein_coding transcript_biotype:protein_coding)	-
TraesCS1D02G124700.2	2.63202	48	12.3.3.9.4	.Chromatin organisation.histone modifications.histone lysine methylation.JmjC group histone demethylase activities.histone demethylase (PKDM7)	histone demethylase (PKDM7) (original description: pep chromosome:IWGSC:1D:130607697:130614654:1 gene:TraesCS1D02G124700 transcript:TraesCS1D02G124700.2 gene_biotype:protein_coding transcript_biotype:protein_coding)	-
TraesCS1B02G210400.1	3.08461	48	12.3.3.9.5	.Chromatin organisation.histone modifications.histone lysine methylation.JmjC group histone demethylase activities.histone demethylase (PKDM8)	histone demethylase (PKDM8) (original description: pep chromosome:IWGSC:1B:382221080:382226868:-1 gene:TraesCS1B02G210400 transcript:TraesCS1B02G210400.1 gene_biotype:protein_coding transcript_biotype:protein_coding)	-
TraesCS1D02G199000.1	2.90879	48	12.3.3.9.5	.Chromatin organisation.histone modifications.histone lysine methylation.JmjC group histone demethylase activities.histone demethylase (PKDM8)	histone demethylase (PKDM8) (original description: pep chromosome:IWGSC:1D:281374310:281380448:1 gene:TraesCS1D02G199000 transcript:TraesCS1D02G199000.1 gene_biotype:protein_coding transcript_biotype:protein_coding)	-
TraesCS1A02G195700.1	3.33481	48	12.3.3.9.5	.Chromatin organisation.histone modifications.histone lysine methylation.JmjC group histone demethylase activities.histone demethylase (PKDM8)	histone demethylase (PKDM8) (original description: pep chromosome:IWGSC:1A:353625764:353631621:-1 gene:TraesCS1A02G195700 transcript:TraesCS1A02G195700.1 gene_biotype:protein_coding transcript_biotype:protein_coding)	-
TraesCS3B02G452800.6	32.3791	48	12.3.3.1.2.3	.Chromatin organisation.histone modifications.histone lysine methylation.PRC2 histone methylation complex.associated protein factors.chromatin-silencing modulator (BLI)	chromatin-silencing modulator (BLI) (original description: pep chromosome:IWGSC:3B:694019917:694026092:1 gene:TraesCS3B02G452800 transcript:TraesCS3B02G452800.6 gene_biotype:protein_coding transcript_biotype:protein_coding)	-
TraesCS2A02G442800.2	-22.7492	48	12.3.3.1.2.5	.Chromatin organisation.histone modifications.histone lysine methylation.PRC2 histone methylation complex.associated protein factors.histone H3 methylation reader (PWO)	histone H3 methylation reader (PWO) (original description: pep chromosome:IWGSC:2A:692838391:692844769:1 gene:TraesCS2A02G442800 transcript:TraesCS2A02G442800.2 gene_biotype:protein_coding transcript_biotype:protein_coding)	-
TraesCS1A02G108900.1	1.41675	48	12.3.3.1.2.2	.Chromatin organisation.histone modifications.histone lysine methylation.PRC2 histone methylation complex.associated protein factors.PRC2-VRN-interacting PHD protein (VIN3|VRN5)	PRC2-VRN-interacting PHD protein (VIN3|VRN5) (original description: pep chromosome:IWGSC:1A:108076850:108081795:-1 gene:TraesCS1A02G108900 transcript:TraesCS1A02G108900.1 gene_biotype:protein_coding transcript_biotype:protein_coding)	-
TraesCS1B02G108200.1	1.64293	48	12.3.3.1.2.2	.Chromatin organisation.histone modifications.histone lysine methylation.PRC2 histone methylation complex.associated protein factors.PRC2-VRN-interacting PHD protein (VIN3|VRN5)	PRC2-VRN-interacting PHD protein (VIN3|VRN5) (original description: pep chromosome:IWGSC:1B:120404964:120412518:-1 gene:TraesCS1B02G108200 transcript:TraesCS1B02G108200.1 gene_biotype:protein_coding transcript_biotype:protein_coding)	-
TraesCS2A02G238600.3	-24.3805	48	12.3.6.2	.Chromatin organisation.histone modifications.histone phosphorylation.protein kinase (MLK)	protein kinase (MLK) (original description: pep chromosome:IWGSC:2A:323010947:323017377:-1 gene:TraesCS2A02G238600 transcript:TraesCS2A02G238600.3 gene_biotype:protein_coding transcript_biotype:protein_coding)	-
TraesCS1B02G143100.4	-22.6799	96	12.3.6.2	.Chromatin organisation.histone modifications.histone phosphorylation.protein kinase (MLK)	protein kinase (MLK) (original description: pep chromosome:IWGSC:1B:193277475:193288101:1 gene:TraesCS1B02G143100 transcript:TraesCS1B02G143100.4 gene_biotype:protein_coding transcript_biotype:protein_coding)	-
TraesCS3A02G323100.3	-21.5804	96	12.3.6.2	.Chromatin organisation.histone modifications.histone phosphorylation.protein kinase (MLK)	protein kinase (MLK) (original description: pep chromosome:IWGSC:3A:567557273:567561399:-1 gene:TraesCS3A02G323100 transcript:TraesCS3A02G323100.3 gene_biotype:protein_coding transcript_biotype:protein_coding)	-
TraesCS5B02G382100.1	2.05682	48	12.3.5.1.1.1	.Chromatin organisation.histone modifications.histone ubiquitination.PRC1 histone mono-ubiquitination complex.modification writer protein components.modification writer component BMI1	modification writer component BMI1 of modification writer protein components (original description: pep chromosome:IWGSC:5B:560391754:560397339:1 gene:TraesCS5B02G382100 transcript:TraesCS5B02G382100.1 gene_biotype:protein_coding transcript_biotype:protein_coding)	-
TraesCS5D02G388500.1	1.81808	48	12.3.5.1.1.1	.Chromatin organisation.histone modifications.histone ubiquitination.PRC1 histone mono-ubiquitination complex.modification writer protein components.modification writer component BMI1	modification writer component BMI1 of modification writer protein components (original description: pep chromosome:IWGSC:5D:457992308:457997552:1 gene:TraesCS5D02G388500 transcript:TraesCS5D02G388500.1 gene_biotype:protein_coding transcript_biotype:protein_coding)	-
TraesCS1A02G315400.1	1.44852	48	12.3.5.1.1.2	.Chromatin organisation.histone modifications.histone ubiquitination.PRC1 histone mono-ubiquitination complex.modification writer protein components.modification writer component RING1	modification writer component RING1 of modification writer protein components (original description: pep chromosome:IWGSC:1A:506998391:507003396:1 gene:TraesCS1A02G315400 transcript:TraesCS1A02G315400.1 gene_biotype:protein_coding transcript_biotype:protein_coding)	-
TraesCS1B02G296300.1	-1.11908	48	12.1.2	.Chromatin organisation.histones.histone (H2A)	histone (H2A) (original description: pep chromosome:IWGSC:1B:514817645:514818196:-1 gene:TraesCS1B02G296300 transcript:TraesCS1B02G296300.1 gene_biotype:protein_coding transcript_biotype:protein_coding description:Histone H2A [Source:UniProtKB/TrEMBL;Acc:A0A1D5S8J1])	-
TraesCS7A02G442900.1	-2.02915	48	12.1.4	.Chromatin organisation.histones.histone (H3)	histone (H3) (original description: pep chromosome:IWGSC:7A:637297868:637298723:1 gene:TraesCS7A02G442900 transcript:TraesCS7A02G442900.1 gene_biotype:protein_coding transcript_biotype:protein_coding description:Histone H3 [Source:UniProtKB/TrEMBL;Acc:W5AUU5])	-
TraesCS5D02G451300.1	-1.30004	48	12.1.1	.Chromatin organisation.histones.linker histone (H1)	linker histone (H1) (original description: pep chromosome:IWGSC:5D:499653046:499654281:1 gene:TraesCS5D02G451300 transcript:TraesCS5D02G451300.1 gene_biotype:protein_coding transcript_biotype:protein_coding)	-
TraesCS7D02G061400.1	-1.65722	48	12.1.1	.Chromatin organisation.histones.linker histone (H1)	linker histone (H1) (original description: pep chromosome:IWGSC:7D:33155705:33157008:-1 gene:TraesCS7D02G061400 transcript:TraesCS7D02G061400.1 gene_biotype:protein_coding transcript_biotype:protein_coding)	-
TraesCS2D02G395400.1	-1.36686	48	12.1.1	.Chromatin organisation.histones.linker histone (H1)	linker histone (H1) (original description: pep chromosome:IWGSC:2D:506758084:506759084:-1 gene:TraesCS2D02G395400 transcript:TraesCS2D02G395400.1 gene_biotype:protein_coding transcript_biotype:protein_coding)	-
TraesCS7D02G267400.1	-1.25957	48	7.6.3	.Coenzyme metabolism.biotin biosynthesis.biotin synthase	biotin synthase (original description: pep chromosome:IWGSC:7D:250679138:250682592:1 gene:TraesCS7D02G267400 transcript:TraesCS7D02G267400.1 gene_biotype:protein_coding transcript_biotype:protein_coding)	-
TraesCS3B02G013200.1	1.22773	48	7.4.6	.Coenzyme metabolism.coenzyme A biosynthesis.dephospho-coenzyme A kinase	dephospho-coenzyme A kinase (original description: pep chromosome:IWGSC:3B:5949070:5952480:1 gene:TraesCS3B02G013200 transcript:TraesCS3B02G013200.1 gene_biotype:protein_coding transcript_biotype:protein_coding description:Dephospho-CoA kinase, putative, expressed [Source:UniProtKB/TrEMBL;Acc:D8LAL8])	-
TraesCS3B02G013200.1	1.01775	96	7.4.6	.Coenzyme metabolism.coenzyme A biosynthesis.dephospho-coenzyme A kinase	dephospho-coenzyme A kinase (original description: pep chromosome:IWGSC:3B:5949070:5952480:1 gene:TraesCS3B02G013200 transcript:TraesCS3B02G013200.1 gene_biotype:protein_coding transcript_biotype:protein_coding description:Dephospho-CoA kinase, putative, expressed [Source:UniProtKB/TrEMBL;Acc:D8LAL8])	-
TraesCS3D02G001500.1	2.3376	96	7.4.6	.Coenzyme metabolism.coenzyme A biosynthesis.dephospho-coenzyme A kinase	dephospho-coenzyme A kinase (original description: pep chromosome:IWGSC:3D:770364:773698:1 gene:TraesCS3D02G001500 transcript:TraesCS3D02G001500.1 gene_biotype:protein_coding transcript_biotype:protein_coding)	-
TraesCS7B02G071900.3	1.67087	48	7.4.2	.Coenzyme metabolism.coenzyme A biosynthesis.pantothenate kinase	pantothenate kinase (original description: pep chromosome:IWGSC:7B:79300919:79308025:1 gene:TraesCS7B02G071900 transcript:TraesCS7B02G071900.3 gene_biotype:protein_coding transcript_biotype:protein_coding)	-
TraesCS7B02G071900.3	1.17174	96	7.4.2	.Coenzyme metabolism.coenzyme A biosynthesis.pantothenate kinase	pantothenate kinase (original description: pep chromosome:IWGSC:7B:79300919:79308025:1 gene:TraesCS7B02G071900 transcript:TraesCS7B02G071900.3 gene_biotype:protein_coding transcript_biotype:protein_coding)	-
TraesCS7A02G521200.1	-1.52415	48	7.4.3	.Coenzyme metabolism.coenzyme A biosynthesis.phosphopantothenoylcysteine synthetase	phosphopantothenoylcysteine synthetase (original description: pep chromosome:IWGSC:7A:705224198:705228288:-1 gene:TraesCS7A02G521200 transcript:TraesCS7A02G521200.1 gene_biotype:protein_coding transcript_biotype:protein_coding)	-
TraesCS7D02G510700.1	-1.7714	48	7.4.3	.Coenzyme metabolism.coenzyme A biosynthesis.phosphopantothenoylcysteine synthetase	phosphopantothenoylcysteine synthetase (original description: pep chromosome:IWGSC:7D:613574976:613578776:-1 gene:TraesCS7D02G510700 transcript:TraesCS7D02G510700.1 gene_biotype:protein_coding transcript_biotype:protein_coding)	-
TraesCS6D02G189100.1	1.12143	48	7.10.2	.Coenzyme metabolism.FMN/FAD biosynthesis.bifunctional GTP cyclohydrolase II (RibA) and DHBP synthase (RibB)	bifunctional GTP cyclohydrolase II (RibA) and DHBP synthase (RibB) (original description: pep chromosome:IWGSC:6D:262014871:262018835:1 gene:TraesCS6D02G189100 transcript:TraesCS6D02G189100.1 gene_biotype:protein_coding transcript_biotype:protein_coding)	-
TraesCS4D02G073200.1	-1.58062	48	7.10.9	.Coenzyme metabolism.FMN/FAD biosynthesis.FMN hydrolase	FMN hydrolase (original description: pep chromosome:IWGSC:4D:47849922:47854685:1 gene:TraesCS4D02G073200 transcript:TraesCS4D02G073200.1 gene_biotype:protein_coding transcript_biotype:protein_coding)	-
TraesCS4A02G240300.1	-1.69335	48	7.10.9	.Coenzyme metabolism.FMN/FAD biosynthesis.FMN hydrolase	FMN hydrolase (original description: pep chromosome:IWGSC:4A:549878983:549882772:-1 gene:TraesCS4A02G240300 transcript:TraesCS4A02G240300.1 gene_biotype:protein_coding transcript_biotype:protein_coding)	-
TraesCS4D02G073200.1	-1.88527	96	7.10.9	.Coenzyme metabolism.FMN/FAD biosynthesis.FMN hydrolase	FMN hydrolase (original description: pep chromosome:IWGSC:4D:47849922:47854685:1 gene:TraesCS4D02G073200 transcript:TraesCS4D02G073200.1 gene_biotype:protein_coding transcript_biotype:protein_coding)	-
TraesCS4A02G240300.1	-1.32517	96	7.10.9	.Coenzyme metabolism.FMN/FAD biosynthesis.FMN hydrolase	FMN hydrolase (original description: pep chromosome:IWGSC:4A:549878983:549882772:-1 gene:TraesCS4A02G240300 transcript:TraesCS4A02G240300.1 gene_biotype:protein_coding transcript_biotype:protein_coding)	-
TraesCS6A02G151100.1	-1.33071	48	7.10.1	.Coenzyme metabolism.FMN/FAD biosynthesis.ribitol kinase	ribitol kinase (original description: pep chromosome:IWGSC:6A:135227987:135239458:-1 gene:TraesCS6A02G151100 transcript:TraesCS6A02G151100.1 gene_biotype:protein_coding transcript_biotype:protein_coding)	-
TraesCS7D02G435400.1	1.18	48	7.11.3.2.1	.Coenzyme metabolism.iron-sulfur cluster assembly machinery.cytosolic CIA system.transfer phase.assembly factor (CIA1)	assembly factor CIA1 of cytosolic CIA system transfer phase (original description: pep chromosome:IWGSC:7D:554578454:554583719:-1 gene:TraesCS7D02G435400 transcript:TraesCS7D02G435400.1 gene_biotype:protein_coding transcript_biotype:protein_coding description:Probable cytosolic iron-sulfur protein assembly protein CIAO1 homolog [Source:UniProtKB/TrEMBL;Acc:A0A1D6CRW3])	-
TraesCS3A02G130500.1	22.4432	48	7.11.2.1.6	.Coenzyme metabolism.iron-sulfur cluster assembly machinery.mitochondrial ISC system.assembly phase.adrenodoxin oxidoreductase	adrenodoxin oxidoreductase of mitochondrial ISC system assembly phase (original description: pep chromosome:IWGSC:3A:107418238:107424746:-1 gene:TraesCS3A02G130500 transcript:TraesCS3A02G130500.1 gene_biotype:protein_coding transcript_biotype:protein_coding description:NADPH:adrenodoxin oxidoreductase, mitochondrial [Source:UniProtKB/TrEMBL;Acc:W5CL05])	-
TraesCS3D02G240900.1	-1.0085	48	7.11.2.1.2	.Coenzyme metabolism.iron-sulfur cluster assembly machinery.mitochondrial ISC system.assembly phase.scaffold protein (ISU)	scaffold component ISU1/2/3 of mitochondrial ISC system assembly phase (original description: pep chromosome:IWGSC:3D:333508486:333512110:-1 gene:TraesCS3D02G240900 transcript:TraesCS3D02G240900.1 gene_biotype:protein_coding transcript_biotype:protein_coding description:Iron-sulfur cluster assembly protein [Source:UniProtKB/TrEMBL;Acc:A0A1D5WKK2])	-
TraesCS4A02G371400.1	-1.66903	96	7.11.2.2.4	.Coenzyme metabolism.iron-sulfur cluster assembly machinery.mitochondrial ISC system.transfer phase.assembly factor (IBA57)	assembly factor BA57 of mitochondrial ISC system transfer phase (original description: pep chromosome:IWGSC:4A:645401108:645405060:-1 gene:TraesCS4A02G371400 transcript:TraesCS4A02G371400.1 gene_biotype:protein_coding transcript_biotype:protein_coding)	-
TraesCSu02G116400.1	-1.80588	48	7.11.2.2.5	.Coenzyme metabolism.iron-sulfur cluster assembly machinery.mitochondrial ISC system.transfer phase.chaperone (HSCA)	chaperone HSCA of mitochondrial ISC system transfer phase (original description: pep chromosome:IWGSC:Un:100323297:100328120:1 gene:TraesCSU02G116400 transcript:TraesCSU02G116400.1 gene_biotype:protein_coding transcript_biotype:protein_coding)	-
TraesCS3B02G382400.1	-1.11824	96	7.11.1.1.1.1	.Coenzyme metabolism.iron-sulfur cluster assembly machinery.plastidial SUF system.assembly phase.SUF-BCD scaffold complex.component SUF-B	component SUF-B of plastidial SUF system assembly phase (original description: pep chromosome:IWGSC:3B:602355811:602360142:-1 gene:TraesCS3B02G382400 transcript:TraesCS3B02G382400.1 gene_biotype:protein_coding transcript_biotype:protein_coding)	-
TraesCS3B02G410900.1	-1.09038	48	7.11.1.2.6	.Coenzyme metabolism.iron-sulfur cluster assembly machinery.plastidial SUF system.transfer phase.redox-dependent regulator (BolA2)	redox-dependent regulator (BolA2) of iron-sulfur cluster assembly machinery (original description: pep chromosome:IWGSC:3B:647545410:647546335:-1 gene:TraesCS3B02G410900 transcript:TraesCS3B02G410900.1 gene_biotype:protein_coding transcript_biotype:protein_coding description:BolA-like protein domain containing protein,expressed [Source:UniProtKB/TrEMBL;Acc:D8L9L4])	-
TraesCS7D02G232900.1	-1.45228	96	7.11.1.2.5	.Coenzyme metabolism.iron-sulfur cluster assembly machinery.plastidial SUF system.transfer phase.redox-dependent regulator (BolA4)	redox-dependent regulator (BolA4) of iron-sulfur cluster assembly machinery (original description: pep chromosome:IWGSC:7D:194249479:194252437:-1 gene:TraesCS7D02G232900 transcript:TraesCS7D02G232900.1 gene_biotype:protein_coding transcript_biotype:protein_coding)	-
TraesCS7B02G131200.1	-1.07644	96	7.11.1.2.5	.Coenzyme metabolism.iron-sulfur cluster assembly machinery.plastidial SUF system.transfer phase.redox-dependent regulator (BolA4)	redox-dependent regulator (BolA4) of iron-sulfur cluster assembly machinery (original description: pep chromosome:IWGSC:7B:158174562:158183596:-1 gene:TraesCS7B02G131200 transcript:TraesCS7B02G131200.1 gene_biotype:protein_coding transcript_biotype:protein_coding)	-
TraesCS7D02G421500.1	-1.67071	48	7.11.1.2.2	.Coenzyme metabolism.iron-sulfur cluster assembly machinery.plastidial SUF system.transfer phase.scaffold protein (NFU1|2|3)	scaffold protein NFU of plastidial SUF system transfer phase (original description: pep chromosome:IWGSC:7D:540852725:540853740:1 gene:TraesCS7D02G421500 transcript:TraesCS7D02G421500.1 gene_biotype:protein_coding transcript_biotype:protein_coding)	-
TraesCS7A02G429400.1	-1.68974	48	7.11.1.2.2	.Coenzyme metabolism.iron-sulfur cluster assembly machinery.plastidial SUF system.transfer phase.scaffold protein (NFU1|2|3)	scaffold protein NFU of plastidial SUF system transfer phase (original description: pep chromosome:IWGSC:7A:623455916:623459171:1 gene:TraesCS7A02G429400 transcript:TraesCS7A02G429400.1 gene_biotype:protein_coding transcript_biotype:protein_coding)	-
TraesCS4B02G097000.2	-1.26365	96	7.11.1.2.2	.Coenzyme metabolism.iron-sulfur cluster assembly machinery.plastidial SUF system.transfer phase.scaffold protein (NFU1|2|3)	scaffold protein NFU of plastidial SUF system transfer phase (original description: pep chromosome:IWGSC:4B:101296960:101299748:1 gene:TraesCS4B02G097000 transcript:TraesCS4B02G097000.2 gene_biotype:protein_coding transcript_biotype:protein_coding)	-
TraesCS5D02G362600.1	-1.37286	48	7.9.1.3	.Coenzyme metabolism.NAD/NADP biosynthesis.de-novo pathway.quinolinate phosphoribosyl transferase	quinolinate phosphoribosyl transferase (original description: pep chromosome:IWGSC:5D:441103896:441107301:-1 gene:TraesCS5D02G362600 transcript:TraesCS5D02G362600.1 gene_biotype:protein_coding transcript_biotype:protein_coding)	-
TraesCS6D02G370600.1	-1.63902	48	7.9.3	.Coenzyme metabolism.NAD/NADP biosynthesis.nicotinamide/nicotinate mononucleotide adenylyltransferase	nicotinamide/nicotinate mononucleotide adenylyltransferase (original description: pep chromosome:IWGSC:6D:456495390:456498980:-1 gene:TraesCS6D02G370600 transcript:TraesCS6D02G370600.1 gene_biotype:protein_coding transcript_biotype:protein_coding description:Nicotinamide-nucleotide adenylyltransferase [Source:UniProtKB/TrEMBL;Acc:W5GZN7])	-
TraesCS6A02G385900.1	-1.09743	96	7.9.3	.Coenzyme metabolism.NAD/NADP biosynthesis.nicotinamide/nicotinate mononucleotide adenylyltransferase	nicotinamide/nicotinate mononucleotide adenylyltransferase (original description: pep chromosome:IWGSC:6A:603203107:603206716:-1 gene:TraesCS6A02G385900 transcript:TraesCS6A02G385900.1 gene_biotype:protein_coding transcript_biotype:protein_coding description:Nicotinamide-nucleotide adenylyltransferase [Source:UniProtKB/TrEMBL;Acc:W5G7K8])	-
TraesCS6B02G294100.1	-6.6353	96	7.8.1.1	.Coenzyme metabolism.prenylquinone biosynthesis.4-hydroxybenzoate biosynthesis.p-coumarate:CoA ligase	p-coumarate:CoA ligase (original description: pep chromosome:IWGSC:6B:528284752:528288193:-1 gene:TraesCS6B02G294100 transcript:TraesCS6B02G294100.1 gene_biotype:protein_coding transcript_biotype:protein_coding)	-
TraesCS1D02G367600.1	-1.27068	48	7.8.4.1	.Coenzyme metabolism.prenylquinone biosynthesis.plastoquinone biosynthesis.homogentisate solanesyltransferase (HST)	homogentisate solanesyltransferase (HST) (original description: pep chromosome:IWGSC:1D:447528006:447534599:1 gene:TraesCS1D02G367600 transcript:TraesCS1D02G367600.1 gene_biotype:protein_coding transcript_biotype:protein_coding)	-
TraesCS1B02G379800.1	-1.45719	48	7.8.4.1	.Coenzyme metabolism.prenylquinone biosynthesis.plastoquinone biosynthesis.homogentisate solanesyltransferase (HST)	homogentisate solanesyltransferase (HST) (original description: pep chromosome:IWGSC:1B:612987377:613001478:1 gene:TraesCS1B02G379800 transcript:TraesCS1B02G379800.1 gene_biotype:protein_coding transcript_biotype:protein_coding)	-
TraesCS1A02G362700.1	-1.58789	48	7.8.4.1	.Coenzyme metabolism.prenylquinone biosynthesis.plastoquinone biosynthesis.homogentisate solanesyltransferase (HST)	homogentisate solanesyltransferase (HST) (original description: pep chromosome:IWGSC:1A:543618939:543625192:1 gene:TraesCS1A02G362700 transcript:TraesCS1A02G362700.1 gene_biotype:protein_coding transcript_biotype:protein_coding)	-
TraesCS1B02G452100.1	-1.76962	48	7.8.2.1	.Coenzyme metabolism.prenylquinone biosynthesis.solanesyl diphosphate synthase activities.solanesyl diphosphate synthase (SPS1/2)	solanesyl diphosphate synthase (SPS1/2) (original description: pep chromosome:IWGSC:1B:669150552:669154353:1 gene:TraesCS1B02G452100 transcript:TraesCS1B02G452100.1 gene_biotype:protein_coding transcript_biotype:protein_coding)	-
TraesCS1A02G420900.1	-1.83768	48	7.8.2.1	.Coenzyme metabolism.prenylquinone biosynthesis.solanesyl diphosphate synthase activities.solanesyl diphosphate synthase (SPS1/2)	solanesyl diphosphate synthase (SPS1/2) (original description: pep chromosome:IWGSC:1A:577461313:577464912:1 gene:TraesCS1A02G420900 transcript:TraesCS1A02G420900.1 gene_biotype:protein_coding transcript_biotype:protein_coding)	-
TraesCS1D02G428800.1	-1.84389	48	7.8.2.1	.Coenzyme metabolism.prenylquinone biosynthesis.solanesyl diphosphate synthase activities.solanesyl diphosphate synthase (SPS1/2)	solanesyl diphosphate synthase (SPS1/2) (original description: pep chromosome:IWGSC:1D:480882041:480885573:1 gene:TraesCS1D02G428800 transcript:TraesCS1D02G428800.1 gene_biotype:protein_coding transcript_biotype:protein_coding)	-
TraesCS1B02G452100.1	-1.72403	96	7.8.2.1	.Coenzyme metabolism.prenylquinone biosynthesis.solanesyl diphosphate synthase activities.solanesyl diphosphate synthase (SPS1/2)	solanesyl diphosphate synthase (SPS1/2) (original description: pep chromosome:IWGSC:1B:669150552:669154353:1 gene:TraesCS1B02G452100 transcript:TraesCS1B02G452100.1 gene_biotype:protein_coding transcript_biotype:protein_coding)	-
TraesCS1A02G420900.1	-1.48796	96	7.8.2.1	.Coenzyme metabolism.prenylquinone biosynthesis.solanesyl diphosphate synthase activities.solanesyl diphosphate synthase (SPS1/2)	solanesyl diphosphate synthase (SPS1/2) (original description: pep chromosome:IWGSC:1A:577461313:577464912:1 gene:TraesCS1A02G420900 transcript:TraesCS1A02G420900.1 gene_biotype:protein_coding transcript_biotype:protein_coding)	-
TraesCS1D02G428800.1	-1.50284	96	7.8.2.1	.Coenzyme metabolism.prenylquinone biosynthesis.solanesyl diphosphate synthase activities.solanesyl diphosphate synthase (SPS1/2)	solanesyl diphosphate synthase (SPS1/2) (original description: pep chromosome:IWGSC:1D:480882041:480885573:1 gene:TraesCS1D02G428800 transcript:TraesCS1D02G428800.1 gene_biotype:protein_coding transcript_biotype:protein_coding)	-
TraesCS7B02G362900.1	1.07222	48	7.8.2.2	.Coenzyme metabolism.prenylquinone biosynthesis.solanesyl diphosphate synthase activities.trans-long-chain prenyl diphosphate synthase (PPPS)	trans-long-chain prenyl diphosphate synthase (PPPS) (original description: pep chromosome:IWGSC:7B:624940018:624945766:1 gene:TraesCS7B02G362900 transcript:TraesCS7B02G362900.1 gene_biotype:protein_coding transcript_biotype:protein_coding)	-
TraesCS7D02G449700.2	23.5854	48	7.8.2.2	.Coenzyme metabolism.prenylquinone biosynthesis.solanesyl diphosphate synthase activities.trans-long-chain prenyl diphosphate synthase (PPPS)	trans-long-chain prenyl diphosphate synthase (PPPS) (original description: pep chromosome:IWGSC:7D:568749063:568754681:1 gene:TraesCS7D02G449700 transcript:TraesCS7D02G449700.2 gene_biotype:protein_coding transcript_biotype:protein_coding)	-
TraesCS6A02G084600.1	-1.19022	48	7.7.1.2	.Coenzyme metabolism.pyridoxalphosphate biosynthesis.pyridoxal 5'-phosphate synthase complex.glutaminase component	glutaminase component of pyridoxal 5-phosphate synthase complex (original description: pep chromosome:IWGSC:6A:53113371:53116216:1 gene:TraesCS6A02G084600 transcript:TraesCS6A02G084600.1 gene_biotype:protein_coding transcript_biotype:protein_coding)	-
TraesCSu02G113600.1	-1.09941	96	7.7.1.2	.Coenzyme metabolism.pyridoxalphosphate biosynthesis.pyridoxal 5'-phosphate synthase complex.glutaminase component	glutaminase component of pyridoxal 5-phosphate synthase complex (original description: pep chromosome:IWGSC:Un:97734370:97737028:1 gene:TraesCSU02G113600 transcript:TraesCSU02G113600.1 gene_biotype:protein_coding transcript_biotype:protein_coding)	-
TraesCS6A02G084600.1	-1.36201	96	7.7.1.2	.Coenzyme metabolism.pyridoxalphosphate biosynthesis.pyridoxal 5'-phosphate synthase complex.glutaminase component	glutaminase component of pyridoxal 5-phosphate synthase complex (original description: pep chromosome:IWGSC:6A:53113371:53116216:1 gene:TraesCS6A02G084600 transcript:TraesCS6A02G084600.1 gene_biotype:protein_coding transcript_biotype:protein_coding)	-
TraesCS4B02G291200.2	-1.01165	96	7.7.1.2	.Coenzyme metabolism.pyridoxalphosphate biosynthesis.pyridoxal 5'-phosphate synthase complex.glutaminase component	glutaminase component of pyridoxal 5-phosphate synthase complex (original description: pep chromosome:IWGSC:4B:576107023:576110392:1 gene:TraesCS4B02G291200 transcript:TraesCS4B02G291200.2 gene_biotype:protein_coding transcript_biotype:protein_coding)	-
TraesCS6B02G117600.1	-1.31628	96	7.7.1.2	.Coenzyme metabolism.pyridoxalphosphate biosynthesis.pyridoxal 5'-phosphate synthase complex.glutaminase component	glutaminase component of pyridoxal 5-phosphate synthase complex (original description: pep chromosome:IWGSC:6B:109141422:109143895:1 gene:TraesCS6B02G117600 transcript:TraesCS6B02G117600.1 gene_biotype:protein_coding transcript_biotype:protein_coding)	-
TraesCS5D02G069700.1	1.04939	48	7.7.2.1	.Coenzyme metabolism.pyridoxalphosphate biosynthesis.salvage biosynthetic pathway.pyridoxal kinase	pyridoxal kinase (original description: pep chromosome:IWGSC:5D:67578001:67588803:-1 gene:TraesCS5D02G069700 transcript:TraesCS5D02G069700.1 gene_biotype:protein_coding transcript_biotype:protein_coding)	-
TraesCS2B02G521600.2	1.58578	48	7.3.2	.Coenzyme metabolism.S-adenosyl methionine (SAM) cycle.S-adenosyl homocysteine hydrolase	S-adenosyl homocysteine hydrolase (original description: pep chromosome:IWGSC:2B:716593325:716595982:-1 gene:TraesCS2B02G521600 transcript:TraesCS2B02G521600.2 gene_biotype:protein_coding transcript_biotype:protein_coding description:Adenosylhomocysteinase [Source:UniProtKB/TrEMBL;Acc:W5B7Z6])	-
TraesCS2A02G489600.2	2.38439	48	7.3.2	.Coenzyme metabolism.S-adenosyl methionine (SAM) cycle.S-adenosyl homocysteine hydrolase	S-adenosyl homocysteine hydrolase (original description: pep chromosome:IWGSC:2A:723518735:723521747:1 gene:TraesCS2A02G489600 transcript:TraesCS2A02G489600.2 gene_biotype:protein_coding transcript_biotype:protein_coding description:Adenosylhomocysteinase [Source:UniProtKB/TrEMBL;Acc:A0A1D5TBU1])	-
TraesCS2D02G489900.1	2.40957	48	7.3.2	.Coenzyme metabolism.S-adenosyl methionine (SAM) cycle.S-adenosyl homocysteine hydrolase	S-adenosyl homocysteine hydrolase (original description: pep chromosome:IWGSC:2D:588790537:588793500:1 gene:TraesCS2D02G489900 transcript:TraesCS2D02G489900.1 gene_biotype:protein_coding transcript_biotype:protein_coding description:Adenosylhomocysteinase [Source:UniProtKB/TrEMBL;Acc:A0A1D5URS1])	-
TraesCS2B02G517500.1	2.42792	48	7.3.2	.Coenzyme metabolism.S-adenosyl methionine (SAM) cycle.S-adenosyl homocysteine hydrolase	S-adenosyl homocysteine hydrolase (original description: pep chromosome:IWGSC:2B:712597400:712600683:1 gene:TraesCS2B02G517500 transcript:TraesCS2B02G517500.1 gene_biotype:protein_coding transcript_biotype:protein_coding description:Adenosylhomocysteinase [Source:UniProtKB/TrEMBL;Acc:A0A1D5U4G9])	-
TraesCS7B02G322500.3	21.2426	48	7.5.1.1	.Coenzyme metabolism.tetrahydrofolate biosynthesis.p-aminobenzoate biosynthesis.aminodeoxychorismate synthase	aminodeoxychorismate synthase (original description: pep chromosome:IWGSC:7B:573020189:573026823:-1 gene:TraesCS7B02G322500 transcript:TraesCS7B02G322500.3 gene_biotype:protein_coding transcript_biotype:protein_coding)	-
TraesCS1B02G057900.1	-1.45888	48	7.5.2.3	.Coenzyme metabolism.tetrahydrofolate biosynthesis.pterin biosynthesis.dihydroneopterin aldolase	dihydroneopterin aldolase (original description: pep chromosome:IWGSC:1B:39853817:39854979:1 gene:TraesCS1B02G057900 transcript:TraesCS1B02G057900.1 gene_biotype:protein_coding transcript_biotype:protein_coding description:7,8-dihydroneopterin aldolase [Source:UniProtKB/TrEMBL;Acc:A0A1D5SKN3])	-
TraesCS5D02G129300.1	-1.60387	48	7.5.7.3	.Coenzyme metabolism.tetrahydrofolate biosynthesis.tetrahydrofolate (THF) interconversions.5,10-methenyl-THF synthetase	5,10-methenyl-THF synthetase (original description: pep chromosome:IWGSC:5D:202905466:202908574:1 gene:TraesCS5D02G129300 transcript:TraesCS5D02G129300.1 gene_biotype:protein_coding transcript_biotype:protein_coding)	-
TraesCS5D02G129300.2	-1.65119	48	7.5.7.3	.Coenzyme metabolism.tetrahydrofolate biosynthesis.tetrahydrofolate (THF) interconversions.5,10-methenyl-THF synthetase	5,10-methenyl-THF synthetase (original description: pep chromosome:IWGSC:5D:202905466:202907969:1 gene:TraesCS5D02G129300 transcript:TraesCS5D02G129300.2 gene_biotype:protein_coding transcript_biotype:protein_coding)	-
TraesCS5D02G129300.2	-1.40347	96	7.5.7.3	.Coenzyme metabolism.tetrahydrofolate biosynthesis.tetrahydrofolate (THF) interconversions.5,10-methenyl-THF synthetase	5,10-methenyl-THF synthetase (original description: pep chromosome:IWGSC:5D:202905466:202907969:1 gene:TraesCS5D02G129300 transcript:TraesCS5D02G129300.2 gene_biotype:protein_coding transcript_biotype:protein_coding)	-
TraesCS5B02G481000.1	1.30514	48	7.5.7.4	.Coenzyme metabolism.tetrahydrofolate biosynthesis.tetrahydrofolate (THF) interconversions.5,10-methylene-THF reductase	5,10-methylene-THF reductase (original description: pep chromosome:IWGSC:5B:653704004:653709527:-1 gene:TraesCS5B02G481000 transcript:TraesCS5B02G481000.1 gene_biotype:protein_coding transcript_biotype:protein_coding description:Methylenetetrahydrofolate reductase [Source:UniProtKB/TrEMBL;Acc:W5FEK8])	-
TraesCS1A02G092700.1	-1.13991	48	7.5.7.2	.Coenzyme metabolism.tetrahydrofolate biosynthesis.tetrahydrofolate (THF) interconversions.bifunctional 5,10-methylene-THF dehydrogenase and 5,10-methenyl-THF cyclohydrolase	bifunctional 5,10-methylene-THF dehydrogenase and 5,10-methenyl-THF cyclohydrolase (original description: pep chromosome:IWGSC:1A:85032415:85035322:1 gene:TraesCS1A02G092700 transcript:TraesCS1A02G092700.1 gene_biotype:protein_coding transcript_biotype:protein_coding)	-
TraesCS1D02G101200.2	-1.06398	48	7.5.7.2	.Coenzyme metabolism.tetrahydrofolate biosynthesis.tetrahydrofolate (THF) interconversions.bifunctional 5,10-methylene-THF dehydrogenase and 5,10-methenyl-THF cyclohydrolase	bifunctional 5,10-methylene-THF dehydrogenase and 5,10-methenyl-THF cyclohydrolase (original description: pep chromosome:IWGSC:1D:89123743:89127322:1 gene:TraesCS1D02G101200 transcript:TraesCS1D02G101200.2 gene_biotype:protein_coding transcript_biotype:protein_coding)	-
TraesCS1D02G101200.2	-1.7137	96	7.5.7.2	.Coenzyme metabolism.tetrahydrofolate biosynthesis.tetrahydrofolate (THF) interconversions.bifunctional 5,10-methylene-THF dehydrogenase and 5,10-methenyl-THF cyclohydrolase	bifunctional 5,10-methylene-THF dehydrogenase and 5,10-methenyl-THF cyclohydrolase (original description: pep chromosome:IWGSC:1D:89123743:89127322:1 gene:TraesCS1D02G101200 transcript:TraesCS1D02G101200.2 gene_biotype:protein_coding transcript_biotype:protein_coding)	-
TraesCS7A02G125600.1	1.55989	48	7.12.1.2	.Coenzyme metabolism.tetrapyrrol biosynthesis.5-aminolevulinic acid formation.glutamyl-tRNA reductase	glutamyl-tRNA reductase (original description: pep chromosome:IWGSC:7A:80851830:80854688:-1 gene:TraesCS7A02G125600 transcript:TraesCS7A02G125600.1 gene_biotype:protein_coding transcript_biotype:protein_coding description:Glutamyl-tRNA reductase [Source:UniProtKB/TrEMBL;Acc:A0A1D6BWY3])	-
TraesCS7B02G024500.1	5.33935	48	7.12.1.2	.Coenzyme metabolism.tetrapyrrol biosynthesis.5-aminolevulinic acid formation.glutamyl-tRNA reductase	glutamyl-tRNA reductase (original description: pep chromosome:IWGSC:7B:23440249:23442269:-1 gene:TraesCS7B02G024500 transcript:TraesCS7B02G024500.1 gene_biotype:protein_coding transcript_biotype:protein_coding description:Glutamyl-tRNA reductase [Source:UniProtKB/TrEMBL;Acc:A0A1D6CHW5])	-
[truncated: 2,773 more rows]
