# Supplementary material for: Omic characterisation of multi‐component defences against the necrotrophic pathogen Pyrenophora tritici‐repentis in wheat
Source: Plant Biol (Stuttg). 2025 Feb 7;27(3):347–61. doi: 10.1111/plb.13746 (PMC11950905; doi:10.1111/plb.13746)
Supplement: Supplementary file 7 — Table S4. Statistical analysis and functional annotation of differentially accumulated metabolites (DAMs) found between the wheat lines Robigus (Rob) and Hereward (Her) before inoculation (Rob/Her_0) and between the controls from each line in comparison to the samples collected at 24, 48, 72 and 96 h post inoculation. [file PLB-27-347-s007.xlsx]

## Sheet: Description
	Table S4: Statistical analysis and functional annotation of differentially accumulated metabolites (DAMs) found between the wheat lines Robigus (Rob) and Hereward (Her) before inoculation (Rob/Her_0) and between the controls from each line in comparison to the samples collected at 24, 48, 72 and 96 hours post inoculation. The first excel sheet presents the list of significant 1479 DAMs identified…

## Sheet: DAMs
Comparison	Comparison name	ID	Masses (m/z)	Ionisation mode	Molecular Formula	Isotop	Adduct	adjusted p.value	estimate	estimate1	estimate2	statistic	p.value	parameter	conf.low	conf.high
HerIT24~HerMT24	Her_24	n858.4884	858.488	Negative	C20H35N3O7	13C	[2M-H]1-	0.00335916	0.000109687	0.000116543	6.85602e-06	10.4076	5.86856e-07	10.783	8.64331e-05	0.00013294
HerIT24~HerMT24	Her_24	n330.15649	330.156	Negative	C17H26O4	13C	[M+Cl]1-	1.75468e-05	1.29167e-05	1.80261e-05	5.10938e-06	9.76082	3.06548e-09	20.9214	1.01641e-05	1.56694e-05
HerIT24~HerMT24	Her_24	n608.76044	608.76	Negative	C14H3N3O7P8	13C	[M+Cl]1-	0.0462377	5.05833e-05	6.30625e-05	1.24792e-05	5.90458	8.07787e-06	20.5063	3.27415e-05	6.8425e-05
HerIT24~HerMT24	Her_24	n722.3985	722.399	Negative	C36H62O12	13C	[M+Cl]1-	0.00244559	5.65086e-05	6.20607e-05	5.55215e-06	9.01718	4.27252e-07	13.5515	4.30259e-05	6.99913e-05
HerIT24~HerMT24	Her_24	n776.40955	776.41	Negative	C39H64O13	13C	[M+Cl]1-	5.88803e-07	0.000251803	0.000263542	1.17393e-05	18.6912	1.02866e-10	12.8819	0.000222672	0.000280934
HerIT24~HerMT24	Her_24	n776.44568	776.446	Negative	C40H68O12	13C	[M+Cl]1-	0.000151885	0.000142396	0.000153927	1.15314e-05	13.3394	2.65348e-08	11.3898	0.000118998	0.000165793
HerIT24~HerMT24	Her_24	n790.46149	790.461	Negative	C41H70O12	13C	[M+Cl]1-	0.0306327	0.000183882	0.000203188	1.93062e-05	7.30217	5.35162e-06	13.2547	0.000129586	0.000238178
HerIT24~HerMT24	Her_24	n826.49817	826.498	Negative	C45H74O11	13C	[M+Cl]1-	0.00519492	5.12602e-05	7.28408e-05	2.15806e-05	8.26478	9.07568e-07	14.0609	3.79631e-05	6.45573e-05
HerIT24~HerMT24	Her_24	n842.49292	842.493	Negative	C45H74O12	13C	[M+Cl]1-	0.00349239	0.000191733	0.000210876	1.91425e-05	10.4182	6.10131e-07	10.7208	0.000151098	0.000232368
HerIT24~HerMT24	Her_24	n986.49963	986.5	Negative	C50H78O17	13C	[M+Cl]1-	6.16423e-08	0.000165736	0.000227942	6.22057e-05	13.6015	1.07691e-11	20.3997	0.000140351	0.000191122
HerIT24~HerMT24	Her_24	n414.10501	414.105	Negative	C16H24O10	13C	[M+Cl37]1-	4.55972e-05	0.000111364	0.000121123	9.7591e-06	12.0778	7.96597e-09	14.098	9.16005e-05	0.000131127
HerIT24~HerMT24	Her_24	n762.41089	762.411	Negative	C39H64O12	13C	[M+Cl37]1-	0.0188592	7.33848e-05	7.59959e-05	2.61105e-06	9.01919	3.29477e-06	10.2997	5.53268e-05	9.14428e-05
HerIT24~HerMT24	Her_24	n778.40594	778.406	Negative	C39H64O13	13C	[M+Cl37]1-	5.97773e-05	7.07809e-05	7.23142e-05	1.53336e-06	16.1815	1.04433e-08	10.3962	6.10847e-05	8.0477e-05
HerIT24~HerMT24	Her_24	n778.44244	778.442	Negative	C40H68O12	13C	[M+Cl37]1-	0.0038198	3.82098e-05	4.00835e-05	1.87377e-06	10.2693	6.6733e-07	10.7875	3.00007e-05	4.64189e-05
HerIT24~HerMT24	Her_24	n813.53308	813.533	Negative	C45H77NO9	13C	[M+Cl37]1-	0.0318341	9.81037e-05	0.000129567	3.14634e-05	7.05201	5.56151e-06	14.0871	6.82839e-05	0.000127923
HerIT24~HerMT24	Her_24	n844.48877	844.489	Negative	C45H74O12	13C	[M+Cl37]1-	0.0203095	5.52658e-05	5.62549e-05	9.89043e-07	9.09412	3.54814e-06	10.085	4.17407e-05	6.8791e-05
HerIT24~HerMT24	Her_24	n886.43341	886.433	Negative	C44H68N2O14	13C	[M+Cl37]1-	0.00196483	2.47811e-05	3.60183e-05	1.12371e-05	7.30918	3.43261e-07	20.9618	1.77296e-05	3.18327e-05
HerIT24~HerMT24	Her_24	p105.11021	105.11	Positive	C5H13NO	13C	[M+H]1+	0.0109905	-0.000145676	0.000392366	0.000538042	-6.8372	1.92008e-06	18.3435	-0.000190379	-0.000100973
HerIT24~HerMT24	Her_24	p178.05774	178.058	Positive	C10H8O3	13C	[M+H]1+	0.0105261	-4.73163e-05	5.31146e-07	4.78474e-05	-9.0969	1.83895e-06	11.039	-5.87595e-05	-3.58731e-05
HerIT24~HerMT24	Her_24	p759.57373	759.574	Positive	C49H75NO5	13C	[M+H]1+	0.0010594	9.16135e-05	0.0001271	3.54864e-05	8.01646	1.85081e-07	18.6544	6.7664e-05	0.000115563
HerIT24~HerMT24	Her_24	p764.40735	764.407	Positive	C37H63O14P	13C	[M+H]1+	0.00112852	0.000474222	0.000613168	0.000138947	7.71947	1.97156e-07	20.0643	0.000346103	0.00060234
HerIT24~HerMT24	Her_24	p780.40265	780.403	Positive	C37H63O15P	13C	[M+H]1+	1.81821e-05	0.000546198	0.000668767	0.000122569	10.4106	3.17647e-09	18.7326	0.00043628	0.000656115
HerIT24~HerMT24	Her_24	p806.42383	806.424	Positive	C39H64O17	13C	[M+H]1+	0.00800984	-0.000159773	9.17892e-05	0.000251562	-6.88045	1.39934e-06	19.141	-0.000208351	-0.000111194
HerIT24~HerMT24	Her_24	p862.48102	862.481	Positive	C43H73O15P	13C	[M+H]1+	0.0153165	0.000511284	0.000630005	0.000118722	6.55158	2.67584e-06	19.228	0.000348076	0.000674492
HerIT24~HerMT24	Her_24	p821.52979	821.53	Positive	C51H75NO5	13C	[M+K]1+	0.00571543	0.000462737	0.000611249	0.000148511	7.26639	9.98502e-07	17.8109	0.000328845	0.00059663
HerIT24~HerMT24	Her_24	n461.8978	461.898	Negative	C15H5O13P	13C	[M+K-2H]1-	0.0256244	0.000178215	0.000244637	6.64223e-05	6.12972	4.47666e-06	20.9282	0.00011774	0.00023869
HerIT24~HerMT24	Her_24	n406.96463	406.965	Negative	C15H6NO11P	13C	[M-H]1-	0.0295943	5.25888e-05	7.01533e-05	1.75645e-05	6.24405	5.17022e-06	19.1586	3.49707e-05	7.02068e-05
HerIT24~HerMT24	Her_24	n423.94168	423.942	Negative	C15H5O13P	13C	[M-H]1-	0.0308857	2.85566e-05	3.78696e-05	9.31293e-06	6.04239	5.39583e-06	20.9762	1.87276e-05	3.83857e-05
HerIT24~HerMT24	Her_24	n499.85361	499.854	Negative	C15H3O12P3S	13C	[M-H]1-	0.0423513	3.56895e-05	4.85227e-05	1.28332e-05	5.90135	7.3989e-06	20.9966	2.31125e-05	4.82665e-05
HerIT24~HerMT24	Her_24	n572.7832	572.783	Negative	C14H3N3O7P8	13C	[M-H]1-	0.037663	6.40997e-05	8.24811e-05	1.83815e-05	5.98037	6.57985e-06	20.6833	4.17888e-05	8.64105e-05
HerIT24~HerMT24	Her_24	n690.37158	690.372	Negative	C34H59O12P	13C	[M-H]1-	0.0273332	3.29048e-05	3.54572e-05	2.55233e-06	7.82496	4.77519e-06	11.9744	2.37405e-05	4.20691e-05
HerIT24~HerMT24	Her_24	n692.38831	692.388	Negative	C41H56O9	13C	[M-H]1-	0.0164172	0.000171587	0.000196264	2.46772e-05	7.73518	2.86813e-06	13.2464	0.000123755	0.00021942
HerIT24~HerMT24	Her_24	n708.3833	708.383	Negative	C41H56O10	13C	[M-H]1-	0.000705846	0.00026018	0.000282535	2.23546e-05	10.9097	1.23313e-07	12.1519	0.000208291	0.000312069
HerIT24~HerMT24	Her_24	n708.41974	708.42	Negative	C42H60O9	13C	[M-H]1-	0.0371819	8.21989e-05	9.40579e-05	1.1859e-05	7.7458	6.4958e-06	11.5806	5.8984e-05	0.000105414
HerIT24~HerMT24	Her_24	n708.44293	708.443	Negative	C39H64O11	13C	[M-H]1-	0.00496451	6.56355e-05	7.02431e-05	4.60758e-06	9.91779	8.67315e-07	10.8955	5.10524e-05	8.02186e-05
HerIT24~HerMT24	Her_24	n722.42249	722.422	Negative	C39H62O12	13C	[M-H]1-	0.0021325	6.82407e-05	7.32826e-05	5.04188e-06	10.643	3.72554e-07	11.0745	5.414e-05	8.23414e-05
HerIT24~HerMT24	Her_24	n724.43774	724.438	Negative	C39H64O12	13C	[M-H]1-	0.00372909	6.83574e-05	7.313e-05	4.77261e-06	10.0501	6.51483e-07	11.1025	5.34039e-05	8.3311e-05
HerIT24~HerMT24	Her_24	n740.40936	740.409	Negative	C42H60O11	13C	[M-H]1-	0.0137765	4.52738e-05	5.04918e-05	5.218e-06	7.69253	2.4068e-06	13.7559	3.26298e-05	5.79178e-05
HerIT24~HerMT24	Her_24	n740.43262	740.433	Negative	C39H64O13	13C	[M-H]1-	0.0266941	4.29379e-05	4.55099e-05	2.57203e-06	8.67037	4.66354e-06	10.323	3.19502e-05	5.39256e-05
HerIT24~HerMT24	Her_24	n758.47229	758.472	Negative	C40H71O11P	13C	[M-H]1-	0.0331493	4.51557e-05	5.68924e-05	1.17367e-05	6.68463	5.79127e-06	15.6928	3.08126e-05	5.94988e-05
HerIT24~HerMT24	Her_24	n774.52618	774.526	Negative	C45H74O10	13C	[M-H]1-	1.8416e-05	0.000407893	0.000645728	0.000237835	10.0685	3.21733e-09	19.7399	0.000323315	0.00049247
HerIT24~HerMT24	Her_24	n782.41022	782.41	Negative	C39H63N2O12P	13C	[M-H]1-	0.0244421	0.000133998	0.000143836	9.83753e-06	8.40303	4.27012e-06	10.9256	9.88711e-05	0.000169125
HerIT24~HerMT24	Her_24	n842.51929	842.519	Negative	C41H78O17	13C	[M-H]1-	0.0176285	3.62391e-05	5.06401e-05	1.44009e-05	6.66814	3.07976e-06	17.8547	2.48147e-05	4.76636e-05
HerIT24~HerMT24	Her_24	n873.57178	873.572	Negative	C53H79NO9	13C	[M-H]1-	0.0216159	3.79676e-05	6.22029e-05	2.42353e-05	6.30863	3.77635e-06	19.913	2.541e-05	5.05252e-05
HerIT24~HerMT24	Her_24	n938.46295	938.463	Negative	C48H76O14P2	13C	[M-H]1-	0.000306596	4.64693e-05	4.8265e-05	1.79575e-06	13.0586	5.35632e-08	10.8995	3.86282e-05	5.43104e-05
HerIT24~HerMT24	Her_24	n358.83115	358.831	Negative	C7O7P2S2	13C2	[M+Cl]1-	0.0316741	0.000183452	0.000250343	6.68914e-05	6.03512	5.53357e-06	20.9325	0.000120224	0.000246679
HerIT24~HerMT24	Her_24	n360.82834	360.828	Negative	C7O7P2S2	13C2	[M+Cl37]1-	0.0271097	0.000134913	0.000180223	4.53109e-05	6.11155	4.73615e-06	20.853	8.89853e-05	0.00018084
HerIT24~HerMT24	Her_24	n464.89056	464.891	Negative	C14H4O12P2	13C2	[M+Cl37]1-	0.00504859	1.85308e-05	2.25534e-05	4.0226e-06	6.93548	8.82003e-07	20.3944	1.29642e-05	2.40973e-05
HerIT24~HerMT24	Her_24	n775.52838	775.528	Negative	C20H37NO6	18O	[2M-H]1-	0.0079099	7.78077e-05	0.000137942	6.01347e-05	7.01072	1.38188e-06	18.3121	5.45193e-05	0.000101096
HerIT24~HerMT24	Her_24	n304.88834	304.888	Negative	C9H4O2P4	18O	[M+Cl]1-	0.0237665	3.374e-05	4.34735e-05	9.73344e-06	6.15925	4.15207e-06	20.9714	2.23471e-05	4.5133e-05
HerIT24~HerMT24	Her_24	n306.88562	306.886	Negative	C9H4O2P4	18O	[M+Cl37]1-	0.0177781	2.3513e-05	3.11444e-05	7.63138e-06	6.57383	3.10589e-06	18.4933	1.60129e-05	3.10132e-05
HerIT24~HerMT24	Her_24	n803.42889	803.429	Negative	C20H35O6P		[2M-H]1-	0.0152028	0.000132496	0.000195162	6.26655e-05	7.16431	2.65598e-06	15.5455	9.31976e-05	0.000171795
HerIT24~HerMT24	Her_24	n343.1687	343.169	Negative	C18H28O4		[M+Cl]1-	0.0261212	8.68443e-05	0.000116075	2.92307e-05	6.40678	4.56345e-06	18.3113	5.84008e-05	0.000115288
HerIT24~HerMT24	Her_24	n534.82709	534.827	Negative	C15H3O12P3S		[M+Cl]1-	0.0475542	0.00011832	0.000158083	3.9763e-05	5.85864	8.30787e-06	20.8982	7.6308e-05	0.000160332
HerIT24~HerMT24	Her_24	n759.41144	759.411	Negative	C39H64O12		[M+Cl]1-	0.00899833	0.000610203	0.000694558	8.43544e-05	8.60765	1.57204e-06	12.196	0.00045602	0.000764386
HerIT24~HerMT24	Her_24	n775.40582	775.406	Negative	C39H64O13		[M+Cl]1-	2.02585e-06	0.000616155	0.000645779	2.96235e-05	17.1559	3.53923e-10	12.7323	0.000538399	0.000693911
HerIT24~HerMT24	Her_24	n775.44232	775.442	Negative	C40H68O12		[M+Cl]1-	1.27305e-05	0.000327193	0.000375851	4.86579e-05	12.6603	2.22405e-09	14.9117	0.000272079	0.000382307
HerIT24~HerMT24	Her_24	n789.42261	789.423	Negative	C40H66O13		[M+Cl]1-	0.000390076	0.000165759	0.000177437	1.16779e-05	12.243	6.81475e-08	11.3616	0.000136075	0.000195443
HerIT24~HerMT24	Her_24	n807.43286	807.433	Negative	C40H68O14		[M+Cl]1-	0.00223297	0.000124209	0.00013133	7.12042e-06	10.877	3.90107e-07	10.7476	9.90032e-05	0.000149416
HerIT24~HerMT24	Her_24	n841.48895	841.489	Negative	C45H74O12		[M+Cl]1-	0.0039319	0.000390342	0.000432365	4.20223e-05	10.262	6.86915e-07	10.7592	0.000306393	0.000474292
HerIT24~HerMT24	Her_24	n985.49646	985.496	Negative	C50H78O17		[M+Cl]1-	0.00249104	0.000279266	0.000377934	9.86677e-05	8.08242	4.35192e-07	16.2521	0.000206111	0.000352421
HerIT24~HerMT24	Her_24	n345.16544	345.165	Negative	C18H28O4		[M+Cl37]1-	0.0443598	2.81749e-05	2.93835e-05	1.20863e-06	8.15622	7.74979e-06	10.4037	2.05183e-05	3.58315e-05
HerIT24~HerMT24	Her_24	n542.11121	542.111	Negative	C20H27NO14		[M+Cl37]1-	0.00255808	2.12592e-05	2.58629e-05	4.60374e-06	7.47475	4.46904e-07	19.0385	1.53072e-05	2.72112e-05
HerIT24~HerMT24	Her_24	n659.25208	659.252	Negative	C28H46O15		[M+Cl37]1-	0.0112577	3.47695e-05	4.60478e-05	1.12783e-05	8.00789	1.96676e-06	13.2343	2.54062e-05	4.41327e-05
HerIT24~HerMT24	Her_24	n761.40735	761.407	Negative	C39H64O12		[M+Cl37]1-	0.00289451	0.00016841	0.000195034	2.66243e-05	8.83517	5.05679e-07	13.6772	0.000127437	0.000209383
HerIT24~HerMT24	Her_24	n777.40295	777.403	Negative	C39H64O13		[M+Cl37]1-	2.31274e-05	0.000184501	0.000191952	7.45114e-06	15.7886	4.04043e-09	11.4375	0.0001589	0.000210102
HerIT24~HerMT24	Her_24	n777.43915	777.439	Negative	C40H68O12		[M+Cl37]1-	0.00164304	9.36818e-05	0.000104486	1.08046e-05	10.3661	2.87044e-07	11.7719	7.39488e-05	0.000113415
HerIT24~HerMT24	Her_24	n811.49597	811.496	Negative	C45H74O10		[M+Cl37]1-	0.0447065	0.00201334	0.00402586	0.00201252	5.89803	7.81037e-06	20.7545	0.00130294	0.00272375
HerIT24~HerMT24	Her_24	n827.4895	827.49	Negative	C45H74O11		[M+Cl37]1-	0.00276149	2.51156e-05	3.1421e-05	6.30537e-06	8.43776	4.82441e-07	14.8309	1.87649e-05	3.14663e-05
HerIT24~HerMT24	Her_24	n859.48004	859.48	Negative	C45H74O13		[M+Cl37]1-	0.0168851	6.10073e-05	6.35928e-05	2.58552e-06	9.07257	2.94988e-06	10.3806	4.60986e-05	7.59159e-05
HerIT24~HerMT24	Her_24	p104.10686	104.107	Positive	C5H13NO		[M+H]1+	0.031206	-0.00265746	0.00812457	0.010782	-6.21843	5.45178e-06	19.1625	-0.00355141	-0.00176351
HerIT24~HerMT24	Her_24	p119.049	119.049	Positive	C8H6O		[M+H]1+	0.00350801	-0.000176517	4.9256e-05	0.000225773	-9.81249	6.1286e-07	11.5238	-0.000215892	-0.000137142
HerIT24~HerMT24	Her_24	p144.0807	144.081	Positive	C10H9N		[M+H]1+	0.0166542	-0.00102767	0.000182655	0.00121033	-8.27868	2.90953e-06	11.8297	-0.00129857	-0.000756772
HerIT24~HerMT24	Her_24	p177.05449	177.054	Positive	C10H8O3		[M+H]1+	0.00525482	-0.000565584	2.44004e-05	0.000589984	-9.62603	9.18034e-07	11.2299	-0.000694582	-0.000436586
HerIT24~HerMT24	Her_24	p758.57086	758.571	Positive	C49H75NO5		[M+H]1+	0.0230093	0.000209863	0.000318119	0.000108255	6.41529	4.01979e-06	18.7362	0.000141329	0.000278398
HerIT24~HerMT24	Her_24	p763.40399	763.404	Positive	C37H63O14P		[M+H]1+	9.98172e-05	0.00100753	0.00131343	0.000305902	8.8108	1.74384e-08	20.927	0.000769672	0.00124539
HerIT24~HerMT24	Her_24	p779.39905	779.399	Positive	C37H63O15P		[M+H]1+	5.1727e-05	0.00124799	0.00154084	0.000292848	10.7888	9.03687e-09	16.0705	0.00100286	0.00149312
HerIT24~HerMT24	Her_24	p782.57074	782.571	Positive	C51H75NO5		[M+H]1+	0.0146574	0.000116809	0.0001459	2.90907e-05	6.9879	2.56068e-06	16.5231	8.14638e-05	0.000152154
HerIT24~HerMT24	Her_24	p861.4776	861.478	Positive	C43H73O15P		[M+H]1+	0.0178563	0.00106373	0.00133419	0.000270462	6.31199	3.11955e-06	20.7214	0.000712976	0.00141449
HerIT24~HerMT24	Her_24	n1147.54944	1147.55	Negative	C57H90O21		[M+K-2H]1-	0.0258303	0.000183967	0.000305683	0.000121716	6.35473	4.51262e-06	18.771	0.000123325	0.00024461
HerIT24~HerMT24	Her_24	n460.89453	460.895	Negative	C15H5O13P		[M+K-2H]1-	0.0381	0.00166058	0.00222808	0.0005675	5.95364	6.65619e-06	20.9297	0.00108042	0.00224074
HerIT24~HerMT24	Her_24	n1159.69702	1159.7	Negative	C67H100O16		[M-H]1-	0.00683617	5.10822e-05	6.49832e-05	1.3901e-05	8.25783	1.1943e-06	13.536	3.7772e-05	6.43925e-05
HerIT24~HerMT24	Her_24	n378.94824	378.948	Negative	C14H5O11P		[M-H]1-	0.0425501	2.56793e-05	3.46214e-05	8.94206e-06	5.899	7.43363e-06	21	1.66264e-05	3.47323e-05
HerIT24~HerMT24	Her_24	n422.93851	422.939	Negative	C15H5O13P		[M-H]1-	0.0174918	0.000241012	0.000343459	0.000102447	6.34135	3.05588e-06	20.5261	0.000161862	0.000320162
HerIT24~HerMT24	Her_24	n462.8924	462.892	Negative	C15H3N2O10P3		[M-H]1-	0.0472622	0.000300311	0.000425541	0.00012523	5.87529	8.25684e-06	20.7327	0.000193929	0.000406692
HerIT24~HerMT24	Her_24	n545.2981	545.298	Negative	C27H46O11		[M-H]1-	0.0182466	3.34632e-05	4.4415e-05	1.09518e-05	7.09592	3.18773e-06	15.3639	2.34324e-05	4.34941e-05
HerIT24~HerMT24	Her_24	n561.29297	561.293	Negative	C27H46O12		[M-H]1-	0.0186349	2.35883e-05	3.36845e-05	1.00962e-05	6.43064	3.25558e-06	19.4496	1.59228e-05	3.12537e-05
HerIT24~HerMT24	Her_24	n689.3692	689.369	Negative	C34H59O12P		[M-H]1-	0.0149678	8.78853e-05	9.53253e-05	7.44006e-06	8.41404	2.61492e-06	11.7276	6.50687e-05	0.000110702
HerIT24~HerMT24	Her_24	n707.37946	707.379	Negative	C41H56O10		[M-H]1-	0.000335062	0.000726996	0.00080602	7.90237e-05	11.1746	5.85364e-08	12.7646	0.000586184	0.000867809
HerIT24~HerMT24	Her_24	n707.41626	707.416	Negative	C42H60O9		[M-H]1-	0.000218828	0.000224605	0.000262125	3.75202e-05	10.7472	3.823e-08	13.9911	0.000179779	0.000269432
HerIT24~HerMT24	Her_24	n707.44012	707.44	Negative	C39H64O11		[M-H]1-	0.00333121	0.000145539	0.00016245	1.69111e-05	10.0575	5.81973e-07	11.2445	0.000113774	0.000177305
HerIT24~HerMT24	Her_24	n721.41876	721.419	Negative	C39H62O12		[M-H]1-	0.000183815	0.000178217	0.000188664	1.0447e-05	12.7479	3.2113e-08	11.7084	0.000147673	0.000208761
HerIT24~HerMT24	Her_24	n738.51025	738.51	Negative	C48H69NO5		[M-H]1-	0.00302196	5.63442e-05	8.29828e-05	2.66386e-05	7.10098	5.27946e-07	20.9921	3.98427e-05	7.28457e-05
HerIT24~HerMT24	Her_24	n739.40631	739.406	Negative	C42H60O11		[M-H]1-	0.0119979	0.000140313	0.000154184	1.38715e-05	8.27972	2.09607e-06	12.4169	0.000103526	0.000177099
HerIT24~HerMT24	Her_24	n739.42969	739.43	Negative	C39H64O13		[M-H]1-	0.00241352	0.000117447	0.000124085	6.63884e-06	10.6816	4.21649e-07	10.8738	9.3212e-05	0.000141681
HerIT24~HerMT24	Her_24	n757.46826	757.468	Negative	C40H71O11P		[M-H]1-	0.0162331	9.10883e-05	0.000132867	4.17783e-05	6.47851	2.83598e-06	19.6003	6.17211e-05	0.000120455
HerIT24~HerMT24	Her_24	n773.52289	773.523	Negative	C45H74O10		[M-H]1-	2.43996e-05	0.000855272	0.00134159	0.000486322	9.70579	4.26269e-09	20.4246	0.000671702	0.00103884
HerIT24~HerMT24	Her_24	n781.40686	781.407	Negative	C39H63N2O12P		[M-H]1-	0.0120339	0.0003462	0.000381157	3.4957e-05	8.67681	2.10236e-06	11.5693	0.000258906	0.000433494
HerIT24~HerMT24	Her_24	n787.39648	787.396	Negative	C39H66O12P2		[M-H]1-	0.0425745	0.000100286	0.000137447	3.71612e-05	6.13108	7.43789e-06	18.6186	6.6003e-05	0.000134569
HerIT24~HerMT24	Her_24	n803.39154	803.392	Negative	C39H66O13P2		[M-H]1-	7.22777e-08	0.000179674	0.000212943	3.32697e-05	14.3298	1.26271e-11	18.9637	0.000153427	0.00020592
HerIT24~HerMT24	Her_24	n815.40643	815.406	Negative	C40H64O17		[M-H]1-	0.00289572	7.80084e-05	0.000128696	5.06872e-05	7.53496	5.05891e-07	18.3354	5.62864e-05	9.97305e-05
HerIT24~HerMT24	Her_24	n841.51678	841.517	Negative	C41H78O17		[M-H]1-	0.0345856	6.69778e-05	0.000101889	3.4911e-05	5.99602	6.04221e-06	20.9342	4.37433e-05	9.02123e-05
HerIT24~HerMT24	Her_24	n937.45953	937.46	Negative	C48H76O14P2		[M-H]1-	7.12081e-06	9.58238e-05	0.000104445	8.62165e-06	12.3082	1.24403e-09	16.1806	7.93345e-05	0.000112313
HerIT24~HerMT24	Her_24	n1003.54285	1003.54	Negative				0.00948991	4.16936e-05	4.70612e-05	5.36758e-06	8.84921	1.65792e-06	11.6295	3.13916e-05	5.19956e-05
HerIT24~HerMT24	Her_24	n1126.56812	1126.57	Negative				0.00703318	3.77722e-05	4.34645e-05	5.69227e-06	8.57162	1.22872e-06	12.7051	2.82297e-05	4.73148e-05
HerIT24~HerMT24	Her_24	n166.05051	166.051	Negative				0.0178424	0.00015948	0.000199421	3.99405e-05	7.51433	3.11713e-06	13.7687	0.000113889	0.000205072
HerIT24~HerMT24	Her_24	n188.05586	188.056	Negative				0.000140119	-4.52661e-05	1.06275e-05	5.58936e-05	-8.62903	2.44792e-08	20.9451	-5.61771e-05	-3.43551e-05
HerIT24~HerMT24	Her_24	n259.11026	259.11	Negative				0.027594	9.81276e-05	0.000111373	1.32454e-05	7.41372	4.82076e-06	13.1217	6.956e-05	0.000126695
HerIT24~HerMT24	Her_24	n288.89337	288.893	Negative				0.0139901	3.17535e-05	4.26308e-05	1.08772e-05	6.45824	2.44411e-06	20.3918	2.151e-05	4.19971e-05
HerIT24~HerMT24	Her_24	n308.59409	308.594	Negative				0.0269759	3.81229e-05	4.96011e-05	1.14782e-05	6.21906	4.71276e-06	19.7875	2.53271e-05	5.09187e-05
HerIT24~HerMT24	Her_24	n315.12766	315.128	Negative				0.0390735	3.06077e-05	4.2984e-05	1.23763e-05	6.13772	6.82625e-06	18.9265	2.01674e-05	4.10479e-05
HerIT24~HerMT24	Her_24	n323.13531	323.135	Negative				0.031451	0.000180679	0.000333942	0.000153263	6.32352	5.49459e-06	18.2439	0.000120708	0.00024065
HerIT24~HerMT24	Her_24	n324.1387	324.139	Negative				0.0165005	2.0475e-05	4.05735e-05	2.00985e-05	6.36008	2.88268e-06	20.6022	1.37722e-05	2.71777e-05
HerIT24~HerMT24	Her_24	n352.10449	352.104	Negative				0.000938258	0.000832969	0.00147138	0.000638408	9.04195	1.63917e-07	15.2247	0.000636866	0.00102907
HerIT24~HerMT24	Her_24	n357.09283	357.093	Negative				0.0122213	1.83861e-05	2.79719e-05	9.58582e-06	6.53633	2.1351e-06	20.254	1.25232e-05	2.4249e-05
HerIT24~HerMT24	Her_24	n380.81815	380.818	Negative				0.0117446	1.77382e-05	2.27486e-05	5.01036e-06	6.50794	2.05182e-06	20.6744	1.20645e-05	2.34119e-05
HerIT24~HerMT24	Her_24	n389.0733	389.073	Negative				0.0318244	9.94653e-05	0.00013827	3.88045e-05	6.46725	5.55982e-06	17.1456	6.70377e-05	0.000131893
HerIT24~HerMT24	Her_24	n391.10062	391.101	Negative				0.0102386	-2.38751e-05	6.62828e-06	3.05034e-05	-6.75593	1.78872e-06	19.1657	-3.12674e-05	-1.64828e-05
HerIT24~HerMT24	Her_24	n432.76373	432.764	Negative				0.0295852	8.06421e-05	0.000104695	2.40531e-05	6.09105	5.16863e-06	20.6529	5.3081e-05	0.000108203
HerIT24~HerMT24	Her_24	n433.93063	433.931	Negative				0.0354902	2.90988e-05	5.79976e-05	2.88988e-05	6.04534	6.20025e-06	20.2666	1.90666e-05	3.91309e-05
HerIT24~HerMT24	Her_24	n434.76086	434.761	Negative				0.0357195	9.36948e-05	0.000118138	2.44437e-05	6.13318	6.24031e-06	19.3605	6.17605e-05	0.000125629
HerIT24~HerMT24	Her_24	n436.75787	436.758	Negative				0.000196592	4.09076e-05	4.89418e-05	8.03416e-06	8.45609	3.43453e-08	20.9313	3.08451e-05	5.09701e-05
HerIT24~HerMT24	Her_24	n461.20395	461.204	Negative				0.0121198	2.11674e-05	2.85929e-05	7.42555e-06	6.46419	2.11737e-06	20.9499	1.43566e-05	2.79782e-05
HerIT24~HerMT24	Her_24	n464.78305	464.783	Negative				0.0182378	4.8098e-05	5.33247e-05	5.22675e-06	8.33245	3.1862e-06	11.5569	3.54674e-05	6.07286e-05
HerIT24~HerMT24	Her_24	n475.91043	475.91	Negative				0.0419783	3.80063e-05	3.97617e-05	1.75539e-06	8.31624	7.33374e-06	10.2085	2.78516e-05	4.81611e-05
HerIT24~HerMT24	Her_24	n503.24274	503.243	Negative				0.0474225	-5.37445e-05	1.61228e-05	6.98672e-05	-5.90264	8.28485e-06	20.4	-7.27136e-05	-3.47753e-05
HerIT24~HerMT24	Her_24	n557.15729	557.157	Negative				0.0193385	1.04493e-05	1.53896e-05	4.94035e-06	6.26952	3.37849e-06	20.7858	6.98105e-06	1.39175e-05
HerIT24~HerMT24	Her_24	n597.26996	597.27	Negative				0.000459136	2.28763e-05	2.76521e-05	4.77581e-06	9.3359	8.02124e-08	15.7688	1.76756e-05	2.8077e-05
HerIT24~HerMT24	Her_24	n598.23077	598.231	Negative				0.0239513	2.32467e-05	2.57688e-05	2.52208e-06	8.20822	4.18437e-06	11.3436	1.70362e-05	2.94573e-05
HerIT24~HerMT24	Her_24	n651.90674	651.907	Negative				0.020147	4.79435e-05	5.18773e-05	3.93387e-06	8.52521	3.51974e-06	11.0142	3.55677e-05	6.03192e-05
HerIT24~HerMT24	Her_24	n709.44678	709.447	Negative				0.0130221	2.3053e-05	3.34838e-05	1.04308e-05	6.42965	2.275e-06	20.9692	1.5596e-05	3.05099e-05
HerIT24~HerMT24	Her_24	n725.44177	725.442	Negative				0.0214563	4.20426e-05	5.35384e-05	1.14958e-05	6.48509	3.74849e-06	18.4586	2.84466e-05	5.56386e-05
HerIT24~HerMT24	Her_24	n737.41388	737.414	Negative				0.000821644	2.55855e-05	2.68982e-05	1.31274e-06	11.7585	1.43544e-07	10.9982	2.07962e-05	3.03747e-05
HerIT24~HerMT24	Her_24	n755.45215	755.452	Negative				0.0448041	5.9515e-05	7.04672e-05	1.09522e-05	6.50925	7.82742e-06	15.7294	4.01053e-05	7.89247e-05
HerIT24~HerMT24	Her_24	n776.53168	776.532	Negative				0.0383042	1.25268e-05	1.64448e-05	3.91801e-06	6.85176	6.69186e-06	14.4507	8.61702e-06	1.64366e-05
HerIT24~HerMT24	Her_24	n781.44348	781.443	Negative				0.0475334	8.86695e-05	9.8895e-05	1.02255e-05	7.53208	8.30423e-06	11.6372	6.2931e-05	0.000114408
HerIT24~HerMT24	Her_24	n790.42554	790.426	Negative				0.00215405	5.15407e-05	5.31707e-05	1.62997e-06	11.2183	3.76319e-07	10.4315	4.1361e-05	6.17205e-05
HerIT24~HerMT24	Her_24	n819.53101	819.531	Negative				0.00601752	6.43356e-05	8.72772e-05	2.29416e-05	6.8539	1.05128e-06	20.3809	4.47787e-05	8.38925e-05
HerIT24~HerMT24	Her_24	n823.47888	823.479	Negative				0.0110333	7.55097e-05	8.08653e-05	5.35562e-06	9.62921	1.92755e-06	10.2028	5.80842e-05	9.29352e-05
HerIT24~HerMT24	Her_24	n835.41766	835.418	Negative				0.00201214	5.78647e-05	6.48944e-05	7.02974e-06	9.46857	3.51528e-07	12.9366	4.46556e-05	7.10738e-05
HerIT24~HerMT24	Her_24	n869.49231	869.492	Negative				0.000237935	6.77784e-05	8.09179e-05	1.31394e-05	9.23779	4.1568e-08	17.3224	5.23205e-05	8.32364e-05
HerIT24~HerMT24	Her_24	n873.48022	873.48	Negative				0.0334306	0.00010238	0.000104817	2.43643e-06	8.59074	5.84042e-06	10.1086	7.5865e-05	0.000128896
HerIT24~HerMT24	Her_24	n883.47186	883.472	Negative				0.00110298	8.50573e-05	9.4999e-05	9.94179e-06	9.66409	1.92693e-07	13.5129	6.61161e-05	0.000103998
HerIT24~HerMT24	Her_24	n901.48199	901.482	Negative				0.00011258	5.51179e-05	6.64806e-05	1.13626e-05	10.4717	1.9668e-08	15.5039	4.39307e-05	6.63052e-05
HerIT24~HerMT24	Her_24	n913.59192	913.592	Negative				0.0219456	0.000107473	0.000178869	7.13956e-05	6.4913	3.83396e-06	18.3266	7.27337e-05	0.000142213
HerIT24~HerMT24	Her_24	n937.495	937.495	Negative				0.000422285	3.58024e-05	4.11516e-05	5.3492e-06	9.10488	7.37745e-08	16.5886	2.74904e-05	4.41143e-05
HerIT24~HerMT24	Her_24	n953.58679	953.587	Negative				0.0227656	3.80187e-05	5.15278e-05	1.35091e-05	6.44318	3.97721e-06	18.5565	2.56486e-05	5.03889e-05
HerIT24~HerMT24	Her_24	n97.06561	97.0656	Negative				0.0275925	0.000149511	0.000189236	3.97255e-05	6.46889	4.82049e-06	17.6455	0.000100884	0.000198138
HerIT24~HerMT24	Her_24	p1008.53937	1008.54	Positive				0.0143102	0.000159811	0.000218749	5.89382e-05	6.41675	2.50004e-06	20.6816	0.000107969	0.000211652
HerIT24~HerMT24	Her_24	p132.08034	132.08	Positive				0.0069699	-2.11025e-05	2.11005e-06	2.32126e-05	-8.71845	1.21766e-06	12.3993	-2.63574e-05	-1.58476e-05
HerIT24~HerMT24	Her_24	p175.12276	175.123	Positive				0.000227115	-2.78012e-05	1.44097e-05	4.22109e-05	-8.60642	3.96776e-08	19.8274	-3.45433e-05	-2.10592e-05
HerIT24~HerMT24	Her_24	p218.11731	218.117	Positive				0.000356453	-7.3026e-05	0	7.3026e-05	-12.7492	6.22735e-08	11	-8.5633e-05	-6.0419e-05
HerIT24~HerMT24	Her_24	p261.05759	261.058	Positive				0.0269052	-2.02154e-05	1.02475e-05	3.04629e-05	-6.29052	4.70043e-06	19.1489	-2.69381e-05	-1.34927e-05
HerIT24~HerMT24	Her_24	p502.33005	502.33	Positive				0.000165396	0.000112193	0.000134945	2.27517e-05	9.92914	2.88952e-08	16.0833	8.82496e-05	0.000136137
HerIT24~HerMT24	Her_24	p547.28119	547.281	Positive				0.00866283	-0.000515983	0	0.000515983	-9.30356	1.51342e-06	11	-0.000638052	-0.000393915
HerIT24~HerMT24	Her_24	p548.59113	548.591	Positive				0.0142828	-6.69778e-05	3.97006e-06	7.09478e-05	-8.4566	2.49524e-06	11.7198	-8.42802e-05	-4.96753e-05
HerIT24~HerMT24	Her_24	p561.2605	561.26	Positive				0.0306161	-0.000121662	2.04031e-05	0.000142065	-7.29838	5.34873e-06	13.2689	-0.000157601	-8.57235e-05
HerIT24~HerMT24	Her_24	p60.51131	60.5113	Positive				0.0453827	1.09442e-05	1.48641e-05	3.91986e-06	5.99828	7.92849e-06	19.5901	7.13314e-06	1.47553e-05
HerIT24~HerMT24	Her_24	p602.42944	602.429	Positive				0.00205229	-9.87847e-05	9.41094e-05	0.000192894	-7.4473	3.58541e-07	19.8864	-0.000126464	-7.11053e-05
HerIT24~HerMT24	Her_24	p699.35712	699.357	Positive				0.0120343	-9.23636e-05	2.31175e-05	0.000115481	-7.14013	2.10243e-06	16.309	-0.000119744	-6.4983e-05
HerIT24~HerMT24	Her_24	p70.06522	70.0652	Positive				1.51983e-05	-4.82258e-05	2.9155e-05	7.73807e-05	-12.413	2.65518e-09	15.0301	-5.65052e-05	-3.99463e-05
HerIT24~HerMT24	Her_24	p715.33142	715.331	Positive				0.0041369	-0.000681155	0.000489557	0.00117071	-7.98515	7.22729e-07	15.4449	-0.000862519	-0.000499792
HerIT24~HerMT24	Her_24	p733.39325	733.393	Positive				0.000283396	0.000148544	0.000179804	3.126e-05	8.31144	4.95102e-08	20.7015	0.000111344	0.000185744
HerIT24~HerMT24	Her_24	p793.41498	793.415	Positive				0.00575848	0.000314593	0.000389287	7.46934e-05	7.04425	1.00602e-06	19.1454	0.000221168	0.000408019
HerIT24~HerMT24	Her_24	p794.41827	794.418	Positive				0.00323536	0.000264809	0.000297768	3.29595e-05	8.7129	5.65227e-07	13.7734	0.000199522	0.000330096
HerIT24~HerMT24	Her_24	p795.43158	795.432	Positive				0.00158002	0.000305158	0.000368316	6.31583e-05	7.54897	2.76034e-07	20.0701	0.000220854	0.000389462
HerIT24~HerMT24	Her_24	p828.47479	828.475	Positive				0.0282464	0.000202257	0.000251041	4.8784e-05	6.37638	4.93473e-06	18.2464	0.000135681	0.000268833
HerIT24~HerMT24	Her_24	p88.11208	88.1121	Positive				0.00123192	1.73639e-05	2.19978e-05	4.6339e-06	7.59147	2.1522e-07	20.5828	1.26014e-05	2.21265e-05
HerIT24~HerMT24	Her_24	p941.45221	941.452	Positive				2.51385e-08	0.000396818	0.00046373	6.69124e-05	14.4881	4.39178e-12	20.0471	0.000339693	0.000453942
HerIT24~HerMT24	Her_24	p955.46783	955.468	Positive				0.019362	0.000110843	0.000134661	2.38186e-05	6.3698	3.3826e-06	19.8237	7.45235e-05	0.000147162
HerIT24~HerMT24	Her_24	p973.47784	973.478	Positive				0.00865111	0.000119209	0.000154798	3.55898e-05	7.33818	1.51138e-06	16.2661	8.48165e-05	0.000153601
HerIT48~HerMT48	Her_48	n950.57257	950.573	Negative	C27H42NO4P	13C	[2M-H]1-	0.0274311	0.000297014	0.000499648	0.000202634	6.39876	4.76152e-06	18.2105	0.000199575	0.000394452
HerIT48~HerMT48	Her_48	n788.51886	788.519	Negative	C43H76O10	13C	[M+Cl]1-	0.00552552	0.000104223	0.000156865	5.26412e-05	7.21601	9.59125e-07	18.2206	7.39054e-05	0.000134541
HerIT48~HerMT48	Her_48	n1048.48523	1048.49	Negative	C50H78N2O19	13C	[M+Cl37]1-	0.0180083	5.43327e-05	7.31667e-05	1.8834e-05	6.71101	3.12589e-06	17.52	3.729e-05	7.13753e-05
HerIT48~HerMT48	Her_48	n886.43341	886.433	Negative	C44H68N2O14	13C	[M+Cl37]1-	0.0105136	4.79117e-05	6.11302e-05	1.32185e-05	7.35295	1.82497e-06	15.6971	3.40767e-05	6.17466e-05
HerIT48~HerMT48	Her_48	n638.07831	638.078	Negative	C20H34O15P4	13C	[M-H]1-	0.0311627	3.05812e-05	3.81608e-05	7.5796e-06	7.51936	5.40925e-06	12.5479	2.17627e-05	3.93997e-05
HerIT48~HerMT48	Her_48	n756.4198	756.42	Negative	C39H65O12P	13C	[M-H]1-	0.000407763	4.78188e-05	6.18127e-05	1.39939e-05	8.13753	7.07799e-08	20.6513	3.55857e-05	6.00518e-05
HerIT48~HerMT48	Her_48	n673.05157	673.052	Negative	C20H34O15P4		[M+Cl]1-	0.0231154	4.42049e-05	6.17435e-05	1.75386e-05	6.59483	4.0124e-06	17.429	3.00894e-05	5.83205e-05
HerIT48~HerMT48	Her_48	n883.43268	883.433	Negative	C44H68N2O14		[M+Cl]1-	0.0068968	0.000150209	0.000199525	4.93163e-05	7.96489	1.19715e-06	14.3962	0.000109865	0.000190553
HerIT48~HerMT48	Her_48	n1047.48181	1047.48	Negative	C50H78N2O19		[M+Cl37]1-	0.0234179	8.8153e-05	0.000136812	4.86588e-05	6.12771	4.0649e-06	21.421	5.82716e-05	0.000118035
HerIT48~HerMT48	Her_48	n675.04858	675.049	Negative	C20H34O15P4		[M+Cl37]1-	0.0255785	3.54006e-05	4.43925e-05	8.99192e-06	7.06334	4.43994e-06	14.6227	2.4694e-05	4.61072e-05
HerIT48~HerMT48	Her_48	n789.51105	789.511	Negative	C43H76O10		[M+Cl37]1-	0.00990165	5.84282e-05	8.65445e-05	2.81163e-05	7.11284	1.71874e-06	17.0363	4.11e-05	7.57564e-05
HerIT48~HerMT48	Her_48	n885.42883	885.429	Negative	C44H68N2O14		[M+Cl37]1-	0.00620457	9.64234e-05	0.000131578	3.51545e-05	7.93171	1.077e-06	14.7366	7.04716e-05	0.000122375
HerIT48~HerMT48	Her_48	n1023.50171	1023.5	Negative				0.00093415	3.77135e-05	4.83273e-05	1.06138e-05	7.96482	1.62151e-07	19.2686	2.78124e-05	4.76147e-05
HerIT48~HerMT48	Her_48	n130.8891	130.889	Negative				0.00402504	8.11536e-05	0.000101245	2.00909e-05	7.85675	6.98671e-07	16.0062	5.92575e-05	0.00010305
HerIT48~HerMT48	Her_48	n211.13351	211.134	Negative				0.00535177	5.20697e-05	6.20215e-05	9.95181e-06	8.34368	9.28965e-07	13.7938	3.86661e-05	6.54733e-05
HerIT48~HerMT48	Her_48	n515.22717	515.227	Negative				0.0111663	5.00172e-05	5.66186e-05	6.60138e-06	8.46884	1.93826e-06	12.1302	3.71643e-05	6.287e-05
HerIT48~HerMT48	Her_48	n787.51532	787.515	Negative				0.00230015	0.000221103	0.000305714	8.46118e-05	7.75069	3.99263e-07	17.8916	0.000161144	0.000281061
HerIT48~HerMT48	Her_48	p1039.61865	1039.62	Positive				0.0152459	0.000150403	0.000186585	3.61813e-05	6.971	2.64639e-06	16.5155	0.000104781	0.000196026
HerIT48~HerMT48	Her_48	p112.89555	112.896	Positive				0.000747276	0.00107734	0.00189401	0.00081667	8.16591	1.29713e-07	18.8701	0.000801072	0.0013536
HerIT48~HerMT48	Her_48	p114.89252	114.893	Positive				0.00230685	0.000492623	0.000838635	0.000346012	7.83224	4.00425e-07	17.4994	0.00036021	0.000625035
HerIT48~HerMT48	Her_48	p116.89066	116.891	Positive				0.00222481	4.15572e-05	6.6679e-05	2.51217e-05	8.44624	3.86185e-07	15.2619	3.10857e-05	5.20288e-05
HerIT48~HerMT48	Her_48	p198.01022	198.01	Positive				0.00370642	1.87185e-05	3.56962e-05	1.69777e-05	7.0583	6.43365e-07	20.6032	1.31969e-05	2.42401e-05
HerIT48~HerMT48	Her_48	p60.51131	60.5113	Positive				0.0247014	6.90956e-06	1.01319e-05	3.22236e-06	6.10525	4.28768e-06	21.4103	4.55872e-06	9.2604e-06
HerIT48~HerMT48	Her_48	p782.43726	782.437	Positive				0.00612983	0.000140402	0.000270692	0.00013029	7.04989	1.06402e-06	18.9203	9.87068e-05	0.000182098
HerIT48~HerMT48	Her_48	p856.98102	856.981	Positive				0.00162	7.88817e-05	9.31954e-05	1.43137e-05	7.61095	2.81202e-07	19.6378	5.72367e-05	0.000100527
HerIT48~HerMT48	Her_48	p907.54071	907.541	Positive				0.0338921	0.0002013	0.000260488	5.91886e-05	6.23673	5.88303e-06	18.6833	0.000133667	0.000268932
HerIT72~HerMT72	Her_72	n743.41565	743.416	Negative	C39H64O11		[M+Cl]1-	0.00749244	0.000163412	0.000170199	6.78672e-06	9.23681	1.32563e-06	11.3016	0.0001246	0.000202224
HerIT72~HerMT72	Her_72	n759.41144	759.411	Negative	C39H64O12		[M+Cl]1-	0.0166017	0.000689953	0.000785807	9.5854e-05	8.39028	2.93732e-06	11.5773	0.000510056	0.000869851
HerIT72~HerMT72	Her_72	n789.42261	789.423	Negative	C40H66O13		[M+Cl]1-	0.00946567	0.000239436	0.000248342	8.9067e-06	9.06085	1.67475e-06	11.2399	0.000181425	0.000297446
HerIT72~HerMT72	Her_72	n807.43286	807.433	Negative	C40H68O14		[M+Cl]1-	0.0408858	0.000162319	0.000170738	8.41878e-06	7.7834	7.23387e-06	11.29	0.000116562	0.000208076
HerIT72~HerMT72	Her_72	n841.48895	841.489	Negative	C45H74O12		[M+Cl]1-	0.0027789	0.00051809	0.000575617	5.75264e-05	9.91163	4.91667e-07	11.6862	0.000403862	0.000632319
HerIT72~HerMT72	Her_72	n857.48389	857.484	Negative	C45H74O13		[M+Cl]1-	0.020492	0.000317613	0.000336507	1.88944e-05	8.42451	3.62561e-06	11.1548	0.000234773	0.000400452
HerIT72~HerMT72	Her_72	n761.40735	761.407	Negative	C39H64O12		[M+Cl37]1-	0.00710375	0.000210826	0.000234257	2.34314e-05	9.00116	1.25686e-06	11.7911	0.000159693	0.000261959
HerIT72~HerMT72	Her_72	n814.51666	814.517	Negative	C48H75NO7		[M+Cl37]1-	0.0396913	0.000204818	0.00026977	6.49519e-05	6.47233	7.02252e-06	16.3076	0.000137836	0.000271801
HerIT72~HerMT72	Her_72	n817.40216	817.402	Negative	C45H65O9P		[M+Cl37]1-	0.00301551	8.0785e-05	9.10274e-05	1.02424e-05	9.59789	5.33529e-07	12.064	6.24568e-05	9.91132e-05
HerIT72~HerMT72	Her_72	n859.48004	859.48	Negative	C45H74O13		[M+Cl37]1-	0.0175939	8.56866e-05	8.75129e-05	1.82637e-06	8.56241	3.11286e-06	11.1447	6.36955e-05	0.000107678
HerIT72~HerMT72	Her_72	p104.10686	104.107	Positive	C5H13NO		[M+H]1+	4.06407e-08	-0.0062379	0.00562589	0.0118638	-13.172	7.1905e-12	21.8511	-0.00722042	-0.00525538
HerIT72~HerMT72	Her_72	p272.91772	272.918	Positive	C8H4O3P4		[M+H]1+	0.0388812	0.000175784	0.000256166	8.03823e-05	6.09661	6.87919e-06	19.2738	0.000115494	0.000236074
HerIT72~HerMT72	Her_72	p387.18082	387.181	Positive	C22H26O6		[M+H]1+	2.4549e-05	-0.000585826	0.000927319	0.00151315	-9.34014	4.34342e-09	21.8734	-0.000715946	-0.000455706
HerIT72~HerMT72	Her_72	p490.24426	490.244	Positive	C26H35NO8		[M+H]1+	0.000766512	-0.000296023	0.000154377	0.0004504	-7.73387	1.35618e-07	21.1226	-0.000375595	-0.000216452
HerIT72~HerMT72	Her_72	p542.216	542.216	Positive	C25H36NO10P		[M+H]1+	0.0120773	0.000341854	0.000592756	0.000250902	6.35903	2.13681e-06	21.9755	0.000230358	0.00045335
HerIT72~HerMT72	Her_72	p647.13818	647.138	Positive	C26H31O17P		[M+H]1+	0.000332596	-0.000240948	0.000208477	0.000449425	-9.56733	5.88457e-08	15.7301	-0.000294411	-0.000187485
HerIT72~HerMT72	Her_72	p74.09653	74.0965	Positive	C4H11N		[M+H]1+	0.00151511	0.000582755	0.00114676	0.000564002	7.28806	2.68066e-07	21.9932	0.000416925	0.000748586
HerIT72~HerMT72	Her_72	p747.4093	747.409	Positive	C37H63O13P		[M+H]1+	0.0222719	0.000637628	0.000915771	0.000278143	6.10255	3.94054e-06	21.8667	0.000420862	0.000854394
HerIT72~HerMT72	Her_72	p818.51117	818.511	Positive	C38H75NO17		[M+H]1+	0.000406769	0.000962217	0.00254651	0.00158429	9.05834	7.19691e-08	16.7822	0.000737881	0.00118655
HerIT72~HerMT72	Her_72	p819.39825	819.398	Positive	C39H62O18		[M+H]1+	0.00544036	0.000284466	0.000634199	0.000349733	6.71699	9.62555e-07	21.9183	0.000196618	0.000372313
HerIT72~HerMT72	Her_72	p845.48273	845.483	Positive	C43H73O14P		[M+H]1+	0.0397114	0.00149135	0.00219018	0.000698834	6.36826	7.02608e-06	16.9885	0.000997238	0.00198546
HerIT72~HerMT72	Her_72	p87.04404	87.044	Positive	C4H6O2		[M+H]1+	0.0106849	-0.000165844	0.000201354	0.000367197	-6.41359	1.89047e-06	21.9656	-0.000219475	-0.000112212
HerIT72~HerMT72	Her_72	p941.48792	941.488	Positive	C51H72O16		[M+H]1+	0.000228111	0.000392561	0.000507101	0.000114539	8.52319	4.03594e-08	20.1742	0.000296539	0.000488583
HerIT72~HerMT72	Her_72	p156.04196	156.042	Positive	C5H11NO2		[M+K]1+	0.00192232	0.00834946	0.0167223	0.00837285	7.24417	3.40112e-07	21.4768	0.00595578	0.0107431
HerIT72~HerMT72	Her_72	p273.12146	273.121	Positive	C10H22N2O4		[M+K]1+	0.00444154	0.000249206	0.000307144	5.79376e-05	7.43706	7.85836e-07	17.5926	0.00017869	0.000319722
HerIT72~HerMT72	Her_72	p310.87363	310.874	Positive	C8H4O3P4		[M+K]1+	0.044327	0.000103007	0.000135532	3.25251e-05	6.27504	7.84271e-06	17.2482	6.84113e-05	0.000137602
HerIT72~HerMT72	Her_72	p326.84781	326.848	Positive	C11O2P4		[M+K]1+	0.00319043	0.000418192	0.000728302	0.00031011	7.02192	5.64479e-07	21.3713	0.000294471	0.000541913
HerIT72~HerMT72	Her_72	p349.17807	349.178	Positive	C18H30O4		[M+K]1+	0.0111251	-0.000206151	0.000134715	0.000340866	-7.10681	1.96835e-06	16.6691	-0.000267444	-0.000144858
HerIT72~HerMT72	Her_72	p538.8205	538.821	Positive	C15H3O12P3S		[M+K]1+	0.000787871	0.00010598	0.00015342	4.74393e-05	7.59864	1.39397e-07	21.9478	7.70516e-05	0.000134909
HerIT72~HerMT72	Her_72	n813.07196	813.072	Negative	C27H39O20P3		[M+K-2H]1-	0.0317354	6.14958e-05	9.87761e-05	3.72804e-05	6.03666	5.6149e-06	20.843	4.03009e-05	8.26906e-05
HerIT72~HerMT72	Her_72	p158.04008	158.04	Positive	C5H11NO2		[M+K41]1+	0.00154486	0.000637981	0.00119588	0.000557897	7.41359	2.7333e-07	20.9951	0.000459016	0.000816946
HerIT72~HerMT72	Her_72	p328.84558	328.846	Positive	C11O2P4		[M+K41]1+	1.65962e-05	0.000124055	0.000182333	5.82778e-05	9.55283	2.93635e-09	21.855	9.71128e-05	0.000150997
HerIT72~HerMT72	Her_72	p333.20416	333.204	Positive	C18H30O4		[M+Na]1+	8.22918e-06	-3.87251e-05	2.09201e-05	5.96452e-05	-10.1633	1.45598e-09	21.0025	-4.6649e-05	-3.08013e-05
HerIT72~HerMT72	Her_72	p104.07053	104.071	Positive	C4H6O2		[M+NH4]1+	0.00329453	-0.000342616	0.000289618	0.000632235	-7.06689	5.82896e-07	20.8952	-0.000443471	-0.000241762
HerIT72~HerMT72	Her_72	p86.06004	86.06	Positive	C4H4O		[M+NH4]1+	0.0340607	-9.90067e-05	0.000110936	0.000209942	-5.90966	6.02631e-06	21.9929	-0.000133752	-6.42617e-05
HerIT72~HerMT72	Her_72	n721.41876	721.419	Negative	C39H62O12		[M-H]1-	0.00314796	0.000158374	0.000168531	1.0157e-05	9.31207	5.56964e-07	12.504	0.000121483	0.000195265
HerIT72~HerMT72	Her_72	n739.42969	739.43	Negative	C39H64O13		[M-H]1-	0.00929641	9.33026e-05	0.000100189	6.88661e-06	8.43521	1.6448e-06	12.4954	6.93081e-05	0.000117297
HerIT72~HerMT72	Her_72	n741.47333	741.473	Negative	C47H66O7		[M-H]1-	0.000126941	0.00852416	0.0140677	0.00554356	11.0402	2.24594e-08	14.2608	0.006871	0.0101773
HerIT72~HerMT72	Her_72	n757.46826	757.468	Negative	C40H71O11P		[M-H]1-	4.6508e-08	6.98807e-05	9.96515e-05	2.97708e-05	13.3271	8.22859e-12	21.3207	5.89862e-05	8.07751e-05
HerIT72~HerMT72	Her_72	n763.45728	763.457	Negative	C42H69O10P		[M-H]1-	6.44289e-05	8.624e-05	0.000149629	6.33894e-05	10.3	1.13993e-08	16.7803	6.85572e-05	0.000103923
HerIT72~HerMT72	Her_72	n773.46332	773.463	Negative	C40H71O12P		[M-H]1-	0.0151158	0.000264872	0.000303145	3.82734e-05	7.99756	2.67441e-06	12.6552	0.000193124	0.00033662
HerIT72~HerMT72	Her_72	n773.52289	773.523	Negative	C45H74O10		[M-H]1-	6.23885e-05	0.00141905	0.00187231	0.000453259	11.6728	1.10383e-08	14.2477	0.00115873	0.00167936
HerIT72~HerMT72	Her_72	n775.4798	775.48	Negative	C47H68O9		[M-H]1-	0.0369408	5.58498e-05	6.15363e-05	5.68649e-06	7.68276	6.53588e-06	11.7238	3.99694e-05	7.17301e-05
HerIT72~HerMT72	Her_72	n781.40686	781.407	Negative	C39H63N2O12P		[M-H]1-	0.00839321	0.000230541	0.00028372	5.31796e-05	6.92629	1.485e-06	18.6209	0.000160778	0.000300303
HerIT72~HerMT72	Her_72	n787.39648	787.396	Negative	C39H66O12P2		[M-H]1-	0.0271788	5.72587e-05	7.52053e-05	1.79466e-05	6.21214	4.80871e-06	19.7643	3.80172e-05	7.65002e-05
HerIT72~HerMT72	Her_72	n792.53424	792.534	Negative	C48H76NO6P		[M-H]1-	0.0323358	0.00015621	0.000189666	3.34561e-05	7.16222	5.72112e-06	13.592	0.000109299	0.00020312
HerIT72~HerMT72	Her_72	n803.39154	803.392	Negative	C39H66O13P2		[M-H]1-	0.0143433	0.000252881	0.000287319	3.44384e-05	7.54353	2.53774e-06	14.1382	0.000181047	0.000324714
HerIT72~HerMT72	Her_72	n815.40643	815.406	Negative	C40H64O17		[M-H]1-	0.0251252	0.000231914	0.000274456	4.2542e-05	7.98192	4.44536e-06	11.7318	0.000168448	0.00029538
HerIT72~HerMT72	Her_72	n841.51678	841.517	Negative	C41H78O17		[M-H]1-	1.19722e-05	8.39874e-05	0.000132352	4.8365e-05	11.5059	2.11822e-09	16.8452	6.8576e-05	9.93988e-05
HerIT72~HerMT72	Her_72	n847.49048	847.49	Negative	C50H73O9P		[M-H]1-	0.00106832	9.85816e-05	0.000121381	2.27996e-05	7.98758	1.89016e-07	18.7391	7.27254e-05	0.000124438
HerIT72~HerMT72	Her_72	n872.56915	872.569	Negative	C53H79NO9		[M-H]1-	0.0261282	9.66859e-05	0.000192935	9.62486e-05	6.11607	4.62282e-06	20.921	6.38028e-05	0.000129569
HerIT72~HerMT72	Her_72	n920.5766	920.577	Negative	C50H83NO14		[M-H]1-	0.0491842	6.41005e-05	7.72693e-05	1.31688e-05	6.34994	8.70208e-06	16.3533	4.27383e-05	8.54628e-05
HerIT72~HerMT72	Her_72	n935.57648	935.576	Negative	C51H84O15		[M-H]1-	0.0285235	0.00047651	0.00091548	0.00043897	5.99472	5.04663e-06	21.8797	0.000311609	0.000641411
HerIT72~HerMT72	Her_72	n937.45953	937.46	Negative	C48H76O14P2		[M-H]1-	0.048868	0.000183418	0.000195354	1.19359e-05	7.57357	8.64614e-06	11.4529	0.00013037	0.000236466
HerIT72~HerMT72	Her_72	p245.90434	245.904	Positive	C5P2	13C	[2M+H]1+	0.0104284	1.36257e-05	2.15722e-05	7.94652e-06	6.4323	1.84509e-06	21.8813	9.23118e-06	1.80202e-05
HerIT72~HerMT72	Her_72	n858.4884	858.488	Negative	C20H35N3O7	13C	[2M-H]1-	0.00738308	0.000169689	0.000178135	8.44643e-06	9.17024	1.30628e-06	11.4341	0.000129149	0.000210229
HerIT72~HerMT72	Her_72	n334.15152	334.152	Negative	C16H26O5	13C	[M+Cl]1-	0.000663662	8.2515e-06	9.03042e-06	7.78918e-07	10.2352	1.17421e-07	13.2279	6.51289e-06	9.99012e-06
HerIT72~HerMT72	Her_72	n496.20486	496.205	Negative	C22H36O10	13C	[M+Cl]1-	0.03052	0.000224955	0.00027947	5.45146e-05	6.98203	5.39987e-06	14.4554	0.000156056	0.000293855
HerIT72~HerMT72	Her_72	n608.76044	608.76	Negative	C14H3N3O7P8	13C	[M+Cl]1-	8.77975e-05	6.98553e-05	8.01928e-05	1.03375e-05	10.9405	1.55339e-08	14.961	5.62428e-05	8.34678e-05
HerIT72~HerMT72	Her_72	n842.49292	842.493	Negative	C45H74O12	13C	[M+Cl]1-	0.00228591	0.000264841	0.000285399	2.0558e-05	10.352	4.04442e-07	11.3348	0.000208734	0.000320948
HerIT72~HerMT72	Her_72	n986.49963	986.5	Negative	C50H78O17	13C	[M+Cl]1-	0.000342247	0.000280023	0.000340134	6.01115e-05	11.2874	6.05532e-08	12.5712	0.000226241	0.000333805
HerIT72~HerMT72	Her_72	n212.96289	212.963	Negative	C5H5NO4S	13C	[M+Cl37]1-	0.0302838	0.000376485	0.00062672	0.000250235	6.00334	5.35806e-06	21.4623	0.000246238	0.000506732
HerIT72~HerMT72	Her_72	n330.04288	330.043	Negative	C18H12O4	13C	[M+Cl37]1-	0.0181889	2.59266e-05	2.69292e-05	1.00254e-06	8.37124	3.21814e-06	11.4603	1.91432e-05	3.27101e-05
HerIT72~HerMT72	Her_72	n414.10501	414.105	Negative	C16H24O10	13C	[M+Cl37]1-	0.0125789	7.48482e-05	7.97126e-05	4.86441e-06	8.55759	2.22557e-06	11.7085	5.57387e-05	9.39578e-05
HerIT72~HerMT72	Her_72	n498.20178	498.202	Negative	C22H36O10	13C	[M+Cl37]1-	0.0089706	6.85157e-05	7.92485e-05	1.07328e-05	7.72872	1.58716e-06	14.564	4.95708e-05	8.74605e-05
HerIT72~HerMT72	Her_72	n610.75726	610.757	Negative	C14H3N3O7P8	13C	[M+Cl37]1-	9.01177e-05	7.3909e-05	8.29511e-05	9.04216e-06	12.3141	1.59444e-08	12.9526	6.09377e-05	8.68803e-05
HerIT72~HerMT72	Her_72	n762.41089	762.411	Negative	C39H64O12	13C	[M+Cl37]1-	0.0427241	9.00413e-05	9.41955e-05	4.15418e-06	7.76408	7.55912e-06	11.2529	6.45859e-05	0.000115497
HerIT72~HerMT72	Her_72	n813.53308	813.533	Negative	C45H77NO9	13C	[M+Cl37]1-	0.0125652	0.000242431	0.000318647	7.62162e-05	7.41254	2.22314e-06	14.9448	0.000172698	0.000312164
HerIT72~HerMT72	Her_72	n844.48877	844.489	Negative	C45H74O12	13C	[M+Cl37]1-	0.00484713	7.98207e-05	8.09376e-05	1.1169e-06	9.79182	8.57596e-07	11.0846	6.18955e-05	9.7746e-05
HerIT72~HerMT72	Her_72	p105.11021	105.11	Positive	C5H13NO	13C	[M+H]1+	2.4814e-07	-0.000354187	0.000268084	0.000622271	-12.9614	4.39031e-11	19.652	-0.000411253	-0.00029712
HerIT72~HerMT72	Her_72	p388.18417	388.184	Positive	C22H26O6	13C	[M+H]1+	0.000577184	-0.000140606	0.000211466	0.000352071	-8.07298	1.0212e-07	19.977	-0.000176939	-0.000104272
HerIT72~HerMT72	Her_72	p543.21936	543.219	Positive	C25H36NO10P	13C	[M+H]1+	0.000499683	0.000118392	0.000165384	4.69921e-05	7.9391	8.84082e-08	21.1534	8.73932e-05	0.00014939
HerIT72~HerMT72	Her_72	p648.14166	648.142	Positive	C26H31O17P	13C	[M+H]1+	4.74697e-06	-8.04311e-05	3.68367e-05	0.000117268	-10.234	8.39874e-10	21.876	-9.67355e-05	-6.41267e-05
HerIT72~HerMT72	Her_72	p652.44293	652.443	Positive	C37H63O7P	13C	[M+H]1+	0.0491367	-0.000261844	6.65126e-05	0.000328356	-6.75606	8.69368e-06	14.1629	-0.000344879	-0.000178808
HerIT72~HerMT72	Her_72	p748.41248	748.412	Positive	C37H63O13P	13C	[M+H]1+	0.0172769	0.000290541	0.00039086	0.000100319	6.20158	3.05678e-06	21.9937	0.00019338	0.000387703
HerIT72~HerMT72	Her_72	p780.43921	780.439	Positive	C45H62O11	13C	[M+H]1+	0.00271337	0.00153532	0.00181913	0.000283804	8.14739	4.80072e-07	15.7891	0.00113541	0.00193524
HerIT72~HerMT72	Her_72	p819.51367	819.514	Positive	C38H75NO17	13C	[M+H]1+	3.71747e-05	0.000453163	0.00117259	0.000719423	9.50618	6.57726e-09	20.244	0.000353801	0.000552525
HerIT72~HerMT72	Her_72	p862.48102	862.481	Positive	C43H73O15P	13C	[M+H]1+	0.0152884	0.000456029	0.000605646	0.000149616	6.78309	2.70496e-06	17.5429	0.000314519	0.000597539
HerIT72~HerMT72	Her_72	p942.49152	942.492	Positive	C51H72O16	13C	[M+H]1+	0.00298386	0.000189327	0.000237278	4.79511e-05	7.19353	5.27931e-07	20.3084	0.00013448	0.000244174
HerIT72~HerMT72	Her_72	p958.54407	958.544	Positive	C49H80O18	13C	[M+H]1+	0.0451136	0.000127096	0.000208072	8.09755e-05	5.91108	7.98189e-06	20.4931	8.23142e-05	0.000171878
HerIT72~HerMT72	Her_72	p157.04527	157.045	Positive	C5H11NO2	13C	[M+K]1+	0.0410356	0.000458687	0.000880531	0.000421844	5.92568	7.26037e-06	20.8087	0.000297621	0.000619754
HerIT72~HerMT72	Her_72	n1148.55249	1148.55	Negative	C57H90O21	13C	[M+K-2H]1-	0.000944019	0.000200528	0.000285692	8.51646e-05	8.38091	1.67024e-07	17.3283	0.000150119	0.000250936
HerIT72~HerMT72	Her_72	n211.96808	211.968	Negative	C6H6O6	13C	[M+K-2H]1-	0.0193921	0.000316699	0.000539351	0.000222652	6.15639	3.43102e-06	21.938	0.000209996	0.000423401
HerIT72~HerMT72	Her_72	n461.8978	461.898	Negative	C15H5O13P	13C	[M+K-2H]1-	7.74967e-07	0.000169368	0.000216813	4.74447e-05	12.6644	1.37114e-10	18.6029	0.000141336	0.0001974
HerIT72~HerMT72	Her_72	n615.92981	615.93	Negative	C26H12O12P2	13C	[M+K-2H]1-	0.0414359	3.03932e-05	3.10546e-05	6.614e-07	7.84729	7.33119e-06	11.1217	2.188e-05	3.89064e-05
HerIT72~HerMT72	Her_72	p159.04343	159.043	Positive	C5H11NO2	13C	[M+K41]1+	0.0101786	2.59063e-05	4.82349e-05	2.23286e-05	6.43502	1.80088e-06	21.9642	1.75564e-05	3.42561e-05
HerIT72~HerMT72	Her_72	p366.10919	366.109	Positive	C12H22O11	13C	[M+Na]1+	0.0174481	-8.27356e-05	5.56988e-05	0.000138434	-7.50562	3.08707e-06	13.8205	-0.000106407	-5.90644e-05
HerIT72~HerMT72	Her_72	n103.05907	103.059	Negative	C4H9NO2	13C	[M-H]1-	1.51623e-05	5.58975e-05	7.89986e-05	2.31012e-05	10.9813	2.68264e-09	17.5822	4.5185e-05	6.66099e-05
HerIT72~HerMT72	Her_72	n224.13698	224.137	Negative	C13H20O3	13C	[M-H]1-	0.00135761	4.48112e-05	5.74922e-05	1.26811e-05	7.6603	2.40201e-07	19.8211	3.26016e-05	5.70207e-05
HerIT72~HerMT72	Her_72	n285.90155	285.902	Negative	C8O8P2	13C	[M-H]1-	3.34587e-05	6.35782e-05	8.34527e-05	1.98745e-05	9.53104	5.9198e-09	20.3778	4.968e-05	7.74764e-05
HerIT72~HerMT72	Her_72	n287.8988	287.899	Negative	C8O8S2	13C	[M-H]1-	0.000120557	1.77935e-05	2.12484e-05	3.45484e-06	9.39576	2.133e-08	18.1616	1.38174e-05	2.17697e-05
HerIT72~HerMT72	Her_72	n329.048	329.048	Negative	C16H11NO7	13C	[M-H]1-	1.84183e-05	4.46919e-05	4.93018e-05	4.60991e-06	13.6463	3.25872e-09	13.3262	3.76342e-05	5.17495e-05
HerIT72~HerMT72	Her_72	n372.21143	372.211	Negative	C19H32O7	13C	[M-H]1-	0.0263552	-1.17553e-05	5.13992e-06	1.68952e-05	-6.16974	4.66299e-06	20.318	-1.57257e-05	-7.78487e-06
HerIT72~HerMT72	Her_72	n414.22229	414.222	Negative	C21H34O8	13C	[M-H]1-	0.0223228	-9.05448e-05	9.70966e-05	0.000187641	-6.38918	3.94953e-06	19.0195	-0.000120204	-6.08854e-05
HerIT72~HerMT72	Her_72	n445.92377	445.924	Negative	C14H8O11P2S	13C	[M-H]1-	0.0109117	4.47158e-05	4.74624e-05	2.74667e-06	8.58594	1.93059e-06	11.8909	3.33569e-05	5.60746e-05
HerIT72~HerMT72	Her_72	n460.22812	460.228	Negative	C22H36O10	13C	[M-H]1-	0.000878959	0.000111506	0.000141535	3.00287e-05	8.38383	1.55513e-07	17.483	8.35044e-05	0.000139508
HerIT72~HerMT72	Her_72	n499.85361	499.854	Negative	C15H3O12P3S	13C	[M-H]1-	0.000859601	4.1046e-05	4.37276e-05	2.68153e-06	10.6218	1.52088e-07	12.2678	3.26468e-05	4.94453e-05
HerIT72~HerMT72	Her_72	n514.31152	514.312	Negative	C27H46O9	13C	[M-H]1-	0.0394344	4.26609e-05	5.76373e-05	1.49765e-05	7.31037	6.97707e-06	12.6312	3.00162e-05	5.53056e-05
HerIT72~HerMT72	Her_72	n572.7832	572.783	Negative	C14H3N3O7P8	13C	[M-H]1-	2.11606e-05	8.26373e-05	9.32432e-05	1.06059e-05	12.58	3.74392e-09	14.3744	6.85826e-05	9.66919e-05
HerIT72~HerMT72	Her_72	n622.28143	622.281	Negative	C28H46O15	13C	[M-H]1-	0.0429522	3.24819e-05	4.44493e-05	1.19674e-05	6.41605	7.59946e-06	16.3946	2.17706e-05	4.31932e-05
HerIT72~HerMT72	Her_72	n708.3833	708.383	Negative	C41H56O10	13C	[M-H]1-	0.00966266	0.000221861	0.000253942	3.20809e-05	7.55271	1.7096e-06	15.0372	0.000159263	0.000284459
HerIT72~HerMT72	Her_72	n708.41974	708.42	Negative	C42H60O9	13C	[M-H]1-	0.00153068	0.000117747	0.000123711	5.96351e-06	10.4055	2.7082e-07	11.7956	9.30445e-05	0.00014245
HerIT72~HerMT72	Her_72	n708.44293	708.443	Negative	C39H64O11	13C	[M-H]1-	7.76885e-05	0.000104156	0.00010895	4.7936e-06	13.5757	1.37453e-08	11.8678	8.74192e-05	0.000120893
HerIT72~HerMT72	Her_72	n720.49237	720.492	Negative	C45H68O7	13C	[M-H]1-	1.23161e-06	0.000134234	0.000236585	0.000102351	11.8789	2.17906e-10	19.5364	0.000110626	0.000157842
HerIT72~HerMT72	Her_72	n742.47668	742.477	Negative	C47H66O7	13C	[M-H]1-	4.28767e-05	0.00363363	0.00600367	0.00237003	11.8295	7.58611e-09	14.5119	0.002977	0.00429026
HerIT72~HerMT72	Her_72	n758.47229	758.472	Negative	C40H71O11P	13C	[M-H]1-	0.0223773	2.80151e-05	3.44763e-05	6.4612e-06	6.50716	3.95918e-06	18.0894	1.89733e-05	3.7057e-05
HerIT72~HerMT72	Her_72	n764.46118	764.461	Negative	C42H69O10P	13C	[M-H]1-	5.87861e-10	4.7316e-05	6.7221e-05	1.9905e-05	18.2081	1.04009e-13	19.5143	4.18867e-05	5.27453e-05
HerIT72~HerMT72	Her_72	n774.46674	774.467	Negative	C40H71O12P	13C	[M-H]1-	0.0134833	0.000105586	0.000125016	1.94302e-05	7.328	2.38558e-06	15.1122	7.48944e-05	0.000136277
HerIT72~HerMT72	Her_72	n774.52618	774.526	Negative	C45H74O10	13C	[M-H]1-	0.000202086	0.000661396	0.000884605	0.000223209	10.9518	3.57547e-08	13.7528	0.00053165	0.000791142
HerIT72~HerMT72	Her_72	n788.39972	788.4	Negative	C39H66O12P2	13C	[M-H]1-	0.0190366	2.34392e-05	2.89468e-05	5.5076e-06	6.55709	3.36811e-06	18.3182	1.59385e-05	3.09399e-05
HerIT72~HerMT72	Her_72	n793.53741	793.537	Negative	C48H76NO6P	13C	[M-H]1-	0.0335399	5.95465e-05	6.97065e-05	1.01599e-05	7.27478	5.93417e-06	13.1103	4.18783e-05	7.72148e-05
HerIT72~HerMT72	Her_72	n816.40942	816.409	Negative	C40H64O17	13C	[M-H]1-	0.025666	0.000100036	0.000116536	1.64997e-05	7.99978	4.54105e-06	11.6517	7.26995e-05	0.000127372
HerIT72~HerMT72	Her_72	n842.51929	842.519	Negative	C41H78O17	13C	[M-H]1-	6.94489e-06	4.95378e-05	6.2723e-05	1.31851e-05	10.9095	1.22875e-09	19.0598	4.00358e-05	5.90398e-05
HerIT72~HerMT72	Her_72	n848.4931	848.493	Negative	C50H73O9P	13C	[M-H]1-	0.0220964	4.34906e-05	5.09257e-05	7.43513e-06	6.82373	3.90948e-06	16.1361	2.99888e-05	5.69924e-05
HerIT72~HerMT72	Her_72	n936.57971	936.58	Negative	C51H84O15	13C	[M-H]1-	0.00296758	0.000311811	0.000548558	0.000236747	6.99619	5.25049e-07	21.8634	0.000219348	0.000404274
HerIT72~HerMT72	Her_72	n937.58203	937.582	Negative	C29H40O5	13C2	[2M-H]1-	0.0100541	8.80337e-05	0.000151131	6.30968e-05	6.50502	1.77885e-06	21.314	5.99152e-05	0.000116152
HerIT72~HerMT72	Her_72	n342.85715	342.857	Negative	C7H2O6P4	13C2	[M+Cl]1-	0.00636495	6.41532e-05	6.66455e-05	2.49224e-06	9.29756	1.12614e-06	11.4461	4.90383e-05	7.92681e-05
HerIT72~HerMT72	Her_72	n358.83115	358.831	Negative	C7O7P2S2	13C2	[M+Cl]1-	0.00182171	0.000294572	0.000362269	6.76966e-05	8.70857	3.22313e-07	14.8483	0.00022241	0.000366734
HerIT72~HerMT72	Her_72	n344.85391	344.854	Negative	C7H2O6P4	13C2	[M+Cl37]1-	0.005456	3.85365e-05	4.47989e-05	6.26246e-06	8.47745	9.65323e-07	13.3698	2.87435e-05	4.83294e-05
HerIT72~HerMT72	Her_72	n360.82834	360.828	Negative	C7O7P2S2	13C2	[M+Cl37]1-	0.00317157	0.000213467	0.000256568	4.31015e-05	8.74639	5.61142e-07	13.7039	0.000161014	0.000265919
HerIT72~HerMT72	Her_72	n446.91867	446.919	Negative	C12H10O10P2S	13C2	[M+Cl37]1-	0.00583906	5.29832e-05	5.40594e-05	1.07615e-06	9.61944	1.0331e-06	11.0727	4.087e-05	6.50964e-05
HerIT72~HerMT72	Her_72	n362.82587	362.826	Negative	C7H2O7P2S2	13C2	[M+K-2H]1-	0.00502365	4.35974e-05	5.22089e-05	8.61151e-06	8.18381	8.88827e-07	14.342	3.2197e-05	5.49977e-05
HerIT72~HerMT72	Her_72	n775.52838	775.528	Negative	C20H37NO6	18O	[2M-H]1-	6.99424e-05	0.000155857	0.000202272	4.64154e-05	11.6534	1.23748e-08	14.1252	0.000127196	0.000184518
HerIT72~HerMT72	Her_72	n413.10992	413.11	Negative	C16H24O10	18O	[M+Cl]1-	0.00790018	0.000357692	0.000406092	4.84003e-05	8.77123	1.39777e-06	12.0584	0.000268888	0.000446497
HerIT72~HerMT72	Her_72	p158.04608	158.046	Positive	C5H11NO2	18O	[M+K]1+	0.00298239	3.0778e-05	6.30768e-05	3.22988e-05	8.08761	5.2767e-07	15.7903	2.27018e-05	3.88542e-05
HerIT72~HerMT72	Her_72	p244.90121	244.901	Positive	C9O2S2	18O	[M+K]1+	0.00113175	0.000321987	0.000589185	0.000267198	7.78406	2.00239e-07	19.6463	0.000235601	0.000408372
HerIT72~HerMT72	Her_72	n353.96436	353.964	Negative	C13H5N3O7	18O	[M+K-2H]1-	8.79324e-08	3.39943e-05	4.23797e-05	8.38539e-06	12.5973	1.55577e-11	21.9996	2.83979e-05	3.95908e-05
HerIT72~HerMT72	Her_72	p246.89943	246.899	Positive	C9O2S2	18O	[M+K41]1+	0.00347557	5.90271e-05	0.00010184	4.28128e-05	7.07815	6.14927e-07	20.6157	4.16648e-05	7.63894e-05
HerIT72~HerMT72	Her_72	n144.54001	144.54	Negative	C10H15N3O7	18O	[M-2H]2-	0.023759	8.97621e-05	9.40748e-05	4.31275e-06	8.24319	4.20365e-06	11.2637	6.58633e-05	0.000113661
HerIT72~HerMT72	Her_72	n316.00815	316.008	Negative	C13H5N3O7	18O	[M-H]1-	0.000144283	1.6615e-05	2.61114e-05	9.49641e-06	8.43689	2.55278e-08	21.8447	1.25292e-05	2.07008e-05
HerIT72~HerMT72	Her_72	n333.14841	333.148	Negative	C16H26O5		[M+Cl]1-	5.67345e-06	7.69841e-05	0.000102264	2.52799e-05	10.945	1.00379e-09	19.3151	6.22787e-05	9.16896e-05
HerIT72~HerMT72	Her_72	n364.08115	364.081	Negative	C14H19NO8		[M+Cl]1-	0.000254747	5.90689e-05	7.23261e-05	1.32573e-05	9.18411	4.5072e-08	17.33	4.5519e-05	7.26188e-05
HerIT72~HerMT72	Her_72	n417.1774	417.177	Negative	C14H30N4O8		[M+Cl]1-	0.0392679	-3.11786e-05	1.58406e-05	4.70192e-05	-6.23972	6.94762e-06	17.9862	-4.16771e-05	-2.06802e-05
HerIT72~HerMT72	Her_72	n495.20154	495.202	Negative	C22H36O10		[M+Cl]1-	0.0108625	0.00102607	0.00126559	0.000239518	7.91789	1.92189e-06	13.5397	0.000747239	0.0013049
HerIT72~HerMT72	Her_72	n534.82709	534.827	Negative	C15H3O12P3S		[M+Cl]1-	1.0319e-05	0.000138837	0.000164197	2.53595e-05	12.2056	1.82573e-09	15.8295	0.000114702	0.000162972
HerIT72~HerMT72	Her_72	n538.1344	538.134	Negative	C21H29NO13		[M+Cl]1-	0.0339164	2.73169e-05	4.19285e-05	1.46116e-05	5.91839	6.00078e-06	21.9045	1.77424e-05	3.68915e-05
HerIT72~HerMT72	Her_72	n447.02866	447.029	Negative	C14H19O12P		[M+Cl37]1-	0.00984853	3.21609e-05	3.48942e-05	2.73327e-06	8.50841	1.74249e-06	12.2303	2.39424e-05	4.03794e-05
HerIT72~HerMT72	Her_72	n497.19827	497.198	Negative	C22H36O10		[M+Cl37]1-	0.0118269	0.000315333	0.000384052	6.87187e-05	7.84405	2.09252e-06	13.5829	0.000228863	0.000401803
HerIT72~HerMT72	Her_72	n1147.54944	1147.55	Negative	C57H90O21		[M+K-2H]1-	0.000658473	0.000334039	0.00046701	0.000132971	8.76142	1.16503e-07	16.7507	0.000253509	0.000414569
HerIT72~HerMT72	Her_72	n210.96484	210.965	Negative	C6H6O6		[M+K-2H]1-	0.00228705	0.00991963	0.0150853	0.00516564	7.29576	4.04644e-07	20.4962	0.00708786	0.0127514
HerIT72~HerMT72	Her_72	n248.92064	248.921	Negative	C15S		[M+K-2H]1-	0.00769735	0.000349747	0.000496882	0.000147135	7.74987	1.36188e-06	14.8395	0.000253465	0.000446029
HerIT72~HerMT72	Her_72	n297.00232	297.002	Negative	C10H12O8		[M+K-2H]1-	0.00285759	2.31331e-05	3.07093e-05	7.57625e-06	7.31449	5.05589e-07	19.6354	1.65281e-05	2.9738e-05
HerIT72~HerMT72	Her_72	n322.85419	322.854	Negative	C8O8P2		[M+K-2H]1-	0.000346431	0.000104274	0.000123819	1.95447e-05	10.2769	6.12936e-08	14.1242	8.253e-05	0.000126018
HerIT72~HerMT72	Her_72	n324.85144	324.851	Negative	C8O8S2		[M+K-2H]1-	0.00748827	3.7178e-05	4.23691e-05	5.1911e-06	8.69692	1.32489e-06	12.3007	2.78891e-05	4.64669e-05
HerIT72~HerMT72	Her_72	n366.00079	366.001	Negative	C16H11NO7		[M+K-2H]1-	0.000291644	4.32116e-05	4.75691e-05	4.35745e-06	11.2785	5.16001e-08	12.788	3.49206e-05	5.15027e-05
HerIT72~HerMT72	Her_72	n372.9144	372.914	Negative	C13H5O9P		[M+K-2H]1-	0.00047751	2.51297e-05	2.89707e-05	3.84099e-06	9.21981	8.44851e-08	15.9893	1.93514e-05	3.09081e-05
HerIT72~HerMT72	Her_72	n416.90445	416.904	Negative	C14H5O11P		[M+K-2H]1-	0.00241938	2.58736e-05	2.86634e-05	2.78984e-06	9.75088	4.28057e-07	12.1369	2.00994e-05	3.16478e-05
HerIT72~HerMT72	Her_72	n444.90741	444.907	Negative	C19H6O7P2		[M+K-2H]1-	0.0029818	4.55165e-05	6.02613e-05	1.47448e-05	7.42841	5.27565e-07	18.8066	3.26829e-05	5.83501e-05
HerIT72~HerMT72	Her_72	n460.89453	460.895	Negative	C15H5O13P		[M+K-2H]1-	2.82074e-05	0.00141567	0.00186948	0.000453806	10.071	4.99069e-09	18.8837	0.00112134	0.00171001
HerIT72~HerMT72	Her_72	n482.87637	482.876	Negative	C14H8O11P2S		[M+K-2H]1-	0.037061	9.95144e-05	0.000109153	9.63858e-06	7.59356	6.55714e-06	11.9469	7.09468e-05	0.000128082
HerIT72~HerMT72	Her_72	n500.84854	500.849	Negative	C15H3N2O10P3		[M+K-2H]1-	0.0011321	9.36754e-05	0.000105525	1.18501e-05	10.3848	2.003e-07	12.2343	7.40633e-05	0.000113288
HerIT72~HerMT72	Her_72	n536.80627	536.806	Negative	C15H3O12P3S		[M+K-2H]1-	0.000215035	7.17435e-05	7.79221e-05	6.17861e-06	12.5794	3.80458e-08	11.6825	5.92796e-05	8.42074e-05
HerIT72~HerMT72	Her_72	n577.97363	577.974	Negative	C20H16NO15P		[M+K-2H]1-	0.00741801	4.30666e-05	4.54426e-05	2.37597e-06	9.20736	1.31246e-06	11.365	3.28119e-05	5.33213e-05
HerIT72~HerMT72	Her_72	n102.05589	102.056	Negative	C4H9NO2		[M-H]1-	0.00063787	0.00294458	0.00407376	0.00112918	11.5454	1.12857e-07	11.4986	0.00238619	0.00350297
HerIT72~HerMT72	Her_72	n146.04564	146.046	Negative	C5H9NO4		[M-H]1-	8.43654e-05	0.00395349	0.00768039	0.0037269	8.71531	1.49267e-08	21.8003	0.00301223	0.00489475
HerIT72~HerMT72	Her_72	n223.13364	223.134	Negative	C13H20O3		[M-H]1-	0.00703405	0.000311238	0.000482702	0.000171464	6.62429	1.24452e-06	21.7081	0.000213722	0.000408754
HerIT72~HerMT72	Her_72	n284.89841	284.898	Negative	C8O8P2		[M-H]1-	4.42185e-05	0.00137653	0.0018362	0.000459669	9.6681	7.82352e-09	19.2937	0.00107883	0.00167422
HerIT72~HerMT72	Her_72	n286.89545	286.895	Negative	C8O8S2		[M-H]1-	0.0355053	0.000381719	0.000490428	0.00010871	6.90187	6.2819e-06	14.3998	0.000263406	0.000500031
HerIT72~HerMT72	Her_72	n323.1871	323.187	Negative	C18H28O5		[M-H]1-	0.0147108	4.56711e-05	8.63954e-05	4.07243e-05	6.50945	2.60275e-06	19.6832	3.10206e-05	6.03216e-05
HerIT72~HerMT72	Her_72	n328.04495	328.045	Negative	C16H11NO7		[M-H]1-	0.000741635	0.000495193	0.000582006	8.68124e-05	10.4752	1.31216e-07	12.6839	0.000392807	0.000597579
HerIT72~HerMT72	Her_72	n328.10443	328.104	Negative	C14H19NO8		[M-H]1-	0.000635298	5.42215e-05	7.35163e-05	1.92948e-05	7.8984	1.12402e-07	20.6813	3.99318e-05	6.85113e-05
HerIT72~HerMT72	Her_72	n378.94824	378.948	Negative	C14H5O11P		[M-H]1-	0.0495498	2.01314e-05	2.13298e-05	1.19846e-06	7.51631	8.76678e-06	11.5704	1.42716e-05	2.59911e-05
HerIT72~HerMT72	Her_72	n413.2189	413.219	Negative	C21H34O8		[M-H]1-	0.0150047	-0.000454169	0.000488198	0.000942367	-6.72307	2.65476e-06	17.9982	-0.000596096	-0.000312243
HerIT72~HerMT72	Her_72	n422.93851	422.939	Negative	C15H5O13P		[M-H]1-	2.56625e-07	0.000206452	0.000280057	7.36048e-05	12.1678	4.54042e-11	21.3469	0.000171202	0.000241702
HerIT72~HerMT72	Her_72	n444.92026	444.92	Negative	C14H8O11P2S		[M-H]1-	0.00748565	0.000372366	0.000449181	7.68151e-05	8.07756	1.32443e-06	13.8372	0.000273385	0.000471348
HerIT72~HerMT72	Her_72	n459.2247	459.225	Negative	C22H36O10		[M-H]1-	0.00144023	0.000467987	0.000600266	0.000132279	8.04742	2.54817e-07	17.6883	0.000345656	0.000590318
HerIT72~HerMT72	Her_72	n462.8924	462.892	Negative	C15H3N2O10P3		[M-H]1-	1.02072e-06	0.000274875	0.000368058	9.31837e-05	11.8521	1.80595e-10	19.896	0.000226481	0.000323269
HerIT72~HerMT72	Her_72	n498.85034	498.85	Negative	C15H3O12P3S		[M-H]1-	0.000391473	0.000325497	0.000401813	7.63162e-05	10.3483	6.92628e-08	13.8109	0.000257948	0.000393046
HerIT72~HerMT72	Her_72	n513.30792	513.308	Negative	C27H46O9		[M-H]1-	0.000992641	0.000145966	0.00022888	8.29134e-05	9.11857	1.75627e-07	14.8948	0.000111826	0.000180107
HerIT72~HerMT72	Her_72	n541.2666	541.267	Negative	C27H42O11		[M-H]1-	0.0288037	0.000341289	0.0007138	0.000372511	6.04836	5.0962e-06	21.194	0.000224009	0.00045857
HerIT72~HerMT72	Her_72	n545.2981	545.298	Negative	C27H46O11		[M-H]1-	0.00201207	2.54187e-05	3.71546e-05	1.17359e-05	8.1476	3.55993e-07	16.4711	1.88204e-05	3.2017e-05
HerIT72~HerMT72	Her_72	n574.78107	574.781	Negative	C15O15P4S		[M-H]1-	0.000703164	5.26162e-05	5.67092e-05	4.09291e-06	10.5369	1.2441e-07	12.6646	4.17992e-05	6.34332e-05
HerIT72~HerMT72	Her_72	n621.27802	621.278	Negative	C28H46O15		[M-H]1-	0.0115171	0.000108458	0.000172566	6.41079e-05	7.9229	2.03771e-06	13.4042	7.89749e-05	0.000137942
HerIT72~HerMT72	Her_72	n705.32788	705.328	Negative	C33H55O14P		[M-H]1-	0.0078822	8.36497e-05	8.99579e-05	6.30821e-06	8.60741	1.39459e-06	12.4033	6.25513e-05	0.000104748
HerIT72~HerMT72	Her_72	n707.37946	707.379	Negative	C41H56O10		[M-H]1-	0.039433	0.000625108	0.000715683	9.0575e-05	6.9718	6.97682e-06	13.8314	0.000432581	0.000817635
HerIT72~HerMT72	Her_72	n707.41626	707.416	Negative	C42H60O9		[M-H]1-	3.29806e-05	0.000294383	0.000319732	2.53492e-05	12.7017	5.83521e-09	13.6895	0.000244568	0.000344198
HerIT72~HerMT72	Her_72	n707.44012	707.44	Negative	C39H64O11		[M-H]1-	3.36532e-05	0.000271683	0.000282261	1.05779e-05	15.0467	5.9542e-09	11.5667	0.000232179	0.000311188
HerIT72~HerMT72	Her_72	n719.48877	719.489	Negative	C45H68O7		[M-H]1-	1.47337e-05	0.000328712	0.000589977	0.000261265	10.7471	2.60681e-09	18.1888	0.0002645	0.000392923
HerIT72~HerMT72	Her_72	n1003.54285	1003.54	Negative				0.00376251	6.21626e-05	6.54134e-05	3.25081e-06	9.76918	6.65695e-07	11.4717	4.82274e-05	7.60978e-05
HerIT72~HerMT72	Her_72	n1023.45233	1023.45	Negative				0.0410885	4.53146e-05	4.64562e-05	1.14157e-06	7.83989	7.26973e-06	11.1534	3.26142e-05	5.8015e-05
HerIT72~HerMT72	Her_72	n108.9017	108.902	Negative				0.00644788	0.00223476	0.00332018	0.00108542	6.86169	1.14081e-06	20.0153	0.00155542	0.00291409
HerIT72~HerMT72	Her_72	n110.89893	110.899	Negative				0.0143965	0.00139485	0.00198663	0.000591778	6.76532	2.54716e-06	17.8588	0.000961442	0.00182825
HerIT72~HerMT72	Her_72	n1126.56812	1126.57	Negative				0.00689278	5.61756e-05	5.87925e-05	2.61683e-06	9.17319	1.21953e-06	11.5338	4.27727e-05	6.95785e-05
HerIT72~HerMT72	Her_72	n1149.55554	1149.56	Negative				0.0144277	2.65845e-05	3.29993e-05	6.41483e-06	7.46398	2.55267e-06	14.4114	1.89658e-05	3.42031e-05
HerIT72~HerMT72	Her_72	n118.05067	118.051	Negative				0.0211791	8.66677e-05	0.00022858	0.000141913	6.34428	3.74718e-06	19.6219	5.81366e-05	0.000115199
HerIT72~HerMT72	Her_72	n152.04796	152.048	Negative				0.000690681	0.000242214	0.000309315	6.71012e-05	9.93052	1.22201e-07	13.7146	0.000189799	0.00029463
HerIT72~HerMT72	Her_72	n169.98737	169.987	Negative				0.0365098	5.1523e-05	6.91911e-05	1.76681e-05	6.35855	6.45963e-06	17.3636	3.44545e-05	6.85915e-05
HerIT72~HerMT72	Her_72	n170.02353	170.024	Negative				0.0142838	4.49537e-05	6.9755e-05	2.48013e-05	6.30705	2.52721e-06	21.7436	3.0162e-05	5.97454e-05
HerIT72~HerMT72	Her_72	n184.83121	184.831	Negative				0.0416678	5.18227e-05	6.54565e-05	1.36338e-05	6.77923	7.37223e-06	14.5136	3.54815e-05	6.81639e-05
HerIT72~HerMT72	Her_72	n205.12283	205.123	Negative				0.0228255	1.6619e-05	2.29196e-05	6.30051e-06	6.15921	4.03847e-06	21.1049	1.10094e-05	2.22287e-05
HerIT72~HerMT72	Her_72	n211.13351	211.134	Negative				7.9084e-06	7.44641e-05	8.61765e-05	1.17123e-05	13.6343	1.39922e-09	14.2744	6.27714e-05	8.61569e-05
HerIT72~HerMT72	Her_72	n213.11302	213.113	Negative				0.0394427	3.6749e-05	4.4268e-05	7.51902e-06	7.07515	6.97854e-06	13.432	2.55644e-05	4.79336e-05
HerIT72~HerMT72	Her_72	n219.97806	219.978	Negative				0.00040832	4.43565e-05	5.32893e-05	8.93279e-06	10.3928	7.22434e-08	13.6708	3.51818e-05	5.35311e-05
HerIT72~HerMT72	Her_72	n240.90733	240.907	Negative				4.58574e-07	0.00011372	0.0001491	3.53793e-05	11.5951	8.11349e-11	21.9001	9.33753e-05	0.000134066
HerIT72~HerMT72	Her_72	n270.9212	270.921	Negative				0.00426249	8.08463e-05	9.64324e-05	1.55861e-05	8.47958	7.54156e-07	13.8315	6.0374e-05	0.000101319
HerIT72~HerMT72	Her_72	n288.89337	288.893	Negative				0.00241914	4.11634e-05	5.44132e-05	1.32499e-05	7.82501	4.28015e-07	17.3598	3.00822e-05	5.22445e-05
HerIT72~HerMT72	Her_72	n305.17654	305.177	Negative				0.00473396	4.99976e-05	5.85288e-05	8.53121e-06	8.57891	8.37572e-07	13.3808	3.74434e-05	6.25519e-05
HerIT72~HerMT72	Her_72	n314.84113	314.841	Negative				0.0337059	2.69829e-05	3.05417e-05	3.55881e-06	7.11863	5.96354e-06	13.6533	1.88337e-05	3.5132e-05
HerIT72~HerMT72	Her_72	n315.12766	315.128	Negative				0.0123129	3.03085e-05	3.27071e-05	2.3986e-06	8.56987	2.1785e-06	11.7198	2.25823e-05	3.80346e-05
HerIT72~HerMT72	Her_72	n320.07462	320.075	Negative				0.000151316	6.9475e-05	8.70885e-05	1.76135e-05	10.4225	2.67721e-08	15.1198	5.52769e-05	8.36732e-05
HerIT72~HerMT72	Her_72	n326.08878	326.089	Negative				0.00286664	5.67005e-05	6.41397e-05	7.43922e-06	9.36598	5.0719e-07	12.5509	4.35741e-05	6.98268e-05
HerIT72~HerMT72	Her_72	n337.9696	337.97	Negative				0.000357975	1.39645e-05	1.84964e-05	4.53189e-06	8.0739	6.3336e-08	21.3349	1.03711e-05	1.75579e-05
HerIT72~HerMT72	Her_72	n352.10449	352.104	Negative				0.00123037	0.00103259	0.00133464	0.000302054	8.34823	2.17688e-07	16.8442	0.000771441	0.00129373
HerIT72~HerMT72	Her_72	n354.90753	354.908	Negative				0.00958708	1.0434e-05	1.08504e-05	4.16416e-07	9.01661	1.69623e-06	11.2954	7.89511e-06	1.29728e-05
HerIT72~HerMT72	Her_72	n358.01913	358.019	Negative				1.5524e-05	4.24443e-05	4.97783e-05	7.33393e-06	10.5709	2.74663e-09	18.5539	3.40267e-05	5.08619e-05
HerIT72~HerMT72	Her_72	n368.15836	368.158	Negative				9.51501e-06	-1.4502e-05	2.3056e-06	1.68076e-05	-10.71	1.68348e-09	19.0419	-1.73357e-05	-1.16683e-05
HerIT72~HerMT72	Her_72	n370.01312	370.013	Negative				0.0352812	1.05955e-05	1.14572e-05	8.61694e-07	7.74901	6.24225e-06	11.6486	7.60631e-06	1.35846e-05
HerIT72~HerMT72	Her_72	n379.98834	379.988	Negative				2.20776e-06	3.474e-05	3.79439e-05	3.20389e-06	13.5596	3.90616e-10	15.8465	2.93045e-05	4.01755e-05
HerIT72~HerMT72	Her_72	n381.95917	381.959	Negative				4.51716e-05	3.54603e-05	4.20641e-05	6.60383e-06	9.49838	7.99215e-09	19.8528	2.76691e-05	4.32515e-05
HerIT72~HerMT72	Her_72	n395.97464	395.975	Negative				0.00166586	8.15221e-05	9.36431e-05	1.2121e-05	9.58819	2.94739e-07	12.9877	6.31521e-05	9.98921e-05
HerIT72~HerMT72	Her_72	n396.7868	396.787	Negative				0.00445521	8.84286e-05	0.00010143	1.30018e-05	8.50034	7.88253e-07	13.6927	6.60694e-05	0.000110788
HerIT72~HerMT72	Her_72	n398.78445	398.784	Negative				0.0152284	6.51421e-05	7.2141e-05	6.99886e-06	8.11799	2.69433e-06	12.3387	4.77115e-05	8.25727e-05
HerIT72~HerMT72	Her_72	n416.78983	416.79	Negative				0.00502233	4.83093e-05	5.03056e-05	1.99631e-06	9.54545	8.88593e-07	11.3992	3.72176e-05	5.9401e-05
HerIT72~HerMT72	Her_72	n417.95737	417.957	Negative				0.0143824	1.59523e-05	1.69223e-05	9.70006e-07	8.30179	2.54466e-06	12.0165	1.17662e-05	2.01383e-05
HerIT72~HerMT72	Her_72	n432.76373	432.764	Negative				0.0425164	0.000156132	0.000183672	2.75399e-05	7.27203	7.52236e-06	12.5852	0.000109593	0.000202672
HerIT72~HerMT72	Her_72	n433.93063	433.931	Negative				1.87771e-07	8.46177e-05	9.39543e-05	9.3366e-06	15.1139	3.32221e-11	16.7881	7.27941e-05	9.64412e-05
HerIT72~HerMT72	Her_72	n434.76086	434.761	Negative				0.00750022	0.000181703	0.000209734	2.80315e-05	8.50978	1.327e-06	12.7092	0.000135467	0.000227939
HerIT72~HerMT72	Her_72	n436.75787	436.758	Negative				0.0106659	7.71073e-05	8.69999e-05	9.89258e-06	8.43424	1.8871e-06	12.253	5.72337e-05	9.69809e-05
HerIT72~HerMT72	Her_72	n447.2247	447.225	Negative				2.11346e-07	6.24304e-05	8.9877e-05	2.74467e-05	12.6011	3.73932e-11	20.634	5.21161e-05	7.27447e-05
HerIT72~HerMT72	Her_72	n465.13077	465.131	Negative				0.00035053	1.47575e-05	1.73653e-05	2.60783e-06	8.82872	6.20188e-08	17.874	1.12439e-05	1.8271e-05
HerIT72~HerMT72	Her_72	n471.19257	471.193	Negative				1.81751e-05	-5.22026e-05	3.40912e-05	8.62938e-05	-9.6773	3.21569e-09	21.141	-6.34162e-05	-4.0989e-05
HerIT72~HerMT72	Her_72	n475.21945	475.219	Negative				0.00148507	-3.74806e-05	2.65284e-05	6.4009e-05	-8.16561	2.62751e-07	17.1157	-4.71598e-05	-2.78014e-05
HerIT72~HerMT72	Her_72	n475.91043	475.91	Negative				0.00193167	3.64125e-05	3.70198e-05	6.07309e-07	10.6911	3.41768e-07	11.1252	2.89265e-05	4.38984e-05
HerIT72~HerMT72	Her_72	n485.21661	485.217	Negative				0.000355288	8.89792e-05	0.000101176	1.21969e-05	10.0766	6.28606e-08	14.4718	7.00979e-05	0.00010786
HerIT72~HerMT72	Her_72	n487.17889	487.179	Negative				3.08612e-08	-3.63679e-05	7.17936e-06	4.35473e-05	-13.4866	5.46022e-12	21.5821	-4.19666e-05	-3.07692e-05
HerIT72~HerMT72	Her_72	n496.86221	496.862	Negative				0.0229592	3.68689e-05	4.99155e-05	1.30466e-05	6.34628	4.06213e-06	19.2689	2.47209e-05	4.90169e-05
HerIT72~HerMT72	Her_72	n502.15778	502.158	Negative				0.00523529	5.32709e-05	8.75273e-05	3.42564e-05	7.0083	9.26271e-07	19.6776	3.73986e-05	6.91432e-05
HerIT72~HerMT72	Her_72	n515.22717	515.227	Negative				0.0246934	5.98067e-05	6.79569e-05	8.15021e-06	7.98709	4.36896e-06	11.7518	4.34536e-05	7.61597e-05
HerIT72~HerMT72	Her_72	n540.81836	540.818	Negative				0.0465712	1.00304e-05	1.14993e-05	1.46892e-06	6.87698	8.23978e-06	13.7876	6.89758e-06	1.31632e-05
HerIT72~HerMT72	Her_72	n543.27374	543.274	Negative				0.00268491	2.7499e-05	3.32135e-05	5.71443e-06	8.36953	4.75037e-07	15.0713	2.04988e-05	3.44993e-05
HerIT72~HerMT72	Her_72	n543.2821	543.282	Negative				0.0395713	2.23619e-05	2.87642e-05	6.40228e-06	7.13361	7.00128e-06	13.2122	1.56008e-05	2.91231e-05
HerIT72~HerMT72	Her_72	n571.04834	571.048	Negative				3.13435e-06	2.89699e-05	4.04327e-05	1.14628e-05	12.4794	5.54556e-10	16.9922	2.40719e-05	3.38678e-05
HerIT72~HerMT72	Her_72	n599.41174	599.412	Negative				3.79443e-05	3.48002e-05	4.94158e-05	1.46156e-05	9.90369	6.71342e-09	18.8291	2.74411e-05	4.21593e-05
HerIT72~HerMT72	Her_72	n611.29315	611.293	Negative				1.52379e-05	2.91469e-05	3.59336e-05	6.78673e-06	9.56716	2.69602e-09	21.9894	2.28285e-05	3.54652e-05
HerIT72~HerMT72	Her_72	n613.27271	613.273	Negative				0.00237141	-2.29142e-05	7.53544e-06	3.04496e-05	-8.31707	4.1957e-07	15.5024	-2.877e-05	-1.70584e-05
HerIT72~HerMT72	Her_72	n621.02789	621.028	Negative				5.79021e-05	3.69168e-05	3.93414e-05	2.42451e-06	11.9501	1.02445e-08	13.9522	3.02889e-05	4.35448e-05
HerIT72~HerMT72	Her_72	n637.27319	637.273	Negative				0.0415121	-2.48243e-05	3.63302e-06	2.84573e-05	-6.85557	7.34468e-06	14.182	-3.25813e-05	-1.70673e-05
HerIT72~HerMT72	Her_72	n651.90674	651.907	Negative				0.00180801	4.31956e-05	4.35604e-05	3.64816e-07	10.8452	3.19888e-07	11.0261	3.44318e-05	5.19594e-05
HerIT72~HerMT72	Her_72	n671.19806	671.198	Negative				0.0350572	6.91959e-05	8.54845e-05	1.62886e-05	7.09873	6.20262e-06	13.632	4.82362e-05	9.01556e-05
HerIT72~HerMT72	Her_72	n679.2569	679.257	Negative				0.00753254	2.57763e-05	2.64776e-05	7.01356e-07	9.20788	1.33272e-06	11.341	1.96374e-05	3.19151e-05
HerIT72~HerMT72	Her_72	n679.7583	679.758	Negative				0.0204748	1.62358e-05	1.7072e-05	8.36155e-07	7.93099	3.62257e-06	12.2395	1.17852e-05	2.06865e-05
HerIT72~HerMT72	Her_72	n709.32294	709.323	Negative				0.0307277	4.09082e-05	4.87949e-05	7.88666e-06	7.30398	5.43661e-06	13.2125	2.88282e-05	5.29883e-05
HerIT72~HerMT72	Her_72	n709.44678	709.447	Negative				0.00129171	1.81263e-05	2.57851e-05	7.65878e-06	7.91521	2.2854e-07	18.5867	1.33259e-05	2.29267e-05
HerIT72~HerMT72	Her_72	n716.19806	716.198	Negative				2.70551e-05	4.13434e-05	5.24595e-05	1.11161e-05	10.901	4.78682e-09	16.8331	3.33356e-05	4.93513e-05
HerIT72~HerMT72	Her_72	n721.35889	721.359	Negative				0.00458106	6.44173e-05	6.44173e-05	0	9.9083	8.10521e-07	11	5.01079e-05	7.87267e-05
HerIT72~HerMT72	Her_72	n730.2088	730.209	Negative				0.0180709	3.0877e-05	3.87813e-05	7.90432e-06	7.29264	3.19726e-06	14.5193	2.18264e-05	3.99277e-05
HerIT72~HerMT72	Her_72	n773.19598	773.196	Negative				0.0366227	4.77249e-05	7.17151e-05	2.39902e-05	6.98423	6.4796e-06	13.9706	3.30662e-05	6.23836e-05
HerIT72~HerMT72	Her_72	n776.53168	776.532	Negative				0.00661719	2.2434e-05	2.41054e-05	1.67137e-06	8.97985	1.17077e-06	11.9438	1.69879e-05	2.78801e-05
HerIT72~HerMT72	Her_72	n781.44348	781.443	Negative				0.00130002	0.000107622	0.000116186	8.56386e-06	9.90587	2.30011e-07	12.7962	8.41128e-05	0.000131131
HerIT72~HerMT72	Her_72	n791.40143	791.401	Negative				0.00162172	7.78624e-05	8.0793e-05	2.93059e-06	10.6428	2.86928e-07	11.4069	6.18298e-05	9.38949e-05
HerIT72~HerMT72	Her_72	n791.49896	791.499	Negative				0.0450777	1.76408e-05	2.21706e-05	4.52977e-06	6.5161	7.97553e-06	15.63	1.18906e-05	2.3391e-05
HerIT72~HerMT72	Her_72	n819.53101	819.531	Negative				0.038359	0.000107493	0.000146577	3.90836e-05	7.10431	6.7868e-06	13.3922	7.49025e-05	0.000140084
HerIT72~HerMT72	Her_72	n820.53357	820.534	Negative				0.0348894	5.50074e-05	6.57314e-05	1.07241e-05	7.42546	6.17292e-06	12.545	3.89443e-05	7.10705e-05
HerIT72~HerMT72	Her_72	n823.47888	823.479	Negative				0.000251398	8.16443e-05	8.44339e-05	2.78966e-06	12.4318	4.44794e-08	11.6522	6.72877e-05	9.60008e-05
HerIT72~HerMT72	Her_72	n839.50439	839.504	Negative				0.00126968	0.000219525	0.00033323	0.000113705	7.97194	2.24643e-07	18.3573	0.000161752	0.000277298
HerIT72~HerMT72	Her_72	n84.95084	84.9508	Negative				0.031109	9.5801e-05	0.000125543	2.97416e-05	7.17127	5.50407e-06	13.6521	6.70802e-05	0.000124522
HerIT72~HerMT72	Her_72	n86.00072	86.0007	Negative				0.00311781	6.00476e-05	8.74426e-05	2.7395e-05	7.09386	5.5163e-07	20.8878	4.24385e-05	7.76568e-05
HerIT72~HerMT72	Her_72	n869.49231	869.492	Negative				0.00482143	9.68601e-05	0.000103752	6.89227e-06	9.37646	8.53048e-07	11.7319	7.42955e-05	0.000119425
HerIT72~HerMT72	Her_72	n873.48022	873.48	Negative				0.00283189	0.000103018	0.000106512	3.49414e-06	10.1561	5.01042e-07	11.3117	8.0767e-05	0.000125268
HerIT72~HerMT72	Her_72	n883.47186	883.472	Negative				0.0206577	6.466e-05	7.08247e-05	6.16472e-06	7.69086	3.65493e-06	12.8694	4.64782e-05	8.28418e-05
HerIT72~HerMT72	Her_72	n901.48199	901.482	Negative				0.000730352	3.61923e-05	4.15436e-05	5.35131e-06	8.48012	1.2922e-07	17.5358	2.72087e-05	4.51758e-05
HerIT72~HerMT72	Her_72	n913.59192	913.592	Negative				0.0012132	0.000153478	0.000216575	6.30972e-05	8.54337	2.1465e-07	16.1836	0.00011543	0.000191526
HerIT72~HerMT72	Her_72	n915.48975	915.49	Negative				0.00141774	6.6231e-05	9.32305e-05	2.69995e-05	8.21305	2.50838e-07	17.0362	4.922e-05	8.3242e-05
HerIT72~HerMT72	Her_72	n916.49469	916.495	Negative				0.00568967	3.8974e-05	4.90597e-05	1.00857e-05	7.71452	1.00667e-06	15.6868	2.82468e-05	4.97012e-05
HerIT72~HerMT72	Her_72	n921.46405	921.464	Negative				0.0349074	6.14029e-05	6.89232e-05	7.52021e-06	7.46399	6.17612e-06	12.4299	4.35473e-05	7.92585e-05
HerIT72~HerMT72	Her_72	n938.53918	938.539	Negative				0.0135267	1.87171e-05	2.69881e-05	8.27106e-06	7.75092	2.39325e-06	13.5833	1.35229e-05	2.39113e-05
HerIT72~HerMT72	Her_72	n96.92194	96.9219	Negative				0.0069203	1.43478e-05	1.59272e-05	1.57939e-06	8.39847	1.2244e-06	13.1232	1.06606e-05	1.8035e-05
HerIT72~HerMT72	Her_72	n97.06561	97.0656	Negative				0.0146879	0.000138731	0.000154863	1.61318e-05	8.41916	2.59872e-06	11.7276	0.000102736	0.000174726
HerIT72~HerMT72	Her_72	p112.89555	112.896	Positive				0.00561022	0.000781015	0.00160877	0.000827759	7.23937	9.92609e-07	17.9808	0.000554341	0.00100769
HerIT72~HerMT72	Her_72	p114.89252	114.893	Positive				0.00453221	0.000363418	0.000710202	0.000346784	7.43339	8.01877e-07	17.5542	0.000260517	0.000466319
HerIT72~HerMT72	Her_72	p116.89066	116.891	Positive				0.0473268	3.43199e-05	6.23555e-05	2.80356e-05	6.13753	8.37346e-06	18.0682	2.25751e-05	4.60647e-05
HerIT72~HerMT72	Her_72	p130.06264	130.063	Positive				0.0319108	0.000205376	0.000330577	0.000125201	6.14321	5.64593e-06	19.7107	0.000135573	0.000275178
HerIT72~HerMT72	Her_72	p142.03352	142.034	Positive				0.0129904	-1.25059e-05	8.22137e-06	2.07273e-05	-6.60207	2.29836e-06	19.4111	-1.6465e-05	-8.54692e-06
HerIT72~HerMT72	Her_72	p157.045	157.045	Positive				0.0324462	2.32898e-05	4.11197e-05	1.783e-05	5.93283	5.74066e-06	21.9622	1.51478e-05	3.14317e-05
HerIT72~HerMT72	Her_72	p203.05247	203.052	Positive				0.000638111	-3.59125e-05	1.48103e-05	5.07228e-05	-8.04248	1.129e-07	19.861	-4.52312e-05	-2.65938e-05
HerIT72~HerMT72	Her_72	p219.02621	219.026	Positive				0.0047994	-0.000119003	4.56478e-05	0.000164651	-8.318	8.49151e-07	14.0423	-0.000149679	-8.83268e-05
HerIT72~HerMT72	Her_72	p249.03674	249.037	Positive				6.27289e-05	-1.77993e-05	6.81056e-06	2.46099e-05	-8.84929	1.10985e-08	21.888	-2.19719e-05	-1.36267e-05
HerIT72~HerMT72	Her_72	p265.15442	265.154	Positive				0.0447294	-4.50635e-05	3.3985e-06	4.8462e-05	-7.57127	7.91392e-06	11.6318	-5.80773e-05	-3.20497e-05
HerIT72~HerMT72	Her_72	p267.12231	267.122	Positive				0.0242007	-3.73068e-05	5.26256e-05	8.99324e-05	-6.1049	4.28179e-06	21.4211	-5.00001e-05	-2.46136e-05
HerIT72~HerMT72	Her_72	p277.06827	277.068	Positive				0.0136278	-1.38579e-05	4.78286e-06	1.86408e-05	-7.32234	2.41115e-06	15.1086	-1.78893e-05	-9.82658e-06
HerIT72~HerMT72	Her_72	p300.86835	300.868	Positive				7.14242e-05	0.00013438	0.00021316	7.87801e-05	8.80857	1.2637e-08	21.758	0.000102721	0.000166038
HerIT72~HerMT72	Her_72	p303.09927	303.099	Positive				0.0378001	-2.94629e-05	1.22806e-05	4.17435e-05	-6.50577	6.68791e-06	16.2644	-3.90508e-05	-1.98751e-05
HerIT72~HerMT72	Her_72	p347.14728	347.147	Positive				0.0167956	-3.65869e-05	2.69247e-05	6.35116e-05	-6.73212	2.97162e-06	17.5543	-4.80255e-05	-2.51483e-05
HerIT72~HerMT72	Her_72	p371.14697	371.147	Positive				0.00335195	-6.69154e-05	1.02759e-05	7.71912e-05	-8.43575	5.93056e-07	14.4216	-8.3882e-05	-4.99487e-05
HerIT72~HerMT72	Her_72	p387.14243	387.142	Positive				0.000836721	-5.42272e-05	1.52559e-05	6.94831e-05	-8.9185	1.4804e-07	15.7687	-6.71323e-05	-4.13222e-05
HerIT72~HerMT72	Her_72	p389.15808	389.158	Positive				0.0134494	-9.93077e-05	4.75276e-05	0.000146835	-6.49078	2.37958e-06	20.2103	-0.000131201	-6.74141e-05
HerIT72~HerMT72	Her_72	p402.7775	402.777	Positive				0.00406978	9.21338e-05	0.000136263	4.41292e-05	7.08645	7.2006e-07	19.9975	6.50132e-05	0.000119255
HerIT72~HerMT72	Her_72	p403.17343	403.173	Positive				0.00229766	-0.000101958	0.000223428	0.000325386	-7.09649	4.06522e-07	21.9998	-0.000131754	-7.21617e-05
HerIT72~HerMT72	Her_72	p428.78992	428.79	Positive				0.0382164	-4.38591e-05	2.35721e-05	6.74312e-05	-5.86538	6.76157e-06	21.9296	-5.93696e-05	-2.83486e-05
HerIT72~HerMT72	Her_72	p431.12909	431.129	Positive				0.0476214	-5.42524e-05	3.05286e-05	8.47809e-05	-6.04175	8.42558e-06	18.8892	-7.30543e-05	-3.54504e-05
HerIT72~HerMT72	Her_72	p431.17737	431.177	Positive				0.0301889	-7.50034e-05	4.5214e-05	0.000120217	-6.01473	5.34128e-06	21.3443	-0.000100911	-4.90962e-05
HerIT72~HerMT72	Her_72	p432.42868	432.429	Positive				0.027015	-3.61657e-05	2.3828e-05	5.99937e-05	-6.0103	4.77972e-06	21.9756	-4.86456e-05	-2.36858e-05
HerIT72~HerMT72	Her_72	p447.16345	447.163	Positive				0.00619642	-0.000237858	0.000259501	0.000497358	-6.85118	1.09632e-06	20.2449	-0.000310221	-0.000165494
HerIT72~HerMT72	Her_72	p448.23328	448.233	Positive				0.000924266	-0.00020554	3.33086e-05	0.000238848	-8.73464	1.63529e-07	16.1301	-0.000255392	-0.000155688
HerIT72~HerMT72	Her_72	p60.08094	60.0809	Positive				0.000277955	-0.00050759	0.000388587	0.000896176	-9.22839	4.91781e-08	17.0157	-0.000623628	-0.000391552
HerIT72~HerMT72	Her_72	p60.51131	60.5113	Positive				0.000891503	8.8724e-06	1.1111e-05	2.2386e-06	7.78973	1.57732e-07	20.3161	6.49888e-06	1.12459e-05
HerIT72~HerMT72	Her_72	p61.08427	61.0843	Positive				0.00236336	-1.39186e-05	4.52093e-06	1.84395e-05	-8.16619	4.18145e-07	16.0329	-1.75312e-05	-1.0306e-05
HerIT72~HerMT72	Her_72	p617.12769	617.128	Positive				8.12368e-08	-0.000145652	0.000154599	0.000300251	-14.3161	1.43731e-11	18.8229	-0.00016696	-0.000124344
HerIT72~HerMT72	Her_72	p618.13092	618.131	Positive				0.00395626	-3.45297e-05	1.40185e-05	4.85482e-05	-7.1571	6.99975e-07	19.6037	-4.46065e-05	-2.44528e-05
HerIT72~HerMT72	Her_72	p62.06021	62.0602	Positive				0.0236667	-3.29522e-05	7.38627e-06	4.03385e-05	-7.80338	4.18731e-06	12.2849	-4.21294e-05	-2.37751e-05
HerIT72~HerMT72	Her_72	p641.38251	641.383	Positive				0.0402337	-0.000149531	3.7367e-05	0.000186898	-6.21214	7.11849e-06	18.1119	-0.00020008	-9.89828e-05
HerIT72~HerMT72	Her_72	p70.06522	70.0652	Positive				0.0260599	-3.62335e-05	2.26442e-05	5.88778e-05	-6.88874	4.61073e-06	15.3166	-4.74244e-05	-2.50426e-05
HerIT72~HerMT72	Her_72	p738.41199	738.412	Positive				0.0436262	6.85335e-05	0.000105963	3.74299e-05	6.20267	7.71872e-06	17.8645	4.53077e-05	9.17593e-05
HerIT72~HerMT72	Her_72	p74.06013	74.0601	Positive				0.00426218	-9.82359e-06	9.88044e-06	1.9704e-05	-7.00914	7.54102e-07	20.4021	-1.27435e-05	-6.90372e-06
HerIT72~HerMT72	Her_72	p745.34204	745.342	Positive				0.0120577	8.6616e-05	0.000106269	1.96531e-05	6.81574	2.13335e-06	18.1279	5.99305e-05	0.000113302
HerIT72~HerMT72	Her_72	p763.46173	763.462	Positive				0.000466622	0.000189743	0.000217769	2.80255e-05	9.07525	8.25587e-08	16.4553	0.00014552	0.000233966
HerIT72~HerMT72	Her_72	p781.43427	781.434	Positive				0.000955181	0.000511714	0.00077458	0.000262866	7.58033	1.68999e-07	21.4365	0.000371502	0.000651925
HerIT72~HerMT72	Her_72	p781.55664	781.557	Positive				0.0337118	7.55972e-05	0.000160973	8.53754e-05	5.92934	5.96458e-06	21.799	4.91418e-05	0.000102053
HerIT72~HerMT72	Her_72	p782.43726	782.437	Positive				0.0336101	0.000238402	0.000370889	0.000132487	7.03142	5.94659e-06	13.9994	0.000165682	0.000311122
HerIT72~HerMT72	Her_72	p795.43158	795.432	Positive				0.00610554	0.000236522	0.000317626	8.11035e-05	6.67786	1.08024e-06	21.8008	0.000163029	0.000310015
HerIT72~HerMT72	Her_72	p809.41003	809.41	Positive				0.000140483	0.000116268	0.000138576	2.23075e-05	8.46915	2.48555e-08	21.7398	8.77774e-05	0.000144759
HerIT72~HerMT72	Her_72	p819.57025	819.57	Positive				0.00582007	-0.000119908	3.53421e-05	0.00015525	-7.21969	1.02974e-06	17.9817	-0.000154803	-8.50122e-05
HerIT72~HerMT72	Her_72	p827.42004	827.42	Positive				0.00117832	0.000148061	0.000230602	8.25417e-05	7.4384	2.08478e-07	21.7389	0.000106752	0.000189369
HerIT72~HerMT72	Her_72	p94.92957	94.9296	Positive				0.00593841	6.55482e-05	0.000127941	6.23927e-05	6.68615	1.05067e-06	21.8399	4.52082e-05	8.58882e-05
HerIT72~HerMT72	Her_72	p952.56927	952.569	Positive				0.00457362	0.000356285	0.000583743	0.000227458	8.11074	8.09204e-07	14.768	0.000262527	0.000450043
HerIT72~HerMT72	Her_72	p958.0426	958.043	Positive				0.0366774	0.000189904	0.000351346	0.000161442	5.96677	6.48928e-06	20.9077	0.000123698	0.000256109
HerIT96~HerMT96	Her_96	n803.42889	803.429	Negative	C20H35O6P		[2M-H]1-	1.35741e-05	0.000275658	0.000328236	5.25784e-05	12.3655	2.36813e-09	15.245	0.000228209	0.000323106
HerIT96~HerMT96	Her_96	n243.06401	243.064	Negative	C8H16O6		[M+Cl]1-	0.00195668	0.00147878	0.00195573	0.00047695	8.82938	3.41361e-07	14.4122	0.00112052	0.00183704
HerIT96~HerMT96	Her_96	n287.09079	287.091	Negative	C10H20O7		[M+Cl]1-	0.0401174	0.000311594	0.000536128	0.000224534	6.10557	6.99885e-06	19.1131	0.000204821	0.000418368
HerIT96~HerMT96	Her_96	n299.09067	299.091	Negative	C11H20O7		[M+Cl]1-	0.00885148	0.000148441	0.000240257	9.18161e-05	6.60254	1.54422e-06	20.9995	0.000101686	0.000195196
HerIT96~HerMT96	Her_96	n313.10657	313.107	Negative	C12H22O7		[M+Cl]1-	0.00576611	0.000336974	0.000553762	0.000216788	7.12489	1.00595e-06	18.6225	0.000237848	0.0004361
HerIT96~HerMT96	Her_96	n319.24167	319.242	Negative	C18H36O2		[M+Cl]1-	0.0433036	6.83097e-05	0.000109252	4.09423e-05	6.43451	7.5547e-06	16.2975	4.58378e-05	9.07816e-05
HerIT96~HerMT96	Her_96	n349.09128	349.091	Negative	C11H22O10		[M+Cl]1-	2.65651e-08	0.000331959	0.00047382	0.000141861	14.3752	4.63453e-12	20.1627	0.000283814	0.000380104
HerIT96~HerMT96	Her_96	n351.06223	351.062	Negative	C10H21O9P		[M+Cl]1-	0.0469219	3.93364e-05	7.06092e-05	3.12729e-05	5.87352	8.18595e-06	20.7985	2.54005e-05	5.32723e-05
HerIT96~HerMT96	Her_96	n364.08115	364.081	Negative	C14H19NO8		[M+Cl]1-	0.000720883	0.0001035	0.000117072	1.35714e-05	11.5004	1.25765e-07	11.4195	8.37804e-05	0.00012322
HerIT96~HerMT96	Her_96	n369.13284	369.133	Negative	C15H26O8		[M+Cl]1-	0.0197318	0.000191428	0.000301492	0.000110063	6.26303	3.44239e-06	20.7659	0.000127822	0.000255035
HerIT96~HerMT96	Her_96	n377.08618	377.086	Negative	C12H22O11		[M+Cl]1-	0.0221371	0.0140276	0.0221271	0.00809955	6.78607	3.86201e-06	16.382	0.00965377	0.0184014
HerIT96~HerMT96	Her_96	n395.05252	395.053	Negative	C18H16O8		[M+Cl]1-	0.0419799	3.92384e-05	6.60248e-05	2.67864e-05	5.91733	7.32378e-06	20.8612	2.54427e-05	5.30341e-05
HerIT96~HerMT96	Her_96	n397.16379	397.164	Negative	C17H30O8		[M+Cl]1-	0.0123682	4.15037e-05	6.87756e-05	2.72719e-05	6.69131	2.15774e-06	18.9605	2.85196e-05	5.44877e-05
HerIT96~HerMT96	Her_96	n443.16959	443.17	Negative	C18H32O10		[M+Cl]1-	0.047916	0.000154543	0.000246909	9.23668e-05	6.39003	8.35938e-06	16.2339	0.000103333	0.000205752
HerIT96~HerMT96	Her_96	n445.03198	445.032	Negative	C14H19O12P		[M+Cl]1-	0.000415773	0.000100037	0.000156476	5.64393e-05	9.36408	7.25354e-08	15.8796	7.73758e-05	0.000122698
HerIT96~HerMT96	Her_96	n451.01907	451.019	Negative	C16H17O11P		[M+Cl]1-	0.0117169	0.00133935	0.00185628	0.000516926	7.41029	2.04412e-06	15.1633	0.000954471	0.00172424
HerIT96~HerMT96	Her_96	n488.16315	488.163	Negative	C22H32NO7P		[M+Cl]1-	2.1836e-09	0.000476219	0.000568452	9.22327e-05	18.2478	3.80948e-13	18.195	0.000421433	0.000531006
HerIT96~HerMT96	Her_96	n524.11865	524.119	Negative	C20H27NO13		[M+Cl]1-	3.2753e-06	0.000159338	0.000254319	9.49814e-05	11.0267	5.71406e-10	20.0766	0.000129203	0.000189473
HerIT96~HerMT96	Her_96	n524.95154	524.952	Negative	C13H17O14P3		[M+Cl]1-	0.0112275	0.00021301	0.000288654	7.56444e-05	7.35723	1.95873e-06	15.4944	0.00015147	0.00027455
HerIT96~HerMT96	Her_96	n534.82709	534.827	Negative	C15H3O12P3S		[M+Cl]1-	0.0065458	5.59881e-05	7.47339e-05	1.87458e-05	6.82019	1.14198e-06	20.3374	3.88823e-05	7.30939e-05
HerIT96~HerMT96	Her_96	n538.1344	538.134	Negative	C21H29NO13		[M+Cl]1-	0.000378664	4.62355e-05	6.31925e-05	1.6957e-05	9.55856	6.60614e-08	15.5461	3.59569e-05	5.6514e-05
HerIT96~HerMT96	Her_96	n555.05804	555.058	Negative	C20H26O12P2		[M+Cl]1-	0.038216	4.30827e-05	6.18381e-05	1.87553e-05	5.95597	6.66714e-06	20.8944	2.80352e-05	5.81303e-05
HerIT96~HerMT96	Her_96	n567.23065	567.231	Negative	C29H41O7P		[M+Cl]1-	5.77329e-06	-5.17543e-05	7.99448e-06	5.97488e-05	-11.8038	1.0072e-09	17.3664	-6.09901e-05	-4.25185e-05
HerIT96~HerMT96	Her_96	n597.39423	597.394	Negative	C34H58O6		[M+Cl]1-	0.00107604	0.000219227	0.000281342	6.21144e-05	8.00366	1.87725e-07	18.6788	0.000161831	0.000276624
HerIT96~HerMT96	Her_96	n611.40961	611.41	Negative	C35H60O6		[M+Cl]1-	0.00378521	0.000637714	0.000871788	0.000234074	7.17819	6.60364e-07	19.6564	0.000452188	0.00082324
HerIT96~HerMT96	Her_96	n613.13446	613.134	Negative	C27H30O14		[M+Cl]1-	0.000199872	0.000122004	0.000180016	5.80118e-05	8.6088	3.48695e-08	20.1393	9.24546e-05	0.000151553
HerIT96~HerMT96	Her_96	n635.38861	635.389	Negative	C40H56O4		[M+Cl]1-	0.00386456	0.000303784	0.000367487	6.37031e-05	9.36253	6.74208e-07	12.114	0.000233162	0.000374406
HerIT96~HerMT96	Her_96	n673.05157	673.052	Negative	C20H34O15P4		[M+Cl]1-	0.000410216	6.86929e-05	9.76495e-05	2.89567e-05	8.14421	7.1566e-08	20.5835	5.11306e-05	8.62551e-05
HerIT96~HerMT96	Her_96	n748.5144	748.514	Negative	C40H75NO9		[M+Cl]1-	0.00103828	0.000120504	0.000166575	4.60709e-05	7.78875	1.81138e-07	19.9122	8.82216e-05	0.000152786
HerIT96~HerMT96	Her_96	n775.40582	775.406	Negative	C39H64O13		[M+Cl]1-	0.0290526	0.00131703	0.0013862	6.91747e-05	8.48199	5.06849e-06	10.5079	0.000973309	0.00166074
HerIT96~HerMT96	Her_96	n775.44232	775.442	Negative	C40H68O12		[M+Cl]1-	0.0129718	0.00203559	0.00206696	3.13713e-05	9.60923	2.26305e-06	10.0144	0.00156368	0.0025075
HerIT96~HerMT96	Her_96	n789.53162	789.532	Negative	C43H78O10		[M+Cl]1-	0.0442314	7.51159e-05	9.648e-05	2.13641e-05	6.88357	7.71658e-06	13.9318	5.17005e-05	9.85313e-05
HerIT96~HerMT96	Her_96	n790.51727	790.517	Negative	C49H73NO5		[M+Cl]1-	0.00165594	0.000388253	0.00045874	7.04863e-05	10.0161	2.88894e-07	12.2811	0.00030401	0.000472496
HerIT96~HerMT96	Her_96	n807.43286	807.433	Negative	C40H68O14		[M+Cl]1-	0.00292044	0.000127627	0.000139441	1.18145e-05	10.1005	5.09498e-07	11.3653	9.99245e-05	0.000155329
HerIT96~HerMT96	Her_96	n809.5	809.5	Negative	C45H74O10		[M+Cl]1-	0.00123512	0.0484776	0.0555784	0.0071008	11.0202	2.15479e-07	11.3101	0.0388278	0.0581274
HerIT96~HerMT96	Her_96	n812.52032	812.52	Negative	C48H75NO7		[M+Cl]1-	0.0428744	0.000626681	0.000751445	0.000124764	8.08946	7.47983e-06	10.5881	0.000455361	0.000798001
HerIT96~HerMT96	Her_96	n841.48895	841.489	Negative	C45H74O12		[M+Cl]1-	0.000354189	0.000507936	0.000578353	7.04173e-05	11.7436	6.17916e-08	11.9942	0.000413693	0.000602179
HerIT96~HerMT96	Her_96	n857.48389	857.484	Negative	C45H74O13		[M+Cl]1-	0.0206223	0.000259634	0.000287015	2.7381e-05	8.67554	3.59775e-06	10.7135	0.000193549	0.000325719
HerIT96~HerMT96	Her_96	n883.43268	883.433	Negative	C44H68N2O14		[M+Cl]1-	0.0023659	0.000529284	0.000577722	4.84381e-05	10.856	4.12754e-07	10.7024	0.000421609	0.000636958
HerIT96~HerMT96	Her_96	n949.56818	949.568	Negative	C49H86O15		[M+Cl]1-	3.60119e-05	0.00173194	0.0020495	0.000317557	13.2509	6.28262e-09	13.0042	0.00144959	0.0020143
HerIT96~HerMT96	Her_96	n971.55231	971.552	Negative	C51H84O15		[M+Cl]1-	6.17547e-05	0.00765834	0.00965787	0.00199953	11.8555	1.07737e-08	14.018	0.00627303	0.00904365
HerIT96~HerMT96	Her_96	n1047.48181	1047.48	Negative	C50H78N2O19		[M+Cl37]1-	7.94358e-05	0.000309859	0.000364955	5.50952e-05	12.2471	1.38583e-08	13.1987	0.000255284	0.000364434
HerIT96~HerMT96	Her_96	n245.06094	245.061	Negative	C8H16O6		[M+Cl37]1-	0.00269622	0.000324052	0.000455289	0.000131237	7.795	4.70381e-07	17.2516	0.00023644	0.000411663
HerIT96~HerMT96	Her_96	n261.01938	261.019	Negative	C7H12O8		[M+Cl37]1-	0.0118915	5.49625e-05	8.10641e-05	2.61016e-05	6.48266	2.07459e-06	20.8627	3.73237e-05	7.26014e-05
HerIT96~HerMT96	Her_96	n277.0513	277.051	Negative	C8H16O8		[M+Cl37]1-	0.00341037	9.4264e-05	0.000146356	5.20923e-05	7.04384	5.9497e-07	20.9997	6.64336e-05	0.000122094
HerIT96~HerMT96	Her_96	n289.08789	289.088	Negative	C10H20O7		[M+Cl37]1-	0.00467978	9.27262e-05	0.00016033	6.76039e-05	7.07464	8.16431e-07	19.6472	6.53543e-05	0.000120098
HerIT96~HerMT96	Her_96	n315.10339	315.103	Negative	C12H22O7		[M+Cl37]1-	0.029351	7.62544e-05	0.000109288	3.30341e-05	6.98904	5.12054e-06	14.566	5.29386e-05	9.95702e-05
HerIT96~HerMT96	Her_96	n351.08862	351.089	Negative	C11H22O10		[M+Cl37]1-	1.421e-05	8.77049e-05	0.000127284	3.95793e-05	10.2177	2.47907e-09	19.7688	6.97863e-05	0.000105623
HerIT96~HerMT96	Her_96	n379.08328	379.083	Negative	C12H22O11		[M+Cl37]1-	0.0310121	0.004439	0.00702867	0.00258967	6.60846	5.41034e-06	16.3404	0.00301743	0.00586056
HerIT96~HerMT96	Her_96	n447.02866	447.029	Negative	C14H19O12P		[M+Cl37]1-	0.00199691	3.33609e-05	4.30692e-05	9.70835e-06	8.43105	3.48379e-07	15.5255	2.49517e-05	4.177e-05
HerIT96~HerMT96	Her_96	n453.01614	453.016	Negative	C16H17O11P		[M+Cl37]1-	0.0104734	0.000884662	0.00122856	0.000343902	7.41939	1.82719e-06	15.4089	0.000631102	0.00113822
HerIT96~HerMT96	Her_96	n455.01334	455.013	Negative	C19H15O9P		[M+Cl37]1-	0.00731912	0.000161332	0.000216489	5.51571e-05	7.98861	1.27689e-06	14.1829	0.00011807	0.000204595
HerIT96~HerMT96	Her_96	n526.94879	526.949	Negative	C13H17O14P3		[M+Cl37]1-	0.00821059	0.000246993	0.000323658	7.66651e-05	7.66159	1.43241e-06	15.0456	0.000178297	0.000315688
HerIT96~HerMT96	Her_96	n557.05542	557.055	Negative	C20H26O12P2		[M+Cl37]1-	0.00956982	2.30874e-05	3.6551e-05	1.34636e-05	6.82123	1.66954e-06	18.9392	1.60017e-05	3.0173e-05
HerIT96~HerMT96	Her_96	n579.2663	579.266	Negative	C28H47O8P		[M+Cl37]1-	0.018272	-1.69904e-05	3.49252e-06	2.04829e-05	-6.41191	3.18772e-06	19.6975	-2.25232e-05	-1.14575e-05
HerIT96~HerMT96	Her_96	n599.39093	599.391	Negative	C34H58O6		[M+Cl37]1-	0.0362431	5.84918e-05	7.12771e-05	1.27853e-05	6.63381	6.32293e-06	15.7001	3.97711e-05	7.72126e-05
HerIT96~HerMT96	Her_96	n613.40704	613.407	Negative	C35H60O6		[M+Cl37]1-	0.015737	0.000212775	0.00027645	6.36751e-05	7.0104	2.74547e-06	16.1998	0.000148497	0.000277052
HerIT96~HerMT96	Her_96	n675.04858	675.049	Negative	C20H34O15P4		[M+Cl37]1-	8.73254e-05	4.5896e-05	6.18312e-05	1.59352e-05	8.92906	1.52347e-08	20.7126	3.51976e-05	5.65943e-05
HerIT96~HerMT96	Her_96	n777.40295	777.403	Negative	C39H64O13		[M+Cl37]1-	7.94064e-06	0.000463325	0.000480835	1.75107e-05	18.2881	1.38532e-09	11.0041	0.000407566	0.000519083
HerIT96~HerMT96	Her_96	n777.43915	777.439	Negative	C40H68O12		[M+Cl37]1-	0.0094146	0.000596027	0.000603525	7.49829e-06	9.94804	1.64246e-06	10.0191	0.000462565	0.000729489
HerIT96~HerMT96	Her_96	n789.51105	789.511	Negative	C43H76O10		[M+Cl37]1-	0.00708565	0.000210232	0.000229185	1.89531e-05	9.64631	1.23616e-06	10.784	0.000162146	0.000258318
HerIT96~HerMT96	Her_96	n792.51422	792.514	Negative	C49H73NO5		[M+Cl37]1-	0.0119045	8.18772e-05	0.000119326	3.74486e-05	6.8905	2.07685e-06	17.7377	5.68863e-05	0.000106868
HerIT96~HerMT96	Her_96	n814.51666	814.517	Negative	C48H75NO7		[M+Cl37]1-	0.0492635	0.000277154	0.000315338	3.81835e-05	7.90733	8.59448e-06	10.7111	0.000199755	0.000354554
HerIT96~HerMT96	Her_96	n817.40216	817.402	Negative	C45H65O9P		[M+Cl37]1-	0.000264557	0.000110084	0.000121378	1.12938e-05	12.4148	4.61543e-08	11.6278	9.06953e-05	0.000129473
HerIT96~HerMT96	Her_96	n878.63116	878.631	Negative	C48H91NO10		[M+Cl37]1-	0.0269694	0.000163476	0.000254733	9.12576e-05	6.46232	4.70506e-06	17.7811	0.000110282	0.000216669
HerIT96~HerMT96	Her_96	n885.42883	885.429	Negative	C44H68N2O14		[M+Cl37]1-	0.00185534	0.000347114	0.000381092	3.39776e-05	10.8671	3.2368e-07	10.9865	0.000276801	0.000417428
HerIT96~HerMT96	Her_96	n943.48157	943.482	Negative	C52H74O13		[M+Cl37]1-	0.00663396	0.000546131	0.000669615	0.000123484	8.3949	1.15736e-06	13.2377	0.000405844	0.000686418
HerIT96~HerMT96	Her_96	p1039.53113	1039.53	Positive	C53H84O16P2		[M+H]1+	2.64704e-06	-0.000293724	0.000157672	0.000451397	-10.8421	4.618e-10	20.9998	-0.000350063	-0.000237386
HerIT96~HerMT96	Her_96	p104.10686	104.107	Positive	C5H13NO		[M+H]1+	0.00106536	-0.00582449	0.00569596	0.0115205	-7.69145	1.85862e-07	20.4121	-0.00740208	-0.0042469
HerIT96~HerMT96	Her_96	p1127.58374	1127.58	Positive	C57H92O18P2		[M+H]1+	1.40639e-07	-0.000565522	0.000178073	0.000743596	-13.7735	2.45358e-11	18.9947	-0.000651461	-0.000479584
HerIT96~HerMT96	Her_96	p1153.68738	1153.69	Positive	C61H100O20		[M+H]1+	0.0312128	0.000337632	0.000429522	9.18899e-05	7.08262	5.44537e-06	14.0181	0.000235402	0.000439863
HerIT96~HerMT96	Her_96	p1171.61035	1171.61	Positive	C62H90O21		[M+H]1+	3.31782e-09	-0.000664627	0.000226264	0.000890891	-15.6015	5.78824e-13	20.8304	-0.000753264	-0.000575991
HerIT96~HerMT96	Her_96	p119.049	119.049	Positive	C8H6O		[M+H]1+	0.000177313	-9.23084e-05	3.36466e-05	0.000125955	-8.59525	3.0934e-08	20.5079	-0.000114675	-6.99418e-05
HerIT96~HerMT96	Her_96	p144.0807	144.081	Positive	C10H9N		[M+H]1+	0.000822906	-0.000239631	0.000126632	0.000366263	-8.22657	1.43564e-07	18.3342	-0.000300749	-0.000178513
HerIT96~HerMT96	Her_96	p490.24426	490.244	Positive	C26H35NO8		[M+H]1+	0.00360687	-0.000775596	8.02059e-05	0.000855802	-9.49548	6.29252e-07	11.9891	-0.000953581	-0.000597612
HerIT96~HerMT96	Her_96	p605.28668	605.287	Positive	C32H45O9P		[M+H]1+	6.29799e-05	-0.000685114	0.000145778	0.000830892	-11.7973	1.09874e-08	14.0742	-0.000809608	-0.00056062
HerIT96~HerMT96	Her_96	p649.31293	649.313	Positive	C34H49O10P		[M+H]1+	0.00010297	-0.00136119	0.000322281	0.00168347	-12.9769	1.7964e-08	12.123	-0.00158947	-0.0011329
HerIT96~HerMT96	Her_96	p671.32593	671.326	Positive	C33H50O14		[M+H]1+	0.000414296	-0.00170773	0.00034864	0.00205637	-10.1071	7.22778e-08	14.1928	-0.00206966	-0.0013458
HerIT96~HerMT96	Her_96	p68.04964	68.0496	Positive	C4H5N		[M+H]1+	0.000528199	-2.01784e-05	4.7377e-06	2.49161e-05	-8.0337	9.21491e-08	20.4806	-2.54099e-05	-1.49469e-05
HerIT96~HerMT96	Her_96	p69.03362	69.0336	Positive	C4H4O		[M+H]1+	1.34741e-05	-0.000249562	0.000162391	0.000411953	-9.94809	2.35068e-09	20.7868	-0.000301765	-0.00019736
HerIT96~HerMT96	Her_96	p693.33942	693.339	Positive	C36H53O11P		[M+H]1+	0.000103953	-0.00196984	0.000462094	0.00243193	-12.5382	1.81355e-08	12.5542	-0.00231048	-0.0016292
HerIT96~HerMT96	Her_96	p759.37878	759.379	Positive	C37H58O16		[M+H]1+	6.47098e-07	-0.00185991	0.000407254	0.00226716	-17.163	1.12892e-10	13.7393	-0.00209274	-0.00162707
HerIT96~HerMT96	Her_96	p761.48236	761.482	Positive	C43H68O11		[M+H]1+	0.00881136	0.000245734	0.00040075	0.000155016	7.61517	1.53722e-06	15.0531	0.000176975	0.000314493
HerIT96~HerMT96	Her_96	p781.39197	781.392	Positive	C40H61O13P		[M+H]1+	1.29518e-06	-0.0016391	0.00037066	0.00200976	-16.5327	2.25956e-10	13.5522	-0.0018524	-0.0014258
HerIT96~HerMT96	Her_96	p801.47729	801.477	Positive	C45H68O12		[M+H]1+	0.034717	0.000329006	0.000510245	0.000181239	6.87601	6.05671e-06	14.6141	0.000226785	0.000431228
HerIT96~HerMT96	Her_96	p819.39825	819.398	Positive	C39H62O18		[M+H]1+	0.0330359	0.000410179	0.000701571	0.000291393	6.52685	5.76341e-06	16.6315	0.000277364	0.000542994
HerIT96~HerMT96	Her_96	p825.41779	825.418	Positive	C42H65O14P		[M+H]1+	3.51546e-08	-0.00109179	0.000167088	0.00125888	-16.5402	6.13305e-12	17.0601	-0.00123102	-0.000952566
HerIT96~HerMT96	Her_96	p869.44415	869.444	Positive	C44H69O15P		[M+H]1+	1.16078e-05	-0.000509113	0.000146525	0.000655638	-11.1408	2.02508e-09	17.6743	-0.000605248	-0.000412978
HerIT96~HerMT96	Her_96	p87.04404	87.044	Positive	C4H6O2		[M+H]1+	1.36999e-05	-0.000548963	0.000198521	0.000747484	-9.98767	2.39007e-09	20.6109	-0.000663398	-0.000434527
HerIT96~HerMT96	Her_96	p88.07574	88.0757	Positive	C4H9NO		[M+H]1+	7.79493e-06	-5.37271e-05	1.00792e-05	6.38062e-05	-13.0308	1.3599e-09	15.027	-6.25138e-05	-4.49403e-05
HerIT96~HerMT96	Her_96	p941.48792	941.488	Positive	C51H72O16		[M+H]1+	0.0308754	0.000607378	0.000660608	5.32307e-05	7.76795	5.3865e-06	11.8848	0.000436833	0.000777923
HerIT96~HerMT96	Her_96	p951.479	951.479	Positive	C45H74O21		[M+H]1+	1.04079e-05	-0.000152165	4.48909e-05	0.000197056	-10.0725	1.81576e-09	20.8731	-0.000183594	-0.000120737
HerIT96~HerMT96	Her_96	p951.5672	951.567	Positive	C51H82O16		[M+H]1+	0.0464399	0.000257707	0.000291354	3.36472e-05	7.59316	8.10187e-06	11.5306	0.000183424	0.000331989
HerIT96~HerMT96	Her_96	p210.94035	210.94	Positive	C2H5O7P		[M+K]1+	0.048641	-3.08278e-05	5.59433e-06	3.64221e-05	-7.4281	8.48586e-06	11.8699	-3.98812e-05	-2.17744e-05
HerIT96~HerMT96	Her_96	p538.8205	538.821	Positive	C15H3O12P3S		[M+K]1+	0.0221879	5.60798e-05	7.60066e-05	1.99267e-05	6.21064	3.87089e-06	20.7611	3.72885e-05	7.48711e-05
HerIT96~HerMT96	Her_96	n1147.54944	1147.55	Negative	C57H90O21		[M+K-2H]1-	1.15037e-05	0.000335156	0.0004011	6.59441e-05	11.8648	2.00693e-09	16.2638	0.000275352	0.00039496
HerIT96~HerMT96	Her_96	n210.96484	210.965	Negative	C6H6O6		[M+K-2H]1-	0.00381921	0.00601334	0.00862462	0.00261128	6.99472	6.66296e-07	20.9686	0.00422534	0.00780134
HerIT96~HerMT96	Her_96	n275.05438	275.054	Negative	C9H18O7		[M+K-2H]1-	0.00100373	0.000332669	0.000522999	0.00019033	7.63908	1.7511e-07	20.9288	0.000242086	0.000423251
HerIT96~HerMT96	Her_96	n319.08038	319.08	Negative	C11H22O8		[M+K-2H]1-	0.00192344	7.66434e-05	0.000116652	4.00084e-05	7.41658	3.35561e-07	20.2973	5.51071e-05	9.81797e-05
HerIT96~HerMT96	Her_96	n322.85419	322.854	Negative	C8O8P2		[M+K-2H]1-	0.0451478	5.57921e-05	7.80647e-05	2.22726e-05	5.96994	7.87644e-06	19.9146	3.62923e-05	7.52918e-05
HerIT96~HerMT96	Her_96	n324.85144	324.851	Negative	C8O8S2		[M+K-2H]1-	0.0286222	1.98015e-05	2.58347e-05	6.0332e-06	6.19208	4.9934e-06	19.7887	1.31263e-05	2.64768e-05
HerIT96~HerMT96	Her_96	n333.09641	333.096	Negative	C12H24O8		[M+K-2H]1-	0.000300333	8.52884e-05	0.00012559	4.03011e-05	8.87224	5.23959e-08	18.085	6.50992e-05	0.000105478
HerIT96~HerMT96	Her_96	n413.15924	413.159	Negative	C18H32O8		[M+K-2H]1-	0.00209487	0.000102209	0.000135879	3.36698e-05	9.06217	3.65469e-07	13.7212	7.79726e-05	0.000126446
HerIT96~HerMT96	Her_96	n415.1384	415.138	Negative	C17H30O9		[M+K-2H]1-	0.00273938	4.76394e-05	6.22861e-05	1.46467e-05	8.62084	4.7791e-07	14.3283	3.58125e-05	5.94662e-05
HerIT96~HerMT96	Her_96	n420.89923	420.899	Negative	C13H5O12P		[M+K-2H]1-	0.012109	-2.71492e-05	8.44501e-06	3.55942e-05	-7.26743	2.11252e-06	15.6915	-3.50812e-05	-1.92171e-05
HerIT96~HerMT96	Her_96	n444.90741	444.907	Negative	C19H6O7P2		[M+K-2H]1-	0.00192449	2.83582e-05	3.39571e-05	5.59886e-06	7.94928	3.35744e-07	17.4252	2.08456e-05	3.58708e-05
HerIT96~HerMT96	Her_96	n460.89453	460.895	Negative	C15H5O13P		[M+K-2H]1-	0.00458344	0.000693498	0.000923024	0.000229526	6.90663	7.99622e-07	20.9927	0.000484679	0.000902317
HerIT96~HerMT96	Her_96	n951.56342	951.563	Negative	C53H86O12		[M+K-2H]1-	2.9077e-05	0.000432935	0.000499917	6.6982e-05	13.5905	5.07275e-09	12.9027	0.000364062	0.000501807
HerIT96~HerMT96	Her_96	p104.07053	104.071	Positive	C4H6O2		[M+NH4]1+	0.00101086	-0.00107458	0.000157018	0.0012316	-10.7772	1.76354e-07	11.8621	-0.00129211	-0.000857055
HerIT96~HerMT96	Her_96	p105.10213	105.102	Positive	C4H9NO		[M+NH4]1+	0.00079979	-9.71778e-05	1.1525e-05	0.000108703	-11.0445	1.39531e-07	11.8219	-0.000116381	-7.7975e-05
HerIT96~HerMT96	Her_96	p86.06004	86.06	Positive	C4H4O		[M+NH4]1+	2.3887e-06	-0.000367048	9.30434e-05	0.000460091	-11.7936	4.1673e-10	18.7165	-0.000432255	-0.000301841
HerIT96~HerMT96	Her_96	n1065.54749	1065.55	Negative	C55H88O16P2		[M-H]1-	0.0169067	0.000528301	0.000655196	0.000126895	6.70538	2.94953e-06	17.7543	0.00036261	0.000693992
HerIT96~HerMT96	Her_96	n1079.63794	1079.64	Negative	C54H96O21		[M-H]1-	0.0157963	9.82289e-05	0.000112205	1.39759e-05	8.22417	2.7558e-06	12.048	7.22168e-05	0.000124241
HerIT96~HerMT96	Her_96	n1083.59021	1083.59	Negative	C59H88O18		[M-H]1-	0.00926305	0.000112094	0.000148808	3.67134e-05	8.61997	1.61602e-06	12.1229	8.37927e-05	0.000140396
HerIT96~HerMT96	Her_96	n1109.59314	1109.59	Negative	C57H90O21		[M-H]1-	0.00507044	3.53189e-05	4.01181e-05	4.7992e-06	9.04784	8.84585e-07	12.2661	2.68342e-05	4.38037e-05
HerIT96~HerMT96	Her_96	n133.01408	133.014	Negative	C4H6O5		[M-H]1-	0.0453848	-0.0372895	0.0060858	0.0433753	-7.72611	7.9178e-06	11.2543	-0.0478831	-0.0266958
HerIT96~HerMT96	Her_96	n146.04564	146.046	Negative	C5H9NO4		[M-H]1-	5.15556e-11	0.00773382	0.00951213	0.00177831	20.9124	8.99435e-15	19.4	0.00696086	0.00850678
HerIT96~HerMT96	Her_96	n207.08707	207.087	Negative	C8H16O6		[M-H]1-	0.0477309	0.000578649	0.00100058	0.000421926	6.11435	8.3271e-06	18.288	0.000380047	0.000777252
HerIT96~HerMT96	Her_96	n284.89841	284.898	Negative	C8O8P2		[M-H]1-	0.00671164	0.000875069	0.00125439	0.000379316	7.21759	1.17091e-06	17.6061	0.000619942	0.0011302
HerIT96~HerMT96	Her_96	n305.10718	305.107	Negative	C13H22O6S		[M-H]1-	0.0189636	0.00395565	0.00844919	0.00449355	6.25803	3.30838e-06	20.9998	0.00264114	0.00527015
HerIT96~HerMT96	Her_96	n328.10443	328.104	Negative	C14H19NO8		[M-H]1-	0.0022043	0.000101076	0.000124695	2.36189e-05	10.3404	3.8456e-07	11.4167	7.96571e-05	0.000122495
HerIT96~HerMT96	Her_96	n361.22385	361.224	Negative	C18H34O7		[M-H]1-	0.00248727	6.97311e-05	0.000103954	3.4223e-05	7.69135	4.33928e-07	17.9573	5.06805e-05	8.87817e-05
HerIT96~HerMT96	Her_96	n371.09909	371.099	Negative	C16H20O10		[M-H]1-	0.0170378	0.0027428	0.00809295	0.00535015	6.65808	2.9724e-06	18.0478	0.00187749	0.00360812
HerIT96~HerMT96	Her_96	n375.20316	375.203	Negative	C18H32O8		[M-H]1-	0.0314061	0.000126187	0.000257318	0.000131132	6.59808	5.47909e-06	16.3614	8.57167e-05	0.000166657
HerIT96~HerMT96	Her_96	n384.98236	384.982	Negative	C17H6O11		[M-H]1-	0.012256	0.000163551	0.000238926	7.53751e-05	7.01211	2.13818e-06	16.9328	0.000114326	0.000212775
HerIT96~HerMT96	Her_96	n406.90085	406.901	Negative	C15H6O6P2S2		[M-H]1-	0.00863843	-3.20714e-05	5.62135e-06	3.76927e-05	-8.25606	1.50705e-06	13.0913	-4.04576e-05	-2.36852e-05
HerIT96~HerMT96	Her_96	n406.95178	406.952	Negative	C19H6O7P2		[M-H]1-	0.00870142	0.000122746	0.000170601	4.78551e-05	6.64179	1.51804e-06	20.7182	8.42813e-05	0.000161211
HerIT96~HerMT96	Her_96	n422.93851	422.939	Negative	C15H5O13P		[M-H]1-	0.0107844	9.20646e-05	0.000134985	4.29202e-05	6.84452	1.88144e-06	18.3638	6.38455e-05	0.000120284
HerIT96~HerMT96	Her_96	n446.89587	446.896	Negative	C15H3N2O9P3		[M-H]1-	3.60755e-05	1.66923e-05	1.95535e-05	2.86122e-06	9.65514	6.29371e-09	19.7884	1.30835e-05	2.03011e-05
HerIT96~HerMT96	Her_96	n462.8924	462.892	Negative	C15H3N2O10P3		[M-H]1-	0.0376812	0.000137485	0.000183061	4.55767e-05	6.51919	6.57383e-06	16.2395	9.28309e-05	0.000182138
HerIT96~HerMT96	Her_96	n483.27374	483.274	Negative	C29H40O6		[M-H]1-	0.000369385	-0.00051498	7.9172e-05	0.000594152	-11.2313	6.44427e-08	12.565	-0.000614387	-0.000415572
HerIT96~HerMT96	Her_96	n505.2583	505.258	Negative	C24H43O9P		[M-H]1-	0.000221334	-0.000783369	0.000104363	0.000887732	-10.5244	3.86137e-08	14.3657	-0.000942633	-0.000624105
HerIT96~HerMT96	Her_96	n507.27377	507.274	Negative	C31H40O6		[M-H]1-	2.04666e-05	-0.000264048	1.17799e-05	0.000275828	-15.3175	3.57058e-09	11.856	-0.000301657	-0.000226438
HerIT96~HerMT96	Her_96	n587.25714	587.257	Negative	C28H46O9P2		[M-H]1-	0.00692419	-0.000125673	1.29176e-05	0.000138591	-8.53269	1.20799e-06	12.8249	-0.000157537	-9.38103e-05
HerIT96~HerMT96	Her_96	n639.07135	639.071	Negative	C23H32O13P4		[M-H]1-	0.000281534	5.01374e-05	7.42248e-05	2.40874e-05	8.67497	4.91162e-08	19.0092	3.80411e-05	6.22338e-05
HerIT96~HerMT96	Her_96	n707.44012	707.44	Negative	C39H64O11		[M-H]1-	0.000358446	0.000212515	0.000216034	3.51922e-06	13.915	6.25342e-08	10.1284	0.000178545	0.000246486
HerIT96~HerMT96	Her_96	n719.48877	719.489	Negative	C45H68O7		[M-H]1-	0.000120591	0.000257942	0.000521696	0.000263754	8.71638	2.10382e-08	20.9056	0.000196383	0.0003195
HerIT96~HerMT96	Her_96	n741.47333	741.473	Negative	C47H66O7		[M-H]1-	2.55346e-11	0.0100821	0.0140447	0.00396266	19.8287	4.45475e-15	21	0.00902467	0.0111395
HerIT96~HerMT96	Her_96	n763.45728	763.457	Negative	C42H69O10P		[M-H]1-	9.2525e-07	0.000131345	0.000171947	4.06019e-05	14.3599	1.61418e-10	15.8914	0.000111944	0.000150746
HerIT96~HerMT96	Her_96	n765.47351	765.474	Negative	C42H71O10P		[M-H]1-	0.0174696	-4.29795e-05	3.58569e-05	7.88364e-05	-6.39564	3.04773e-06	20.0299	-5.69961e-05	-2.89629e-05
HerIT96~HerMT96	Her_96	n773.52289	773.523	Negative	C45H74O10		[M-H]1-	1.37289e-05	0.0013179	0.00158943	0.000271533	13.4147	2.39513e-09	13.9088	0.00110706	0.00152874
HerIT96~HerMT96	Her_96	n785.49945	785.499	Negative	C49H70O8		[M-H]1-	0.00377473	0.000116544	0.000129433	1.28882e-05	9.87854	6.58537e-07	11.3265	9.06688e-05	0.00014242
HerIT96~HerMT96	Her_96	n792.53424	792.534	Negative	C48H76NO6P		[M-H]1-	0.00130617	0.000161433	0.000184411	2.29779e-05	10.1491	2.27874e-07	12.4109	0.000126903	0.000195963
HerIT96~HerMT96	Her_96	n803.39154	803.392	Negative	C39H66O13P2		[M-H]1-	0.000599405	0.000213036	0.000247253	3.42162e-05	10.3743	1.04572e-07	13.1643	0.000168729	0.000257344
HerIT96~HerMT96	Her_96	n815.50067	815.501	Negative	C50H73O7P		[M-H]1-	0.00119795	0.00565289	0.00992053	0.00426765	8.43714	2.08993e-07	16.6099	0.00423678	0.007069
HerIT96~HerMT96	Her_96	n848.56775	848.568	Negative	C51H79NO9		[M-H]1-	0.000359651	0.000104986	0.000162495	5.75094e-05	10.1712	6.27444e-08	14.2886	8.28895e-05	0.000127082
HerIT96~HerMT96	Her_96	n850.62018	850.62	Negative	C52H85NO8		[M-H]1-	0.0022944	0.000176309	0.000264297	8.7988e-05	7.24911	4.00279e-07	20.8655	0.00012571	0.000226909
HerIT96~HerMT96	Her_96	n920.5766	920.577	Negative	C50H83NO14		[M-H]1-	0.0376904	0.000102979	0.000107567	4.58801e-06	8.31099	6.57544e-06	10.392	7.55112e-05	0.000130447
HerIT96~HerMT96	Her_96	n937.45953	937.46	Negative	C48H76O14P2		[M-H]1-	8.07686e-05	0.000185404	0.000202986	1.7582e-05	11.8396	1.40908e-08	13.6963	0.000151748	0.000219061
HerIT96~HerMT96	Her_96	p737.86719	737.867	Positive	C9H7O10P3	13C	[2M+H]1+	6.85675e-06	-0.00136059	0.00034462	0.00170521	-14.8112	1.19622e-09	13.2997	-0.0015586	-0.00116259
HerIT96~HerMT96	Her_96	n804.43109	804.431	Negative	C20H35O6P	13C	[2M-H]1-	2.48996e-07	0.000113606	0.000123522	9.91646e-06	20.3857	4.34396e-11	12.7122	0.000101539	0.000125673
HerIT96~HerMT96	Her_96	n804.5788	804.579	Negative	C29H38O	13C	[2M-H]1-	0.0306318	7.19645e-05	0.000103405	3.14409e-05	6.15653	5.344e-06	19.8286	4.75679e-05	9.63612e-05
HerIT96~HerMT96	Her_96	n950.57257	950.573	Negative	C27H42NO4P	13C	[2M-H]1-	2.33513e-05	0.000914848	0.00108978	0.000174933	13.1638	4.07385e-09	13.5811	0.000765359	0.00106434
HerIT96~HerMT96	Her_96	n1046.48901	1046.49	Negative	C50H78N2O19	13C	[M+Cl]1-	7.72675e-05	0.000263202	0.000308446	4.52436e-05	12.0543	1.348e-08	13.4706	0.000216198	0.000310207
HerIT96~HerMT96	Her_96	n244.06709	244.067	Negative	C8H16O6	13C	[M+Cl]1-	4.7597e-05	7.04644e-05	0.000106557	3.6093e-05	9.19174	8.30373e-09	20.9982	5.45219e-05	8.64069e-05
HerIT96~HerMT96	Her_96	n350.09436	350.094	Negative	C11H22O10	13C	[M+Cl]1-	0.0296404	3.29578e-05	4.03215e-05	7.36377e-06	7.78541	5.17104e-06	11.9199	2.37274e-05	4.21882e-05
HerIT96~HerMT96	Her_96	n378.08963	378.09	Negative	C12H22O11	13C	[M+Cl]1-	0.0162261	0.00179869	0.00279348	0.000994791	6.85552	2.8308e-06	16.9558	0.00124502	0.00235235
HerIT96~HerMT96	Her_96	n452.02243	452.022	Negative	C16H17O11P	13C	[M+Cl]1-	0.0426995	0.000148271	0.00020576	5.74891e-05	6.85916	7.44931e-06	14.1286	0.000101948	0.000194595
HerIT96~HerMT96	Her_96	n489.16681	489.167	Negative	C22H32NO7P	13C	[M+Cl]1-	0.000178587	6.7671e-05	7.52533e-05	7.58225e-06	11.3563	3.11561e-08	13.3368	5.48306e-05	8.05114e-05
HerIT96~HerMT96	Her_96	n525.1217	525.122	Negative	C20H27NO13	13C	[M+Cl]1-	0.000218404	3.38454e-05	4.75694e-05	1.37239e-05	9.26894	3.81026e-08	17.3987	2.61549e-05	4.1536e-05
HerIT96~HerMT96	Her_96	n598.39728	598.397	Negative	C34H58O6	13C	[M+Cl]1-	0.0394281	7.32384e-05	9.48267e-05	2.15884e-05	6.36201	6.87859e-06	17.1088	4.89623e-05	9.75144e-05
HerIT96~HerMT96	Her_96	n612.41278	612.413	Negative	C35H60O6	13C	[M+Cl]1-	0.00365312	0.000238914	0.000315703	7.67892e-05	7.42766	6.3732e-07	18.2477	0.000171402	0.000306425
HerIT96~HerMT96	Her_96	n636.39197	636.392	Negative	C40H56O4	13C	[M+Cl]1-	0.00345433	0.00013239	0.000154304	2.19148e-05	9.66879	6.0264e-07	11.7691	0.000102491	0.000162288
HerIT96~HerMT96	Her_96	n744.41907	744.419	Negative	C39H64O11	13C	[M+Cl]1-	0.00958166	9.81824e-05	9.9819e-05	1.63653e-06	9.86639	1.67161e-06	10.0941	7.60377e-05	0.000120327
HerIT96~HerMT96	Her_96	n776.40955	776.41	Negative	C39H64O13	13C	[M+Cl]1-	5.90629e-06	0.000652037	0.000678938	2.69004e-05	18.0851	1.03041e-09	11.3327	0.000572967	0.000731108
HerIT96~HerMT96	Her_96	n788.51886	788.519	Negative	C43H76O10	13C	[M+Cl]1-	0.000163583	0.000330569	0.000369769	3.92006e-05	12.828	2.85386e-08	11.7616	0.000274296	0.000386842
HerIT96~HerMT96	Her_96	n791.52118	791.521	Negative	C49H73NO5	13C	[M+Cl]1-	0.00203313	0.000153544	0.000166917	1.33729e-05	10.0923	3.54698e-07	11.8747	0.000120357	0.000186732
HerIT96~HerMT96	Her_96	n810.50287	810.503	Negative	C45H74O10	13C	[M+Cl]1-	0.00142492	0.0239944	0.0274639	0.00346957	10.9008	2.48591e-07	11.2733	0.0191639	0.0288248
HerIT96~HerMT96	Her_96	n826.49817	826.498	Negative	C45H74O11	13C	[M+Cl]1-	0.00125068	0.000149336	0.000173635	2.42995e-05	10.5175	2.18193e-07	11.9301	0.000118379	0.000180292
HerIT96~HerMT96	Her_96	n842.49292	842.493	Negative	C45H74O12	13C	[M+Cl]1-	0.000178053	0.000242198	0.000268845	2.6647e-05	12.1582	3.1063e-08	12.3439	0.000198929	0.000285468
HerIT96~HerMT96	Her_96	n942.48932	942.489	Negative	C52H74O13	13C	[M+Cl]1-	0.00509375	0.0010154	0.00126365	0.000248246	8.59369	8.88651e-07	13.2365	0.000760601	0.0012702
HerIT96~HerMT96	Her_96	n986.49963	986.5	Negative	C50H78O17	13C	[M+Cl]1-	2.96647e-05	0.000235548	0.00026177	2.62221e-05	14.1605	5.17528e-09	12.3721	0.000199425	0.00027167
HerIT96~HerMT96	Her_96	n307.10269	307.103	Negative	C17H20NP	13C	[M+Cl37]1-	0.0181862	0.000152394	0.000290929	0.000138535	6.35615	3.17274e-06	20.2219	0.000102416	0.000202372
HerIT96~HerMT96	Her_96	n380.08658	380.087	Negative	C12H22O11	13C	[M+Cl37]1-	0.0401396	0.000566238	0.000860252	0.000294013	6.54101	7.00272e-06	15.9034	0.000382633	0.000749844
HerIT96~HerMT96	Her_96	n454.01929	454.019	Negative	C16H17O11P	13C	[M+Cl37]1-	0.0107603	0.00010188	0.000135199	3.33193e-05	7.55246	1.87723e-06	14.8132	7.3096e-05	0.000130664
HerIT96~HerMT96	Her_96	n614.40985	614.41	Negative	C35H60O6	13C	[M+Cl37]1-	0.036992	7.24799e-05	9.24324e-05	1.99526e-05	6.6005	6.45359e-06	15.8223	4.918e-05	9.57798e-05
HerIT96~HerMT96	Her_96	n778.44244	778.442	Negative	C40H68O12	13C	[M+Cl37]1-	0.0379479	0.00025637	0.000257755	1.38555e-06	8.53559	6.62036e-06	10.0058	0.000189452	0.000323287
HerIT96~HerMT96	Her_96	n812.49951	812.5	Negative	C45H74O10	13C	[M+Cl37]1-	0.001707	0.00716998	0.0081866	0.00101663	10.7473	2.97801e-07	11.2308	0.00570528	0.00863467
HerIT96~HerMT96	Her_96	n813.53308	813.533	Negative	C45H77NO9	13C	[M+Cl37]1-	0.000195402	0.000213205	0.000261622	4.84176e-05	11.1293	3.40896e-08	13.5459	0.000171987	0.000254422
HerIT96~HerMT96	Her_96	n844.48877	844.489	Negative	C45H74O12	13C	[M+Cl37]1-	0.0303937	7.79517e-05	8.23753e-05	4.42362e-06	8.41637	5.30246e-06	10.5507	5.74599e-05	9.84434e-05
HerIT96~HerMT96	Her_96	n886.43341	886.433	Negative	C44H68N2O14	13C	[M+Cl37]1-	0.00116901	0.000190801	0.000203042	1.22404e-05	11.6285	2.03945e-07	10.7276	0.000154575	0.000227027
HerIT96~HerMT96	Her_96	n889.43372	889.434	Negative	C44H69NO15	13C	[M+Cl37]1-	0.00597008	0.00019288	0.000242959	5.00783e-05	9.34124	1.04154e-06	11.4911	0.00014767	0.000238091
HerIT96~HerMT96	Her_96	n952.56805	952.568	Negative	C49H86O15	13C	[M+Cl37]1-	1.68386e-05	0.000260644	0.000298883	3.82388e-05	14.3036	2.93765e-09	12.8258	0.000221223	0.000300065
HerIT96~HerMT96	Her_96	n974.55231	974.552	Negative	C51H84O15	13C	[M+Cl37]1-	5.59525e-05	0.00117616	0.00147922	0.000303053	11.8627	9.76143e-09	14.1352	0.000963703	0.00138862
HerIT96~HerMT96	Her_96	p105.11021	105.11	Positive	C5H13NO	13C	[M+H]1+	0.00242247	-0.000309409	0.000282398	0.000591806	-7.52765	4.22622e-07	18.9016	-0.000395469	-0.000223349
HerIT96~HerMT96	Her_96	p1128.5874	1128.59	Positive	C57H92O18P2	13C	[M+H]1+	1.5312e-07	-0.000325286	7.6905e-05	0.000402191	-14.4443	2.67133e-11	17.8814	-0.000372621	-0.000277951
HerIT96~HerMT96	Her_96	p1172.61353	1172.61	Positive	C62H90O21	13C	[M+H]1+	2.40324e-08	-0.000396852	6.15922e-05	0.000458444	-16.9054	4.19267e-12	17.0883	-0.00044636	-0.000347344
HerIT96~HerMT96	Her_96	p145.084	145.084	Positive	C10H9N	13C	[M+H]1+	0.0191395	-2.05999e-05	2.32271e-06	2.29226e-05	-7.99864	3.33907e-06	12.2266	-2.61998e-05	-1.5e-05
HerIT96~HerMT96	Her_96	p491.24789	491.248	Positive	C26H35NO8	13C	[M+H]1+	0.0339995	-0.000211482	1.31462e-05	0.000224628	-7.63666	5.93153e-06	12.0333	-0.000271802	-0.000151163
HerIT96~HerMT96	Her_96	p650.31671	650.317	Positive	C34H49O10P	13C	[M+H]1+	0.00315782	-0.000206795	5.21976e-05	0.000258992	-8.22183	5.5091e-07	15.2315	-0.000260334	-0.000153255
HerIT96~HerMT96	Her_96	p672.32965	672.33	Positive	C33H50O14	13C	[M+H]1+	0.000473173	-0.00035428	8.72782e-05	0.000441558	-11.6526	8.25494e-08	11.7515	-0.000420679	-0.000287881
HerIT96~HerMT96	Her_96	p694.34253	694.343	Positive	C36H53O11P	13C	[M+H]1+	3.4834e-06	-0.000460574	0.000101828	0.000562402	-15.4238	6.07711e-10	13.4613	-0.000524861	-0.000396286
HerIT96~HerMT96	Her_96	p738.3689	738.369	Positive	C38H57O12P	13C	[M+H]1+	1.25266e-05	-0.000502636	0.000144589	0.000647226	-12.9941	2.18538e-09	14.503	-0.000585332	-0.000419941
HerIT96~HerMT96	Her_96	p759.88037	759.88	Positive	C38O15P2	13C	[M+H]1+	1.80744e-07	-0.00131213	0.000312646	0.00162477	-15.6574	3.15324e-11	16.2523	-0.00148956	-0.0011347
HerIT96~HerMT96	Her_96	p760.38141	760.381	Positive	C37H58O16	13C	[M+H]1+	8.16706e-07	-0.000586659	0.000120053	0.000706712	-17.032	1.42482e-10	13.62	-0.000660729	-0.000512589
HerIT96~HerMT96	Her_96	p782.39447	782.394	Positive	C40H61O13P	13C	[M+H]1+	0.00107042	-0.000416925	6.39298e-05	0.000480855	-10.9382	1.86744e-07	11.5859	-0.000500304	-0.000333546
HerIT96~HerMT96	Her_96	p803.90649	803.906	Positive	C30H15O17P5	13C	[M+H]1+	6.92576e-07	-0.00103468	0.000206267	0.00124094	-13.729	1.20826e-10	17.0426	-0.00119365	-0.000875703
HerIT96~HerMT96	Her_96	p806.51221	806.512	Positive	C45H72O12	13C	[M+H]1+	0.0355959	0.000177592	0.000275678	9.80858e-05	6.70151	6.21003e-06	15.3914	0.000121233	0.000233951
HerIT96~HerMT96	Her_96	p820.40155	820.402	Positive	C39H62O18	13C	[M+H]1+	0.0337791	0.000186531	0.000280363	9.3832e-05	6.28052	5.89307e-06	18.3121	0.00012421	0.000248852
HerIT96~HerMT96	Her_96	p826.42072	826.421	Positive	C42H65O14P	13C	[M+H]1+	3.00053e-05	-0.000432914	5.39988e-05	0.000486913	-14.4797	5.23469e-09	12.1031	-0.000497994	-0.000367833
HerIT96~HerMT96	Her_96	p847.93317	847.933	Positive	C32H19O18P5	13C	[M+H]1+	7.53821e-06	-0.00060136	0.000141796	0.000743156	-13.334	1.31511e-09	14.6902	-0.000697664	-0.000505055
HerIT96~HerMT96	Her_96	p870.44702	870.447	Positive	C44H69O15P	13C	[M+H]1+	2.68531e-05	-0.000248291	2.72021e-05	0.000275493	-13.0605	4.68476e-09	13.5352	-0.000289197	-0.000207385
HerIT96~HerMT96	Her_96	p88.04739	88.0474	Positive	C4H6O2	13C	[M+H]1+	0.0076781	-1.62948e-05	5.0008e-06	2.12956e-05	-6.81343	1.33951e-06	19.7929	-2.12869e-05	-1.13028e-05
HerIT96~HerMT96	Her_96	p942.49152	942.492	Positive	C51H72O16	13C	[M+H]1+	0.00488878	0.000310682	0.000331196	2.05148e-05	9.15316	8.52892e-07	12.1256	0.000236812	0.000384551
HerIT96~HerMT96	Her_96	n1148.55249	1148.55	Negative	C57H90O21	13C	[M+K-2H]1-	0.000498736	0.000213976	0.000254227	4.0251e-05	10.0399	8.70091e-08	14.0338	0.000168275	0.000259677
HerIT96~HerMT96	Her_96	n167.97818	167.978	Negative	C5H6O4	13C	[M+K-2H]1-	0.0141805	4.59952e-05	6.87887e-05	2.27935e-05	6.79272	2.47391e-06	17.7789	3.17567e-05	6.02338e-05
HerIT96~HerMT96	Her_96	n461.8978	461.898	Negative	C15H5O13P	13C	[M+K-2H]1-	0.0015273	8.09071e-05	0.000102468	2.15608e-05	7.70588	2.66451e-07	19.2541	5.89512e-05	0.000102863
HerIT96~HerMT96	Her_96	p672.82654	672.827	Positive	C15H10NO17P5	13C	[M+K41]1+	0.000211921	-0.00018029	2.19821e-05	0.000202272	-10.9751	3.69716e-08	13.67	-0.000215602	-0.000144977
HerIT96~HerMT96	Her_96	n1080.52966	1080.53	Negative	C55H86O17P2	13C	[M-H]1-	0.00460603	0.000349515	0.000416136	6.66205e-05	7.86236	8.03564e-07	15.6524	0.000255106	0.000443925
HerIT96~HerMT96	Her_96	n1080.6416	1080.64	Negative	C54H96O21	13C	[M-H]1-	8.36194e-05	6.30274e-05	7.05266e-05	7.49926e-06	11.8416	1.45882e-08	13.6495	5.15841e-05	7.44707e-05
HerIT96~HerMT96	Her_96	n1084.59326	1084.59	Negative	C59H88O18	13C	[M-H]1-	0.0472948	5.99786e-05	7.28148e-05	1.28362e-05	7.83782	8.251e-06	10.9292	4.31223e-05	7.68349e-05
HerIT96~HerMT96	Her_96	n147.04883	147.049	Negative	C5H9NO4	13C	[M-H]1-	7.68536e-09	0.000224212	0.00027392	4.97078e-05	15.8935	1.34078e-12	19.4417	0.000194731	0.000253693
HerIT96~HerMT96	Her_96	n246.9415	246.941	Negative	C5H2N3O5PS	13C	[M-H]1-	0.0171792	5.81315e-05	8.02069e-05	2.20754e-05	6.60241	2.99706e-06	18.4138	3.96635e-05	7.65995e-05
HerIT96~HerMT96	Her_96	n285.90155	285.902	Negative	C8O8P2	13C	[M-H]1-	0.0015829	4.76764e-05	6.22378e-05	1.45614e-05	7.4365	2.76152e-07	20.8024	3.4336e-05	6.10168e-05
HerIT96~HerMT96	Her_96	n304.09464	304.095	Negative	C13H20O6S	13C	[M-H]1-	0.000276986	0.000304103	0.000443562	0.000139459	9.45753	4.83227e-08	16.3806	0.000236067	0.000372139
HerIT96~HerMT96	Her_96	n306.11032	306.11	Negative	C13H22O6S	13C	[M-H]1-	0.0364542	0.000515322	0.00103825	0.000522932	6.00973	6.35977e-06	20.5264	0.000336748	0.000693895
HerIT96~HerMT96	Her_96	n306.20084	306.201	Negative	C15H30O6	13C	[M-H]1-	0.0138834	7.9066e-05	0.000105847	2.67807e-05	8.74549	2.42208e-06	11.2136	5.92135e-05	9.89185e-05
HerIT96~HerMT96	Her_96	n348.21146	348.211	Negative	C17H32O7	13C	[M-H]1-	0.0443799	0.000176019	0.000241291	6.52718e-05	7.6679	7.74248e-06	11.4344	0.000125728	0.00022631
HerIT96~HerMT96	Her_96	n372.10242	372.102	Negative	C16H20O10	13C	[M-H]1-	0.00566958	0.000450679	0.00129883	0.000848149	7.50851	9.89111e-07	16.6117	0.000323817	0.000577541
HerIT96~HerMT96	Her_96	n456.17349	456.173	Negative	C25H28O8	13C	[M-H]1-	0.014334	-4.77185e-05	2.56808e-05	7.33993e-05	-6.50602	2.5007e-06	19.8736	-6.30243e-05	-3.24127e-05
HerIT96~HerMT96	Her_96	n484.27704	484.277	Negative	C29H40O6	13C	[M-H]1-	0.000468605	-0.000115182	7.68138e-06	0.000122863	-11.7253	8.17524e-08	11.6831	-0.00013665	-9.37141e-05
HerIT96~HerMT96	Her_96	n506.26144	506.261	Negative	C24H43O9P	13C	[M-H]1-	0.000356453	-0.000191412	1.93798e-05	0.000210792	-11.3091	6.21864e-08	12.5094	-0.000228123	-0.0001547
HerIT96~HerMT96	Her_96	n508.2771	508.277	Negative	C31H40O6	13C	[M-H]1-	0.000270206	-6.35777e-05	3.14249e-06	6.67202e-05	-12.035	4.71399e-08	11.992	-7.50886e-05	-5.20667e-05
HerIT96~HerMT96	Her_96	n588.26044	588.26	Negative	C28H46O9P2	13C	[M-H]1-	0.00193672	-2.72836e-05	1.32155e-06	2.86051e-05	-9.25446	3.37879e-07	13.432	-3.36319e-05	-2.09352e-05
HerIT96~HerMT96	Her_96	n638.07831	638.078	Negative	C20H34O15P4	13C	[M-H]1-	0.00594952	3.89881e-05	5.42344e-05	1.52462e-05	6.89451	1.03795e-06	20.1111	2.71963e-05	5.078e-05
HerIT96~HerMT96	Her_96	n708.41974	708.42	Negative	C42H60O9	13C	[M-H]1-	3.05246e-05	9.11764e-05	9.32769e-05	2.10053e-06	17.2784	5.3253e-09	10.4075	7.94808e-05	0.000102872
HerIT96~HerMT96	Her_96	n708.44293	708.443	Negative	C39H64O11	13C	[M-H]1-	0.016981	8.11661e-05	8.38817e-05	2.71562e-06	9.16615	2.96249e-06	10.2384	6.14981e-05	0.000100834
HerIT96~HerMT96	Her_96	n720.49237	720.492	Negative	C45H68O7	13C	[M-H]1-	0.001021	9.59813e-05	0.000203964	0.000107982	7.72215	1.78123e-07	20.3547	7.00831e-05	0.00012188
HerIT96~HerMT96	Her_96	n742.47668	742.477	Negative	C47H66O7	13C	[M-H]1-	3.38412e-11	0.00420797	0.00588692	0.00167895	19.5868	5.90391e-15	20.9644	0.00376115	0.00465479
HerIT96~HerMT96	Her_96	n764.46118	764.461	Negative	C42H69O10P	13C	[M-H]1-	7.61919e-09	6.31221e-05	7.60698e-05	1.29477e-05	15.661	1.32924e-12	19.7612	5.4708e-05	7.15361e-05
HerIT96~HerMT96	Her_96	n766.47699	766.477	Negative	C42H71O10P	13C	[M-H]1-	0.000398008	-2.45228e-05	9.13076e-06	3.36535e-05	-8.14613	6.94362e-08	20.6578	-3.07895e-05	-1.82561e-05
HerIT96~HerMT96	Her_96	n774.52618	774.526	Negative	C45H74O10	13C	[M-H]1-	4.52417e-06	0.000603961	0.000739267	0.000135307	13.5853	7.89284e-10	14.9852	0.000509195	0.000698727
HerIT96~HerMT96	Her_96	n786.50354	786.504	Negative	C49H70O8	13C	[M-H]1-	0.00879689	5.46851e-05	5.62588e-05	1.57379e-06	9.86542	1.5347e-06	10.2063	4.2368e-05	6.70021e-05
HerIT96~HerMT96	Her_96	n793.53741	793.537	Negative	C48H76NO6P	13C	[M-H]1-	3.23497e-05	6.53957e-05	7.31889e-05	7.79324e-06	12.3729	5.6437e-09	14.1374	5.40699e-05	7.67214e-05
HerIT96~HerMT96	Her_96	n804.39484	804.395	Negative	C39H66O13P2	13C	[M-H]1-	0.00172958	6.63136e-05	7.02932e-05	3.9796e-06	10.6139	3.01741e-07	11.3787	5.26179e-05	8.00092e-05
HerIT96~HerMT96	Her_96	n816.40942	816.409	Negative	C40H64O17	13C	[M-H]1-	1.88347e-05	0.000139814	0.00015509	1.5276e-05	14.7855	3.28588e-09	12.3211	0.00011927	0.000160358
HerIT96~HerMT96	Her_96	n816.50391	816.504	Negative	C50H73O7P	13C	[M-H]1-	0.0007886	0.0027298	0.00465243	0.00192264	8.07382	1.37579e-07	19.1615	0.00202254	0.00343705
HerIT96~HerMT96	Her_96	n851.62372	851.624	Negative	C52H85NO8	13C	[M-H]1-	0.00144576	8.73399e-05	0.000127016	3.9676e-05	7.58018	2.52226e-07	20.1568	6.33171e-05	0.000111363
HerIT96~HerMT96	Her_96	n880.55322	880.553	Negative	C48H80O14	13C	[M-H]1-	0.0466909	3.25296e-05	4.39377e-05	1.14081e-05	6.80136	8.14565e-06	14.1397	2.2281e-05	4.27782e-05
HerIT96~HerMT96	Her_96	n921.57965	921.58	Negative	C50H83NO14	13C	[M-H]1-	0.016967	5.52462e-05	5.83451e-05	3.09892e-06	8.9257	2.96004e-06	10.6006	4.15602e-05	6.89322e-05
HerIT96~HerMT96	Her_96	n936.57971	936.58	Negative	C51H84O15	13C	[M-H]1-	3.82858e-06	0.000354852	0.000509867	0.000155016	10.7068	6.6793e-10	20.7292	0.000285873	0.00042383
HerIT96~HerMT96	Her_96	n938.46295	938.463	Negative	C48H76O14P2	13C	[M-H]1-	0.0039914	8.90336e-05	9.63504e-05	7.31677e-06	9.33099	6.96337e-07	12.1201	6.82669e-05	0.0001098
HerIT96~HerMT96	Her_96	n937.58203	937.582	Negative	C29H40O5	13C2	[2M-H]1-	6.90962e-06	8.79135e-05	0.000125401	3.74876e-05	10.274	1.20545e-09	20.9981	7.01184e-05	0.000105709
HerIT96~HerMT96	Her_96	n358.83115	358.831	Negative	C7O7P2S2	13C2	[M+Cl]1-	0.00444592	0.000195697	0.000269717	7.40209e-05	6.97687	7.75631e-07	20.5466	0.000137286	0.000254107
HerIT96~HerMT96	Her_96	n367.11694	367.117	Negative	C26H18	13C2	[M+Cl]1-	0.019587	0.000100489	0.000135371	3.48828e-05	6.66347	3.41714e-06	17.5273	6.87442e-05	0.000132233
HerIT96~HerMT96	Her_96	n838.48798	838.488	Negative	C44H71N3O10	13C2	[M+Cl]1-	3.26131e-05	0.00217852	0.00347219	0.00129367	11.1457	5.68966e-09	16.0675	0.0017643	0.00259273
HerIT96~HerMT96	Her_96	n360.82834	360.828	Negative	C7O7P2S2	13C2	[M+Cl37]1-	0.012257	0.00014733	0.000197269	4.9939e-05	6.45462	2.13834e-06	20.9988	9.98616e-05	0.000194798
HerIT96~HerMT96	Her_96	n446.91867	446.919	Negative	C12H10O10P2S	13C2	[M+Cl37]1-	0.0211192	2.23297e-05	2.33212e-05	9.91566e-07	8.86363	3.68444e-06	10.3717	1.67436e-05	2.79157e-05
HerIT96~HerMT96	Her_96	n813.50201	813.502	Negative	C45H74O10	13C2	[M+Cl37]1-	0.00225068	0.00181837	0.0020271	0.000208724	10.7144	3.92652e-07	10.9241	0.00144452	0.00219223
HerIT96~HerMT96	Her_96	p607.29327	607.293	Positive	C32H45O9P	13C2	[M+H]1+	0.00211971	-0.000117138	1.1372e-05	0.00012851	-9.28545	3.69804e-07	13.2174	-0.000144346	-8.99302e-05
HerIT96~HerMT96	Her_96	p223.97195	223.972	Positive	C3H5NO8	13C2	[M+K]1+	9.21788e-06	8.63001e-05	0.000115976	2.96755e-05	10.1069	1.60814e-09	20.9994	6.85429e-05	0.000104057
HerIT96~HerMT96	Her_96	n140.00365	140.004	Negative	C4H7NO2	13C2	[M+K-2H]1-	0.00754618	5.13954e-05	7.00962e-05	1.87008e-05	6.95985	1.3165e-06	18.8039	3.59285e-05	6.68624e-05
HerIT96~HerMT96	Her_96	p225.97017	225.97	Positive	C3H5NO8	13C2	[M+K41]1+	0.0410238	9.37734e-06	1.19847e-05	2.60734e-06	6.00472	7.15697e-06	20.008	6.11986e-06	1.26348e-05
HerIT96~HerMT96	Her_96	p695.34131	695.341	Positive	C35H57O9P	13C2	[M+K41]1+	0.0220573	-5.57894e-05	1.07433e-05	6.65327e-05	-6.95848	3.8481e-06	15.4905	-7.28312e-05	-3.87476e-05
HerIT96~HerMT96	Her_96	p556.28101	556.281	Positive	C29H41NO8	13C2	[M+Na]1+	0.0095603	-0.000445491	0.000125172	0.000570663	-8.42431	1.66788e-06	12.4954	-0.000560206	-0.000330777
HerIT96~HerMT96	Her_96	n1081.53271	1081.53	Negative	C55H86O17P2	13C2	[M-H]1-	0.0156199	0.000123373	0.000140827	1.74535e-05	7.42401	2.72504e-06	14.4042	8.78246e-05	0.000158922
HerIT96~HerMT96	Her_96	n271.05936	271.059	Negative	C9H10N4O6	13C2	[M-H]1-	0.035202	7.70718e-05	0.000111139	3.40675e-05	6.58153	6.14131e-06	16.0896	5.22582e-05	0.000101885
HerIT96~HerMT96	Her_96	n339.12177	339.122	Negative	C13H22O10	13C2	[M-H]1-	0.00985503	2.04339e-05	2.67832e-05	6.34929e-06	6.96824	1.7193e-06	17.8691	1.42698e-05	2.65979e-05
HerIT96~HerMT96	Her_96	p738.86682	738.867	Positive	C9H7O10P3	18O	[2M+H]1+	7.39069e-06	-0.000267829	3.63506e-05	0.000304179	-14.1518	1.28937e-09	13.8262	-0.000308468	-0.00022719
HerIT96~HerMT96	Her_96	n379.08942	379.089	Negative	C7H11NO3S	18O	[2M-H]1-	0.0452243	0.000314781	0.000449011	0.00013423	6.65417	7.88979e-06	14.9226	0.000213905	0.000415656
HerIT96~HerMT96	Her_96	n775.52838	775.528	Negative	C20H37NO6	18O	[2M-H]1-	0.0126327	0.00014027	0.0001699	2.96307e-05	8.97734	2.20388e-06	10.9614	0.000105865	0.000174675
HerIT96~HerMT96	Her_96	n805.58099	805.581	Negative	C29H38O	18O	[2M-H]1-	0.00796724	2.62557e-05	3.83921e-05	1.21364e-05	6.66018	1.38996e-06	20.9147	1.80554e-05	3.4456e-05
HerIT96~HerMT96	Her_96	n839.48999	839.49	Negative	C20H38NO6P	18O	[2M-H]1-	7.92356e-06	0.000472888	0.000736278	0.00026339	12.449	1.38234e-09	15.8209	0.000392287	0.000553489
HerIT96~HerMT96	Her_96	n304.88834	304.888	Negative	C9H4O2P4	18O	[M+Cl]1-	0.000848123	7.42462e-05	8.70953e-05	1.28491e-05	8.69042	1.47963e-07	16.4828	5.61779e-05	9.23145e-05
HerIT96~HerMT96	Her_96	n303.09143	303.091	Negative	C11H20O7	18O	[M+Cl37]1-	1.69938e-07	0.00264894	0.00401219	0.00136325	12.8057	2.96472e-11	20.5387	0.00221817	0.00307971
HerIT96~HerMT96	Her_96	n408.89798	408.898	Negative	C12H4O10P2	18O	[M+Cl37]1-	0.000608615	-1.79124e-05	1.99005e-06	1.99025e-05	-9.29713	1.06179e-07	15.3554	-2.20108e-05	-1.38141e-05
HerIT96~HerMT96	Her_96	n818.49835	818.498	Negative	C42H73N3O10	18O	[M+Cl37]1-	0.000833763	8.88423e-05	0.000143817	5.49751e-05	9.31616	1.45458e-07	14.7422	6.84851e-05	0.0001092
HerIT96~HerMT96	Her_96	n891.42871	891.429	Negative	C43H68N2O15	18O	[M+Cl37]1-	0.0189739	6.53486e-05	8.01478e-05	1.47992e-05	8.28836	3.31018e-06	11.5829	4.81012e-05	8.25961e-05
HerIT96~HerMT96	Her_96	n945.49048	945.49	Negative	C45H78O18	18O	[M+Cl37]1-	0.0175566	0.000103208	0.00012406	2.08515e-05	7.62918	3.06291e-06	13.4318	7.40777e-05	0.000132338
HerIT96~HerMT96	Her_96	n973.54718	973.547	Negative	C55H82O12	18O	[M+Cl37]1-	4.88313e-05	0.00180555	0.00227701	0.00047146	11.8568	8.51906e-09	14.3202	0.00147963	0.00213148
HerIT96~HerMT96	Her_96	p534.29633	534.296	Positive	C29H41NO8	18O	[M+H]1+	0.000113335	-0.000221639	1.95919e-05	0.000241231	-12.046	1.97723e-08	13.0114	-0.000261384	-0.000181893
HerIT96~HerMT96	Her_96	p760.8808	760.881	Positive	C38O15P2	18O	[M+H]1+	2.92298e-06	-0.000267181	3.81562e-05	0.000305337	-13.9041	5.09941e-10	15.114	-0.000308112	-0.00022625
HerIT96~HerMT96	Her_96	p804.90753	804.908	Positive	C30H15O17P5	18O	[M+H]1+	0.00062318	-0.000230794	3.51037e-05	0.000265898	-10.8053	1.08719e-07	12.4588	-0.000277143	-0.000184446
HerIT96~HerMT96	Her_96	p848.93347	848.933	Positive	C32H19O18P5	18O	[M+H]1+	0.00116976	-0.000147553	2.01366e-05	0.00016769	-10.1265	2.04075e-07	12.6047	-0.000179133	-0.000115974
HerIT96~HerMT96	Her_96	p671.82782	671.828	Positive	C15H10NO17P5	18O	[M+K]1+	2.4563e-06	-0.00108829	0.000224295	0.00131258	-16.2597	4.28525e-10	13.1576	-0.00123271	-0.000943865
HerIT96~HerMT96	Her_96	n353.96436	353.964	Negative	C13H5N3O7	18O	[M+K-2H]1-	8.12745e-06	1.99419e-05	2.80316e-05	8.08973e-06	11.8187	1.41791e-09	16.8404	1.63794e-05	2.35044e-05
HerIT96~HerMT96	Her_96	n976.55609	976.556	Negative	C52H81NO16	18O	[M-H]1-	0.0012558	6.77991e-05	7.69805e-05	9.18141e-06	10.734	2.19086e-07	11.6378	5.39895e-05	8.16088e-05
HerIT96~HerMT96	Her_96	n1023.50171	1023.5	Negative				0.0387698	0.000109913	0.000118423	8.5097e-06	8.14292	6.76375e-06	10.6547	8.00862e-05	0.00013974
HerIT96~HerMT96	Her_96	n1058.79883	1058.8	Negative				0.00796921	1.40795e-05	1.62633e-05	2.18382e-06	8.07427	1.3903e-06	13.7474	1.03331e-05	1.7826e-05
HerIT96~HerMT96	Her_96	n1077.62207	1077.62	Negative				0.00848739	9.54144e-05	0.00010221	6.79568e-06	9.56691	1.4807e-06	10.6451	7.33735e-05	0.000117455
HerIT96~HerMT96	Her_96	n108.9017	108.902	Negative				0.0113985	0.00285194	0.0047628	0.00191086	6.95793	1.98857e-06	17.4675	0.00198892	0.00371495
HerIT96~HerMT96	Her_96	n1082.62964	1082.63	Negative				0.00911775	3.48356e-05	3.75727e-05	2.73714e-06	9.18015	1.59067e-06	11.1213	2.64947e-05	4.31765e-05
HerIT96~HerMT96	Her_96	n110.89893	110.899	Negative				0.00732386	0.00185211	0.00298464	0.00113253	7.02007	1.27771e-06	18.509	0.00129891	0.0024053
HerIT96~HerMT96	Her_96	n112.8959	112.896	Negative				0.00914562	0.000274149	0.000412429	0.00013828	6.636	1.59554e-06	20.5671	0.000188125	0.000360173
HerIT96~HerMT96	Her_96	n128.03505	128.035	Negative				0.00119314	0.000641676	0.000780789	0.000139112	10.102	2.08155e-07	12.6156	0.000504025	0.000779328
HerIT96~HerMT96	Her_96	n130.8891	130.889	Negative				0.0317303	0.000120055	0.000162541	4.24854e-05	6.49351	5.53564e-06	16.985	8.10454e-05	0.000159065
HerIT96~HerMT96	Her_96	n133.03317	133.033	Negative				0.000238003	7.37087e-05	7.87773e-05	5.06858e-06	11.8918	4.15219e-08	12.3	6.02403e-05	8.71771e-05
HerIT96~HerMT96	Her_96	n144.86948	144.869	Negative				0.00336961	5.85222e-05	7.83792e-05	1.98571e-05	7.28908	5.8786e-07	19.3132	4.17362e-05	7.53081e-05
HerIT96~HerMT96	Her_96	n146.86655	146.867	Negative				0.0214763	5.93531e-05	7.70942e-05	1.7741e-05	6.76425	3.74674e-06	16.6018	4.08066e-05	7.78997e-05
HerIT96~HerMT96	Her_96	n148.0497	148.05	Negative				0.0013386	3.09696e-05	4.04962e-05	9.52656e-06	7.55322	2.33531e-07	20.5702	2.2432e-05	3.95073e-05
HerIT96~HerMT96	Her_96	n180.02989	180.03	Negative				0.0180829	0.000180896	0.000221311	4.04152e-05	8.43802	3.15472e-06	11.3605	0.000133893	0.000227899
HerIT96~HerMT96	Her_96	n182.83424	182.834	Negative				0.0102432	7.22747e-05	0.000108006	3.57314e-05	7.14199	1.78702e-06	16.7666	5.09014e-05	9.36481e-05
HerIT96~HerMT96	Her_96	n184.83121	184.831	Negative				0.000915634	7.95436e-05	0.00011014	3.05969e-05	7.78902	1.59741e-07	20.2825	5.82602e-05	0.000100827
HerIT96~HerMT96	Her_96	n194.04543	194.045	Negative				0.00306541	0.00025562	0.000346144	9.05237e-05	9.10581	5.3479e-07	12.9768	0.000194963	0.000316278
HerIT96~HerMT96	Her_96	n194.97806	194.978	Negative				0.000449209	4.07704e-05	5.22343e-05	1.14638e-05	8.09837	7.83687e-08	20.5805	3.02878e-05	5.1253e-05
HerIT96~HerMT96	Her_96	n211.13351	211.134	Negative				0.00381031	9.8192e-05	0.000113132	1.49398e-05	9.81852	6.64743e-07	11.4006	7.62746e-05	0.000120109
HerIT96~HerMT96	Her_96	n219.97806	219.978	Negative				0.0001407	7.76853e-05	8.30097e-05	5.32436e-06	14.2429	2.45463e-08	10.7884	6.56517e-05	8.9719e-05
HerIT96~HerMT96	Her_96	n240.90733	240.907	Negative				0.00133112	7.51865e-05	0.000102192	2.70055e-05	7.78944	2.32227e-07	19.1913	5.49975e-05	9.53755e-05
HerIT96~HerMT96	Her_96	n282.1199	282.12	Negative				9.75095e-05	-2.30544e-05	9.9359e-07	2.4048e-05	-13.056	1.70114e-08	12.1073	-2.6898e-05	-1.92108e-05
HerIT96~HerMT96	Her_96	n284.09921	284.099	Negative				0.01347	-5.37988e-05	9.115e-06	6.29138e-05	-8.23472	2.34997e-06	12.3133	-6.79933e-05	-3.96043e-05
HerIT96~HerMT96	Her_96	n287.09622	287.096	Negative				0.0018362	3.10282e-05	3.9631e-05	8.60277e-06	8.68752	3.20341e-07	14.9197	2.3412e-05	3.86444e-05
HerIT96~HerMT96	Her_96	n288.89337	288.893	Negative				0.0269171	2.43011e-05	3.56025e-05	1.13014e-05	6.26094	4.69593e-06	19.4155	1.6189e-05	3.24132e-05
HerIT96~HerMT96	Her_96	n289.12311	289.123	Negative				0.00570564	-6.61995e-06	6.43235e-07	7.26318e-06	-8.25408	9.95401e-07	13.9063	-8.3412e-06	-4.8987e-06
HerIT96~HerMT96	Her_96	n319.08606	319.086	Negative				1.13016e-05	9.42063e-05	0.000158592	6.43858e-05	9.99115	1.97166e-09	20.9958	7.45974e-05	0.000113815
HerIT96~HerMT96	Her_96	n326.08878	326.089	Negative				2.26842e-05	4.09385e-05	5.84984e-05	1.75599e-05	10.0638	3.95747e-09	19.3513	3.24347e-05	4.94423e-05
HerIT96~HerMT96	Her_96	n330.7002	330.7	Negative				1.16303e-05	6.25062e-05	7.85677e-05	1.60614e-05	10.9438	2.02901e-09	18.127	5.05127e-05	7.44998e-05
HerIT96~HerMT96	Her_96	n332.69763	332.698	Negative				0.00116325	0.000102124	0.000131532	2.94083e-05	8.88308	2.0294e-07	15.2552	7.76556e-05	0.000126593
HerIT96~HerMT96	Her_96	n334.69434	334.694	Negative				0.00133651	6.96678e-05	8.2845e-05	1.31772e-05	8.11627	2.33166e-07	17.6108	5.16054e-05	8.77301e-05
HerIT96~HerMT96	Her_96	n342.0321	342.032	Negative				0.00891647	2.31588e-05	2.39919e-05	8.33086e-07	9.76723	1.55556e-06	10.3115	1.78973e-05	2.84203e-05
HerIT96~HerMT96	Her_96	n344.00314	344.003	Negative				7.77332e-05	1.3804e-05	1.7991e-05	4.18701e-06	9.28489	1.35613e-08	19.5081	1.06978e-05	1.69103e-05
HerIT96~HerMT96	Her_96	n344.98743	344.987	Negative				0.0104391	-1.49315e-05	5.76927e-06	2.07008e-05	-6.69748	1.8212e-06	19.5438	-1.95889e-05	-1.0274e-05
HerIT96~HerMT96	Her_96	n352.10449	352.104	Negative				0.0133369	0.000702624	0.00138105	0.000678428	7.06956	2.32674e-06	16.376	0.000492325	0.000912923
HerIT96~HerMT96	Her_96	n352.13373	352.134	Negative				0.0180299	-6.59647e-05	4.77531e-05	0.000113718	-7.96335	3.14549e-06	12.4292	-8.39441e-05	-4.79853e-05
HerIT96~HerMT96	Her_96	n358.01913	358.019	Negative				3.85493e-08	4.1579e-05	4.41844e-05	2.6054e-06	18.2538	6.72528e-12	15.5039	3.67376e-05	4.64204e-05
HerIT96~HerMT96	Her_96	n366.08371	366.084	Negative				0.0282648	3.0773e-05	4.64201e-05	1.56471e-05	6.50158	4.93106e-06	17.3364	2.08016e-05	4.07443e-05
HerIT96~HerMT96	Her_96	n368.09918	368.099	Negative				0.0334295	2.80309e-05	5.0074e-05	2.20431e-05	6.97417	5.83209e-06	14.2858	1.94266e-05	3.66352e-05
HerIT96~HerMT96	Her_96	n375.26752	375.268	Negative				5.74364e-05	-1.82526e-05	2.00498e-06	2.02575e-05	-11.5278	1.00203e-08	14.597	-2.16355e-05	-1.48696e-05
HerIT96~HerMT96	Her_96	n379.98834	379.988	Negative				0.00438019	3.6383e-05	3.74793e-05	1.09628e-06	10.6083	7.64165e-07	10.2267	2.87641e-05	4.40019e-05
HerIT96~HerMT96	Her_96	n381.95917	381.959	Negative				0.000301601	1.80117e-05	2.52963e-05	7.28456e-06	8.67599	5.2617e-08	18.8423	1.3664e-05	2.23594e-05
HerIT96~HerMT96	Her_96	n395.97464	395.975	Negative				0.00419649	7.38518e-05	7.96339e-05	5.7821e-06	9.59862	7.32117e-07	11.597	5.70231e-05	9.06804e-05
HerIT96~HerMT96	Her_96	n396.7868	396.787	Negative				0.00607483	6.42175e-05	7.92641e-05	1.50467e-05	7.4976	1.05981e-06	16.4787	4.61031e-05	8.23318e-05
HerIT96~HerMT96	Her_96	n404.15045	404.15	Negative				9.42429e-06	4.81258e-05	5.61338e-05	8.008e-06	11.8676	1.64415e-09	16.5402	3.95519e-05	5.66997e-05
HerIT96~HerMT96	Her_96	n414.987	414.987	Negative				0.0056474	-2.16816e-05	5.53321e-07	2.22349e-05	-9.57955	9.85242e-07	11.1989	-2.66524e-05	-1.67108e-05
HerIT96~HerMT96	Her_96	n432.76373	432.764	Negative				0.000853281	0.000122307	0.000153696	3.13884e-05	8.05626	1.48863e-07	19.0381	9.05361e-05	0.000154079
HerIT96~HerMT96	Her_96	n432.99753	432.998	Negative				0.017762	-4.09964e-05	5.76425e-07	4.15728e-05	-8.62271	3.09875e-06	11.0417	-5.14561e-05	-3.05367e-05
HerIT96~HerMT96	Her_96	n433.93063	433.931	Negative				0.000246757	5.84111e-05	6.27269e-05	4.31574e-06	11.5764	4.3049e-08	12.6326	4.74782e-05	6.93441e-05
HerIT96~HerMT96	Her_96	n434.76086	434.761	Negative				0.00348887	0.00012606	0.000159791	3.3731e-05	7.16467	6.08666e-07	20.0242	8.93608e-05	0.000162759
HerIT96~HerMT96	Her_96	n436.75787	436.758	Negative				0.0137842	5.99183e-05	7.29956e-05	1.30773e-05	7.11131	2.40478e-06	16.0717	4.20629e-05	7.77737e-05
HerIT96~HerMT96	Her_96	n447.2247	447.225	Negative				0.0319489	6.67445e-05	0.00010296	3.62156e-05	6.52951	5.57377e-06	16.7279	4.51512e-05	8.83377e-05
HerIT96~HerMT96	Her_96	n464.78305	464.783	Negative				0.00383538	2.3169e-05	2.65208e-05	3.35177e-06	8.53303	6.69117e-07	13.9187	1.73423e-05	2.89958e-05
HerIT96~HerMT96	Her_96	n465.28488	465.285	Negative				0.0398734	1.17047e-05	1.2244e-05	5.393e-07	8.32536	6.95629e-06	10.2768	8.58353e-06	1.48258e-05
HerIT96~HerMT96	Her_96	n473.15201	473.152	Negative				0.0493654	-3.35031e-05	2.88898e-06	3.63921e-05	-7.3557	8.61224e-06	12.0419	-4.34232e-05	-2.35831e-05
HerIT96~HerMT96	Her_96	n474.26367	474.264	Negative				0.000394219	-7.62675e-05	3.2615e-06	7.9529e-05	-12.1019	6.87752e-08	11.4898	-9.00666e-05	-6.24685e-05
HerIT96~HerMT96	Her_96	n476.27927	476.279	Negative				0.0087449	-5.5389e-05	1.18944e-05	6.72833e-05	-8.29644	1.52563e-06	12.9657	-6.9816e-05	-4.0962e-05
HerIT96~HerMT96	Her_96	n482.10297	482.103	Negative				0.000451632	-3.42188e-05	2.31706e-06	3.65359e-05	-11.0335	7.87913e-08	12.569	-4.09423e-05	-2.74953e-05
HerIT96~HerMT96	Her_96	n483.20071	483.201	Negative				0.0347876	2.8937e-05	3.51454e-05	6.20845e-06	7.72604	6.06902e-06	11.7591	2.07579e-05	3.71161e-05
HerIT96~HerMT96	Her_96	n501.18384	501.184	Negative				0.0110198	-9.28011e-05	7.76473e-06	0.000100566	-8.48174	1.9225e-06	12.1166	-0.000116615	-6.89875e-05
HerIT96~HerMT96	Her_96	n502.15778	502.158	Negative				0.0379164	4.50439e-05	8.20992e-05	3.70553e-05	5.95521	6.61486e-06	20.9434	2.93115e-05	6.07762e-05
HerIT96~HerMT96	Her_96	n508.69373	508.694	Negative				0.0155072	6.80158e-05	7.95891e-05	1.15733e-05	7.04157	2.70537e-06	16.0837	4.75479e-05	8.84836e-05
HerIT96~HerMT96	Her_96	n509.28952	509.29	Negative				0.0467958	-3.66065e-05	1.14727e-06	3.77537e-05	-7.68212	8.16396e-06	11.2998	-4.70607e-05	-2.61523e-05
HerIT96~HerMT96	Her_96	n515.22717	515.227	Negative				0.0138897	0.000136704	0.000144945	8.24136e-06	9.32981	2.42318e-06	10.2906	0.000104181	0.000169226
HerIT96~HerMT96	Her_96	n518.25342	518.253	Negative				0.00599977	-2.44084e-05	7.1967e-07	2.51281e-05	-9.4692	1.04671e-06	11.28	-3.00646e-05	-1.87521e-05
HerIT96~HerMT96	Her_96	n519.20105	519.201	Negative				0.0030436	6.52783e-05	9.18684e-05	2.65902e-05	7.35088	5.30985e-07	19.25	4.67078e-05	8.38487e-05
HerIT96~HerMT96	Her_96	n523.2406	523.241	Negative				7.59145e-05	-0.000112144	2.652e-05	0.000138664	-11.0283	1.3244e-08	15.0369	-0.000133813	-9.04745e-05
HerIT96~HerMT96	Her_96	n534.18408	534.184	Negative				0.00493075	-1.0038e-05	1.77972e-06	1.18178e-05	-7.0561	8.60215e-07	19.597	-1.30095e-05	-7.06662e-06
HerIT96~HerMT96	Her_96	n557.24622	557.246	Negative				0.00421195	-2.35495e-05	1.28352e-06	2.4833e-05	-9.33362	7.34813e-07	12.0325	-2.90452e-05	-1.80538e-05
HerIT96~HerMT96	Her_96	n567.42212	567.422	Negative				0.000521426	1.29782e-05	1.54278e-05	2.44969e-06	9.35227	9.09675e-08	15.4947	1.00285e-05	1.59278e-05
HerIT96~HerMT96	Her_96	n571.04834	571.048	Negative				0.00167875	4.31395e-05	4.95886e-05	6.44906e-06	9.55241	2.92874e-07	13.0653	3.33881e-05	5.2891e-05
HerIT96~HerMT96	Her_96	n592.29919	592.299	Negative				0.00450386	-1.65984e-05	1.96265e-06	1.8561e-05	-7.79058	7.85739e-07	15.9853	-2.11153e-05	-1.20814e-05
HerIT96~HerMT96	Her_96	n613.27271	613.273	Negative				0.00882798	-4.37186e-05	2.07709e-05	6.44895e-05	-7.18232	1.54012e-06	16.9879	-5.65617e-05	-3.08755e-05
HerIT96~HerMT96	Her_96	n621.02789	621.028	Negative				0.000857637	1.79185e-05	2.07908e-05	2.87231e-06	8.57474	1.49623e-07	16.8561	1.35068e-05	2.23303e-05
HerIT96~HerMT96	Her_96	n657.12238	657.122	Negative				2.35497e-07	7.56325e-05	0.000101104	2.54717e-05	13.7766	4.10846e-11	18.3246	6.41133e-05	8.71518e-05
HerIT96~HerMT96	Her_96	n663.28937	663.289	Negative				0.0002947	-3.41451e-05	1.23934e-05	4.65385e-05	-8.83506	5.14132e-08	18.266	-4.22561e-05	-2.60341e-05
HerIT96~HerMT96	Her_96	n665.12891	665.129	Negative				0.0110775	4.30575e-05	5.97688e-05	1.67112e-05	7.31004	1.93257e-06	15.7367	3.05539e-05	5.55612e-05
HerIT96~HerMT96	Her_96	n715.58636	715.586	Negative				0.013977	-4.43879e-05	1.26688e-05	5.70567e-05	-6.79872	2.43842e-06	17.7887	-5.81163e-05	-3.06596e-05
HerIT96~HerMT96	Her_96	n739.45734	739.457	Negative				0.00330031	1.87353e-05	2.30112e-05	4.27593e-06	7.83605	5.75769e-07	16.5616	1.36807e-05	2.37899e-05
HerIT96~HerMT96	Her_96	n743.47925	743.479	Negative				1.23531e-05	0.000965978	0.00103677	7.07896e-05	15.4168	2.15511e-09	12.2567	0.000829776	0.00110218
HerIT96~HerMT96	Her_96	n767.48889	767.489	Negative				0.000662777	-4.41974e-05	1.37864e-05	5.79838e-05	-7.84633	1.15628e-07	20.9095	-5.59147e-05	-3.24801e-05
HerIT96~HerMT96	Her_96	n781.44348	781.443	Negative				2.68377e-05	0.000109709	0.000113484	3.77526e-06	16.3323	4.68209e-09	10.9921	9.49232e-05	0.000124495
HerIT96~HerMT96	Her_96	n813.48346	813.483	Negative				0.037138	5.69987e-05	9.47343e-05	3.77356e-05	6.74145	6.47907e-06	15.0625	3.89839e-05	7.50135e-05
HerIT96~HerMT96	Her_96	n818.50952	818.51	Negative				0.00234794	8.1499e-05	0.000132139	5.06401e-05	8.4788	4.0962e-07	15.0406	6.10161e-05	0.000101982
HerIT96~HerMT96	Her_96	n843.5318	843.532	Negative				0.0202596	0.000120711	0.000205581	8.48694e-05	6.91469	3.53447e-06	15.9552	8.36951e-05	0.000157727
HerIT96~HerMT96	Her_96	n848.60474	848.605	Negative				0.000543291	0.00013507	0.000156192	2.11213e-05	9.02253	9.47822e-08	16.3408	0.000103388	0.000166752
HerIT96~HerMT96	Her_96	n869.49231	869.492	Negative				0.0055417	7.15306e-05	7.42479e-05	2.7173e-06	10.266	9.668e-07	10.3192	5.60705e-05	8.69908e-05
HerIT96~HerMT96	Her_96	n873.48022	873.48	Negative				0.0400835	8.24496e-05	8.81362e-05	5.68657e-06	8.07048	6.99293e-06	10.7392	5.98971e-05	0.000105002
HerIT96~HerMT96	Her_96	n877.63995	877.64	Negative				0.000423997	0.000292507	0.000533291	0.000240784	8.22673	7.39701e-08	20.0548	0.000218352	0.000366662
HerIT96~HerMT96	Her_96	n911.41718	911.417	Negative				0.0015948	0.000132398	0.000159258	2.68595e-05	10.089	2.78227e-07	12.221	0.000103863	0.000160934
HerIT96~HerMT96	Her_96	n913.59192	913.592	Negative				0.00194131	0.000135787	0.000173017	3.72303e-05	8.7536	3.38679e-07	14.6285	0.00010265	0.000168923
HerIT96~HerMT96	Her_96	n915.48975	915.49	Negative				0.00329112	9.51611e-05	0.000100373	5.21174e-06	10.7041	5.74165e-07	10.469	7.54722e-05	0.00011485
HerIT96~HerMT96	Her_96	n916.49469	916.495	Negative				6.76921e-05	4.10752e-05	4.34009e-05	2.32562e-06	13.4187	1.18095e-08	12.1633	3.44157e-05	4.77348e-05
HerIT96~HerMT96	Her_96	n97.06561	97.0656	Negative				7.34261e-05	8.50814e-05	0.000102224	1.71424e-05	11.2051	1.28099e-08	14.7791	6.8876e-05	0.000101287
HerIT96~HerMT96	Her_96	n975.58423	975.584	Negative				0.00113653	8.867e-05	9.65642e-05	7.89422e-06	10.8968	1.98278e-07	11.5612	7.08655e-05	0.000106474
HerIT96~HerMT96	Her_96	n987.50372	987.504	Negative				0.0156804	3.3353e-05	3.57268e-05	2.37373e-06	8.63671	2.73558e-06	11.2165	2.48733e-05	4.18328e-05
HerIT96~HerMT96	Her_96	p1083.5575	1083.56	Positive				3.42491e-06	-0.000442202	0.000164419	0.000606621	-12.7935	5.97507e-10	16.391	-0.000515334	-0.00036907
HerIT96~HerMT96	Her_96	p112.89555	112.896	Positive				0.00397573	0.0010558	0.00197195	0.000916157	7.62402	6.93603e-07	17.0187	0.000763647	0.00134794
HerIT96~HerMT96	Her_96	p114.89252	114.893	Positive				0.018847	0.000487214	0.00088453	0.000397316	7.08085	3.28803e-06	15.3488	0.000340845	0.000633584
HerIT96~HerMT96	Her_96	p119.07011	119.07	Positive				0.048694	-5.06372e-05	7.17478e-06	5.7812e-05	-6.8558	8.49511e-06	13.7954	-6.65008e-05	-3.47737e-05
HerIT96~HerMT96	Her_96	p130.08598	130.086	Positive				0.000261591	-4.62516e-05	1.37955e-05	6.00472e-05	-10.4977	4.56369e-08	14.1649	-5.5691e-05	-3.68123e-05
HerIT96~HerMT96	Her_96	p147.11256	147.113	Positive				0.00125724	-1.00417e-05	4.17569e-06	1.42173e-05	-8.59673	2.19336e-07	15.9623	-1.25183e-05	-7.56497e-06
HerIT96~HerMT96	Her_96	p165.05069	165.051	Positive				0.0336574	-2.60087e-05	3.3357e-05	5.93657e-05	-6.02121	5.87184e-06	20.7934	-3.49971e-05	-1.70204e-05
HerIT96~HerMT96	Her_96	p177.10211	177.102	Positive				0.0323535	-0.000109463	1.91297e-06	0.000111376	-8.09974	5.64437e-06	11.0486	-0.000139192	-7.97341e-05
HerIT96~HerMT96	Her_96	p261.9277	261.928	Positive				2.51532e-08	4.66765e-05	5.24805e-05	5.80394e-06	16.5651	4.38821e-12	17.3799	4.07415e-05	5.26116e-05
HerIT96~HerMT96	Her_96	p299.0018	299.002	Positive				0.000794587	2.72673e-05	3.25527e-05	5.28537e-06	7.9608	1.38623e-07	19.7249	2.01161e-05	3.44186e-05
HerIT96~HerMT96	Her_96	p300.86835	300.868	Positive				0.0356708	7.97404e-05	0.000135073	5.53324e-05	5.99095	6.2231e-06	20.8434	5.20478e-05	0.000107433
HerIT96~HerMT96	Her_96	p424.35733	424.357	Positive				0.0267463	-0.000197692	8.09263e-05	0.000278618	-6.34647	4.66615e-06	18.7052	-0.000262959	-0.000132425
HerIT96~HerMT96	Her_96	p428.38974	428.39	Positive				0.00474179	-0.000234593	1.94362e-05	0.000254029	-8.96032	8.27249e-07	12.5494	-0.000291361	-0.000177825
HerIT96~HerMT96	Her_96	p558.29675	558.297	Positive				0.00103696	-0.000213494	5.66141e-05	0.000270109	-8.05205	1.80907e-07	18.544	-0.000269082	-0.000157907
HerIT96~HerMT96	Her_96	p559.14355	559.144	Positive				0.0256408	-4.11784e-05	6.66764e-06	4.7846e-05	-7.15553	4.47327e-06	14.2236	-5.35029e-05	-2.88538e-05
HerIT96~HerMT96	Her_96	p561.2605	561.26	Positive				0.0198534	-0.000231971	3.75906e-05	0.000269562	-8.09364	3.46361e-06	11.9316	-0.000294458	-0.000169485
HerIT96~HerMT96	Her_96	p583.27344	583.273	Positive				0.000278858	-0.000426477	0.000111333	0.000537811	-11.6343	4.86493e-08	12.4105	-0.000506053	-0.000346901
HerIT96~HerMT96	Her_96	p60.08094	60.0809	Positive				0.00636072	-0.000402506	0.000445621	0.000848126	-6.77107	1.10969e-06	20.854	-0.000526181	-0.00027883
HerIT96~HerMT96	Her_96	p605.78857	605.789	Positive				0.00197791	-0.000380865	6.6021e-05	0.000446886	-10.0293	3.45065e-07	12.0078	-0.0004636	-0.00029813
HerIT96~HerMT96	Her_96	p607.62726	607.627	Positive				0.0277592	-7.65971e-05	6.63753e-06	8.32347e-05	-7.6747	4.84285e-06	12.3382	-9.82768e-05	-5.49175e-05
HerIT96~HerMT96	Her_96	p62.06021	62.0602	Positive				0.00122899	-2.91962e-05	9.7814e-06	3.89776e-05	-8.71161	2.14409e-07	15.6484	-3.63139e-05	-2.20785e-05
HerIT96~HerMT96	Her_96	p627.2998	627.3	Positive				7.56247e-06	-0.00108507	0.000182559	0.00126763	-14.3492	1.31934e-09	13.6125	-0.00124769	-0.00092245
HerIT96~HerMT96	Her_96	p627.80164	627.802	Positive				2.39246e-05	-0.000581199	0.000123582	0.000704781	-13.1512	4.17386e-09	13.5673	-0.000676269	-0.000486129
HerIT96~HerMT96	Her_96	p641.82837	641.828	Positive				0.0104656	-5.95171e-05	1.07504e-05	7.02674e-05	-7.83069	1.82582e-06	13.9147	-7.58279e-05	-4.32063e-05
HerIT96~HerMT96	Her_96	p650.81329	650.813	Positive				0.0013632	-8.32564e-05	1.43519e-05	9.76082e-05	-9.26366	2.37823e-07	14.0074	-0.000102531	-6.39812e-05
HerIT96~HerMT96	Her_96	p663.33936	663.339	Positive				0.000319066	-0.000163409	1.26458e-05	0.000176055	-11.5884	5.5664e-08	12.3006	-0.000194049	-0.000132768
HerIT96~HerMT96	Her_96	p673.42975	673.43	Positive				0.00321474	8.59396e-05	0.00012277	3.68305e-05	7.15648	5.60841e-07	20.364	6.09187e-05	0.00011096
HerIT96~HerMT96	Her_96	p685.35175	685.352	Positive				0.00350341	-0.000173971	1.8042e-05	0.000192013	-9.43927	6.11202e-07	12.1297	-0.000214081	-0.000133862
HerIT96~HerMT96	Her_96	p685.85413	685.854	Positive				0.0187255	-9.21896e-05	9.83387e-06	0.000102023	-7.79468	3.26684e-06	12.8046	-0.000117781	-6.65987e-05
HerIT96~HerMT96	Her_96	p693.841	693.841	Positive				6.07635e-06	-0.00129879	0.000327005	0.00162579	-14.9701	1.06008e-09	13.2862	-0.00148581	-0.00111176
HerIT96~HerMT96	Her_96	p694.84027	694.84	Positive				1.96187e-05	-0.000204455	3.40865e-05	0.000238541	-13.0329	3.42266e-09	13.9283	-0.000238118	-0.000170792
HerIT96~HerMT96	Her_96	p70.06522	70.0652	Positive				2.66732e-05	-5.80787e-05	3.54345e-05	9.35132e-05	-9.51475	4.65338e-09	20.9721	-7.07738e-05	-4.53836e-05
HerIT96~HerMT96	Her_96	p715.35229	715.352	Positive				2.53969e-06	-0.00211012	0.000478804	0.00258893	-17.3458	4.43072e-10	12.4236	-0.00237418	-0.00184607
HerIT96~HerMT96	Her_96	p715.85413	715.854	Positive				1.83426e-06	-0.00137161	0.000340141	0.00171175	-17.1638	3.20004e-10	12.8152	-0.0015445	-0.00119871
HerIT96~HerMT96	Her_96	p716.33447	716.334	Positive				1.53041e-05	-0.000196815	8.20995e-05	0.000278914	-9.8474	2.66994e-09	20.8896	-0.000238392	-0.000155237
HerIT96~HerMT96	Her_96	p717.45618	717.456	Positive				0.00280498	0.000185508	0.000234015	4.8507e-05	7.99822	4.89354e-07	16.3007	0.000136413	0.000234603
HerIT96~HerMT96	Her_96	p757.45105	757.451	Positive				0.0318032	0.000212418	0.000305305	9.28871e-05	6.84618	5.54835e-06	14.9968	0.000146284	0.000278552
HerIT96~HerMT96	Her_96	p781.43427	781.434	Positive				0.0256395	0.000783427	0.000970405	0.000186978	7.41547	4.47305e-06	13.2835	0.000555683	0.00101117
HerIT96~HerMT96	Her_96	p781.89355	781.894	Positive				3.49356e-07	-0.00119432	0.000286155	0.00148048	-17.8332	6.09483e-11	13.8365	-0.00133812	-0.00105052
HerIT96~HerMT96	Her_96	p786.52124	786.521	Positive				0.0171533	0.000179694	0.000250099	7.04047e-05	6.38694	2.99255e-06	20.187	0.000121041	0.000238347
HerIT96~HerMT96	Her_96	p787.02319	787.023	Positive				0.00751349	0.000219503	0.000290127	7.06234e-05	6.92949	1.3108e-06	19.0254	0.000153209	0.000285798
HerIT96~HerMT96	Her_96	p795.01215	795.012	Positive				0.0459648	0.000182905	0.000264879	8.19738e-05	5.89617	8.01899e-06	20.6403	0.000118325	0.000247485
HerIT96~HerMT96	Her_96	p804.40765	804.408	Positive				1.29647e-08	-0.000457808	8.79087e-05	0.000545716	-16.5238	2.2618e-12	18.1172	-0.000515989	-0.000399627
HerIT96~HerMT96	Her_96	p817.43085	817.431	Positive				0.0123573	-5.79461e-05	6.13039e-06	6.40765e-05	-8.11356	2.15584e-06	12.772	-7.34033e-05	-4.2489e-05
HerIT96~HerMT96	Her_96	p825.46179	825.462	Positive				0.0360066	0.000636891	0.000959495	0.000322604	6.64618	6.28169e-06	15.6523	0.000433377	0.000840405
HerIT96~HerMT96	Her_96	p825.91949	825.919	Positive				3.27005e-06	-0.000787812	0.000187758	0.000975569	-14.8993	5.70489e-10	13.9743	-0.000901239	-0.000674385
HerIT96~HerMT96	Her_96	p847.43176	847.432	Positive				1.02939e-07	-0.00076804	0.000129483	0.000897523	-15.8632	1.79586e-11	16.6329	-0.000870361	-0.000665718
HerIT96~HerMT96	Her_96	p869.94604	869.946	Positive				0.00282172	-0.000400989	8.50707e-05	0.00048606	-8.09288	4.92274e-07	15.9291	-0.000506065	-0.000295913
HerIT96~HerMT96	Her_96	p891.95874	891.959	Positive				1.52066e-06	-0.000317882	4.79578e-05	0.000365839	-14.676	2.65292e-10	14.9952	-0.00036405	-0.000271713
HerIT96~HerMT96	Her_96	p907.54071	907.541	Positive				0.0066826	0.000276127	0.000314419	3.82917e-05	9.14532	1.16584e-06	11.651	0.000210122	0.000342132
HerIT96~HerMT96	Her_96	p913.4704	913.47	Positive				8.37408e-07	-0.000252487	2.23508e-05	0.000274838	-16.8516	1.46094e-10	13.7238	-0.000284683	-0.000220291
HerIT96~HerMT96	Her_96	p915.4104	915.41	Positive				0.00194189	0.000201319	0.000384708	0.00018339	7.34004	3.3878e-07	20.787	0.000144244	0.000258393
HerIT96~HerMT96	Her_96	p916.41302	916.413	Positive				0.0163354	7.72149e-05	0.000131071	5.38564e-05	6.57772	2.84986e-06	18.7842	5.26261e-05	0.000101804
HerIT96~HerMT96	Her_96	p916.56848	916.568	Positive				0.00751702	0.000143335	0.000170262	2.6927e-05	7.66107	1.31141e-06	15.2578	0.000103515	0.000183154
HerIT96~HerMT96	Her_96	p952.56927	952.569	Positive				0.000430969	0.000540759	0.000701328	0.000160569	8.94567	7.51865e-08	17.0554	0.000413254	0.000668264
HerIT96~HerMT96	Her_96	p982.61694	982.617	Positive				0.0148195	0.000185809	0.000215276	2.94676e-05	8.1732	2.5854e-06	12.2829	0.000136402	0.000235215
HerIT96~HerMT96	Her_96	p995.59363	995.594	Positive				0.00530862	0.000213033	0.0002357	2.26671e-05	9.72769	9.26137e-07	11.0692	0.000164869	0.000261197
HerMT0~RobMT0	Rob/Her_0	n423.80615	423.806	Negative	C10H2O5P6	13C	[M+Cl]1-	0.0416767	-2.0461e-05	8.79162e-06	2.92526e-05	-5.83591	7.45558e-06	21.7693	-2.77365e-05	-1.31854e-05
HerMT0~RobMT0	Rob/Her_0	p85.08411	85.0841	Positive	C5H9N	13C	[M+H]1+	1.84667e-05	-1.99425e-05	2.35018e-05	4.34443e-05	-9.52613	3.30353e-09	21.699	-2.42876e-05	-1.55975e-05
HerMT0~RobMT0	Rob/Her_0	n488.79968	488.8	Negative	C11H7NO5P6S	13C	[M+K-2H]1-	0.0380836	-3.58399e-05	5.87172e-06	4.17116e-05	-7.38723	6.81281e-06	12.4479	-4.63686e-05	-2.53112e-05
HerMT0~RobMT0	Rob/Her_0	n349.87344	349.873	Negative	C12H3O3P5	13C	[M-H]1-	0.0106863	-3.86725e-05	9.67938e-06	4.83519e-05	-7.89775	1.91168e-06	13.6108	-4.9203e-05	-2.8142e-05
HerMT0~RobMT0	Rob/Her_0	n386.11795	386.118	Negative	C17H22O10	13C	[M-H]1-	0.0295866	1.04784e-05	1.57315e-05	5.25311e-06	6.31487	5.29278e-06	18.4611	6.99855e-06	1.39583e-05
HerMT0~RobMT0	Rob/Her_0	n454.09	454.09	Negative	C20H24O8P2	13C	[M-H]1-	0.000604827	-1.70394e-05	4.92577e-06	2.19652e-05	-7.95627	1.08198e-07	20.4567	-2.15004e-05	-1.25785e-05
HerMT0~RobMT0	Rob/Her_0	n589.14099	589.141	Negative	C24H33NO12P2	13C	[M-H]1-	0.00594045	-2.69129e-05	1.83827e-05	4.52957e-05	-6.66595	1.06269e-06	21.9846	-3.52863e-05	-1.85396e-05
HerMT0~RobMT0	Rob/Her_0	n714.21948	714.219	Negative	C28H42O21	13C	[M-H]1-	0.0102505	1.8164e-05	2.11555e-05	2.99145e-06	7.66113	1.83372e-06	14.4714	1.30944e-05	2.32337e-05
HerMT0~RobMT0	Rob/Her_0	n726.2926	726.293	Negative	C31H50O19	13C	[M-H]1-	0.0249678	3.20149e-05	4.1798e-05	9.78311e-06	6.84079	4.46651e-06	15.6483	2.20756e-05	4.19542e-05
HerMT0~RobMT0	Rob/Her_0	n853.51733	853.517	Negative	C45H75NO14	13C	[M-H]1-	0.0302917	-3.41632e-05	2.27288e-05	5.6892e-05	-6.00843	5.41892e-06	21.3441	-4.59761e-05	-2.23504e-05
HerMT0~RobMT0	Rob/Her_0	n524.75806	524.758	Negative	C14H5O4P7S	18O	[M+K-2H]1-	0.025053	-1.18443e-05	5.52774e-07	1.23971e-05	-8.026	4.48175e-06	11.6161	-1.50715e-05	-8.61711e-06
HerMT0~RobMT0	Rob/Her_0	n226.03886	226.039	Negative	C20H21O10P	18O	[M-2H]2-	0.00303518	-2.6541e-05	3.8079e-06	3.03489e-05	-7.74979	5.42966e-07	17.0845	-3.37638e-05	-1.93181e-05
HerMT0~RobMT0	Rob/Her_0	p384.1261	384.126	Positive	C32H48O17P2		[M+2H]2+	0.039241	3.12702e-05	4.29541e-05	1.16839e-05	6.52845	7.01985e-06	15.9691	2.11146e-05	4.14258e-05
HerMT0~RobMT0	Rob/Her_0	n378.05963	378.06	Negative	C14H17NO9		[M+Cl]1-	0.0131569	2.20438e-05	2.38833e-05	1.83947e-06	8.27816	2.35365e-06	12.2098	1.62529e-05	2.78347e-05
HerMT0~RobMT0	Rob/Her_0	p647.13818	647.138	Positive	C26H31O17P		[M+H]1+	0.0142724	-0.000156434	0.000184053	0.000340487	-7.19064	2.5532e-06	15.5318	-0.000202667	-0.000110202
HerMT0~RobMT0	Rob/Her_0	p84.0808	84.0808	Positive	C5H9N		[M+H]1+	7.29945e-07	-0.00040181	0.000622836	0.00102465	-12.0766	1.3058e-10	19.8874	-0.00047124	-0.000332381
HerMT0~RobMT0	Rob/Her_0	n329.08847	329.088	Negative	C10H20N4O6		[M+K-2H]1-	0.0170577	4.60244e-05	6.5202e-05	1.91776e-05	8.03917	3.05146e-06	12.2972	3.3584e-05	5.84648e-05
HerMT0~RobMT0	Rob/Her_0	n297.06198	297.062	Negative	C26H28O16		[M-2H]2-	0.000325743	-1.47279e-05	1.5596e-06	1.62875e-05	-10.2153	5.82724e-08	14.3181	-1.78138e-05	-1.16421e-05
HerMT0~RobMT0	Rob/Her_0	n359.09924	359.099	Negative	C15H20O10		[M-H]1-	0.0051328	5.20304e-05	7.52314e-05	2.3201e-05	8.7653	9.18211e-07	12.7841	3.91845e-05	6.48763e-05
HerMT0~RobMT0	Rob/Her_0	n453.08707	453.087	Negative	C20H24O8P2		[M-H]1-	3.58909e-05	-8.31395e-05	1.68742e-05	0.000100014	-9.26659	6.42055e-09	21.2765	-0.000101783	-6.4496e-05
HerMT0~RobMT0	Rob/Her_0	n535.18317	535.183	Negative	C26H32O12		[M-H]1-	0.0464283	5.97972e-05	7.75498e-05	1.77526e-05	7.05705	8.3056e-06	13.0776	4.15026e-05	7.80918e-05
HerMT0~RobMT0	Rob/Her_0	n588.13763	588.138	Negative	C24H33NO12P2		[M-H]1-	0.0267741	-9.42787e-05	7.27462e-05	0.000167025	-6.02604	4.78964e-06	21.7727	-0.000126745	-6.18129e-05
HerMT0~RobMT0	Rob/Her_0	n619.26208	619.262	Negative	C28H44O15		[M-H]1-	0.0357777	3.64209e-05	6.59076e-05	2.94867e-05	6.61398	6.40031e-06	15.7724	2.47336e-05	4.81082e-05
HerMT0~RobMT0	Rob/Her_0	n713.21625	713.216	Negative	C28H42O21		[M-H]1-	0.000520931	6.36431e-05	8.08356e-05	1.71925e-05	8.26114	9.31898e-08	19.2742	4.75341e-05	7.9752e-05
HerMT0~RobMT0	Rob/Her_0	n819.55261	819.553	Negative	C47H81O9P		[M-H]1-	0.0342365	-5.84255e-05	2.13156e-05	7.97412e-05	-6.44226	6.12461e-06	16.973	-7.7562e-05	-3.92891e-05
HerMT0~RobMT0	Rob/Her_0	n289.11194	289.112	Negative				0.0192696	4.48e-05	6.93072e-05	2.45072e-05	6.58263	3.44716e-06	18.0493	3.05043e-05	5.90956e-05
HerMT0~RobMT0	Rob/Her_0	n292.00821	292.008	Negative				0.00953169	-2.98396e-05	1.27102e-05	4.25498e-05	-6.46314	1.70513e-06	21.9216	-3.94164e-05	-2.02627e-05
HerMT0~RobMT0	Rob/Her_0	n295.93063	295.931	Negative				0.00121503	-9.27624e-06	2.20631e-06	1.14825e-05	-8.40511	2.17358e-07	16.6379	-1.16086e-05	-6.94389e-06
HerMT0~RobMT0	Rob/Her_0	n309.80075	309.801	Negative				0.000123587	-1.86083e-05	2.90457e-06	2.15128e-05	-10.2914	2.21085e-08	15.6988	-2.24473e-05	-1.47692e-05
HerMT0~RobMT0	Rob/Her_0	n336.81982	336.82	Negative				0.00808762	-2.80602e-05	6.43039e-06	3.44906e-05	-6.80618	1.4468e-06	19.5646	-3.66724e-05	-1.9448e-05
HerMT0~RobMT0	Rob/Her_0	n343.01141	343.011	Negative				0.00115231	-8.92377e-06	3.10378e-06	1.20275e-05	-8.40319	2.06138e-07	16.7637	-1.11667e-05	-6.68084e-06
HerMT0~RobMT0	Rob/Her_0	n358.92673	358.927	Negative				0.00394631	-3.08468e-05	5.29661e-06	3.61435e-05	-8.51133	7.0596e-07	13.8737	-3.86266e-05	-2.3067e-05
HerMT0~RobMT0	Rob/Her_0	n374.90414	374.904	Negative				0.0134733	-3.97235e-05	7.65891e-06	4.73824e-05	-7.71343	2.41025e-06	13.6859	-5.07928e-05	-2.86542e-05
HerMT0~RobMT0	Rob/Her_0	n409.09702	409.097	Negative				0.0176852	-7.5333e-06	2.19234e-06	9.72564e-06	-6.25817	3.16373e-06	21.2066	-1.00352e-05	-5.03144e-06
HerMT0~RobMT0	Rob/Her_0	n438.12656	438.127	Negative				0.0144816	-1.51037e-05	7.26051e-06	2.23642e-05	-6.38957	2.59063e-06	20.787	-2.00226e-05	-1.01848e-05
HerMT0~RobMT0	Rob/Her_0	n533.15216	533.152	Negative				0.000643335	1.33553e-05	1.82595e-05	4.90422e-06	8.75084	1.15087e-07	16.8122	1.01326e-05	1.6578e-05
HerMT0~RobMT0	Rob/Her_0	n558.12689	558.127	Negative				0.0179802	-1.13024e-05	3.18722e-06	1.44896e-05	-6.72344	3.21649e-06	17.3446	-1.48437e-05	-7.76105e-06
HerMT0~RobMT0	Rob/Her_0	n575.05121	575.051	Negative				0.0240899	1.9634e-05	2.30184e-05	3.3844e-06	7.37949	4.30946e-06	13.4887	1.39072e-05	2.53608e-05
HerMT0~RobMT0	Rob/Her_0	n587.75415	587.754	Negative				0.0152821	-2.93307e-05	2.87016e-06	3.22008e-05	-8.16952	2.73382e-06	12.1888	-3.71397e-05	-2.15216e-05
HerMT0~RobMT0	Rob/Her_0	n615.1402	615.14	Negative				7.54782e-05	-1.50876e-05	2.81133e-06	1.78989e-05	-8.83185	1.35024e-08	21.4719	-1.86355e-05	-1.15397e-05
HerMT0~RobMT0	Rob/Her_0	n727.62268	727.623	Negative				0.0415024	-2.27728e-05	2.13653e-05	4.41382e-05	-5.82222	7.4244e-06	21.9729	-3.08851e-05	-1.46606e-05
HerMT0~RobMT0	Rob/Her_0	n850.49872	850.499	Negative				0.0176824	-3.21191e-05	1.97887e-05	5.19077e-05	-6.21569	3.16322e-06	21.6665	-4.28452e-05	-2.13929e-05
HerMT0~RobMT0	Rob/Her_0	n866.49353	866.494	Negative				0.00836489	-2.21143e-05	1.03126e-05	3.24269e-05	-6.51622	1.4964e-06	21.9672	-2.91531e-05	-1.50755e-05
HerMT0~RobMT0	Rob/Her_0	n870.55206	870.552	Negative				0.00104511	7.03928e-05	8.74299e-05	1.70371e-05	9.62685	1.86961e-07	13.635	5.46704e-05	8.61152e-05
HerMT0~RobMT0	Rob/Her_0	p102.09126	102.091	Positive				0.0412747	-4.43033e-05	3.36842e-05	7.79875e-05	-5.82273	7.38367e-06	21.9973	-6.00828e-05	-2.85237e-05
HerMT0~RobMT0	Rob/Her_0	p160.08173	160.082	Positive				0.0133107	9.41541e-05	0.000139718	4.55642e-05	6.44531	2.38117e-06	20.6223	6.37408e-05	0.000124567
HerMT0~RobMT0	Rob/Her_0	p212.84207	212.842	Positive				0.00730777	-0.000104022	3.13818e-05	0.000135404	-7.3756	1.30729e-06	16.4833	-0.000133849	-7.41951e-05
HerMT0~RobMT0	Rob/Her_0	p383.03348	383.033	Positive				0.0119239	5.42197e-05	8.71961e-05	3.29765e-05	6.36467	2.13307e-06	21.9232	3.65491e-05	7.18903e-05
HerMT0~RobMT0	Rob/Her_0	p589.46027	589.46	Positive				0.0485432	-5.38167e-05	1.91477e-05	7.29644e-05	-6.71902	8.68394e-06	14.3343	-7.09581e-05	-3.66753e-05
HerMT0~RobMT0	Rob/Her_0	p733.39325	733.393	Positive				0.00449664	-0.00019554	0.000167291	0.00036283	-6.85722	8.04409e-07	21.3854	-0.000254776	-0.000136303
HerMT0~RobMT0	Rob/Her_0	p775.40405	775.404	Positive				0.0231735	-9.28833e-05	7.17772e-05	0.00016466	-6.13785	4.14553e-06	21.2116	-0.000124335	-6.14319e-05
HerMT0~RobMT0	Rob/Her_0	p798.54382	798.544	Positive				0.00151496	-0.000298616	0.000186505	0.000485121	-8.13027	2.71013e-07	17.1851	-0.000376043	-0.000221188
HerMT0~RobMT0	Rob/Her_0	p84.91125	84.9112	Positive				0.0262685	-9.11812e-06	9.26694e-06	1.83851e-05	-6.24123	4.69919e-06	19.5926	-1.21697e-05	-6.06657e-06
RobIT24~RobMT24	Rob_24	p1039.53113	1039.53	Positive	C53H84O16P2		[M+H]1+	0.00024218	-0.000469917	5.5035e-05	0.000524952	-11.8789	4.22063e-08	12.2952	-0.000555879	-0.000383955
RobIT24~RobMT24	Rob_24	p1127.58374	1127.58	Positive	C57H92O18P2		[M+H]1+	0.000717546	-0.000797078	7.91736e-05	0.000876252	-11.3676	1.25052e-07	11.5741	-0.000950479	-0.000643677
RobIT24~RobMT24	Rob_24	p1171.61035	1171.61	Positive	C62H90O21		[M+H]1+	8.65229e-05	-0.00096183	0.000109497	0.00107133	-12.3608	1.50789e-08	12.9649	-0.00112998	-0.000793679
RobIT24~RobMT24	Rob_24	p497.23666	497.237	Positive	C25H36O10		[M+H]1+	1.85738e-05	-0.00198095	0.000681553	0.0026625	-12.3889	3.23698e-09	14.8118	-0.00232214	-0.00163976
RobIT24~RobMT24	Rob_24	p605.28668	605.287	Positive	C32H45O9P		[M+H]1+	0.00041692	-0.000969419	8.89093e-05	0.00105833	-11.9029	7.26594e-08	11.6309	-0.0011475	-0.000791342
RobIT24~RobMT24	Rob_24	p625.28436	625.284	Positive	C31H44O13		[M+H]1+	4.91731e-05	-0.0029749	0.000960536	0.00393544	-11.8603	8.56973e-09	14.3075	-0.0035118	-0.00243801
RobIT24~RobMT24	Rob_24	p649.31293	649.313	Positive	C34H49O10P		[M+H]1+	0.000962599	-0.00204087	0.000195849	0.00223672	-11.1286	1.67759e-07	11.4916	-0.00244241	-0.00163933
RobIT24~RobMT24	Rob_24	p669.31061	669.311	Positive	C33H48O14		[M+H]1+	2.53466e-05	-0.00372007	0.0010121	0.00473217	-12.7729	4.41731e-09	13.9346	-0.00434501	-0.00309513
RobIT24~RobMT24	Rob_24	p671.32593	671.326	Positive	C33H50O14		[M+H]1+	0.0375725	-0.00233039	0.000273436	0.00260382	-7.86909	6.54802e-06	11.2788	-0.00298024	-0.00168054
RobIT24~RobMT24	Rob_24	p673.3418	673.342	Positive	C33H52O14		[M+H]1+	0.000213846	-0.00258812	0.000686434	0.00327455	-11.6645	3.72683e-08	12.7019	-0.00306861	-0.00210763
RobIT24~RobMT24	Rob_24	p693.33942	693.339	Positive	C36H53O11P		[M+H]1+	0.000988426	-0.00294777	0.000327744	0.00327552	-11.0394	1.7226e-07	11.5644	-0.00353201	-0.00236354
RobIT24~RobMT24	Rob_24	p713.33685	713.337	Positive	C35H52O15		[M+H]1+	2.21503e-06	-0.00380814	0.000932174	0.00474031	-12.3915	3.86028e-10	17.6461	-0.00445472	-0.00316156
RobIT24~RobMT24	Rob_24	p717.36816	717.368	Positive	C35H56O15		[M+H]1+	0.00012263	-0.00195428	0.000471033	0.00242531	-12.0312	2.13716e-08	12.9351	-0.00230537	-0.00160318
RobIT24~RobMT24	Rob_24	p737.36554	737.366	Positive	C38H57O12P		[M+H]1+	0.0147215	-0.00248004	0.000350695	0.00283073	-8.37535	2.56562e-06	11.842	-0.00312617	-0.00183391
RobIT24~RobMT24	Rob_24	p757.36322	757.363	Positive	C37H56O16		[M+H]1+	2.04107e-05	-0.00351968	0.000931418	0.0044511	-12.9742	3.55711e-09	13.9515	-0.00410171	-0.00293765
RobIT24~RobMT24	Rob_24	p759.37878	759.379	Positive	C37H58O16		[M+H]1+	0.000527331	-0.0027167	0.000288584	0.00300528	-11.5297	9.19015e-08	11.7611	-0.00323124	-0.00220215
RobIT24~RobMT24	Rob_24	p781.39197	781.392	Positive	C40H61O13P		[M+H]1+	0.000257685	-0.0024467	0.000250436	0.00269714	-12.326	4.49086e-08	11.7458	-0.00288023	-0.00201317
RobIT24~RobMT24	Rob_24	p801.38947	801.389	Positive	C39H60O17		[M+H]1+	1.96359e-05	-0.00292217	0.000691181	0.00361335	-12.9055	3.42208e-09	14.0781	-0.00340755	-0.00243678
RobIT24~RobMT24	Rob_24	p805.42096	805.421	Positive	C39H64O17		[M+H]1+	8.89404e-06	-0.00085076	0.000127923	0.000978683	-13.5555	1.55002e-09	14.2458	-0.000985151	-0.000716368
RobIT24~RobMT24	Rob_24	p825.41779	825.418	Positive	C42H65O14P		[M+H]1+	0.00277382	-0.00160479	0.000134834	0.00173963	-10.1204	4.83412e-07	11.409	-0.00195228	-0.0012573
RobIT24~RobMT24	Rob_24	p845.41553	845.416	Positive	C41H64O18		[M+H]1+	0.000129769	-0.00180805	0.000272436	0.00208048	-9.60649	2.26158e-08	17.3908	-0.00220446	-0.00141164
RobIT24~RobMT24	Rob_24	p849.44653	849.447	Positive	C41H68O18		[M+H]1+	0.000688663	-0.000519279	7.78915e-05	0.00059717	-9.34256	1.20018e-07	15.0193	-0.000637736	-0.000400822
RobIT24~RobMT24	Rob_24	p869.44415	869.444	Positive	C44H69O15P		[M+H]1+	0.00212791	-0.000849974	8.42329e-05	0.000934207	-10.2041	3.70845e-07	11.6519	-0.00103207	-0.000667882
RobIT24~RobMT24	Rob_24	p933.46826	933.468	Positive	C45H72O20		[M+H]1+	0.000123706	-0.00102385	0.000252721	0.00127657	-12.1749	2.15591e-08	12.7554	-0.00120588	-0.000841816
RobIT24~RobMT24	Rob_24	p951.479	951.479	Positive	C45H74O21		[M+H]1+	0.00597387	-0.000180797	5.42468e-06	0.000186222	-9.46262	1.04111e-06	11.298	-0.000222715	-0.000138879
RobIT24~RobMT24	Rob_24	p977.49341	977.493	Positive	C47H76O21		[M+H]1+	0.00346505	-0.000600815	8.93529e-05	0.000690167	-9.6763	6.03877e-07	11.7543	-0.000736414	-0.000465215
RobIT24~RobMT24	Rob_24	p453.21024	453.21	Positive	C18H38O10		[M+K]1+	3.1859e-06	-0.00111516	0.000472356	0.00158752	-11.4893	5.55228e-10	18.9497	-0.00131835	-0.000911976
RobIT24~RobMT24	Rob_24	p537.23169	537.232	Positive	C22H42O12		[M+K]1+	1.70159e-05	-0.00122202	0.000494036	0.00171606	-12.2734	2.96547e-09	15.0883	-0.00143414	-0.00100991
RobIT24~RobMT24	Rob_24	p541.26294	541.263	Positive	C22H46O12		[M+K]1+	0.000151784	-0.00266951	0.000838517	0.00350802	-12.0937	2.64524e-08	12.6057	-0.0031479	-0.00219112
RobIT24~RobMT24	Rob_24	p581.258	581.258	Positive	C24H46O13		[M+K]1+	5.24592e-05	-0.00211464	0.000723188	0.00283783	-11.6742	9.14242e-09	14.496	-0.00250191	-0.00172738
RobIT24~RobMT24	Rob_24	p585.28918	585.289	Positive	C24H50O13		[M+K]1+	0.000184984	-0.00299206	0.000838089	0.00383015	-11.8884	3.22385e-08	12.6079	-0.0035375	-0.00244662
RobIT24~RobMT24	Rob_24	p629.31555	629.316	Positive	C30H56O7P2		[M+K]1+	0.0124215	-0.00257767	0.000806972	0.00338464	-7.10095	2.16478e-06	16.4235	-0.00334559	-0.00180974
RobIT24~RobMT24	Rob_24	p423.1442	423.144	Positive	C16H30O10		[M+K41]1+	0.0184889	6.81018e-05	8.38372e-05	1.57355e-05	7.01292	3.22219e-06	15.7276	4.74865e-05	8.8717e-05
RobIT24~RobMT24	Rob_24	p423.87479	423.875	Positive	C16H4NO3P3S		[M+K41]1+	0.0237671	9.31836e-05	0.000110617	1.74337e-05	7.02835	4.14205e-06	14.9608	6.49179e-05	0.000121449
RobIT24~RobMT24	Rob_24	p424.22028	424.22	Positive	C21H38NO3P		[M+K41]1+	0.000169392	0.000106034	0.00013399	2.7956e-05	8.36514	2.95212e-08	21.8417	7.97354e-05	0.000132333
RobIT24~RobMT24	Rob_24	p455.20844	455.208	Positive	C18H38O10		[M+K41]1+	8.9163e-05	-7.94135e-05	7.92735e-06	8.73408e-05	-10.7105	1.5539e-08	15.3907	-9.51823e-05	-6.36446e-05
RobIT24~RobMT24	Rob_24	p543.26111	543.261	Positive	C22H46O12		[M+K41]1+	2.28335e-05	-0.000184867	1.70256e-05	0.000201893	-12.6507	3.97935e-09	14.2099	-0.000216166	-0.000153568
RobIT24~RobMT24	Rob_24	p583.25665	583.257	Positive	C24H46O13		[M+K41]1+	0.0019633	-0.000109215	1.40542e-05	0.000123269	-9.245	3.42158e-07	13.431	-0.000134653	-8.37764e-05
RobIT24~RobMT24	Rob_24	p587.28717	587.287	Positive	C24H50O13		[M+K41]1+	1.99725e-05	-0.000235848	2.0252e-05	0.0002561	-13.3215	3.48075e-09	13.5884	-0.000273929	-0.000197768
RobIT24~RobMT24	Rob_24	p631.31354	631.314	Positive	C30H56O7P2		[M+K41]1+	3.80889e-05	-0.000174597	2.304e-05	0.000197637	-11.5067	6.63801e-09	15.1982	-0.000206902	-0.000142292
RobIT24~RobMT24	Rob_24	p421.36606	421.366	Positive	C25H50O3		[M+Na]1+	0.0383232	5.79025e-05	6.38545e-05	5.95206e-06	7.42159	6.67885e-06	12.3884	4.09625e-05	7.48424e-05
RobIT24~RobMT24	Rob_24	p737.86719	737.867	Positive	C9H7O10P3	13C	[2M+H]1+	0.000699947	-0.00203551	0.000193539	0.00222905	-11.3607	1.21985e-07	11.6119	-0.00242734	-0.00164368
RobIT24~RobMT24	Rob_24	p421.21545	421.215	Positive	C42H67NO12P2	13C	[M+2H]2+	0.0238728	6.02778e-05	6.84718e-05	8.19395e-06	7.07343	4.16047e-06	14.7504	4.20874e-05	7.84683e-05
RobIT24~RobMT24	Rob_24	p1040.53406	1040.53	Positive	C53H84O16P2	13C	[M+H]1+	0.0229013	-0.000161533	1.80146e-05	0.000179548	-7.71368	3.99116e-06	12.6232	-0.000206912	-0.000116155
RobIT24~RobMT24	Rob_24	p1128.5874	1128.59	Positive	C57H92O18P2	13C	[M+H]1+	0.00053763	-0.000459884	2.07698e-05	0.000480654	-11.6448	9.36965e-08	11.6102	-0.000546253	-0.000373515
RobIT24~RobMT24	Rob_24	p1172.61353	1172.61	Positive	C62H90O21	13C	[M+H]1+	0.00534068	-0.00048779	3.00826e-05	0.000517873	-9.42212	9.30756e-07	11.5266	-0.000601105	-0.000374476
RobIT24~RobMT24	Rob_24	p498.24002	498.24	Positive	C25H36O10	13C	[M+H]1+	3.12693e-05	-0.000397989	0.000113343	0.000511332	-11.5212	5.44952e-09	15.4502	-0.000471431	-0.000324547
RobIT24~RobMT24	Rob_24	p626.28766	626.288	Positive	C31H44O13	13C	[M+H]1+	5.88142e-05	-0.000794711	0.000235645	0.00103036	-11.5161	1.025e-08	14.5845	-0.000942165	-0.000647257
RobIT24~RobMT24	Rob_24	p650.31671	650.317	Positive	C34H49O10P	13C	[M+H]1+	0.00217362	-0.000329559	2.3082e-05	0.000352641	-10.1052	3.78811e-07	11.7644	-0.000400774	-0.000258344
RobIT24~RobMT24	Rob_24	p670.31396	670.314	Positive	C33H48O14	13C	[M+H]1+	2.59997e-05	-0.00111768	0.0003292	0.00144688	-12.4183	4.53114e-09	14.35	-0.00131027	-0.000925081
RobIT24~RobMT24	Rob_24	p672.32965	672.33	Positive	C33H50O14	13C	[M+H]1+	0.000211614	-0.000516237	5.40196e-05	0.000570257	-12.4645	3.68793e-08	11.8286	-0.000606622	-0.000425853
RobIT24~RobMT24	Rob_24	p694.34253	694.343	Positive	C36H53O11P	13C	[M+H]1+	0.000308695	-0.000644424	5.24423e-05	0.000696866	-11.9867	5.37983e-08	11.8902	-0.00076168	-0.000527168
RobIT24~RobMT24	Rob_24	p714.34027	714.34	Positive	C35H52O15	13C	[M+H]1+	1.3319e-05	-0.001237	0.000351737	0.00158874	-13.7372	2.3212e-09	13.6044	-0.00143067	-0.00104334
RobIT24~RobMT24	Rob_24	p718.3714	718.371	Positive	C35H56O15	13C	[M+H]1+	0.000362434	-0.000641037	0.000137493	0.00077853	-11.161	6.31638e-08	12.6842	-0.000765434	-0.000516641
RobIT24~RobMT24	Rob_24	p738.3689	738.369	Positive	C38H57O12P	13C	[M+H]1+	0.00258073	-0.000834054	7.68055e-05	0.000910859	-10.2017	4.49761e-07	11.3946	-0.00101324	-0.000654867
RobIT24~RobMT24	Rob_24	p758.36652	758.367	Positive	C37H56O16	13C	[M+H]1+	1.85842e-05	-0.00113227	0.000302717	0.00143498	-9.82556	3.2388e-09	20.5635	-0.00137223	-0.000892308
RobIT24~RobMT24	Rob_24	p759.88037	759.88	Positive	C38O15P2	13C	[M+H]1+	0.000431506	-0.00193564	0.000205259	0.0021409	-11.7033	7.52014e-08	11.8059	-0.00229666	-0.00157462
RobIT24~RobMT24	Rob_24	p760.38141	760.381	Positive	C37H58O16	13C	[M+H]1+	3.76196e-05	-0.000825714	9.16773e-05	0.000917391	-13.876	6.55622e-09	12.3728	-0.000954936	-0.000696492
RobIT24~RobMT24	Rob_24	p782.39447	782.394	Positive	C40H61O13P	13C	[M+H]1+	0.0242339	-0.000693278	5.72271e-05	0.000750505	-8.18911	4.2234e-06	11.3673	-0.000878878	-0.000507678
RobIT24~RobMT24	Rob_24	p802.39294	802.393	Positive	C39H60O17	13C	[M+H]1+	1.90731e-05	-0.00107195	0.000266897	0.00133884	-13.0488	3.32399e-09	13.944	-0.0012482	-0.000895688
RobIT24~RobMT24	Rob_24	p803.90649	803.906	Positive	C30H15O17P5	13C	[M+H]1+	0.000468809	-0.00145496	0.000151512	0.00160648	-11.0476	8.17025e-08	12.5027	-0.00174064	-0.00116929
RobIT24~RobMT24	Rob_24	p806.42383	806.424	Positive	C39H64O17	13C	[M+H]1+	0.000191012	-0.000309708	3.79321e-05	0.00034764	-11.1577	3.3289e-08	13.5357	-0.000369434	-0.000249982
RobIT24~RobMT24	Rob_24	p826.42072	826.421	Positive	C42H65O14P	13C	[M+H]1+	0.00410813	-0.000629079	4.08342e-05	0.000669914	-9.79236	7.15952e-07	11.3349	-0.000769967	-0.000488192
RobIT24~RobMT24	Rob_24	p846.41913	846.419	Positive	C41H64O18	13C	[M+H]1+	3.0145e-06	-0.000900978	0.000151388	0.00105237	-13.7226	5.25357e-10	15.2935	-0.00104069	-0.000761268
RobIT24~RobMT24	Rob_24	p847.93317	847.933	Positive	C32H19O18P5	13C	[M+H]1+	0.000342064	-0.000968497	7.8636e-05	0.00104713	-12.0105	5.96138e-08	11.7464	-0.00114461	-0.000792382
RobIT24~RobMT24	Rob_24	p850.45038	850.45	Positive	C41H68O18	13C	[M+H]1+	0.000514673	-0.000200022	2.32472e-05	0.000223269	-10.947	8.96955e-08	12.5172	-0.000239651	-0.000160393
RobIT24~RobMT24	Rob_24	p870.44702	870.447	Positive	C44H69O15P	13C	[M+H]1+	0.0180636	-0.000361308	2.13267e-05	0.000382635	-8.36519	3.14807e-06	11.5102	-0.000455862	-0.000266755
RobIT24~RobMT24	Rob_24	p934.47192	934.472	Positive	C45H72O20	13C	[M+H]1+	0.000246201	-0.000469872	7.49064e-05	0.000544778	-11.2885	4.2907e-08	13.0132	-0.000559785	-0.000379958
RobIT24~RobMT24	Rob_24	p978.49725	978.497	Positive	C47H76O21	13C	[M+H]1+	0.00237544	-0.000299988	1.0341e-05	0.000310329	-10.3763	4.13984e-07	11.2724	-0.000363433	-0.000236542
RobIT24~RobMT24	Rob_24	p454.2139	454.214	Positive	C18H38O10	13C	[M+K]1+	2.30985e-05	-0.000226335	3.92862e-05	0.000265621	-10.3653	4.02553e-09	18.4312	-0.000272133	-0.000180537
RobIT24~RobMT24	Rob_24	p542.26642	542.266	Positive	C22H46O12	13C	[M+K]1+	0.00058872	-0.000628156	0.000173106	0.000801262	-9.45465	1.026e-07	15.0232	-0.000769748	-0.000486564
RobIT24~RobMT24	Rob_24	p582.26117	582.261	Positive	C24H46O13	13C	[M+K]1+	0.000468276	-0.000550906	0.0001711	0.000722006	-11.2208	8.16097e-08	12.2778	-0.000657611	-0.000444202
RobIT24~RobMT24	Rob_24	p586.29272	586.293	Positive	C24H50O13	13C	[M+K]1+	0.000134333	-0.000736317	0.000185509	0.000921826	-12.0859	2.34112e-08	12.7604	-0.000868187	-0.000604447
RobIT24~RobMT24	Rob_24	p630.31879	630.319	Positive	C30H56O7P2	13C	[M+K]1+	2.66964e-05	-0.000809415	0.00018635	0.000995765	-13.2349	4.65257e-09	13.3549	-0.000941182	-0.000677648
RobIT24~RobMT24	Rob_24	p423.83658	423.837	Positive	C9H7O5P5S	13C	[M+K41]1+	0.00169559	8.97121e-05	0.000101577	1.1865e-05	9.18737	2.95502e-07	13.8056	6.87412e-05	0.000110683
RobIT24~RobMT24	Rob_24	p672.82654	672.827	Positive	C15H10NO17P5	13C	[M+K41]1+	0.00103773	-0.000222629	1.35109e-05	0.00023614	-10.9254	1.80853e-07	11.6421	-0.000267179	-0.000178079
RobIT24~RobMT24	Rob_24	p419.1355	419.135	Positive	C15H25NO11	13C	[M+Na]1+	0.00949246	7.02578e-05	7.99596e-05	9.70181e-06	8.19011	1.65432e-06	13.0833	5.17373e-05	8.87782e-05
RobIT24~RobMT24	Rob_24	p607.29327	607.293	Positive	C32H45O9P	13C2	[M+H]1+	0.0010197	-0.000167845	9.2099e-06	0.000177055	-10.9418	1.7771e-07	11.6439	-0.000201381	-0.000134309
RobIT24~RobMT24	Rob_24	p675.34827	675.348	Positive	C33H52O14	13C2	[M+H]1+	0.0210796	-0.000119851	1.45434e-05	0.000134394	-7.6953	3.67369e-06	12.846	-0.000153539	-8.61631e-05
RobIT24~RobMT24	Rob_24	p424.08475	424.085	Positive	C17H22NO7P	13C2	[M+K]1+	0.00371807	9.24143e-05	0.00011674	2.43261e-05	7.82129	6.47973e-07	16.3315	6.74073e-05	0.000117421
RobIT24~RobMT24	Rob_24	p424.25256	424.253	Positive	C25H37NO2	13C2	[M+K]1+	0.0145457	0.000111648	0.000145844	3.41959e-05	7.10729	2.53497e-06	15.943	7.83372e-05	0.00014496
RobIT24~RobMT24	Rob_24	p423.93597	423.936	Positive	C10H11NO8P2S2	13C2	[M+Na]1+	0.0208127	0.000100366	0.000122434	2.20673e-05	7.10546	3.62717e-06	14.974	7.02545e-05	0.000130478
RobIT24~RobMT24	Rob_24	p738.86682	738.867	Positive	C9H7O10P3	18O	[2M+H]1+	0.000201596	-0.000359934	2.54119e-05	0.000385346	-12.3855	3.51336e-08	11.9621	-0.000423274	-0.000296593
RobIT24~RobMT24	Rob_24	p760.8808	760.881	Positive	C38O15P2	18O	[M+H]1+	9.2807e-05	-0.000378069	1.39807e-05	0.000392049	-13.9142	1.61741e-08	11.4295	-0.000437599	-0.000318538
RobIT24~RobMT24	Rob_24	p804.90753	804.908	Positive	C30H15O17P5	18O	[M+H]1+	0.000733084	-0.000340403	1.60282e-05	0.000356431	-11.4918	1.27759e-07	11.4103	-0.000405315	-0.000275492
RobIT24~RobMT24	Rob_24	p422.82339	422.823	Positive	C12O7P2S2	18O	[M+K]1+	0.0242054	5.7372e-05	7.39918e-05	1.66199e-05	6.50028	4.21845e-06	17.9067	3.88221e-05	7.59218e-05
RobIT24~RobMT24	Rob_24	p424.22562	424.226	Positive	C21H38NO3P	18O	[M+K]1+	0.0279918	0.000112397	0.000150686	3.82889e-05	6.61744	4.87832e-06	16.6246	7.65002e-05	0.000148294
RobIT24~RobMT24	Rob_24	p671.82782	671.828	Positive	C15H10NO17P5	18O	[M+K]1+	0.00193027	-0.00158064	0.000164801	0.00174544	-10.3779	3.36401e-07	11.5439	-0.00191395	-0.00124733
RobIT24~RobMT24	Rob_24	p759.35931	759.359	Positive	C36H61O12P	18O	[M+K41]1+	0.00218468	-0.000196517	2.29753e-05	0.000219492	-9.92737	3.80739e-07	12.025	-0.000239638	-0.000153396
RobIT24~RobMT24	Rob_24	n163.03976	163.04	Negative				0.0327986	-2.98594e-05	2.16258e-05	5.14853e-05	-6.25354	5.71603e-06	18.6589	-3.98656e-05	-1.98533e-05
RobIT24~RobMT24	Rob_24	n188.05586	188.056	Negative				0.000161917	-5.83898e-05	8.41151e-06	6.68013e-05	-10.2021	2.82184e-08	15.4958	-7.05548e-05	-4.62248e-05
RobIT24~RobMT24	Rob_24	n290.08884	290.089	Negative				0.0347895	-3.53278e-05	1.87565e-06	3.72035e-05	-7.91157	6.06299e-06	11.3239	-4.51218e-05	-2.55339e-05
RobIT24~RobMT24	Rob_24	n392.0636	392.064	Negative				0.00327629	1.20888e-05	1.88908e-05	6.80202e-06	7.67279	5.70981e-07	17.307	8.76918e-06	1.54084e-05
RobIT24~RobMT24	Rob_24	p1021.52094	1021.52	Positive				6.9441e-05	-0.00037318	3.63948e-05	0.000409575	-12.9734	1.21019e-08	12.5594	-0.000435546	-0.000310815
RobIT24~RobMT24	Rob_24	p1065.54614	1065.55	Positive				0.00458162	-0.00019474	1.20303e-05	0.00020677	-9.61164	7.98471e-07	11.4513	-0.00023912	-0.00015036
RobIT24~RobMT24	Rob_24	p1083.5575	1083.56	Positive				4.96977e-05	-0.000646659	6.48681e-05	0.000711527	-13.3841	8.66115e-09	12.5248	-0.000751442	-0.000541876
RobIT24~RobMT24	Rob_24	p407.41751	407.418	Positive				0.0211178	2.90244e-05	3.54488e-05	6.42434e-06	6.42572	3.68033e-06	18.9993	1.95704e-05	3.84785e-05
RobIT24~RobMT24	Rob_24	p407.46707	407.467	Positive				0.00296672	2.84293e-05	3.62263e-05	7.79697e-06	7.63599	5.17031e-07	17.7525	2.05996e-05	3.6259e-05
RobIT24~RobMT24	Rob_24	p409.18457	409.185	Positive				0.000574643	-0.000549627	0.000191556	0.000741183	-7.7511	1.00147e-07	21.9744	-0.000696694	-0.00040256
RobIT24~RobMT24	Rob_24	p409.18515	409.185	Positive				0.0431545	0.000139972	0.000189663	4.96914e-05	6.19159	7.52083e-06	18.0583	9.24878e-05	0.000187456
RobIT24~RobMT24	Rob_24	p414.74603	414.746	Positive				0.044064	4.55731e-05	5.05697e-05	4.99658e-06	7.11216	7.67934e-06	13.069	3.17374e-05	5.94089e-05
RobIT24~RobMT24	Rob_24	p419.20502	419.205	Positive				0.0297738	4.03257e-05	4.95031e-05	9.17737e-06	6.52814	5.18889e-06	16.9811	2.72918e-05	5.33596e-05
RobIT24~RobMT24	Rob_24	p420.22568	420.226	Positive				0.0340239	5.57616e-05	6.51988e-05	9.43713e-06	7.24891	5.92957e-06	13.1998	3.91687e-05	7.23546e-05
RobIT24~RobMT24	Rob_24	p420.45395	420.454	Positive				0.0373893	5.16451e-05	6.11767e-05	9.53158e-06	6.78167	6.51609e-06	14.8497	3.53989e-05	6.78912e-05
RobIT24~RobMT24	Rob_24	p420.76068	420.761	Positive				0.00134243	4.86583e-05	5.9048e-05	1.03898e-05	8.07216	2.33954e-07	17.7939	3.59836e-05	6.13329e-05
RobIT24~RobMT24	Rob_24	p421.18359	421.184	Positive				0.0447859	4.80101e-05	6.63064e-05	1.82963e-05	6.18123	7.80514e-06	17.9932	3.16917e-05	6.43286e-05
RobIT24~RobMT24	Rob_24	p421.68854	421.689	Positive				0.0222793	5.06967e-05	6.15065e-05	1.08098e-05	6.71246	3.88276e-06	16.7937	3.47471e-05	6.66462e-05
RobIT24~RobMT24	Rob_24	p421.76331	421.763	Positive				0.0201626	5.71058e-05	6.77132e-05	1.06075e-05	6.85814	3.51387e-06	16.2727	3.94779e-05	7.47336e-05
RobIT24~RobMT24	Rob_24	p422.07492	422.075	Positive				0.0189108	5.75855e-05	6.6352e-05	8.76658e-06	7.65564	3.29571e-06	13.192	4.13593e-05	7.38117e-05
RobIT24~RobMT24	Rob_24	p422.49109	422.491	Positive				0.0181547	6.71588e-05	7.89695e-05	1.18107e-05	7.253	3.16394e-06	14.7044	4.73881e-05	8.69294e-05
RobIT24~RobMT24	Rob_24	p422.54266	422.543	Positive				0.0261131	5.70541e-05	6.7973e-05	1.09189e-05	6.98161	4.5509e-06	14.9164	3.96273e-05	7.44809e-05
RobIT24~RobMT24	Rob_24	p422.56372	422.564	Positive				0.00392444	6.88311e-05	8.05555e-05	1.17245e-05	8.60583	6.83939e-07	13.689	5.164e-05	8.60221e-05
RobIT24~RobMT24	Rob_24	p422.71527	422.715	Positive				0.0404027	6.10705e-05	7.24092e-05	1.13388e-05	6.89223	7.04126e-06	14.1368	4.20833e-05	8.00577e-05
RobIT24~RobMT24	Rob_24	p422.86087	422.861	Positive				0.0342408	7.26629e-05	8.90692e-05	1.64063e-05	6.48628	5.96737e-06	16.7727	4.90032e-05	9.63227e-05
RobIT24~RobMT24	Rob_24	p423.11166	423.112	Positive				0.023689	6.89196e-05	8.02711e-05	1.13515e-05	7.11131	4.12845e-06	14.6091	4.82143e-05	8.96249e-05
RobIT24~RobMT24	Rob_24	p423.21423	423.214	Positive				0.0430285	6.76351e-05	8.7494e-05	1.9859e-05	6.56119	7.49887e-06	15.5706	4.57333e-05	8.95369e-05
RobIT24~RobMT24	Rob_24	p423.35376	423.354	Positive				0.0126906	8.31411e-05	9.24668e-05	9.32575e-06	8.12496	2.21168e-06	12.694	6.09802e-05	0.000105302
RobIT24~RobMT24	Rob_24	p423.45065	423.451	Positive				0.0177363	7.65512e-05	9.02709e-05	1.37197e-05	7.35169	3.09103e-06	14.3733	5.42724e-05	9.883e-05
RobIT24~RobMT24	Rob_24	p423.62277	423.623	Positive				0.0146594	7.64996e-05	8.65311e-05	1.00315e-05	7.52171	2.55479e-06	14.1998	5.47148e-05	9.82844e-05
RobIT24~RobMT24	Rob_24	p423.66675	423.667	Positive				0.016995	7.88093e-05	9.58462e-05	1.70368e-05	7.48753	2.96183e-06	13.9781	5.62313e-05	0.000101387
RobIT24~RobMT24	Rob_24	p423.72556	423.726	Positive				0.00404492	9.20808e-05	0.000111528	1.94472e-05	8.26808	7.04936e-07	14.5656	6.82813e-05	0.00011588
RobIT24~RobMT24	Rob_24	p423.79587	423.796	Positive				0.025793	9.27829e-05	0.00011238	1.95971e-05	6.74427	4.49512e-06	16.1453	6.36401e-05	0.000121926
RobIT24~RobMT24	Rob_24	p423.84805	423.848	Positive				0.0318015	9.18549e-05	0.000109687	1.78324e-05	6.61921	5.54226e-06	16.1992	6.24663e-05	0.000121243
RobIT24~RobMT24	Rob_24	p423.92957	423.93	Positive				0.0235499	7.54303e-05	9.24694e-05	1.70391e-05	6.71388	4.1042e-06	16.6065	5.16837e-05	9.91769e-05
RobIT24~RobMT24	Rob_24	p423.94507	423.945	Positive				0.0172567	8.46912e-05	0.00010326	1.85684e-05	7.25629	3.00744e-06	14.8196	5.97877e-05	0.000109595
RobIT24~RobMT24	Rob_24	p423.99771	423.998	Positive				0.00679994	8.00667e-05	0.000102914	2.28471e-05	6.7287	1.18507e-06	20.9572	5.53177e-05	0.000104816
RobIT24~RobMT24	Rob_24	p424.0058	424.006	Positive				0.0151561	9.3081e-05	0.000114459	2.13777e-05	7.44844	2.64136e-06	14.3877	6.63458e-05	0.000119816
RobIT24~RobMT24	Rob_24	p424.02417	424.024	Positive				0.0346877	8.21816e-05	0.000112162	2.99807e-05	6.13639	6.04525e-06	19.4708	5.41966e-05	0.000110167
RobIT24~RobMT24	Rob_24	p424.03275	424.033	Positive				0.0054758	0.000100855	0.000120282	1.9427e-05	7.2116	9.54305e-07	18.2621	7.15035e-05	0.000130206
RobIT24~RobMT24	Rob_24	p424.12668	424.127	Positive				0.0122321	9.89564e-05	0.000149494	5.05376e-05	6.45547	2.13178e-06	21.004	6.70782e-05	0.000130835
RobIT24~RobMT24	Rob_24	p424.15195	424.152	Positive				0.00310691	8.39028e-05	0.000108125	2.42225e-05	7.6276	5.41462e-07	17.6677	6.07617e-05	0.000107044
RobIT24~RobMT24	Rob_24	p424.18439	424.184	Positive				0.00634345	0.000120002	0.000139358	1.93558e-05	7.73581	1.10552e-06	15.3792	8.70085e-05	0.000152995
RobIT24~RobMT24	Rob_24	p424.18768	424.188	Positive				0.00959488	9.52189e-05	0.00012638	3.11615e-05	6.47422	1.67217e-06	21.896	6.47092e-05	0.000125729
RobIT24~RobMT24	Rob_24	p424.20203	424.202	Positive				0.007253	9.67362e-05	0.000124246	2.75099e-05	7.00392	1.26403e-06	18.6489	6.7791e-05	0.000125681
RobIT24~RobMT24	Rob_24	p424.20795	424.208	Positive				0.00917643	0.000101421	0.000130788	2.93663e-05	6.79282	1.59924e-06	19.2993	7.0204e-05	0.000132639
RobIT24~RobMT24	Rob_24	p424.26944	424.269	Positive				0.00553369	0.000101494	0.00014742	4.59262e-05	6.79417	9.64393e-07	21.2116	7.04468e-05	0.000132541
RobIT24~RobMT24	Rob_24	p424.28195	424.282	Positive				0.00532755	0.000115911	0.000152987	3.70761e-05	7.10524	9.28469e-07	19.009	8.17673e-05	0.000150054
RobIT24~RobMT24	Rob_24	p424.29071	424.291	Positive				0.0430246	0.000104844	0.000144123	3.92791e-05	5.99465	7.49819e-06	19.891	6.83487e-05	0.00014134
RobIT24~RobMT24	Rob_24	p424.29648	424.296	Positive				0.00948978	0.000117444	0.000157974	4.05305e-05	7.01576	1.65385e-06	17.7054	8.22325e-05	0.000152655
RobIT24~RobMT24	Rob_24	p424.31686	424.317	Positive				0.0045421	0.000100898	0.00015652	5.5622e-05	6.79567	7.91582e-07	21.9998	7.01063e-05	0.000131689
RobIT24~RobMT24	Rob_24	p424.35132	424.351	Positive				0.000293435	0.000120339	0.000159007	3.86685e-05	8.23325	5.1139e-08	21.0355	8.99459e-05	0.000150732
RobIT24~RobMT24	Rob_24	p424.37485	424.375	Positive				0.0140987	0.000107438	0.000156333	4.8895e-05	6.39973	2.45707e-06	20.9214	7.25175e-05	0.000142358
RobIT24~RobMT24	Rob_24	p424.37854	424.379	Positive				0.00237112	0.000118208	0.00016321	4.50022e-05	7.0895	4.13232e-07	21.9959	8.36286e-05	0.000152788
RobIT24~RobMT24	Rob_24	p424.39252	424.393	Positive				0.000633711	0.0001199	0.000158404	3.85042e-05	7.8091	1.10441e-07	21.2822	8.79956e-05	0.000151804
RobIT24~RobMT24	Rob_24	p424.41376	424.414	Positive				0.000543087	0.000113954	0.000156774	4.28195e-05	7.80608	9.46474e-08	21.786	8.36625e-05	0.000144246
RobIT24~RobMT24	Rob_24	p424.4191	424.419	Positive				0.000799119	0.000113	0.000172684	5.96846e-05	8.16983	1.39268e-07	18.6686	8.40156e-05	0.000141984
RobIT24~RobMT24	Rob_24	p424.43323	424.433	Positive				0.0384118	0.00010465	0.000185917	8.12677e-05	5.86643	6.69428e-06	21.9716	6.76515e-05	0.000141648
RobIT24~RobMT24	Rob_24	p424.43619	424.436	Positive				0.0258255	0.00010506	0.00016465	5.95903e-05	6.13186	4.50079e-06	20.8793	6.94165e-05	0.000140704
RobIT24~RobMT24	Rob_24	p424.44824	424.448	Positive				0.00659161	0.000135166	0.000194917	5.97508e-05	6.86457	1.14877e-06	19.9676	9.40881e-05	0.000176243
RobIT24~RobMT24	Rob_24	p424.46063	424.461	Positive				0.0252525	0.000104648	0.000147679	4.30309e-05	6.12502	4.40093e-06	21.0618	6.91236e-05	0.000140173
RobIT24~RobMT24	Rob_24	p424.48364	424.484	Positive				0.0433866	9.54821e-05	0.000160964	6.54816e-05	6.03112	7.56128e-06	19.4809	6.24016e-05	0.000128563
RobIT24~RobMT24	Rob_24	p427.49155	427.492	Positive				0.00571407	6.78401e-05	7.61559e-05	8.31571e-06	8.16505	9.9583e-07	14.1639	5.00393e-05	8.5641e-05
RobIT24~RobMT24	Rob_24	p427.50357	427.504	Positive				0.0144419	6.7681e-05	7.25754e-05	4.89438e-06	8.25609	2.51689e-06	12.1391	4.98424e-05	8.55196e-05
RobIT24~RobMT24	Rob_24	p427.54218	427.542	Positive				0.000337987	5.35261e-05	6.08905e-05	7.36439e-06	9.29114	5.89032e-08	16.4756	4.1342e-05	6.57103e-05
RobIT24~RobMT24	Rob_24	p427.55716	427.557	Positive				0.0131656	5.81294e-05	6.53506e-05	7.22125e-06	7.92011	2.29446e-06	13.1696	4.22942e-05	7.39646e-05
RobIT24~RobMT24	Rob_24	p427.57816	427.578	Positive				4.30138e-05	7.29707e-05	8.39419e-05	1.09712e-05	10.0215	7.49631e-09	18.2641	5.76889e-05	8.82526e-05
RobIT24~RobMT24	Rob_24	p427.58966	427.59	Positive				0.0290082	5.00836e-05	6.11749e-05	1.10913e-05	6.55755	5.05546e-06	16.88	3.39611e-05	6.62062e-05
RobIT24~RobMT24	Rob_24	p427.59833	427.598	Positive				0.0329369	6.98196e-05	8.08709e-05	1.10513e-05	7.01826	5.74014e-06	14.1434	4.85029e-05	9.11362e-05
RobIT24~RobMT24	Rob_24	p427.66428	427.664	Positive				0.0438632	5.88736e-05	6.87694e-05	9.89584e-06	7.03976	7.64434e-06	13.341	4.08532e-05	7.68939e-05
RobIT24~RobMT24	Rob_24	p427.70569	427.706	Positive				0.0489383	6.40163e-05	7.52651e-05	1.12488e-05	6.66167	8.52882e-06	14.6579	4.34921e-05	8.45405e-05
RobIT24~RobMT24	Rob_24	p427.71741	427.717	Positive				0.0103568	5.58485e-05	6.2742e-05	6.89348e-06	7.91594	1.80495e-06	13.6763	4.06829e-05	7.1014e-05
RobIT24~RobMT24	Rob_24	p427.72641	427.726	Positive				0.0184457	5.82998e-05	6.63986e-05	8.09877e-06	7.02664	3.21466e-06	15.6674	4.06806e-05	7.5919e-05
RobIT24~RobMT24	Rob_24	p427.76468	427.765	Positive				0.0155387	5.28479e-05	6.23699e-05	9.52198e-06	7.04545	2.70804e-06	16.0613	3.69515e-05	6.87444e-05
RobIT24~RobMT24	Rob_24	p427.96936	427.969	Positive				0.000770697	6.72494e-05	7.64484e-05	9.19896e-06	9.44597	1.34315e-07	14.5748	5.20362e-05	8.24627e-05
RobIT24~RobMT24	Rob_24	p429.37781	429.378	Positive				0.0223562	4.81764e-05	5.62115e-05	8.03511e-06	7.60291	3.89617e-06	12.995	3.44865e-05	6.18663e-05
RobIT24~RobMT24	Rob_24	p429.45569	429.456	Positive				0.0220199	6.11663e-05	6.71787e-05	6.01242e-06	7.84667	3.83756e-06	12.3432	4.42343e-05	7.80983e-05
RobIT24~RobMT24	Rob_24	p429.79596	429.796	Positive				0.00932361	6.50524e-05	8.48651e-05	1.98127e-05	6.47859	1.62489e-06	21.981	4.42273e-05	8.58775e-05
RobIT24~RobMT24	Rob_24	p430.10266	430.103	Positive				0.0217761	4.66638e-05	5.41935e-05	7.52969e-06	6.76759	3.79506e-06	16.542	3.20855e-05	6.12421e-05
RobIT24~RobMT24	Rob_24	p430.83133	430.831	Positive				0.0285002	4.32333e-05	4.96361e-05	6.40272e-06	7.23687	4.96693e-06	13.6585	3.03902e-05	5.60765e-05
RobIT24~RobMT24	Rob_24	p431.16367	431.164	Positive				0.0207287	4.36806e-05	5.77242e-05	1.40436e-05	6.23254	3.61253e-06	20.8557	2.90995e-05	5.82616e-05
RobIT24~RobMT24	Rob_24	p433.2428	433.243	Positive				0.0142789	3.83468e-05	4.65717e-05	8.22487e-06	6.94585	2.48848e-06	16.8398	2.66905e-05	5.00032e-05
RobIT24~RobMT24	Rob_24	p434.54269	434.543	Positive				0.0437695	3.23147e-05	3.69311e-05	4.61645e-06	6.89758	7.62801e-06	13.9037	2.226e-05	4.23694e-05
RobIT24~RobMT24	Rob_24	p442.18887	442.189	Positive				0.00157937	-0.000148081	2.0532e-05	0.000168613	-9.50022	2.75248e-07	13.2653	-0.000181687	-0.000114476
RobIT24~RobMT24	Rob_24	p449.17886	449.179	Positive				0.00195509	-0.000177279	6.93797e-05	0.000246659	-7.38633	3.40726e-07	20.4491	-0.000227274	-0.000127285
RobIT24~RobMT24	Rob_24	p464.203	464.203	Positive				4.95094e-05	-0.000216082	1.35928e-05	0.000229675	-12.6323	8.62834e-09	13.3099	-0.000252949	-0.000179215
RobIT24~RobMT24	Rob_24	p486.21573	486.216	Positive				0.00189821	-0.000180983	1.66133e-05	0.000197596	-9.13281	3.30815e-07	13.7337	-0.000223563	-0.000138403
RobIT24~RobMT24	Rob_24	p493.20541	493.205	Positive				0.0123791	-0.000472082	0.000320591	0.000792673	-6.66352	2.1574e-06	19.1707	-0.000620274	-0.000323889
RobIT24~RobMT24	Rob_24	p494.20847	494.208	Positive				3.57142e-07	-0.000125048	3.48807e-05	0.000159929	-12.0711	6.22416e-11	21.0775	-0.000146587	-0.000103509
RobIT24~RobMT24	Rob_24	p508.22903	508.229	Positive				2.02299e-06	-0.000196136	2.3818e-05	0.000219954	-16.1073	3.52561e-10	13.4509	-0.000222353	-0.000169919
RobIT24~RobMT24	Rob_24	p548.59113	548.591	Positive				0.0447627	-0.000164637	7.47364e-06	0.00017211	-7.71439	7.8011e-06	11.3094	-0.000211452	-0.000117821
RobIT24~RobMT24	Rob_24	p561.2605	561.26	Positive				0.00356565	-0.000340128	1.18195e-05	0.000351948	-9.98844	6.2141e-07	11.2509	-0.000414873	-0.000265383
RobIT24~RobMT24	Rob_24	p583.27344	583.273	Positive				0.000144402	-0.00060075	5.77574e-05	0.000658507	-12.845	2.5166e-08	11.8819	-0.000702764	-0.000498736
RobIT24~RobMT24	Rob_24	p605.78857	605.789	Positive				0.000610353	-0.000530863	5.54489e-05	0.000586312	-11.3919	1.0637e-07	11.7421	-0.000632643	-0.000429082
RobIT24~RobMT24	Rob_24	p627.28168	627.282	Positive				0.00193	-0.000200056	3.0598e-05	0.000230654	-9.65956	3.36354e-07	12.6534	-0.000244923	-0.000155188
RobIT24~RobMT24	Rob_24	p627.2998	627.3	Positive				0.000556332	-0.0014709	0.000130169	0.00160107	-11.4866	9.69557e-08	11.7456	-0.00175058	-0.00119122
RobIT24~RobMT24	Rob_24	p627.80164	627.802	Positive				0.000279042	-0.000888835	8.07591e-05	0.000969594	-12.2536	4.86305e-08	11.7288	-0.00104729	-0.000730385
RobIT24~RobMT24	Rob_24	p631.32086	631.321	Positive				0.0248142	-8.63287e-05	1.00262e-05	9.63549e-05	-7.75793	4.32454e-06	12.341	-0.0001105	-6.21574e-05
RobIT24~RobMT24	Rob_24	p650.81329	650.813	Positive				0.00108506	-0.000133206	5.6206e-06	0.000138827	-10.8825	1.89101e-07	11.6388	-0.000159968	-0.000106444
RobIT24~RobMT24	Rob_24	p663.33936	663.339	Positive				0.0389251	-0.000296427	1.91932e-05	0.00031562	-7.89911	6.78374e-06	11.1482	-0.000378889	-0.000213965
RobIT24~RobMT24	Rob_24	p671.30804	671.308	Positive				0.000249748	-0.000232694	3.84054e-05	0.000271099	-10.8037	4.35252e-08	13.7138	-0.00027898	-0.000186408
RobIT24~RobMT24	Rob_24	p674.34534	674.345	Positive				0.00189882	-0.000557641	0.000105317	0.000662958	-8.26723	3.3092e-07	16.195	-0.000700493	-0.000414789
RobIT24~RobMT24	Rob_24	p675.33917	675.339	Positive				0.000519077	-0.000160952	1.2982e-05	0.000173934	-10.5126	9.04631e-08	13.1475	-0.00019399	-0.000127913
RobIT24~RobMT24	Rob_24	p693.841	693.841	Positive				0.000194847	-0.00191547	0.000218483	0.00213395	-12.4017	3.39574e-08	11.9841	-0.00225204	-0.0015789
RobIT24~RobMT24	Rob_24	p694.84027	694.84	Positive				0.000435473	-0.000302435	2.08758e-05	0.00032331	-11.4156	7.58928e-08	12.1274	-0.000360091	-0.000244779
RobIT24~RobMT24	Rob_24	p715.35229	715.352	Positive				0.0010206	-0.00305573	0.000361562	0.0034173	-11.1724	1.77867e-07	11.3694	-0.00365534	-0.00245613
RobIT24~RobMT24	Rob_24	p715.85413	715.854	Positive				0.00108155	-0.00204904	0.000243446	0.00229248	-11.1113	1.8849e-07	11.3687	-0.00245332	-0.00164476
RobIT24~RobMT24	Rob_24	p762.39832	762.398	Positive				2.39663e-05	-0.000467268	5.85717e-05	0.00052584	-13.5059	4.17678e-09	13.1958	-0.000541898	-0.000392638
RobIT24~RobMT24	Rob_24	p781.89355	781.894	Positive				0.00289426	-0.00174135	0.000212899	0.00195425	-10.1255	5.04403e-07	11.3445	-0.00211847	-0.00136423
RobIT24~RobMT24	Rob_24	p804.40765	804.408	Positive				0.000915147	-0.000707589	5.25612e-05	0.000760151	-11.0689	1.59489e-07	11.6248	-0.000847372	-0.000567807
RobIT24~RobMT24	Rob_24	p825.91949	825.919	Positive				0.000399175	-0.00122045	0.000126287	0.00134673	-11.5556	6.95669e-08	12.0675	-0.00145042	-0.000990473
RobIT24~RobMT24	Rob_24	p84.04449	84.0445	Positive				0.0219599	-9.63287e-06	1.2448e-05	2.20808e-05	-6.11594	3.8271e-06	21.858	-1.29005e-05	-6.3652e-06
RobIT24~RobMT24	Rob_24	p847.43176	847.432	Positive				0.00424532	-0.00116746	0.000109742	0.0012772	-9.53705	7.39861e-07	11.6797	-0.00143499	-0.000899933
RobIT24~RobMT24	Rob_24	p889.44208	889.442	Positive				4.08396e-05	-0.00158757	0.00034534	0.00193291	-13.3644	7.11739e-09	12.7553	-0.00184471	-0.00133044
RobIT24~RobMT24	Rob_24	p890.44556	890.446	Positive				7.77678e-05	-0.000481515	8.40568e-05	0.000565572	-10.3544	1.35531e-08	16.3618	-0.000579921	-0.000383109
RobIT24~RobMT24	Rob_24	p891.95874	891.959	Positive				0.00649758	-0.000486734	2.6001e-05	0.000512735	-9.10316	1.13238e-06	11.7707	-0.000603485	-0.000369984
RobIT24~RobMT24	Rob_24	p907.45233	907.452	Positive				0.0352551	-8.67782e-05	1.73918e-05	0.00010417	-6.98667	6.14415e-06	14.0977	-0.0001134	-6.01561e-05
RobIT24~RobMT24	Rob_24	p913.4704	913.47	Positive				0.00643658	-0.000390218	1.73868e-05	0.000407604	-9.41862	1.12175e-06	11.258	-0.000481151	-0.000299284
RobIT48~RobMT48	Rob_48	p1171.61035	1171.61	Positive	C62H90O21		[M+H]1+	0.00260332	-0.000594625	0.000368348	0.000962973	-7.15525	4.51966e-07	21.1369	-0.00076738	-0.00042187
RobIT48~RobMT48	Rob_48	p605.28668	605.287	Positive	C32H45O9P		[M+H]1+	0.000250921	-0.000616298	0.000269761	0.00088606	-8.15883	4.35628e-08	21.9289	-0.000772983	-0.000459613
RobIT48~RobMT48	Rob_48	p649.31293	649.313	Positive	C34H49O10P		[M+H]1+	0.000677733	-0.0013388	0.000584758	0.00192355	-7.88755	1.17662e-07	20.6098	-0.00169219	-0.000985405
RobIT48~RobMT48	Rob_48	p671.32593	671.326	Positive	C33H50O14		[M+H]1+	0.0263778	-0.00160753	0.000692844	0.00230037	-6.78329	4.57948e-06	15.8752	-0.00211023	-0.00110482
RobIT48~RobMT48	Rob_48	p693.33942	693.339	Positive	C36H53O11P		[M+H]1+	0.000577072	-0.00192175	0.00091232	0.00283407	-7.88896	1.00186e-07	21.0825	-0.00242822	-0.00141528
RobIT48~RobMT48	Rob_48	p759.37878	759.379	Positive	C37H58O16		[M+H]1+	0.00126862	-0.0019556	0.000804903	0.00276051	-7.76323	2.20246e-07	19.4868	-0.00248196	-0.00142925
RobIT48~RobMT48	Rob_48	p781.39197	781.392	Positive	C40H61O13P		[M+H]1+	0.00152935	-0.0017399	0.00075171	0.00249161	-7.39081	2.65512e-07	21.2548	-0.00222912	-0.00125069
RobIT48~RobMT48	Rob_48	p825.41779	825.418	Positive	C42H65O14P		[M+H]1+	0.00279632	-0.00112005	0.000454307	0.00157436	-7.33279	4.85472e-07	19.6486	-0.00143904	-0.000801065
RobIT48~RobMT48	Rob_48	p869.44415	869.444	Positive	C44H69O15P		[M+H]1+	0.0042539	-0.000577746	0.000253193	0.000830939	-7.03055	7.38524e-07	20.3163	-0.000748993	-0.0004065
RobIT48~RobMT48	Rob_48	p737.86719	737.867	Positive	C9H7O10P3	13C	[2M+H]1+	0.000663695	-0.00140938	0.000620636	0.00203001	-7.94705	1.15225e-07	20.327	-0.00177893	-0.00103982
RobIT48~RobMT48	Rob_48	p1128.5874	1128.59	Positive	C57H92O18P2	13C	[M+H]1+	0.0198588	-0.000277793	0.000141513	0.000419306	-6.15541	3.4477e-06	21.925	-0.000371405	-0.000184181
RobIT48~RobMT48	Rob_48	p1172.61353	1172.61	Positive	C62H90O21	13C	[M+H]1+	0.0133983	-0.000323138	0.000159254	0.000482392	-6.32087	2.32609e-06	21.9876	-0.000429163	-0.000217113
RobIT48~RobMT48	Rob_48	p650.31671	650.317	Positive	C34H49O10P	13C	[M+H]1+	0.00369965	-0.00022506	9.46067e-05	0.000319666	-7.09658	6.42301e-07	20.3241	-0.000291146	-0.000158973
RobIT48~RobMT48	Rob_48	p672.32965	672.33	Positive	C33H50O14	13C	[M+H]1+	0.00271418	-0.000372888	0.000137582	0.00051047	-7.82524	4.71212e-07	17.1119	-0.000473375	-0.000272401
RobIT48~RobMT48	Rob_48	p694.34253	694.343	Positive	C36H53O11P	13C	[M+H]1+	0.0010521	-0.000435586	0.000197543	0.000633129	-7.56569	1.82656e-07	21.2816	-0.000555221	-0.000315951
RobIT48~RobMT48	Rob_48	p738.3689	738.369	Positive	C38H57O12P	13C	[M+H]1+	0.000529305	-0.000563039	0.000228577	0.000791616	-8.10772	9.18932e-08	20.0844	-0.000707859	-0.000418219
RobIT48~RobMT48	Rob_48	p759.88037	759.88	Positive	C38O15P2	13C	[M+H]1+	0.00089321	-0.00136475	0.000599375	0.00196413	-7.87023	1.55071e-07	19.9027	-0.00172659	-0.00100292
RobIT48~RobMT48	Rob_48	p760.38141	760.381	Positive	C37H58O16	13C	[M+H]1+	0.00762922	-0.000593743	0.000245339	0.000839082	-7.34469	1.32452e-06	16.5953	-0.000764617	-0.000422869
RobIT48~RobMT48	Rob_48	p803.90649	803.906	Positive	C30H15O17P5	13C	[M+H]1+	0.0022119	-0.00109476	0.000423808	0.00151857	-7.54584	3.8401e-07	19.0826	-0.00139833	-0.000791193
RobIT48~RobMT48	Rob_48	p826.42072	826.421	Positive	C42H65O14P	13C	[M+H]1+	0.0154704	-0.000432129	0.000155347	0.000587477	-6.73959	2.68583e-06	17.848	-0.000566919	-0.00029734
RobIT48~RobMT48	Rob_48	p847.93317	847.933	Positive	C32H19O18P5	13C	[M+H]1+	0.00238869	-0.000722726	0.000257814	0.00098054	-7.57099	4.14703e-07	18.7149	-0.000922732	-0.00052272
RobIT48~RobMT48	Rob_48	p870.44702	870.447	Positive	C44H69O15P	13C	[M+H]1+	0.0207875	-0.000267176	8.35312e-05	0.000350708	-6.40905	3.60894e-06	19.2158	-0.000354363	-0.00017999
RobIT48~RobMT48	Rob_48	p672.82654	672.827	Positive	C15H10NO17P5	13C	[M+K41]1+	0.0108657	-0.00014202	7.42423e-05	0.000216262	-6.41622	1.88641e-06	21.9477	-0.00018793	-9.61094e-05
RobIT48~RobMT48	Rob_48	p695.34131	695.341	Positive	C35H57O9P	13C2	[M+K41]1+	0.00956559	-6.88084e-05	1.58692e-05	8.46776e-05	-7.69306	1.66069e-06	14.586	-8.79198e-05	-4.9697e-05
RobIT48~RobMT48	Rob_48	p738.86682	738.867	Positive	C9H7O10P3	18O	[2M+H]1+	0.00718918	-0.000237686	0.000106467	0.000344153	-6.83099	1.24812e-06	19.9194	-0.000310286	-0.000165085
RobIT48~RobMT48	Rob_48	p760.8808	760.881	Positive	C38O15P2	18O	[M+H]1+	0.00226163	-0.00025804	0.000102022	0.000360062	-7.17322	3.92644e-07	21.5077	-0.000332742	-0.000183338
RobIT48~RobMT48	Rob_48	p804.90753	804.908	Positive	C30H15O17P5	18O	[M+H]1+	0.00406835	-0.000224332	9.10951e-05	0.000315427	-6.94257	7.06311e-07	21.171	-0.000291496	-0.000157167
RobIT48~RobMT48	Rob_48	p671.82782	671.828	Positive	C15H10NO17P5	18O	[M+K]1+	0.00105826	-0.00107202	0.000466527	0.00153854	-7.78852	1.83727e-07	19.8719	-0.00135925	-0.000784785
RobIT48~RobMT48	Rob_48	n290.08884	290.089	Negative				0.00314949	-1.33644e-05	5.09734e-06	1.84618e-05	-7.23131	5.46787e-07	19.9279	-1.72205e-05	-9.5084e-06
RobIT48~RobMT48	Rob_48	n485.21661	485.217	Negative				0.000138049	8.36352e-06	1.10147e-05	2.65117e-06	8.51318	2.39668e-08	21.6	6.32391e-06	1.04031e-05
RobIT48~RobMT48	Rob_48	p1021.52094	1021.52	Positive				0.00152129	-0.000187899	0.00014811	0.00033601	-7.45572	2.64113e-07	20.8186	-0.000240337	-0.000135461
RobIT48~RobMT48	Rob_48	p1083.5575	1083.56	Positive				0.00424548	-0.000378245	0.000245834	0.000624078	-6.84819	7.37063e-07	21.8139	-0.000492847	-0.000263642
RobIT48~RobMT48	Rob_48	p417.15222	417.152	Positive				0.0488375	5.2616e-05	9.46953e-05	4.20793e-05	6.15291	8.47874e-06	17.8901	3.46423e-05	7.05898e-05
RobIT48~RobMT48	Rob_48	p548.59113	548.591	Positive				0.0328678	-9.49887e-05	2.97119e-05	0.000124701	-6.4696	5.70621e-06	17.0382	-0.00012596	-6.4017e-05
RobIT48~RobMT48	Rob_48	p561.2605	561.26	Positive				0.00011994	-0.000189619	6.36288e-05	0.000253247	-8.5591	2.0823e-08	21.7348	-0.000235596	-0.000143641
RobIT48~RobMT48	Rob_48	p578.27673	578.277	Positive				0.00965623	-9.73422e-05	2.97302e-05	0.000127072	-7.37178	1.67643e-06	15.8364	-0.000125358	-6.9326e-05
RobIT48~RobMT48	Rob_48	p583.27344	583.273	Positive				5.48554e-05	-0.000387182	0.000168373	0.000555555	-9.06786	9.5235e-09	21.2225	-0.000475921	-0.000298443
RobIT48~RobMT48	Rob_48	p605.78857	605.789	Positive				0.00203881	-0.000335584	0.000147749	0.000483333	-7.67533	3.5396e-07	18.6061	-0.000427227	-0.000243941
RobIT48~RobMT48	Rob_48	p627.2998	627.3	Positive				0.000338852	-0.000897795	0.000430124	0.00132792	-8.13217	5.88285e-08	21.2089	-0.00112725	-0.000668342
RobIT48~RobMT48	Rob_48	p627.80164	627.802	Positive				0.000277107	-0.000531634	0.000246005	0.000777639	-8.14684	4.81088e-08	21.7084	-0.000667073	-0.000396195
RobIT48~RobMT48	Rob_48	p693.841	693.841	Positive				0.000224986	-0.00122851	0.000618878	0.00184739	-8.37378	3.90601e-08	21.0167	-0.00153359	-0.000923426
RobIT48~RobMT48	Rob_48	p694.84027	694.84	Positive				9.08291e-05	-0.000214403	7.13898e-05	0.000285793	-8.651	1.57689e-08	21.9928	-0.000265802	-0.000163004
RobIT48~RobMT48	Rob_48	p715.35229	715.352	Positive				0.00136406	-0.00203814	0.000945489	0.00298363	-7.61002	2.36817e-07	20.1675	-0.00259651	-0.00147977
RobIT48~RobMT48	Rob_48	p715.85413	715.854	Positive				0.0030976	-0.00129997	0.000650988	0.00195096	-7.26697	5.37777e-07	19.7444	-0.00167344	-0.000926511
RobIT48~RobMT48	Rob_48	p781.89355	781.894	Positive				0.000943627	-0.00123865	0.000573351	0.001812	-7.72327	1.63824e-07	20.6033	-0.00157257	-0.000904735
RobIT48~RobMT48	Rob_48	p804.40765	804.408	Positive				0.00513705	-0.000518012	0.000197784	0.000715796	-7.20724	8.91849e-07	18.4989	-0.000668723	-0.000367302
RobIT48~RobMT48	Rob_48	p825.91949	825.919	Positive				0.00168779	-0.000882828	0.000370835	0.00125366	-7.70502	2.93019e-07	18.985	-0.00112266	-0.000643
RobIT48~RobMT48	Rob_48	p847.43176	847.432	Positive				0.000440308	-0.000828143	0.000339518	0.00116766	-8.21619	7.64423e-08	20.0203	-0.00103838	-0.000617904
RobIT48~RobMT48	Rob_48	p891.95874	891.959	Positive				0.00025824	-0.000372252	0.000122452	0.000494703	-8.38196	4.48333e-08	20.6014	-0.000464718	-0.000279785
RobIT48~RobMT48	Rob_48	p892.46051	892.461	Positive				0.0359479	-0.000167419	9.06944e-05	0.000258113	-5.90543	6.24096e-06	21.8553	-0.000226236	-0.000108602
RobIT48~RobMT48	Rob_48	p913.4704	913.47	Positive				0.021952	-0.000290081	7.66377e-05	0.000366718	-6.704	3.81112e-06	16.9057	-0.000381411	-0.00019875
RobIT72~RobMT72	Rob_72	p114.10246	114.102	Positive	C5H11N3		[M+H]1+	0.00115004	-4.8484e-05	5.48654e-06	5.39705e-05	-10.7276	1.99868e-07	11.7647	-5.83531e-05	-3.86148e-05
RobIT72~RobMT72	Rob_72	p119.049	119.049	Positive	C8H6O		[M+H]1+	0.00167562	-7.49914e-05	3.7167e-05	0.000112158	-7.2811	2.91209e-07	21.7489	-9.63655e-05	-5.36174e-05
RobIT72~RobMT72	Rob_72	p177.05449	177.054	Positive	C10H8O3		[M+H]1+	0.00754141	-0.000411719	5.69565e-05	0.000468675	-8.83045	1.31064e-06	12.0475	-0.000513261	-0.000310176
RobIT72~RobMT72	Rob_72	p281.14996	281.15	Positive	C14H20N2O4		[M+H]1+	0.00564476	-0.000447117	6.03479e-05	0.000507465	-8.99308	9.81015e-07	12.2041	-0.000555243	-0.000338992
RobIT72~RobMT72	Rob_72	p497.23666	497.237	Positive	C25H36O10		[M+H]1+	0.00241858	-0.00264131	0.000927055	0.00356836	-8.10313	4.2033e-07	16.2544	-0.00333143	-0.00195118
RobIT72~RobMT72	Rob_72	p625.28436	625.284	Positive	C31H44O13		[M+H]1+	0.000532169	-0.00362185	0.0014255	0.00504734	-8.88642	9.24868e-08	16.8199	-0.00448245	-0.00276124
RobIT72~RobMT72	Rob_72	p669.31061	669.311	Positive	C33H48O14		[M+H]1+	0.000801322	-0.00462934	0.00151961	0.00614895	-8.79356	1.39263e-07	16.2736	-0.00574383	-0.00351484
RobIT72~RobMT72	Rob_72	p673.3418	673.342	Positive	C33H52O14		[M+H]1+	0.00543942	-0.00336351	0.000937484	0.004301	-8.12317	9.45328e-07	14.3991	-0.00424929	-0.00247774
RobIT72~RobMT72	Rob_72	p713.33685	713.337	Positive	C35H52O15		[M+H]1+	0.00193563	-0.00471442	0.00139616	0.00611058	-8.19342	3.36397e-07	16.4287	-0.00593161	-0.00349723
RobIT72~RobMT72	Rob_72	p717.36816	717.368	Positive	C35H56O15		[M+H]1+	0.00909876	-0.00251497	0.000657095	0.00317207	-7.81771	1.58129e-06	14.2698	-0.00320373	-0.00182621
RobIT72~RobMT72	Rob_72	p757.36322	757.363	Positive	C37H56O16		[M+H]1+	0.00297792	-0.00432616	0.00127436	0.00560053	-8.42711	5.17538e-07	14.7202	-0.00542218	-0.00323014
RobIT72~RobMT72	Rob_72	p759.37878	759.379	Positive	C37H58O16		[M+H]1+	0.0431405	-0.00348304	0.000297291	0.00378033	-7.70552	7.49748e-06	11.4052	-0.00447364	-0.00249245
RobIT72~RobMT72	Rob_72	p801.38947	801.389	Positive	C39H60O17		[M+H]1+	0.00246809	-0.00361499	0.000948259	0.00456325	-8.54839	4.28934e-07	14.7421	-0.00451772	-0.00271225
RobIT72~RobMT72	Rob_72	p805.42096	805.421	Positive	C39H64O17		[M+H]1+	0.0370989	-0.00107901	0.000187755	0.00126677	-7.26749	6.4475e-06	12.9455	-0.0013999	-0.000758123
RobIT72~RobMT72	Rob_72	p88.07574	88.0757	Positive	C4H9NO		[M+H]1+	0.0465477	-2.35625e-05	8.3422e-06	3.19047e-05	-6.79196	8.08963e-06	14.1999	-3.09933e-05	-1.61317e-05
RobIT72~RobMT72	Rob_72	p891.45129	891.451	Positive	C43H71O17P		[M+H]1+	0.00937914	0.000189633	0.00019947	9.83708e-06	8.92921	1.63002e-06	11.5105	0.000143142	0.000236125
RobIT72~RobMT72	Rob_72	p933.46826	933.468	Positive	C45H72O20		[M+H]1+	0.0451614	-0.00126052	0.000283089	0.00154361	-7.34441	7.8487e-06	12.2718	-0.00163356	-0.000887489
RobIT72~RobMT72	Rob_72	p951.479	951.479	Positive	C45H74O21		[M+H]1+	0.014599	-0.000279829	1.16078e-05	0.000291437	-8.51628	2.53719e-06	11.5709	-0.000351716	-0.000207942
RobIT72~RobMT72	Rob_72	p425.13651	425.137	Positive	C22H26O6		[M+K]1+	0.00694061	0.0538176	0.358988	0.30517	6.91794	1.20622e-06	19.3966	0.0375576	0.0700777
RobIT72~RobMT72	Rob_72	p453.21024	453.21	Positive	C18H38O10		[M+K]1+	0.00161383	-0.00163661	0.000562854	0.00219946	-8.53829	2.80471e-07	15.6365	-0.00204372	-0.0012295
RobIT72~RobMT72	Rob_72	p537.23169	537.232	Positive	C22H42O12		[M+K]1+	6.31417e-05	-0.00158529	0.000728807	0.0023141	-9.74262	1.09735e-08	18.3752	-0.00192665	-0.00124394
RobIT72~RobMT72	Rob_72	p541.26294	541.263	Positive	C22H46O12		[M+K]1+	0.00244248	-0.00356483	0.00115923	0.00472406	-8.38395	4.24484e-07	15.2609	-0.00446977	-0.00265989
RobIT72~RobMT72	Rob_72	p581.258	581.258	Positive	C24H46O13		[M+K]1+	0.00013349	-0.00258557	0.00108632	0.00367189	-9.2828	2.31995e-08	18.3687	-0.0031699	-0.00200123
RobIT72~RobMT72	Rob_72	p585.28918	585.289	Positive	C24H50O13		[M+K]1+	0.00236269	-0.00392224	0.0011992	0.00512144	-8.22168	4.10617e-07	15.8752	-0.00493421	-0.00291027
RobIT72~RobMT72	Rob_72	p629.31555	629.316	Positive	C30H56O7P2		[M+K]1+	0.0220698	-0.00342343	0.00114378	0.00456721	-6.86725	3.83556e-06	15.961	-0.00448044	-0.00236641
RobIT72~RobMT72	Rob_72	p423.16714	423.167	Positive	C14H30N4O8		[M+K41]1+	0.0348914	5.5255e-05	7.90942e-05	2.38392e-05	5.95314	6.06385e-06	21.4183	3.59757e-05	7.45344e-05
RobIT72~RobMT72	Rob_72	p423.87479	423.875	Positive	C16H4NO3P3S		[M+K41]1+	0.0142224	7.37641e-05	9.82529e-05	2.44888e-05	6.42348	2.47175e-06	20.6671	4.98594e-05	9.76688e-05
RobIT72~RobMT72	Rob_72	p424.05341	424.053	Positive	C13H23NO8P2		[M+K41]1+	0.00333776	8.10687e-05	0.000110405	2.93365e-05	7.04343	5.80076e-07	21.0966	5.71394e-05	0.000104998
RobIT72~RobMT72	Rob_72	p424.22028	424.22	Positive	C21H38NO3P		[M+K41]1+	0.00451191	7.83579e-05	0.000112048	3.36896e-05	6.83581	7.84134e-07	21.6747	5.45647e-05	0.000102151
RobIT72~RobMT72	Rob_72	p455.20844	455.208	Positive	C18H38O10		[M+K41]1+	0.0404404	-0.000150773	1.23442e-05	0.000163117	-7.35455	7.02823e-06	12.4791	-0.00019525	-0.000106295
RobIT72~RobMT72	Rob_72	p539.22998	539.23	Positive	C22H42O12		[M+K41]1+	0.00296639	-0.000112385	1.34164e-05	0.000125802	-8.63087	5.15535e-07	14.1565	-0.000140284	-8.44862e-05
RobIT72~RobMT72	Rob_72	p543.26111	543.261	Positive	C22H46O12		[M+K41]1+	0.0119335	-0.000245625	5.64724e-05	0.000302097	-7.47783	2.07395e-06	14.8586	-0.000315695	-0.000175555
RobIT72~RobMT72	Rob_72	p583.25665	583.257	Positive	C24H46O13		[M+K41]1+	0.000748215	-0.000157916	3.55206e-05	0.000193437	-8.60798	1.30034e-07	17.0457	-0.000196613	-0.000119219
RobIT72~RobMT72	Rob_72	p587.28717	587.287	Positive	C24H50O13		[M+K41]1+	0.00492108	-0.000287489	6.59922e-05	0.000353481	-7.89327	8.55245e-07	15.3922	-0.000364949	-0.000210029
RobIT72~RobMT72	Rob_72	p631.31354	631.314	Positive	C30H56O7P2		[M+K41]1+	0.00619973	-0.000258779	3.75965e-05	0.000296376	-8.13821	1.07746e-06	14.0818	-0.000326942	-0.000190616
RobIT72~RobMT72	Rob_72	p131.12888	131.129	Positive	C5H11N3		[M+NH4]1+	0.000788305	-1.77081e-05	4.3964e-06	2.21045e-05	-8.55598	1.37001e-07	17.1183	-2.20724e-05	-1.33438e-05
RobIT72~RobMT72	Rob_72	n398.1098	398.11	Negative	C17H21NO10		[M-H]1-	0.0073593	-9.05924e-05	5.38374e-05	0.00014443	-6.80797	1.27899e-06	20.0074	-0.000118349	-6.28355e-05
RobIT72~RobMT72	Rob_72	p420.29459	420.295	Positive	C12H19NO2	13C	[2M+H]1+	0.000142942	4.11721e-05	5.05539e-05	9.38183e-06	8.83304	2.48422e-08	19.9583	3.14478e-05	5.08964e-05
RobIT72~RobMT72	Rob_72	p420.96317	420.963	Positive	C25H17NO24P4	13C	[M+2H]2+	0.0279672	3.60783e-05	4.4592e-05	8.51371e-06	6.17715	4.86048e-06	20.0548	2.38971e-05	4.82594e-05
RobIT72~RobMT72	Rob_72	p423.0921	423.092	Positive	C31H44NO20P3	13C	[M+2H]2+	0.0120028	7.20735e-05	8.65743e-05	1.45008e-05	7.38676	2.08598e-06	15.2089	5.13015e-05	9.28454e-05
RobIT72~RobMT72	Rob_72	p421.0473	421.047	Positive	C11H19NO12P2	13C	[M+H]1+	0.0316855	4.56476e-05	5.92516e-05	1.36041e-05	6.09298	5.5067e-06	20.3306	3.00361e-05	6.1259e-05
RobIT72~RobMT72	Rob_72	p498.24002	498.24	Positive	C25H36O10	13C	[M+H]1+	0.0035867	-0.000550117	0.000162813	0.00071293	-7.9679	6.2334e-07	15.8485	-0.000696593	-0.000403641
RobIT72~RobMT72	Rob_72	p626.28766	626.288	Positive	C31H44O13	13C	[M+H]1+	0.000236178	-0.00104673	0.000335806	0.00138254	-9.55033	4.1046e-08	16.4295	-0.00127859	-0.000814881
RobIT72~RobMT72	Rob_72	p650.31671	650.317	Positive	C34H49O10P	13C	[M+H]1+	0.0343155	-0.000426862	1.99663e-05	0.000446829	-7.9616	5.96377e-06	11.2433	-0.000544558	-0.000309167
RobIT72~RobMT72	Rob_72	p670.31396	670.314	Positive	C33H48O14	13C	[M+H]1+	0.000608425	-0.00139731	0.000479249	0.00187656	-8.95121	1.0574e-07	16.3401	-0.00172767	-0.00106695
RobIT72~RobMT72	Rob_72	p714.34027	714.34	Positive	C35H52O15	13C	[M+H]1+	0.00189864	-0.0015229	0.000493331	0.00201623	-8.70279	3.2997e-07	14.8188	-0.00189628	-0.00114952
RobIT72~RobMT72	Rob_72	p718.3714	718.371	Positive	C35H56O15	13C	[M+H]1+	0.0156436	-0.000801841	0.000207312	0.00100915	-7.65104	2.71874e-06	13.6224	-0.0010272	-0.000576478
RobIT72~RobMT72	Rob_72	p758.36652	758.367	Positive	C37H56O16	13C	[M+H]1+	0.000681013	-0.00144624	0.000406418	0.00185265	-8.89275	1.18355e-07	16.2936	-0.00179049	-0.00110198
RobIT72~RobMT72	Rob_72	p759.88037	759.88	Positive	C38O15P2	13C	[M+H]1+	0.0334527	-0.00250566	0.000224457	0.00273011	-7.88517	5.81381e-06	11.4603	-0.00320165	-0.00180967
RobIT72~RobMT72	Rob_72	p802.39294	802.393	Positive	C39H60O17	13C	[M+H]1+	0.00469951	-0.00132431	0.000361927	0.00168624	-8.18556	8.16738e-07	14.5124	-0.00167016	-0.000978462
RobIT72~RobMT72	Rob_72	p803.90649	803.906	Positive	C30H15O17P5	13C	[M+H]1+	0.0373439	-0.00189131	0.000177216	0.00206853	-7.74802	6.49008e-06	11.5769	-0.00242533	-0.00135729
RobIT72~RobMT72	Rob_72	p826.42072	826.421	Positive	C42H65O14P	13C	[M+H]1+	0.0454351	-0.00075814	4.32689e-05	0.000801409	-7.68001	7.89626e-06	11.3679	-0.000974558	-0.000541723
RobIT72~RobMT72	Rob_72	p846.41913	846.419	Positive	C41H64O18	13C	[M+H]1+	0.0188994	-0.00109958	0.000230418	0.00133	-7.72443	3.28457e-06	12.9941	-0.00140712	-0.000792035
RobIT72~RobMT72	Rob_72	p847.93317	847.933	Positive	C32H19O18P5	13C	[M+H]1+	0.0400347	-0.00122579	0.000105863	0.00133165	-7.69283	6.95771e-06	11.5782	-0.00157437	-0.000877206
RobIT72~RobMT72	Rob_72	p870.44702	870.447	Positive	C44H69O15P	13C	[M+H]1+	0.0394763	-0.00049103	2.60204e-05	0.00051705	-7.88496	6.86067e-06	11.1588	-0.000627857	-0.000354203
RobIT72~RobMT72	Rob_72	p934.47192	934.472	Positive	C45H72O20	13C	[M+H]1+	0.0493548	-0.000567421	0.000106528	0.000673949	-7.28932	8.57747e-06	12.2449	-0.00073665	-0.000398192
RobIT72~RobMT72	Rob_72	p420.93069	420.931	Positive	C10H9NO11P2	13C	[M+K]1+	0.0359427	3.52641e-05	4.61507e-05	1.08865e-05	5.89425	6.24657e-06	21.9939	2.28564e-05	4.76719e-05
RobIT72~RobMT72	Rob_72	p426.13995	426.14	Positive	C22H26O6	13C	[M+K]1+	0.00606448	0.0123686	0.0863428	0.0739742	6.82546	1.05396e-06	20.6007	0.00859565	0.0161416
RobIT72~RobMT72	Rob_72	p454.2139	454.214	Positive	C18H38O10	13C	[M+K]1+	0.000394167	-0.000300974	6.8515e-05	0.000369489	-8.75271	6.85032e-08	17.9353	-0.000373236	-0.000228712
RobIT72~RobMT72	Rob_72	p542.26642	542.266	Positive	C22H46O12	13C	[M+K]1+	0.0128192	-0.000808333	0.000259684	0.00106802	-7.35772	2.22788e-06	15.1626	-0.00104228	-0.000574386
RobIT72~RobMT72	Rob_72	p582.26117	582.261	Positive	C24H46O13	13C	[M+K]1+	5.36994e-05	-0.000679295	0.000263422	0.000942717	-10.1302	9.33254e-09	17.5602	-0.000820428	-0.000538161
RobIT72~RobMT72	Rob_72	p586.29272	586.293	Positive	C24H50O13	13C	[M+K]1+	0.00595061	-0.00100595	0.000278921	0.00128487	-7.74584	1.03417e-06	15.4997	-0.00128198	-0.000729913
RobIT72~RobMT72	Rob_72	p630.31879	630.319	Positive	C30H56O7P2	13C	[M+K]1+	0.00175342	-0.00107612	0.000288531	0.00136465	-8.52027	3.04731e-07	15.5211	-0.00134453	-0.000807697
RobIT72~RobMT72	Rob_72	p423.82175	423.822	Positive	C12O7P2S2	13C	[M+K41]1+	0.00640277	7.6136e-05	9.62009e-05	2.00649e-05	6.66348	1.11275e-06	21.8115	5.24284e-05	9.98437e-05
RobIT72~RobMT72	Rob_72	p423.83658	423.837	Positive	C9H7O5P5S	13C	[M+K41]1+	0.0303503	6.83024e-05	9.18074e-05	2.3505e-05	6.0811	5.27465e-06	20.662	4.49211e-05	9.16837e-05
RobIT72~RobMT72	Rob_72	p422.88446	422.884	Positive	C12H6NO5P5	13C	[M+Na]1+	0.000521466	6.27665e-05	8.17622e-05	1.89957e-05	8.13203	9.06266e-08	19.9942	4.66658e-05	7.88672e-05
RobIT72~RobMT72	Rob_72	n399.11359	399.114	Negative	C17H21NO10	13C	[M-H]1-	0.0496713	-1.62914e-05	5.33625e-06	2.16277e-05	-6.43467	8.63249e-06	15.8498	-2.16627e-05	-1.09201e-05
RobIT72~RobMT72	Rob_72	p423.59396	423.594	Positive	C31H44NO20P3	13C2	[M+2H]2+	0.03614	7.24694e-05	0.000101375	2.89052e-05	5.89303	6.28085e-06	21.9795	4.69646e-05	9.79742e-05
RobIT72~RobMT72	Rob_72	p675.34827	675.348	Positive	C33H52O14	13C2	[M+H]1+	0.0223898	-0.000162417	2.59644e-05	0.000188382	-7.48823	3.89117e-06	13.357	-0.000209148	-0.000115687
RobIT72~RobMT72	Rob_72	p424.06146	424.061	Positive	C13H23NO8P2	13C2	[M+K]1+	0.0241479	7.95718e-05	0.000108611	2.90391e-05	6.08474	4.19672e-06	21.7552	5.24335e-05	0.00010671
RobIT72~RobMT72	Rob_72	p424.08475	424.085	Positive	C17H22NO7P	13C2	[M+K]1+	0.00887121	9.75492e-05	0.000124203	2.66534e-05	6.79332	1.54175e-06	19.4288	6.75391e-05	0.000127559
RobIT72~RobMT72	Rob_72	p424.33762	424.338	Positive	C24H50NP	13C2	[M+K]1+	0.00485331	9.36906e-05	0.000121449	2.7758e-05	6.76932	8.43468e-07	21.9808	6.49858e-05	0.000122395
RobIT72~RobMT72	Rob_72	p419.99448	419.994	Positive	C11H12N3O10P	13C2	[M+K41]1+	0.0151649	3.92961e-05	4.61092e-05	6.81303e-06	7.39401	2.63554e-06	14.5991	2.79412e-05	5.06511e-05
RobIT72~RobMT72	Rob_72	p423.93597	423.936	Positive	C10H11NO8P2S2	13C2	[M+Na]1+	0.00035443	8.80448e-05	0.000112156	2.41115e-05	8.14395	6.15972e-08	21.0094	6.55625e-05	0.000110527
RobIT72~RobMT72	Rob_72	p556.28101	556.281	Positive	C29H41NO8	13C2	[M+Na]1+	0.000275497	-0.000130187	3.4692e-05	0.000164879	-8.57099	4.78792e-08	19.5226	-0.000161922	-9.84534e-05
RobIT72~RobMT72	Rob_72	p423.22891	423.229	Positive	C8H18O6	18O	[2M+H]1+	0.0187468	5.84336e-05	8.11759e-05	2.27423e-05	6.25347	3.25804e-06	21.1186	3.90079e-05	7.78592e-05
RobIT72~RobMT72	Rob_72	p423.27814	423.278	Positive	C6H18N4O4	18O	[2M+H]1+	0.00789571	7.04423e-05	8.97618e-05	1.93195e-05	7.54768	1.37221e-06	15.5977	5.06157e-05	9.02689e-05
RobIT72~RobMT72	Rob_72	p760.8808	760.881	Positive	C38O15P2	18O	[M+H]1+	0.0310134	-0.000469234	3.13687e-05	0.000500603	-7.96197	5.38989e-06	11.425	-0.000598362	-0.000340107
RobIT72~RobMT72	Rob_72	p423.02145	423.021	Positive	C16H14O11	18O	[M+K]1+	0.0362858	6.38456e-05	8.00436e-05	1.61981e-05	6.65379	6.30619e-06	15.5988	4.34617e-05	8.42294e-05
RobIT72~RobMT72	Rob_72	p423.88016	423.88	Positive	C16H4NO3P3S	18O	[M+K]1+	0.000662452	7.9186e-05	9.7245e-05	1.8059e-05	7.6908	1.15129e-07	21.9346	5.78293e-05	0.000100543
RobIT72~RobMT72	Rob_72	p424.22562	424.226	Positive	C21H38NO3P	18O	[M+K]1+	0.00754895	9.17645e-05	0.000132115	4.03506e-05	6.686	1.31195e-06	20.9211	6.32155e-05	0.000120313
RobIT72~RobMT72	Rob_72	p759.35931	759.359	Positive	C36H61O12P	18O	[M+K41]1+	0.00902977	-0.00022363	7.27391e-05	0.000296369	-8.08195	1.5693e-06	13.4802	-0.000283192	-0.000164067
RobIT72~RobMT72	Rob_72	p423.88623	423.886	Positive	C12H6NO5P5	18O	[M+Na]1+	0.00312969	8.23432e-05	0.000103215	2.08714e-05	7.1538	5.43916e-07	20.4902	5.83697e-05	0.000106317
RobIT72~RobMT72	Rob_72	n133.03317	133.033	Negative				0.0139221	6.94869e-05	8.6733e-05	1.72461e-05	6.34372	2.41955e-06	21.5575	4.67434e-05	9.22305e-05
RobIT72~RobMT72	Rob_72	n352.13373	352.134	Negative				0.00026591	-5.38638e-05	2.20115e-05	7.58753e-05	-10.8714	4.6213e-08	13.5228	-6.45257e-05	-4.32019e-05
RobIT72~RobMT72	Rob_72	n354.1427	354.143	Negative				8.52861e-06	-1.41042e-05	4.93998e-06	1.90442e-05	-10.0506	1.4822e-09	21.3721	-1.70195e-05	-1.11889e-05
RobIT72~RobMT72	Rob_72	n853.48969	853.49	Negative				0.0180396	-1.24832e-05	3.64802e-06	1.61312e-05	-6.23102	3.13514e-06	21.5408	-1.66431e-05	-8.32328e-06
RobIT72~RobMT72	Rob_72	p130.09729	130.097	Positive				0.016089	-7.1515e-05	2.38133e-06	7.38963e-05	-8.67301	2.79614e-06	11.1153	-8.96407e-05	-5.33893e-05
RobIT72~RobMT72	Rob_72	p260.13916	260.139	Positive				0.000860587	-5.70525e-05	6.41004e-07	5.76935e-05	-11.6675	1.49563e-07	11.0423	-6.781e-05	-4.62951e-05
RobIT72~RobMT72	Rob_72	p265.15442	265.154	Positive				0.000790614	-4.64639e-05	1.10861e-05	5.75499e-05	-8.74235	1.37402e-07	16.4669	-5.77048e-05	-3.52229e-05
RobIT72~RobMT72	Rob_72	p405.15253	405.153	Positive				0.0499635	-6.79486e-05	5.49046e-05	0.000122853	-6.24011	8.68326e-06	17.1215	-9.091e-05	-4.49872e-05
RobIT72~RobMT72	Rob_72	p407.11166	407.112	Positive				0.0109929	2.78286e-05	3.59137e-05	8.08514e-06	6.4176	1.91048e-06	21.8748	1.88327e-05	3.68245e-05
RobIT72~RobMT72	Rob_72	p409.18457	409.185	Positive				0.00682049	-0.000747999	0.000291228	0.00103923	-7.29305	1.18535e-06	17.1658	-0.000964229	-0.000531768
RobIT72~RobMT72	Rob_72	p410.18643	410.186	Positive				6.90373e-06	-0.000151222	4.54701e-05	0.000196692	-10.7353	1.19981e-09	19.5735	-0.000180647	-0.000121797
RobIT72~RobMT72	Rob_72	p414.20218	414.202	Positive				0.0159915	2.27325e-05	2.62979e-05	3.56535e-06	7.54492	2.7792e-06	13.9252	1.62671e-05	2.91979e-05
RobIT72~RobMT72	Rob_72	p415.61078	415.611	Positive				0.0355443	3.09573e-05	3.86184e-05	7.66107e-06	6.42513	6.17732e-06	17.0587	2.07945e-05	4.11201e-05
RobIT72~RobMT72	Rob_72	p417.01385	417.014	Positive				0.0417829	2.99616e-05	3.83507e-05	8.38904e-06	5.85918	7.26154e-06	21.6155	1.93457e-05	4.05776e-05
RobIT72~RobMT72	Rob_72	p417.60959	417.61	Positive				0.00392843	4.1781e-05	5.22756e-05	1.04946e-05	7.79779	6.8273e-07	16.2996	3.04394e-05	5.31226e-05
RobIT72~RobMT72	Rob_72	p417.69504	417.695	Positive				0.024493	2.93719e-05	3.7118e-05	7.74611e-06	6.19572	4.2567e-06	20.4745	1.94977e-05	3.92462e-05
RobIT72~RobMT72	Rob_72	p417.88464	417.885	Positive				0.0197267	3.11035e-05	3.93152e-05	8.21167e-06	6.58626	3.42835e-06	18.0432	2.11837e-05	4.10234e-05
RobIT72~RobMT72	Rob_72	p418.69626	418.696	Positive				0.00926346	3.99799e-05	5.04025e-05	1.04226e-05	6.97854	1.60992e-06	18.0177	2.79446e-05	5.20152e-05
RobIT72~RobMT72	Rob_72	p419.27982	419.28	Positive				0.0282634	4.08526e-05	5.02136e-05	9.36101e-06	6.59141	4.91195e-06	16.7627	2.77622e-05	5.39431e-05
RobIT72~RobMT72	Rob_72	p419.63406	419.634	Positive				0.030902	3.94237e-05	4.75659e-05	8.14216e-06	6.50815	5.37053e-06	16.9934	2.6643e-05	5.22045e-05
RobIT72~RobMT72	Rob_72	p419.71103	419.711	Positive				0.00632434	4.4076e-05	5.35982e-05	9.52219e-06	7.51171	1.09912e-06	16.3192	3.16569e-05	5.64951e-05
RobIT72~RobMT72	Rob_72	p419.76331	419.763	Positive				0.00280483	4.32539e-05	5.07754e-05	7.52149e-06	7.46467	4.87458e-07	18.8354	3.11187e-05	5.53891e-05
RobIT72~RobMT72	Rob_72	p419.82437	419.824	Positive				0.0162491	4.67205e-05	5.57242e-05	9.00373e-06	7.46789	2.82396e-06	14.1587	3.33164e-05	6.01245e-05
RobIT72~RobMT72	Rob_72	p419.8273	419.827	Positive				0.0213251	4.10881e-05	5.05526e-05	9.46447e-06	7.06616	3.70614e-06	15.091	2.87007e-05	5.34755e-05
RobIT72~RobMT72	Rob_72	p419.91452	419.915	Positive				0.00706142	4.35559e-05	5.44516e-05	1.08957e-05	6.77303	1.22722e-06	20.4447	3.01602e-05	5.69516e-05
RobIT72~RobMT72	Rob_72	p420.03525	420.035	Positive				0.0264476	3.73539e-05	4.75036e-05	1.01497e-05	6.34733	4.59638e-06	18.7583	2.50258e-05	4.96821e-05
RobIT72~RobMT72	Rob_72	p420.08069	420.081	Positive				0.000682686	4.19486e-05	5.09736e-05	9.02497e-06	8.09615	1.18645e-07	19.4469	3.11208e-05	5.27763e-05
RobIT72~RobMT72	Rob_72	p420.1882	420.188	Positive				0.0493704	4.38771e-05	5.59672e-05	1.209e-05	5.99588	8.58019e-06	19.2476	2.8574e-05	5.91803e-05
RobIT72~RobMT72	Rob_72	p420.22311	420.223	Positive				0.0229594	4.45648e-05	5.13208e-05	6.75605e-06	7.33602	3.99016e-06	13.82	3.15197e-05	5.76099e-05
RobIT72~RobMT72	Rob_72	p420.74368	420.744	Positive				0.0256776	4.64506e-05	5.3153e-05	6.70236e-06	6.80028	4.46256e-06	15.8625	3.196e-05	6.09413e-05
RobIT72~RobMT72	Rob_72	p420.88748	420.887	Positive				0.00750868	4.38837e-05	4.98146e-05	5.93092e-06	7.65854	1.30495e-06	15.2794	3.16898e-05	5.60776e-05
RobIT72~RobMT72	Rob_72	p421.16034	421.16	Positive				0.0140267	3.82025e-05	5.06799e-05	1.24773e-05	6.36983	2.43772e-06	21.254	2.57393e-05	5.06658e-05
RobIT72~RobMT72	Rob_72	p421.35172	421.352	Positive				0.000438085	4.99428e-05	6.19243e-05	1.19815e-05	8.06869	7.61357e-08	20.83	3.70642e-05	6.28214e-05
RobIT72~RobMT72	Rob_72	p421.3978	421.398	Positive				0.000167878	4.97842e-05	6.54304e-05	1.56462e-05	8.40093	2.91759e-08	21.6732	3.74836e-05	6.20848e-05
RobIT72~RobMT72	Rob_72	p421.4389	421.439	Positive				0.03662	4.21057e-05	5.40979e-05	1.19922e-05	6.33201	6.36427e-06	17.6135	2.81133e-05	5.60981e-05
RobIT72~RobMT72	Rob_72	p421.46533	421.465	Positive				0.00631072	4.88394e-05	6.20127e-05	1.31732e-05	6.67633	1.09675e-06	21.7511	3.36583e-05	6.40205e-05
RobIT72~RobMT72	Rob_72	p421.48511	421.485	Positive				2.25693e-05	4.56575e-05	5.42545e-05	8.59702e-06	9.54291	3.92237e-09	21.2401	3.57145e-05	5.56004e-05
RobIT72~RobMT72	Rob_72	p421.5809	421.581	Positive				0.0499726	4.6153e-05	5.70997e-05	1.09468e-05	6.27869	8.68485e-06	16.8434	3.06333e-05	6.16727e-05
RobIT72~RobMT72	Rob_72	p421.73779	421.738	Positive				0.0429768	3.91113e-05	5.2575e-05	1.34637e-05	6.12386	7.46903e-06	18.6648	2.57275e-05	5.24951e-05
RobIT72~RobMT72	Rob_72	p422.07492	422.075	Positive				0.0439221	4.71267e-05	6.15597e-05	1.4433e-05	6.30643	7.63331e-06	17.1214	3.1369e-05	6.28844e-05
RobIT72~RobMT72	Rob_72	p422.20004	422.2	Positive				0.00340668	5.23951e-05	6.159e-05	9.19488e-06	8.66286	5.92053e-07	13.8133	3.94064e-05	6.53838e-05
RobIT72~RobMT72	Rob_72	p422.42365	422.424	Positive				0.0169183	5.44178e-05	6.84078e-05	1.399e-05	6.3659	2.94026e-06	20.46	3.66119e-05	7.22236e-05
RobIT72~RobMT72	Rob_72	p422.43283	422.433	Positive				0.0287106	5.18515e-05	6.51358e-05	1.32843e-05	6.76685	4.98967e-06	15.7043	3.55827e-05	6.81203e-05
RobIT72~RobMT72	Rob_72	p423.29883	423.299	Positive				0.0434846	6.37716e-05	8.38323e-05	2.00607e-05	6.16224	7.55728e-06	18.2828	4.20537e-05	8.54894e-05
RobIT72~RobMT72	Rob_72	p423.33331	423.333	Positive				0.00711604	6.25119e-05	7.84712e-05	1.59593e-05	6.66513	1.23671e-06	21.3514	4.30268e-05	8.19969e-05
RobIT72~RobMT72	Rob_72	p423.45065	423.451	Positive				0.0388406	6.78545e-05	8.78717e-05	2.00171e-05	6.16791	6.75019e-06	18.7053	4.48041e-05	9.0905e-05
RobIT72~RobMT72	Rob_72	p423.4563	423.456	Positive				0.0318992	6.33277e-05	7.72905e-05	1.39628e-05	6.23189	5.54382e-06	18.9723	4.20566e-05	8.45989e-05
RobIT72~RobMT72	Rob_72	p423.49152	423.492	Positive				0.00732339	6.36468e-05	8.76826e-05	2.40358e-05	6.58508	1.27275e-06	21.9936	4.36018e-05	8.36917e-05
RobIT72~RobMT72	Rob_72	p423.54437	423.544	Positive				0.015585	6.86605e-05	8.54692e-05	1.68087e-05	6.65704	2.70855e-06	18.3857	4.70242e-05	9.02968e-05
RobIT72~RobMT72	Rob_72	p423.60736	423.607	Positive				0.00917836	7.62335e-05	9.49635e-05	1.873e-05	6.62422	1.59513e-06	20.6714	5.22775e-05	0.000100189
RobIT72~RobMT72	Rob_72	p423.6611	423.661	Positive				0.0472046	6.4988e-05	8.04362e-05	1.54482e-05	6.21075	8.20379e-06	17.5607	4.29649e-05	8.70111e-05
RobIT72~RobMT72	Rob_72	p423.68384	423.684	Positive				0.048902	7.25098e-05	0.000100985	2.84752e-05	5.76749	8.49878e-06	21.9358	4.64323e-05	9.85873e-05
RobIT72~RobMT72	Rob_72	p423.68683	423.687	Positive				0.000591527	5.85679e-05	8.06826e-05	2.21147e-05	7.74977	1.02803e-07	21.8988	4.28907e-05	7.42451e-05
RobIT72~RobMT72	Rob_72	p423.69553	423.696	Positive				0.0157161	7.94306e-05	0.000103417	2.39862e-05	6.4864	2.73133e-06	19.6849	5.38602e-05	0.000105001
RobIT72~RobMT72	Rob_72	p423.71335	423.713	Positive				0.00596793	7.60338e-05	8.88272e-05	1.27934e-05	7.35423	1.03718e-06	17.2314	5.42432e-05	9.78244e-05
RobIT72~RobMT72	Rob_72	p423.72205	423.722	Positive				0.0128084	7.63332e-05	9.06946e-05	1.43614e-05	7.54294	2.226e-06	14.445	5.46909e-05	9.79754e-05
RobIT72~RobMT72	Rob_72	p423.72556	423.726	Positive				0.027803	7.46919e-05	9.92844e-05	2.45925e-05	6.20714	4.83194e-06	19.7905	4.9574e-05	9.98098e-05
RobIT72~RobMT72	Rob_72	p423.7811	423.781	Positive				5.22769e-06	8.4021e-05	9.95275e-05	1.55065e-05	10.2813	9.08532e-10	21.5427	6.7052e-05	0.00010099
RobIT72~RobMT72	Rob_72	p423.79587	423.796	Positive				0.000980559	8.01899e-05	0.00010261	2.24196e-05	7.50198	1.70413e-07	21.9654	5.80199e-05	0.00010236
RobIT72~RobMT72	Rob_72	p423.8096	423.81	Positive				0.00455582	6.55773e-05	8.39564e-05	1.83791e-05	6.88684	7.91766e-07	21.1952	4.57861e-05	8.53686e-05
RobIT72~RobMT72	Rob_72	p423.83051	423.831	Positive				0.000964984	8.11648e-05	0.000103307	2.21417e-05	7.7027	1.67707e-07	20.6589	5.92295e-05	0.0001031
RobIT72~RobMT72	Rob_72	p423.84805	423.848	Positive				0.0293219	7.17245e-05	9.69066e-05	2.51822e-05	6.08114	5.09592e-06	20.8286	4.7184e-05	9.62649e-05
RobIT72~RobMT72	Rob_72	p423.89526	423.895	Positive				0.000532213	7.70049e-05	9.49379e-05	1.7933e-05	7.81034	9.24944e-08	21.8308	5.65487e-05	9.74612e-05
RobIT72~RobMT72	Rob_72	p423.92084	423.921	Positive				0.00715977	7.60819e-05	0.000102636	2.65539e-05	6.85484	1.24431e-06	19.7488	5.29109e-05	9.92529e-05
RobIT72~RobMT72	Rob_72	p423.92957	423.93	Positive				0.0149901	7.27944e-05	9.31367e-05	2.03423e-05	6.3128	2.60516e-06	21.539	4.88504e-05	9.67384e-05
RobIT72~RobMT72	Rob_72	p423.94507	423.945	Positive				0.00244433	6.58698e-05	9.2116e-05	2.62462e-05	7.16649	4.24805e-07	21.2741	4.67703e-05	8.49692e-05
RobIT72~RobMT72	Rob_72	p423.95923	423.959	Positive				0.00189164	8.25188e-05	0.000106416	2.38968e-05	7.32336	3.28752e-07	21.0082	5.90865e-05	0.000105951
RobIT72~RobMT72	Rob_72	p423.96817	423.968	Positive				0.016413	7.54955e-05	9.62764e-05	2.07809e-05	6.42578	2.85245e-06	20.0364	5.09907e-05	0.0001
RobIT72~RobMT72	Rob_72	p423.99072	423.991	Positive				0.0396071	8.299e-05	0.000103213	2.02235e-05	5.85261	6.8834e-06	21.997	5.35823e-05	0.000112398
RobIT72~RobMT72	Rob_72	p423.99771	423.998	Positive				0.000405122	7.56742e-05	9.64675e-05	2.07934e-05	7.95895	7.04071e-08	21.7203	5.59409e-05	9.54074e-05
RobIT72~RobMT72	Rob_72	p424.0058	424.006	Positive				0.00246796	8.39225e-05	0.000104375	2.04524e-05	7.12908	4.28912e-07	21.5326	5.94784e-05	0.000108367
RobIT72~RobMT72	Rob_72	p424.02417	424.024	Positive				0.0010422	9.17395e-05	0.000123904	3.21645e-05	7.47813	1.81127e-07	21.9312	6.62932e-05	0.000117186
RobIT72~RobMT72	Rob_72	p424.03275	424.033	Positive				3.03465e-06	8.42461e-05	0.000105512	2.12662e-05	10.4671	5.27399e-10	21.9818	6.75535e-05	0.000100939
RobIT72~RobMT72	Rob_72	p424.04449	424.044	Positive				0.00704762	8.47077e-05	0.00011812	3.34119e-05	6.70714	1.22482e-06	21.0132	5.84443e-05	0.000110971
RobIT72~RobMT72	Rob_72	p424.07028	424.07	Positive				0.00296026	8.69971e-05	0.000106189	1.91922e-05	7.81066	5.14469e-07	16.9525	6.34925e-05	0.000110502
RobIT72~RobMT72	Rob_72	p424.08554	424.086	Positive				0.000292439	8.96251e-05	0.000119202	2.95769e-05	8.07504	5.08236e-08	21.9831	6.66061e-05	0.000112644
RobIT72~RobMT72	Rob_72	p424.10245	424.102	Positive				0.0077279	8.44002e-05	0.000109214	2.48136e-05	6.81031	1.34305e-06	19.8072	5.85327e-05	0.000110268
RobIT72~RobMT72	Rob_72	p424.12079	424.121	Positive				0.0034244	8.20749e-05	0.00010697	2.48948e-05	7.24789	5.95134e-07	19.5378	5.84177e-05	0.000105732
RobIT72~RobMT72	Rob_72	p424.13742	424.137	Positive				0.00251292	8.59549e-05	0.000107625	2.16706e-05	7.07985	4.36726e-07	21.8659	6.07675e-05	0.000111142
RobIT72~RobMT72	Rob_72	p424.15195	424.152	Positive				0.00637504	8.70857e-05	0.000117668	3.05825e-05	6.65265	1.10793e-06	21.9341	5.99332e-05	0.000114238
RobIT72~RobMT72	Rob_72	p424.16385	424.164	Positive				3.34477e-05	9.39441e-05	0.000113135	1.91905e-05	9.2745	5.81294e-09	21.4759	7.29075e-05	0.000114981
RobIT72~RobMT72	Rob_72	p424.16983	424.17	Positive				0.0174671	8.66099e-05	0.000115702	2.9092e-05	6.22436	3.03565e-06	21.7703	5.7735e-05	0.000115485
RobIT72~RobMT72	Rob_72	p424.18768	424.188	Positive				0.0117875	8.49156e-05	0.000120349	3.54332e-05	7.41004	2.04858e-06	15.1588	6.05125e-05	0.000109319
RobIT72~RobMT72	Rob_72	p424.20203	424.202	Positive				1.1649e-06	0.000102958	0.000128163	2.52054e-05	11.1786	2.02451e-10	21.4912	8.38306e-05	0.000122085
RobIT72~RobMT72	Rob_72	p424.20795	424.208	Positive				0.00539234	9.32367e-05	0.000131461	3.82241e-05	6.78692	9.37146e-07	21.39	6.46992e-05	0.000121774
RobIT72~RobMT72	Rob_72	p424.24084	424.241	Positive				0.0158998	0.000100304	0.000142417	4.21136e-05	6.46303	2.76326e-06	19.8388	6.79135e-05	0.000132694
RobIT72~RobMT72	Rob_72	p424.26944	424.269	Positive				0.000933385	8.86587e-05	0.000124738	3.60796e-05	7.61176	1.62215e-07	21.3559	6.44608e-05	0.000112857
RobIT72~RobMT72	Rob_72	p424.29071	424.291	Positive				0.000826108	0.000110252	0.000140037	2.97847e-05	7.60175	1.43571e-07	21.8271	8.01601e-05	0.000140345
RobIT72~RobMT72	Rob_72	p424.35733	424.357	Positive				0.0220846	9.47391e-05	0.000153899	5.91599e-05	6.88771	3.83813e-06	15.8524	6.55582e-05	0.00012392
RobIT72~RobMT72	Rob_72	p424.37485	424.375	Positive				0.000524037	0.000108895	0.000140345	3.14497e-05	7.82607	9.10735e-08	21.7759	8.00215e-05	0.000137769
RobIT72~RobMT72	Rob_72	p424.39252	424.393	Positive				0.00245005	9.5677e-05	0.000140165	4.44885e-05	7.07706	4.258e-07	21.9858	6.76386e-05	0.000123715
RobIT72~RobMT72	Rob_72	p424.4191	424.419	Positive				0.00872107	0.000104222	0.000170707	6.64851e-05	6.75726	1.51565e-06	19.7676	7.20245e-05	0.00013642
RobIT72~RobMT72	Rob_72	p424.44824	424.448	Positive				0.0412246	9.96183e-05	0.000153558	5.39401e-05	5.83551	7.16451e-06	21.9978	6.42149e-05	0.000135022
RobIT72~RobMT72	Rob_72	p424.466	424.466	Positive				0.0369144	0.000100394	0.000163131	6.27379e-05	5.91665	6.41543e-06	21.5654	6.5163e-05	0.000135624
RobIT72~RobMT72	Rob_72	p426.7114	426.711	Positive				0.0165457	6.64715e-05	8.5475e-05	1.90035e-05	6.25806	2.87551e-06	21.6602	4.44233e-05	8.85197e-05
RobIT72~RobMT72	Rob_72	p426.73511	426.735	Positive				0.00385109	6.94483e-05	8.50605e-05	1.56121e-05	6.87949	6.69288e-07	21.923	4.85084e-05	9.03883e-05
RobIT72~RobMT72	Rob_72	p426.75879	426.759	Positive				0.00736119	7.69394e-05	9.80501e-05	2.11108e-05	6.70718	1.27932e-06	20.8374	5.30724e-05	0.000100806
RobIT72~RobMT72	Rob_72	p426.79108	426.791	Positive				0.0234195	5.80147e-05	7.67296e-05	1.87149e-05	6.14015	4.07013e-06	21.2758	3.83812e-05	7.76483e-05
RobIT72~RobMT72	Rob_72	p427.42938	427.429	Positive				0.0179499	2.9456e-05	3.6682e-05	7.226e-06	6.20825	3.11955e-06	21.8177	1.96114e-05	3.93006e-05
RobIT72~RobMT72	Rob_72	p427.44434	427.444	Positive				0.0191517	4.48101e-05	6.04253e-05	1.56152e-05	6.23578	3.32841e-06	21.2048	2.98748e-05	5.97453e-05
RobIT72~RobMT72	Rob_72	p427.46185	427.462	Positive				0.0135346	5.0088e-05	6.809e-05	1.8002e-05	6.41562	2.35222e-06	20.9588	3.38501e-05	6.63259e-05
RobIT72~RobMT72	Rob_72	p427.47998	427.48	Positive				0.000142673	5.10595e-05	5.94177e-05	8.35817e-06	9.711	2.47955e-08	16.9208	3.99624e-05	6.21567e-05
RobIT72~RobMT72	Rob_72	p427.50357	427.504	Positive				5.99917e-05	5.10637e-05	6.26918e-05	1.16282e-05	8.88568	1.04261e-08	21.866	3.91414e-05	6.29859e-05
RobIT72~RobMT72	Rob_72	p427.5332	427.533	Positive				0.00352852	5.25627e-05	6.82254e-05	1.56627e-05	7.81677	6.13229e-07	16.4861	3.83418e-05	6.67836e-05
RobIT72~RobMT72	Rob_72	p427.548	427.548	Positive				0.0227916	4.98989e-05	6.74442e-05	1.75453e-05	6.10149	3.961e-06	21.8528	3.29318e-05	6.68659e-05
RobIT72~RobMT72	Rob_72	p427.57495	427.575	Positive				0.0298792	5.43192e-05	6.92927e-05	1.49735e-05	6.45342	5.19277e-06	17.4854	3.65981e-05	7.20403e-05
RobIT72~RobMT72	Rob_72	p427.57816	427.578	Positive				0.00300029	5.92166e-05	7.68885e-05	1.76719e-05	7.73936	5.21427e-07	17.2372	4.30905e-05	7.53426e-05
RobIT72~RobMT72	Rob_72	p427.58966	427.59	Positive				0.0226921	5.21177e-05	6.3543e-05	1.14253e-05	6.1453	3.94371e-06	21.373	3.44994e-05	6.9736e-05
RobIT72~RobMT72	Rob_72	p427.61932	427.619	Positive				0.00819389	6.00555e-05	7.44684e-05	1.4413e-05	7.94617	1.42403e-06	14.0837	4.38546e-05	7.62563e-05
RobIT72~RobMT72	Rob_72	p427.64362	427.644	Positive				0.0183584	5.33931e-05	7.05776e-05	1.71845e-05	6.81851	3.19055e-06	16.7942	3.68565e-05	6.99297e-05
RobIT72~RobMT72	Rob_72	p427.66428	427.664	Positive				0.039723	5.51924e-05	6.73605e-05	1.2168e-05	6.72468	6.90354e-06	14.9613	3.76947e-05	7.26902e-05
RobIT72~RobMT72	Rob_72	p427.66971	427.67	Positive				0.0121596	4.57823e-05	5.55967e-05	9.8144e-06	6.57747	2.11324e-06	19.9415	3.12603e-05	6.03043e-05
RobIT72~RobMT72	Rob_72	p427.73599	427.736	Positive				0.0345652	5.56138e-05	6.72905e-05	1.16767e-05	6.94438	6.00717e-06	14.3348	3.84749e-05	7.27527e-05
RobIT72~RobMT72	Rob_72	p427.80917	427.809	Positive				0.00330945	5.14757e-05	6.34439e-05	1.19682e-05	7.27686	5.75157e-07	19.4612	3.66936e-05	6.62579e-05
RobIT72~RobMT72	Rob_72	p428.01703	428.017	Positive				0.038673	5.80828e-05	7.71543e-05	1.90715e-05	6.13476	6.72107e-06	19.0206	3.82679e-05	7.78978e-05
RobIT72~RobMT72	Rob_72	p428.24323	428.243	Positive				0.0410853	2.7946e-05	3.49623e-05	7.01633e-06	6.33514	7.14031e-06	17.1623	1.86457e-05	3.72463e-05
RobIT72~RobMT72	Rob_72	p428.31516	428.315	Positive				0.00670967	4.61719e-05	5.68864e-05	1.07146e-05	7.17754	1.16609e-06	17.8443	3.26485e-05	5.96952e-05
RobIT72~RobMT72	Rob_72	p428.4043	428.404	Positive				0.00293335	4.04079e-05	5.15003e-05	1.10924e-05	7.6451	5.09793e-07	17.746	2.92922e-05	5.15237e-05
RobIT72~RobMT72	Rob_72	p428.48721	428.487	Positive				0.0344856	3.54221e-05	4.38837e-05	8.46161e-06	6.51508	5.99333e-06	16.5737	2.39287e-05	4.69156e-05
RobIT72~RobMT72	Rob_72	p428.65396	428.654	Positive				0.00246338	5.19756e-05	6.51375e-05	1.31619e-05	8.16036	4.28115e-07	16.0007	3.84734e-05	6.54778e-05
RobIT72~RobMT72	Rob_72	p428.67386	428.674	Positive				0.00984231	3.84007e-05	4.90679e-05	1.06673e-05	7.0138	1.71052e-06	17.6111	2.68799e-05	4.99215e-05
RobIT72~RobMT72	Rob_72	p429.23218	429.232	Positive				0.0465865	4.12161e-05	5.18876e-05	1.06715e-05	6.24061	8.09636e-06	17.3835	2.73052e-05	5.5127e-05
RobIT72~RobMT72	Rob_72	p429.35062	429.351	Positive				0.0154472	3.87983e-05	5.18002e-05	1.30019e-05	6.51146	2.68459e-06	19.5428	2.63505e-05	5.12461e-05
RobIT72~RobMT72	Rob_72	p429.81918	429.819	Positive				0.0431781	3.3289e-05	4.54568e-05	1.21678e-05	5.93928	7.50402e-06	20.4861	2.16152e-05	4.49628e-05
RobIT72~RobMT72	Rob_72	p430.76849	430.768	Positive				0.0024381	3.23831e-05	4.41951e-05	1.1812e-05	7.59496	4.23722e-07	18.5223	2.34433e-05	4.13229e-05
RobIT72~RobMT72	Rob_72	p431.6156	431.616	Positive				0.0449905	2.80111e-05	3.76261e-05	9.61496e-06	5.8774	7.81899e-06	20.9929	1.80997e-05	3.79225e-05
RobIT72~RobMT72	Rob_72	p449.17886	449.179	Positive				0.000216002	-0.000212098	0.000118179	0.000330277	-8.46816	3.75394e-08	20.6333	-0.000264242	-0.000159955
RobIT72~RobMT72	Rob_72	p493.20541	493.205	Positive				0.00377184	-0.000566834	0.000393224	0.000960058	-7.01354	6.55517e-07	20.8802	-0.000734967	-0.000398701
RobIT72~RobMT72	Rob_72	p494.20847	494.208	Positive				9.31181e-05	-0.000137465	5.75493e-05	0.000195015	-8.68913	1.61832e-08	21.7227	-0.000170299	-0.000104631
RobIT72~RobMT72	Rob_72	p60.05582	60.0558	Positive				0.00592374	-1.80106e-05	1.05477e-05	2.85582e-05	-7.33608	1.0295e-06	17.3464	-2.31825e-05	-1.28387e-05
RobIT72~RobMT72	Rob_72	p627.28168	627.282	Positive				0.000340568	-0.000247845	6.87825e-05	0.000316628	-9.33173	5.91881e-08	16.3502	-0.000304051	-0.00019164
RobIT72~RobMT72	Rob_72	p653.33673	653.337	Positive				0.0276191	-7.27239e-05	1.8855e-05	9.15789e-05	-6.04667	4.79998e-06	21.5166	-9.76991e-05	-4.77487e-05
RobIT72~RobMT72	Rob_72	p671.30804	671.308	Positive				0.00292243	-0.000301804	6.99521e-05	0.000371757	-8.34405	5.07895e-07	15.0116	-0.000378894	-0.000224715
RobIT72~RobMT72	Rob_72	p675.33917	675.339	Positive				0.0479674	-0.000192674	3.77347e-05	0.000230409	-6.72084	8.33636e-06	14.4405	-0.000253986	-0.000131362
RobIT72~RobMT72	Rob_72	p694.84027	694.84	Positive				0.0383623	-0.000371777	2.0286e-05	0.000392063	-7.85505	6.66706e-06	11.2774	-0.000475637	-0.000267917
RobIT72~RobMT72	Rob_72	p698.36639	698.366	Positive				0.00482179	-1.43455e-05	3.49708e-06	1.78425e-05	-6.82473	8.37989e-07	21.5058	-1.87105e-05	-9.98041e-06
RobIT72~RobMT72	Rob_72	p762.39832	762.398	Positive				0.0169178	-0.000589427	0.000102376	0.000691804	-7.43856	2.94017e-06	14.1699	-0.000759188	-0.000419667
RobIT72~RobMT72	Rob_72	p829.44183	829.442	Positive				0.0091113	-2.50626e-05	6.28052e-06	3.13431e-05	-6.61515	1.58347e-06	20.7818	-3.29466e-05	-1.71786e-05
RobIT72~RobMT72	Rob_72	p889.44208	889.442	Positive				0.0277155	-0.00196263	0.000423881	0.00238652	-7.56113	4.81674e-06	12.67	-0.00252489	-0.00140038
RobIT96~RobMT96	Rob_96	p779.39905	779.399	Positive	C37H63O15P		[M+H]1+	0.00350867	0.000691903	0.00174011	0.00104821	7.08732	6.09462e-07	20.5788	0.000488627	0.00089518
RobIT96~RobMT96	Rob_96	p1057.63184	1057.63	Positive	C58H89NO16	13C	[M+H]1+	0.0335427	5.48688e-05	9.74603e-05	4.25915e-05	6.08803	5.82641e-06	20.1165	3.60759e-05	7.36617e-05
RobIT96~RobMT96	Rob_96	p780.40265	780.403	Positive	C37H63O15P	13C	[M+H]1+	0.00792977	0.000274467	0.000707499	0.000433033	6.65756	1.37741e-06	20.975	0.000188726	0.000360208

## Sheet: Annotation
				Significant log2 fold change of DAMs accumulation
ID	Molecular Formula	Isotop	Adduct	Rob/Her_0	Her_24	Her_48	Her_72	Her_96	Rob_24	Rob_48	Rob_72	Rob_96	Kegg ID	Putative identification
n133.01408	C4H6O5	[M-H]1-						0.73952					C00149	(S)-Malate;; L-Malate;; L-Apple acid;; L-Malic acid;; L-2-Hydroxybutanedioic acid;; Malate;; Malic acid
n330.15649	C17H26O4	13C	[M+Cl]1-		-0.716857								C10462	[6]-Gingerol;; (S)-(+)-[6]Gingerol;; 6-Gingerol
p333.20416	C18H30O4	[M+Na]1+					1.85208						C04785	13(S)-HPOT;; (9Z,11E,15Z)-(13S)-Hydroperoxyoctadeca-9,11,15-trienoate;; (9Z,11E,15Z)-(13S)-13-Hydroperoxyoctadeca-9,11,15-trienoic acid;; 13(S)-HpOTrE;; 13-HPOT
n140.00365	C4H7NO2	13C2	[M+K-2H]1-					-0.0618159					C01234	1-Aminocyclopropane-1-carboxylate;; 1-Aminocyclopropane-1-carboxylic acid
n386.11795	C17H22O10	13C	[M-H]1-	-0.77052									C01175	1-O-Sinapoyl-beta-D-glucose;; 1-O-Sinapoyl beta-D-glucoside
p86.06004	C4H4O	[M+NH4]1+					0.894222	0.288259					C06145	3-Butyn-1-al
n102.05589	C4H9NO2	[M-H]1-					-0.722399						C00334	4-Aminobutanoate;; 4-Aminobutanoic acid;; 4-Aminobutyrate;; 4-Aminobutyric acid;; gamma-Aminobutyric acid;; GABA
p105.10213	C4H9NO	[M+NH4]1+						0.740433			2.82872		C00555	4-Aminobutyraldehyde;; 4-Aminobutanal
n613.13446	C27H30O14	[M+Cl]1-						-0.0454801					C12627	Apigenin 7-O-neohesperidoside;; Rhoifolin;; Rhoifoloside
n635.38861	C40H56O4	[M+Cl]1-						-0.0695879					C08585	Capsorubin
p713.33685	C35H52O15	[M+H]1+							4.0764		3.36651			Cheirotoxin
n210.96484	C6H6O6	[M+K-2H]1-					-0.655983	-0.0529903					C00417	cis-Aconitate;; cis-Aconitic acid
p104.07053	C4H6O2	[M+NH4]1+					1.18332	0.59264					C00741	Diacetyl;; Biacetyl;; Dimethylglyoxal;; 2,3-Butanedione
n378.05963	C14H17NO9	[M+Cl]1-		-0.864902									C15772	DIBOA-glucoside;; 2,4-Dihydroxy-1,4-benzoxazin-3-one glucoside;; (2R)-4-Hydroxy-3-oxo-3,4-dihydro-2H-1,4-benzoxazin-2-yl beta-D-glucopyranoside
p845.41553	C41H64O18	[M+H]1+							6.63158		5.43308			Evonoside
p177.05449	C10H8O3	[M+H]1+			23.1763						7.22668			Herniarin
n167.97818	C5H6O4	13C	[M+K-2H]1-					-0.0538917					C00490	Itaconate;; Itaconic acid;; Methylenesuccinic acid
n146.04564	C5H9NO4	[M-H]1-					-0.513823	-0.0637407					C00025	L-Glutamate;; L-Glutamic acid;; L-Glutaminic acid;; Glutamate
n414.10501	C16H24O10	13C	[M+Cl37]1-		-0.919469		-0.938865						C01512	Loganate;; Loganic acid
p156.04196	C5H11NO2	[M+K]1+					-0.497287						C00183	L-Valine;; 2-Amino-3-methylbutyric acid
n319.24167	C18H36O2	[M+Cl]1-						-0.0627332					C01530	Octadecanoic acid;; Stearate;; Stearic acid
p84.0808	C5H9N	[M+H]1+		0.455228									C06181	Piperideine;; 1-Piperideine
n297.06198	C26H28O16	[M-2H]2-		10.1508									C12637	Quercetin 3-O-[beta-D-xylosyl-(1->2)-beta-D-glucoside]
n395.05252	C18H16O8	[M+Cl]1-						-0.0346153					C01850	Rosmarinate;; Rosmarinic acid
p977.49341	C47H76O21	[M+H]1+							6.72896					Saniculoside C
p366.10919	C12H22O11	13C	[M+Na]1+				1.48419	0.00256997					C00089	Sucrose;; Cane sugar;; Saccharose;; 1-alpha-D-Glucopyranosyl-2-beta-D-fructofuranoside
p423.93597	C10H11NO8P2S2	13C2	[M+Na]1+						-0.819677		-0.785007
n297.00232	C10H12O8	[M+K-2H]1-					-0.753158
n144.54001	C10H15N3O7	18O	[M-2H]2-				-0.954129
n329.08847	C10H20N4O6	[M+K-2H]1-		-0.721473
n287.09079	C10H20O7	[M+Cl]1-						-0.0343616
n351.06223	C10H21O9P	[M+Cl]1-						-0.0250304
p273.12146	C10H22N2O4	[M+K]1+					-0.811555
n423.80615	C10H2O5P6	13C	[M+Cl]1-	1.77567
p144.0807	C10H9N	[M+H]1+			5.62141			0.145695
p420.93069	C10H9NO11P2	13C	[M+K]1+								-0.764082
p419.99448	C11H12N3O10P	13C2	[M+K41]1+								-0.85232
p421.0473	C11H19NO12P2	13C	[M+H]1+								-0.770418
n299.09067	C11H20O7	[M+Cl]1-						-0.0458591
n349.09128	C11H22O10	[M+Cl]1-						-0.0550073
n319.08038	C11H22O8	[M+K-2H]1-						-0.0474025
n488.79968	C11H7NO5P6S	13C	[M+K-2H]1-	3.07088
p326.84781	C11O2P4	[M+K]1+					-0.574143
n446.91867	C12H10O10P2S	13C2	[M+Cl37]1-				-0.980101	-0.0777944
p420.29459	C12H19NO2	13C	[2M+H]1+								-0.814292
n313.10657	C12H22O7	[M+Cl]1-						-0.0469193
n333.09641	C12H24O8	[M+K-2H]1-						-0.0470316
n349.87344	C12H3O3P5	13C	[M-H]1-	2.35732
n408.89798	C12H4O10P2	18O	[M+Cl37]1-					0.980405
p422.88446	C12H6NO5P5	13C	[M+Na]1+								-0.767591
p422.82339	C12O7P2S2	18O	[M+K]1+						-0.775557		-0.772957
n524.95154	C13H17O14P3	[M+Cl]1-						-0.0428972
n223.13364	C13H20O3	[M-H]1-					-0.644997
n304.09464	C13H20O6S	13C	[M-H]1-					-0.0487444
n339.12177	C13H22O10	13C2	[M-H]1-					-0.0608426
n305.10718	C13H22O6S	[M-H]1-						-0.0225066
p424.05341	C13H23NO8P2	[M+K41]1+									-0.734137
n316.00815	C13H5N3O7	18O	[M-H]1-				-0.636129	-0.058395
n420.89923	C13H5O12P	[M+K-2H]1-						0.350958
n372.9144	C13H5O9P	[M+K-2H]1-					-0.867372
n328.10443	C14H19NO8	[M-H]1-					-0.737706	-0.071244
n447.02866	C14H19O12P	[M+Cl37]1-					-0.921687	-0.0542999
p281.14996	C14H20N2O4	[M+H]1+									7.41077
n417.1774	C14H30N4O8	[M+Cl]1-					1.96865				-0.698451
n572.7832	C14H3N3O7P8	13C	[M-H]1-		-0.777288		-0.886081
n464.89056	C14H4O12P2	13C2	[M+Cl37]1-		-0.821528
n378.94824	C14H5O11P	[M-H]1-			-0.741678		-0.943806
n524.75806	C14H5O4P7S	18O	[M+K-2H]1-	3.06769
n444.92026	C14H8O11P2S	[M-H]1-					-0.82904
p671.82782	C15H10NO17P5	18O	[M+K]1+					0.318081	9.57967	2.29629
n359.09924	C15H20O10	[M-H]1-		-0.688011
p419.1355	C15H25NO11	13C	[M+Na]1+						-0.878642
n369.13284	C15H26O8	[M+Cl]1-						-0.045193
n306.20084	C15H30O6	13C	[M-H]1-					-0.0586852
n462.8924	C15H3N2O10P3	[M-H]1-			-0.70569		-0.747159	-0.0694433
n446.89587	C15H3N2O9P3	[M-H]1-						-0.0833333
n499.85361	C15H3O12P3S	13C	[M-H]1-		-0.735421		-0.93868	-0.0826167
n422.93851	C15H5O13P	[M-H]1-			-0.702099		-0.736979	-0.0698667
n406.96463	C15H6NO11P	13C	[M-H]1-		-0.749545
n406.90085	C15H6O6P2S2	[M-H]1-						0.636245
n574.78107	C15O15P4S	[M-H]1-					-0.927879
n248.92064	C15S	[M+K-2H]1-					-0.703704
n328.04495	C16H11NO7	[M-H]1-					-0.850907
p423.02145	C16H14O11	18O	[M+K]1+								-0.797388
n451.01907	C16H17O11P	[M+Cl]1-						-0.0400345
n371.09909	C16H20O10	[M-H]1-						-0.0260929
n333.14841	C16H26O5	[M+Cl]1-					-0.752729
p423.1442	C16H30O10	[M+K41]1+							-0.812259
p423.87479	C16H4NO3P3S	[M+K41]1+							-0.842206		-0.75079
n307.10269	C17H20NP	13C	[M+Cl37]1-					-0.0283475
n398.1098	C17H21NO10	[M-H]1-									1.68539
p424.08475	C17H22NO7P	13C2	[M+K]1+						-0.791775		-0.785358
n397.16379	C17H30O8	[M+Cl]1-						-0.0435986
n415.1384	C17H30O9	[M+K-2H]1-						-0.0528217
n348.21146	C17H32O7	13C	[M-H]1-					-0.0619941
n384.98236	C17H6O11	[M-H]1-						-0.0630308
n330.04288	C18H12O4	13C	[M+Cl37]1-				-0.962772
n343.1687	C18H28O4	[M+Cl]1-			-0.747891
n323.1871	C18H28O5	[M-H]1-					-0.528504
n443.16959	C18H32O10	[M+Cl]1-						-0.0391171
n375.20316	C18H32O8	[M-H]1-						-0.031847
n361.22385	C18H34O7	[M-H]1-						-0.0630565
p453.21024	C18H38O10	[M+K]1+							2.35799		2.90449
n455.01334	C19H15O9P	[M+Cl37]1-						-0.0453799
n372.21143	C19H32O7	13C	[M-H]1-				2.28146
n444.90741	C19H6O7P2	[M+K-2H]1-					-0.755107	-0.0729299
n577.97363	C20H16NO15P	[M+K-2H]1-					-0.947734
n226.03886	C20H21O10P	18O	[M-2H]2-	7.34128
n453.08707	C20H24O8P2	[M-H]1-		5.83039
n555.05804	C20H26O12P2	[M+Cl]1-						-0.0323917
n524.11865	C20H27NO13	[M+Cl]1-						-0.0459425
n542.11121	C20H27NO14	[M+Cl37]1-			-0.821855
n638.07831	C20H34O15P4	13C	[M-H]1-			-0.801333		-0.0598286
n858.4884	C20H35N3O7	13C	[2M-H]1-		-0.941192		-0.952533
n803.42889	C20H35O6P	[2M-H]1-			-0.678953			-0.0681761
n775.52838	C20H37NO6	18O	[2M-H]1-		-0.563418		-0.770669	-0.0663123
n839.48999	C20H38NO6P	18O	[2M-H]1-					-0.0548077
n538.1344	C21H29NO13	[M+Cl]1-					-0.651457	-0.0634196
n413.2189	C21H34O8	[M-H]1-					0.929931
p424.22028	C21H38NO3P	[M+K41]1+							-0.791404		-0.699582
p387.18082	C22H26O6	[M+H]1+					0.631214				-0.132004
n488.16315	C22H32NO7P	[M+Cl]1-						-0.0591322
n459.2247	C22H36O10	[M-H]1-					-0.77964
p537.23169	C22H42O12	[M+K]1+							2.47107		2.17344
p541.26294	C22H46O12	[M+K]1+							3.17821		3.06773
n639.07135	C23H32O13P4	[M-H]1-						-0.0538026
n588.13763	C24H33NO12P2	[M-H]1-		0.893582
n505.2583	C24H43O9P	[M-H]1-						0.331705
p581.258	C24H46O13	[M+K]1+							2.92036		2.37583
p424.33762	C24H50NP	13C2	[M+K]1+								-0.771521
p585.28918	C24H50O13	[M+K]1+							3.56273		3.26239
p420.96317	C25H17NO24P4	13C	[M+2H]2+								-0.80906
n456.17349	C25H28O8	13C	[M-H]1-					0.128899
p542.216	C25H36NO10P	[M+H]1+					-0.576727
p497.23666	C25H36O10	[M+H]1+							2.90244		2.84337
p424.25256	C25H37NO2	13C2	[M+K]1+						-0.765348
p421.36606	C25H50O3	[M+Na]1+							-0.906626
n615.92981	C26H12O12P2	13C	[M+K-2H]1-				-0.978703
n367.11694	C26H18	13C2	[M+Cl]1-					-0.0501978
p647.13818	C26H31O17P	[M+H]1+		0.580408			1.15773
n535.18317	C26H32O12	[M-H]1-		-0.827717
p490.24426	C26H35NO8	[M+H]1+					1.91649	0.799534
n813.07196	C27H39O20P3	[M+K-2H]1-					-0.622653
n950.57257	C27H42NO4P	13C	[2M-H]1-			-0.594502		-0.0662729
n541.2666	C27H42O11	[M-H]1-					-0.478199
n545.2981	C27H46O11	[M-H]1-			-0.753475		-0.684163
n561.29297	C27H46O12	[M-H]1-			-0.700368
n513.30792	C27H46O9	[M-H]1-					-0.637555
n713.21625	C28H42O21	[M-H]1-		-0.780896
n619.26208	C28H44O15	[M-H]1-		-0.179012
n659.25208	C28H46O15	[M+Cl37]1-			-0.754876		-0.797378
n587.25714	C28H46O9P2	[M-H]1-						0.97446
n579.2663	C28H47O8P	[M+Cl37]1-						0.265049
n804.5788	C29H38O	13C	[2M-H]1-					-0.0571694
n937.58203	C29H40O5	13C2	[2M-H]1-				-0.582079	-0.0646696
n483.27374	C29H40O6	[M-H]1-						0.353607
p534.29633	C29H41NO8	18O	[M+H]1+					0.614023			3.75032
n567.23065	C29H41O7P	[M+Cl]1-						0.735563
p210.94035	C2H5O7P	[M+K]1+						0.771686
p803.90649	C30H15O17P5	13C	[M+H]1+					0.391327	9.58953	2.58095	10.6595
p629.31555	C30H56O7P2	[M+K]1+							3.18884		2.98595
n507.27377	C31H40O6	[M-H]1-						1.33115
p423.0921	C31H44NO20P3	13C	[M+2H]2+								-0.832413
p625.28436	C31H44O13	[M+H]1+							3.09104		2.53438
n726.2926	C31H50O19	13C	[M-H]1-	-0.730584
p847.93317	C32H19O18P5	13C	[M+H]1+					0.357412	12.3211	2.80005	11.5763
p605.28668	C32H45O9P	[M+H]1+						0.323139	10.9064	2.28478
p384.1261	C32H48O17P2	[M+2H]2+		-0.653526
p669.31061	C33H48O14	[M+H]1+							3.6666		3.03706
p671.32593	C33H50O14	[M+H]1+						0.383374	8.51067	2.31777
p673.3418	C33H52O14	[M+H]1+							3.764		3.5793
n705.32788	C33H55O14P	[M-H]1-					-0.929864
p649.31293	C34H49O10P	[M+H]1+						0.283157	10.4063	2.28702	14.8769
n597.39423	C34H58O6	[M+Cl]1-						-0.070029
n689.3692	C34H59O12P	[M-H]1-			-0.922059
p717.36816	C35H56O15	[M+H]1+							4.1441		3.82111
p695.34131	C35H57O9P	13C2	[M+K41]1+					0.164872		4.34398
n611.40961	C35H60O6	[M+Cl]1-						-0.0673648
p693.33942	C36H53O11P	[M+H]1+						0.28977	8.98068	2.10371
p759.35931	C36H61O12P	18O	[M+K41]1+						8.56013		3.0705
n722.3985	C36H62O12	13C	[M+Cl]1-		-0.910571
p757.36322	C37H56O16	[M+H]1+							3.7709		3.38484
p759.37878	C37H58O16	[M+H]1+						0.350697	9.39915	2.42643	11.6839
p747.4093	C37H63O13P	[M+H]1+					-0.696296
p763.40399	C37H63O14P	[M+H]1+			-0.766996
p779.39905	C37H63O15P	[M+H]1+			-0.809785							-0.397381
p652.44293	C37H63O7P	13C	[M+H]1+				3.94102
p738.3689	C38H57O12P	13C	[M+H]1+					0.278734	7.06123	2.42158
p818.51117	C38H75NO17	[M+H]1+					-0.377552
p759.88037	C38O15P2	13C	[M+H]1+					0.302387	9.42145	2.27472	11.1391
p801.38947	C39H60O17	[M+H]1+							4.22032		3.80363
n721.41876	C39H62O12	[M-H]1-			-0.94462		-0.939734
p819.39825	C39H62O18	[M+H]1+					-0.448415	-0.0475757
n781.40686	C39H63N2O12P	[M-H]1-			-0.90828		-0.813008
n707.44012	C39H64O11	[M-H]1-			-0.896002		-0.962513	-0.0833333
n724.43774	C39H64O12	13C	[M-H]1-		-0.934684		-0.905014
n739.42969	C39H64O13	[M-H]1-			-0.94646		-0.9313	-0.066708
p806.42383	C39H64O17	13C	[M+H]1+		1.74116				6.63876		5.73745
n756.4198	C39H65O12P	13C	[M-H]1-			-0.773658
n787.39648	C39H66O12P2	[M-H]1-			-0.729763		-0.761221
n803.39154	C39H66O13P2	[M-H]1-			-0.843876		-0.879924	-0.0669192
p223.97195	C3H5NO8	13C2	[M+K]1+					-0.0645707
p781.39197	C40H61O13P	[M+H]1+						0.313708	9.74977	2.31221
n815.40643	C40H64O17	[M-H]1-			-0.606314		-0.844924	-0.0692676
n789.42261	C40H66O13	[M+Cl]1-			-0.934162		-0.964121
n775.44232	C40H68O12	[M+Cl]1-			-0.87064			-0.0812426
n807.43286	C40H68O14	[M+Cl]1-			-0.945783		-0.95064	-0.0662961
n757.46826	C40H71O11P	[M-H]1-			-0.685261		-0.701511
n773.46332	C40H71O12P	[M-H]1-					-0.873775
n748.5144	C40H75NO9	[M+Cl]1-						-0.0550734
n707.37946	C41H56O10	[M-H]1-			-0.901804		-0.873448
n692.38831	C41H56O9	13C	[M-H]1-		-0.874205
p849.44653	C41H68O18	[M+H]1+							6.66415
n790.46149	C41H70O12	13C	[M+Cl]1-		-0.905003
n841.51678	C41H78O17	[M-H]1-			-0.657598		-0.634838
n739.40631	C42H60O11	[M-H]1-			-0.910003
n707.41626	C42H60O9	[M-H]1-			-0.856833		-0.920698	-0.0808119
p825.41779	C42H65O14P	[M+H]1+						0.487686	11.9029	2.46395	15.4342
p421.21545	C42H67NO12P2	13C	[M+2H]2+						-0.88025
n763.45728	C42H69O10P	[M-H]1-					-0.576776	-0.0616265
n765.47351	C42H71O10P	[M-H]1-						0.0855823
n818.49835	C42H73N3O10	18O	[M+Cl37]1-					-0.0538362
n891.42871	C43H68N2O15	18O	[M+Cl37]1-					-0.0602757
p761.48236	C43H68O11	[M+H]1+						-0.056491
p891.45129	C43H71O17P	[M+H]1+									-0.950663
p845.48273	C43H73O14P	[M+H]1+					-0.680785
p861.4776	C43H73O15P	[M+H]1+			-0.797269		-0.732556
n788.51886	C43H76O10	13C	[M+Cl]1-			-0.66433		-0.0728734
n789.53162	C43H78O10	[M+Cl]1-						-0.0670794
n886.43341	C44H68N2O14	13C	[M+Cl37]1-		-0.688103	-0.783714		-0.0715917
n889.43372	C44H69NO15	13C	[M+Cl37]1-					-0.0619927
p869.44415	C44H69O15P	[M+H]1+						0.278681	10.0842	2.27893	7.7425
n838.48798	C44H71N3O10	13C2	[M+Cl]1-					-0.054736
p780.43921	C45H62O11	13C	[M+H]1+				-0.84385
n817.40216	C45H65O9P	[M+Cl37]1-					-0.887311	-0.0686983
p801.47729	C45H68O12	[M+H]1+						-0.0524565
n719.48877	C45H68O7	[M-H]1-					-0.556848	-0.0362005
p806.51221	C45H72O12	13C	[M+H]1+					-0.0661891
p933.46826	C45H72O20	[M+H]1+							4.04825		4.44934
n773.52289	C45H74O10	[M-H]1-			-0.637349		-0.757699	-0.0629779
n826.49817	C45H74O11	13C	[M+Cl]1-		-0.703755			-0.0647107
n841.48895	C45H74O12	[M+Cl]1-			-0.902797		-0.900058	-0.0680541
n859.48004	C45H74O13	[M+Cl37]1-			-0.959364		-0.979112	-0.0725511
p951.479	C45H74O21	[M+H]1+						0.388088	33.2756		24.0968
n853.51733	C45H75NO14	13C	[M-H]1-	1.29589
n813.53308	C45H77NO9	13C	[M+Cl37]1-		-0.757266		-0.760771	-0.067953
n945.49048	C45H78O18	18O	[M+Cl37]1-					-0.0739989
n741.47333	C47H66O7	[M-H]1-					-0.60422	-0.0546792
n775.4798	C47H68O9	[M-H]1-					-0.907635
n819.55261	C47H81O9P	[M-H]1-		1.73848
n738.51025	C48H69NO5	[M-H]1-			-0.679134
n814.51666	C48H75NO7	[M+Cl37]1-					-0.759392	-0.0669213
n792.53424	C48H76NO6P	[M-H]1-					-0.823522	-0.0624491
n937.45953	C48H76O14P2	[M-H]1-			-0.917392		-0.938871	-0.0661315
n880.55322	C48H80O14	13C	[M-H]1-					-0.0562103
n878.63116	C48H91NO10	[M+Cl37]1-						-0.0599811
n785.49945	C49H70O8	[M-H]1-						-0.0713484
n790.51727	C49H73NO5	[M+Cl]1-						-0.0628057
p758.57086	C49H75NO5	[M+H]1+			-0.65969
p958.54407	C49H80O18	13C	[M+H]1+				-0.610754
n949.56818	C49H86O15	[M+Cl]1-						-0.0677062
p74.09653	C4H11N	[M+H]1+					-0.50809
p68.04964	C4H5N	[M+H]1+						0.318842
n815.50067	C50H73O7P	[M-H]1-						-0.0451109
n847.49048	C50H73O9P	[M-H]1-					-0.812213
n1047.48181	C50H78N2O19	[M+Cl37]1-				-0.644041		-0.0626734
n985.49646	C50H78O17	[M+Cl]1-			-0.739041		-0.785763	-0.0643216
n920.5766	C50H83NO14	[M-H]1-					-0.829653	-0.0714813
p941.48792	C51H72O16	[M+H]1+					-0.774218	-0.0833333
p782.57074	C51H75NO5	[M+H]1+			-0.800668
n848.56775	C51H79NO9	[M-H]1-						-0.0498351
p951.5672	C51H82O16	[M+H]1+						-0.0833333
n935.57648	C51H84O15	[M-H]1-					-0.520445	-0.0500897
n942.48932	C52H74O13	13C	[M+Cl]1-					-0.0669694
n976.55609	C52H81NO16	18O	[M-H]1-					-0.0696852
n850.62018	C52H85NO8	[M-H]1-						-0.0534901
n873.57178	C53H79NO9	13C	[M-H]1-		-0.610584		-0.487024
p1039.53113	C53H84O16P2	[M+H]1+						0.143955	8.53188
n951.56342	C53H86O12	[M+K-2H]1-						-0.0664965
n1079.63794	C54H96O21	[M-H]1-						-0.0681068
n973.54718	C55H82O12	18O	[M+Cl37]1-					-0.0622709
n1080.52966	C55H86O17P2	13C	[M-H]1-					-0.0763237
n1065.54749	C55H88O16P2	[M-H]1-						-0.0740975
n1147.54944	C57H90O21	[M+K-2H]1-			-0.601868		-0.715156	-0.0722133
p1127.58374	C57H92O18P2	[M+H]1+						0.272174	10.0543	1.31647
p1057.63184	C58H89NO16	13C	[M+H]1+									-0.56319
n1083.59021	C59H88O18	[M-H]1-						-0.0548663
p114.10246	C5H11N3	[M+H]1+									8.83828
p104.10686	C5H13NO	[M+H]1+			0.325306		1.10236	0.0714352
n246.9415	C5H2N3O5PS	13C	[M-H]1-					-0.0775572
n212.96289	C5H5NO4S	13C	[M+Cl37]1-				-0.600556
p245.90434	C5P2	13C	[2M+H]1+				-0.631706
p1153.68738	C61H100O20	[M+H]1+						-0.0737649
p1171.61035	C62H90O21	[M+H]1+						0.220542	8.78724	1.61431
n1159.69702	C67H100O16	[M-H]1-			-0.78614
p423.27814	C6H18N4O4	18O	[2M+H]1+								-0.784832
n379.08942	C7H11NO3S	18O	[2M-H]1-					-0.0356292
n261.01938	C7H12O8	[M+Cl37]1-						-0.0569219
n342.85715	C7H2O6P4	13C2	[M+Cl]1-				-0.9626
n362.82587	C7H2O7P2S2	13C2	[M+K-2H]1-				-0.835048
n358.83115	C7O7P2S2	13C2	[M+Cl]1-		-0.732987		-0.81333	-0.0716186
n207.08707	C8H16O6	[M-H]1-						-0.0294354
n277.0513	C8H16O8	[M+Cl37]1-						-0.0470659
p423.22891	C8H18O6	18O	[2M+H]1+								-0.720112
p272.91772	C8H4O3P4	[M+H]1+					-0.686055
p119.049	C8H6O	[M+H]1+			3.58591			0.345273			2.0199
n284.89841	C8O8P2	[M-H]1-					-0.749518	-0.0670486
n286.89545	C8O8S2	[M-H]1-					-0.778219	-0.0628721
n271.05936	C9H10N4O6	13C2	[M-H]1-					-0.040766
n275.05438	C9H18O7	[M+K-2H]1-						-0.0465144
n304.88834	C9H4O2P4	18O	[M+Cl]1-		-0.775875			-0.080043
p737.86719	C9H7O10P3	13C	[2M+H]1+					0.268664	10.5059	2.26899
p423.83658	C9H7O5P5S	13C	[M+K41]1+						-0.883281		-0.743965
p244.90121	C9O2S2	18O	[M+K]1+				-0.546264

## Sheet: KEGG Enrichement
Comparison	KEGG ID	Entry type	P-value	KEGG name
HerMT0~RobMT0	ats00402	pathway	1e-06	Benzoxazinoid biosynthesis
HerMT0~RobMT0	ats00942	pathway	1e-06	Anthocyanin biosynthesis
HerMT0~RobMT0	ats00960	pathway	1e-06	Tropane, piperidine and pyridine alkaloid biosynthesis
HerMT0~RobMT0	1.1.1.206	enzyme	2.20932e-06	tropinone reductase I
HerMT0~RobMT0	1.14.11.59	enzyme	1e-06	2,4-dihydroxy-1,4-benzoxazin-3-one-glucoside dioxygenase; BX6 (gene name); DIBOA-Glc dioxygenase
HerMT0~RobMT0	1.14.14.109	enzyme	1e-06	3-hydroxyindolin-2-one monooxygenase
HerMT0~RobMT0	1.14.14.110	enzyme	1e-06	2-hydroxy-1,4-benzoxazin-3-one monooxygenase
HerMT0~RobMT0	1.14.14.153	enzyme	1e-06	indole-2-monooxygenase
HerMT0~RobMT0	1.14.14.157	enzyme	1e-06	indolin-2-one monooxygenase
HerMT0~RobMT0	1.2.1.68	enzyme	1e-06	coniferyl-aldehyde dehydrogenase
HerMT0~RobMT0	2.4.1.202	enzyme	1e-06	2,4-dihydroxy-7-methoxy-2H-1,4-benzoxazin-3(4H)-one 2-D-glucosyltransferase; uridine diphosphoglucose-2,4-dihydroxy-7-methoxy-2H-1,4-benzoxazin-3(4H)-one 2-glucosyltransferase; BX8; BX9; benzoxazinoid glucosyltransferase; DIMBOA glucosyltransferase
HerMT0~RobMT0	2.4.2.24	enzyme	1e-06	1,4-beta-D-xylan synthase
HerMT0~RobMT0	4.1.1.35	enzyme	1e-06	UDP-glucuronate decarboxylase
HerMT0~RobMT0	4.1.2.8	enzyme	1e-06	indole-3-glycerol-phosphate lyase
HerMT0~RobMT0	5.1.3.5	enzyme	1e-06	UDP-arabinose 4-epimerase
HerMT0~RobMT0	5.4.99.30	enzyme	2.1907e-06	UDP-arabinopyranose mutase
HerMT0~RobMT0	R00697	reaction	1e-06	L-phenylalanine ammonia-lyase (trans-cinnamate-forming)
HerMT0~RobMT0	R01384	reaction	1e-06	UDP-D-glucuronate carboxy-lyase (UDP-D-xylose-forming)
HerMT0~RobMT0	R01433	reaction	1.5116e-06	D-xylose xylohydrolase
HerMT0~RobMT0	R01473	reaction	1e-06	UDP-L-arabinose 4-epimerase
HerMT0~RobMT0	R02119	reaction	1e-06	UDP-D-xylose:zeatin O-beta-D-xylosyltransferase
HerMT0~RobMT0	R02158	reaction	1e-06	UDPglucose:flavonol 3-O-D-glucosyltransferase
HerMT0~RobMT0	R02221	reaction	1e-06	Sinapate:CoA ligase (AMP-forming)
HerMT0~RobMT0	R02254	reaction	1e-06	trans-Cinnamate,NADPH:oxygen oxidoreductase (2-hydroxylating)
HerMT0~RobMT0	R02255	reaction	1e-06	trans-Cinnamate:CoA ligase (AMP-forming)
HerMT0~RobMT0	R02379	reaction	1e-06	S-Adenosyl-L-methionine:3,4-dihydroxy-trans-cinnamate 3-O-methyltransferase
HerMT0~RobMT0	R02380	reaction	1e-06	UDPglucose:sinapate D-glucosyltransferase
HerMT0~RobMT0	R02381	reaction	1e-06	Sinapoylcholine sinapohydrolase
HerMT0~RobMT0	R02636	reaction	1e-06	UDP-D-galacturonate carboxy-lyase
HerMT0~RobMT0	R03075	reaction	1e-06	1-O-(4-Hydroxy-3,5-dimethoxycinnamoyl)-beta-D-glucose:choline 1-O-(4-Hydroxy-3,5-dimethoxycinnamoyl)transferase
HerMT0~RobMT0	R03077	reaction	2.6289e-06	UTP:beta-L-arabinose-1-phosphate uridylyltransferase
HerMT0~RobMT0	R03323	reaction	1e-06	1-O-Sinapoyl-beta-D-glucose:(S)-malate O-sinapoyltransferase
HerMT0~RobMT0	R03928	reaction	1e-06	UDP-D-xylose:1,4-beta-D-xylan 4-beta-D-xylosyltransferase
HerMT0~RobMT0	R03994	reaction	1e-06	(E,E)-Piperoyl-CoA:piperidine N-piperoyltransferase
HerMT0~RobMT0	R04205	reaction	1e-06	(E)-2-Methylcrotonoyl-CoA :13-hydroxylupinine O-2-methylcrotonoyltransferase
HerMT0~RobMT0	R05128	reaction	1e-06	Anabasine + CO2 <=> Piperideine + Nicotinate
HerMT0~RobMT0	R05129	reaction	1e-06	Piperideine + Acetoacetyl-CoA + H2O <=> Pelletierine + CoA + CO2
HerMT0~RobMT0	R05130	reaction	1e-06	Piperideine + Pelletierine <=> L-(+)-Anaferine
HerMT0~RobMT0	R05131	reaction	1e-06	Pelletierine <=> N-Methylpelletierine
HerMT0~RobMT0	R06544	reaction	1e-06	4-hydroxycinnamoyl-CoA:cyanidin-3-O-glucoside 6''-O-acyltransferase
HerMT0~RobMT0	R06545	reaction	1e-06	4-hydroxycinnamoyl-CoA:cyanidin 3,5-O-diglucoside 6''-O-acyltransferase
HerMT0~RobMT0	R06546	reaction	1e-06	UDP-alpha-D-glucose:cyanidin-3-O-beta-D-glucoside 5-O-glucosyltransferase
HerMT0~RobMT0	R06548	reaction	1e-06	Chrysanthemin <=> Peonidin 3-O-glucoside
HerMT0~RobMT0	R06549	reaction	1e-06	Delphinidin 3-O-glucoside <=> Petunidin 3-O-glucoside
HerMT0~RobMT0	R06550	reaction	1e-06	Delphinidin 3-O-glucoside <=> Malvidin 3-O-glucoside
HerMT0~RobMT0	R06724	reaction	1e-06	sym-Homospermidine <=> Trachelanthamidine
HerMT0~RobMT0	R06725	reaction	1e-06	Trachelanthamidine <=> Retronecine
HerMT0~RobMT0	R06726	reaction	1e-06	Retronecine + 2 L-Isoleucine <=> Senecionine
HerMT0~RobMT0	R06728	reaction	5.72898e-06	cocaine benzoylhydrolase
HerMT0~RobMT0	R06729	reaction	5.83766e-06	Ecgonine methyl ester + H2O <=> Ecgonine + Methanol
HerMT0~RobMT0	R06730	reaction	1e-06	Ecgonine <=> Pseudoecgonine
HerMT0~RobMT0	R06732	reaction	1e-06	1-Methylpyrrolinium <=> Hygrine
HerMT0~RobMT0	R06733	reaction	1.18185e-06	Hygrine <=> Tropinone
HerMT0~RobMT0	R06737	reaction	1e-06	Pseudotropine <=> Calystegin A3
HerMT0~RobMT0	R06738	reaction	1e-06	Nicotine <=> Nornicotine
HerMT0~RobMT0	R06740	reaction	2.00456e-06	primary-amine oxidase
HerMT0~RobMT0	R06741	reaction	1e-06	5-Aminopentanal <=> Piperideine
HerMT0~RobMT0	R06743	reaction	1e-06	Anabasine <=> Anatalline
HerMT0~RobMT0	R06745	reaction	1e-06	trans-Cinnamate <=> Cocaine
HerMT0~RobMT0	R06781	reaction	1e-06	trans-Cinnamate <=> trans-3-Hydroxycinnamate
HerMT0~RobMT0	R06797	reaction	1e-06	malonyl-CoA:flavonol-3-O-beta-D-glucoside 6''-O-malonyltransferase
HerMT0~RobMT0	R06799	reaction	4.06818e-06	malonyl-CoA:pelargonidin-3-O-(6-caffeoyl-beta-D-glucoside)-5-O-beta-D-glucoside 6'''-O-malonyltransferase
HerMT0~RobMT0	R06801	reaction	1e-06	malonyl-CoA:anthocyanidin-3-O-beta-D-glucoside 6''-O-malonyltransferase
HerMT0~RobMT0	R06811	reaction	1e-06	UDP-D-xylose:flavonol-3-O-glycoside 2''-O-beta-D-xylosyltransferase
HerMT0~RobMT0	R06812	reaction	1e-06	UDP-glucose:flavonol-3-O-glucoside 2''-O-beta-D-glucosyltransferase
HerMT0~RobMT0	R06814	reaction	1e-06	UDP-D-xylose:flavonol-3-O-glycoside 2''-O-beta-D-xylosyltransferase
HerMT0~RobMT0	R06817	reaction	1e-06	malonyl-CoA:anthocyanidin-3-O-beta-D-glucoside 6''-O-malonyltransferase
HerMT0~RobMT0	R07421	reaction	3.10606e-06	indolin-2-one,[reduced NADPH---hemoprotein reductase]:oxygen oxidoreductase (3-hydroxylating)
HerMT0~RobMT0	R07422	reaction	1e-06	3-hydroxyindolin-2-one,[reduced NADPH---hemoprotein reductase]:oxygen oxidoreductase (2-hydroxy-2H-1,4-benzoxazin-3(4H)-one-forming)
HerMT0~RobMT0	R07423	reaction	1e-06	2-hydroxy-2H-1,4-benzoxazin-3(4H)-one,[reduced NADPH---hemoprotein reductase]:oxygen oxidoreductase (N-hydroxylating)
HerMT0~RobMT0	R07426	reaction	1e-06	UDP-glucose:DIBOA 2-D-glucosyltransferase
HerMT0~RobMT0	R07441	reaction	1e-06	sinapoyl aldehyde:NAD oxidoreductase
HerMT0~RobMT0	R07442	reaction	1e-06	sinapoyl aldehyde:NADP oxidoreductase
HerMT0~RobMT0	R07796	reaction	1e-06	(E)-cinnamoyl-CoA:(R)-phenyllactate CoA-transferase
HerMT0~RobMT0	R07874	reaction	1e-06	UDP-alpha-D-glucose:pelargonidin-3-O-beta-D-glucoside 5-O-glucosyltransferase
HerMT0~RobMT0	R07876	reaction	1.21637e-06	caffeoyl-CoA:pelargonidin 3,5-di-beta-D-glucoside 6''-O-acyltransferase
HerMT0~RobMT0	R07880	reaction	1e-06	hydroxycinnamoyl-CoA:anthocyanidin 3,5-diglucoside 5-O-glucoside-6'''-O-hydroxycinnamoyltransferase
HerMT0~RobMT0	R07882	reaction	1e-06	hydroxycinnamoyl-CoA:anthocyanidin 3,5-diglucoside 5-O-glucoside-6'''-O-hydroxycinnamoyltransferase
HerMT0~RobMT0	R07883	reaction	1e-06	hydroxycinnamoyl-CoA:anthocyanidin 3,5-diglucoside 5-O-glucoside-6'''-O-hydroxycinnamoyltransferase
HerMT0~RobMT0	R07884	reaction	1.85049e-06	Pelargonidin 3-O-(6-O-malonyl-beta-D-glucoside) + Malonyl-CoA <=> Pelargonidin 3-O-3'',6''-O-dimalonylglucoside + CoA
HerMT0~RobMT0	R07885	reaction	6.57442e-06	Cyanidin 3-O-(6-O-malonyl-beta-D-glucoside) + Malonyl-CoA <=> Cyanidin 3-O-3'',6''-O-dimalonylglucoside + CoA
HerMT0~RobMT0	R07886	reaction	7.32902e-06	Delphinidin 3-O-(6''-O-malonyl)-beta-D-glucoside + Malonyl-CoA <=> Delphinidin 3-O-3'',6''-O-dimalonylglucoside + CoA
HerMT0~RobMT0	R07905	reaction	1.35956e-06	Delphinidin-3-(p-coumaroyl)-rutinoside-5-glucoside <=> Petunidin-3-(p-coumaroyl)-rutinoside-5-glucoside
HerMT0~RobMT0	R07906	reaction	1e-06	Petunidin-3-(p-coumaroyl)-rutinoside-5-glucoside <=> Malvidin-3-(p-coumaroyl)-rutinoside-5-glucoside
HerMT0~RobMT0	R07907	reaction	1.35956e-06	Delphinidin-3-(p-coumaroyl)-rutinoside-5-glucoside <=> Malvidin-3-(p-coumaroyl)-rutinoside-5-glucoside
HerMT0~RobMT0	R07908	reaction	1e-06	Cyanidin <=> Cyanidin 5-O-glucoside
HerMT0~RobMT0	R07909	reaction	1e-06	Cyanidin 5-O-glucoside <=> Cyanin
HerMT0~RobMT0	R07910	reaction	1.8943e-06	malonyl-CoA:cyanidin-3-O-(6-caffeoyl-beta-D-glucoside)-5-O-beta-D-glucoside 6'''-O-malonyltransferase
HerMT0~RobMT0	R07911	reaction	1e-06	UDP-alpha-D-glucose:delphinidin-3-O-beta-D-glucoside 5-O-glucosyltransferase
HerMT0~RobMT0	R07912	reaction	1.64013e-06	UDP-glucose:anthocyanin 3'-O-beta-D-glucosyltransferase
HerMT0~RobMT0	R07924	reaction	3.08438e-06	Albireodelphin <=> Gentiodelphin
HerMT0~RobMT0	R07925	reaction	1e-06	Delphinidin 3,5,3'-triglucoside <=> Gentiodelphin
HerMT0~RobMT0	R07927	reaction	1e-06	4-hydroxycinnamoyl-CoA:pelargonidin-3-O-glucoside 6''-O-acyltransferase
HerMT0~RobMT0	R07929	reaction	1e-06	4-hydroxycinnamoyl-CoA:delphinidin-3-O-glucoside 6''-O-acyltransferase
HerMT0~RobMT0	R07930	reaction	1.99151e-06	hydroxycinnamoyl-CoA:anthocyanidin 3,5-diglucoside 5-O-glucoside-6'''-O-hydroxycinnamoyltransferase
HerMT0~RobMT0	R07931	reaction	1.899e-06	hydroxycinnamoyl-CoA:anthocyanidin 3,5-diglucoside 5-O-glucoside-6'''-O-hydroxycinnamoyltransferase
HerMT0~RobMT0	R07938	reaction	1e-06	malonyl-CoA:anthocyanidin-3-O-beta-D-glucoside 6''-O-malonyltransferase
HerMT0~RobMT0	R07944	reaction	1e-06	hydroxycinnamoyl-CoA:anthocyanidin 3,5-diglucoside 5-O-glucoside-6'''-O-hydroxycinnamoyltransferase
HerMT0~RobMT0	R08415	reaction	1e-06	L-Pipecolate <=> 1-Indolizidinone
HerMT0~RobMT0	R08416	reaction	1e-06	1-Indolizidinone <=> Swainsonine
HerMT0~RobMT0	R08417	reaction	1e-06	1-Indolizidinone <=> Slaframine
HerMT0~RobMT0	R08418	reaction	1e-06	Cadaverine <=> Lupinine
HerMT0~RobMT0	R08419	reaction	1e-06	Cadaverine <=> (-)-Sparteine
HerMT0~RobMT0	R08420	reaction	1e-06	(-)-Sparteine <=> Cytisine
HerMT0~RobMT0	R08422	reaction	1e-06	Piperideine + trans-Cinnamate <=> (-)-Sedamine
HerMT0~RobMT0	R08423	reaction	1e-06	Piperideine + trans-Cinnamate + Benzoyl-CoA <=> Lobelanine + CoA
HerMT0~RobMT0	R08424	reaction	1e-06	Lobelanine <=> Lobeline
HerMT0~RobMT0	R08425	reaction	1e-06	N-Methylpelletierine <=> Pseudopelletierine
HerMT0~RobMT0	R08427	reaction	1e-06	1-Methylpyrrolinium <=> Cuscohygrine
HerMT0~RobMT0	R08429	reaction	1e-06	1-Methylpyrrolinium <=> Ecgonine methyl ester
HerMT0~RobMT0	R08430	reaction	1e-06	Ecgonine methyl ester + Benzoyl-CoA <=> Cocaine + CoA
HerMT0~RobMT0	R08432	reaction	1e-06	(R)-phenyllactyl-CoA:tropine O-phenyllactyltransferase
HerMT0~RobMT0	R08434	reaction	1e-06	Littorine <=> L-Hyoscyamine
HerMT0~RobMT0	R08972	reaction	1e-06	(2R)-4-hydroxy-3-oxo-3,4-dihydro-2H-1,4-benzoxazin-2-yl beta-D-glucopyranoside:oxygen oxidoreductase (7-hydroxylating)
HerMT0~RobMT0	R08973	reaction	1e-06	S-adenosyl-L-methionine:TRIBOA-glucoside 7-O-methyltransferase
HerMT0~RobMT0	R09009	reaction	1e-06	UDP-L-arabinopyranose furanomutase
HerMT0~RobMT0	R09049	reaction	1e-06	17-Oxosparteine <=> Lupanine
HerMT0~RobMT0	R09050	reaction	1e-06	Lupanine <=> 13-Hydroxylupanine
HerMT0~RobMT0	R09052	reaction	1e-06	Piperideine <=> Piperidine
HerMT0~RobMT0	R09358	reaction	1e-06	(2R)-2-hydroxy-2-methylbutanenitrile butan-2-one-lyase (cyanide forming)
HerMT0~RobMT0	R09403	reaction	1.09622e-06	L-isoleucine,[reduced NADPH---hemoprotein reductase]:oxygen oxidoreductase (N-hydroxylating)
HerMT0~RobMT0	R10029	reaction	1e-06	N,N-Dihydroxy-L-isoleucine <=> (E)-2-Methylbutanal oxime + CO2 + H2O
HerMT0~RobMT0	R10030	reaction	1e-06	(E)-2-Methylbutanal oxime <=> (Z)-2-Methylbutanal oxime
HerMT0~RobMT0	R10036	reaction	1e-06	(Z)-2-Methylbutanal oxime + NADPH + H+ + Oxygen <=> (2R)-2-Hydroxy-2-methylbutanenitrile + NADP+ + 2 H2O
HerMT0~RobMT0	R10037	reaction	1e-06	UDP-glucose:(2R)-2-Hydroxy-2-methylbutanenitrile beta-D-glucosyltransferase
HerMT0~RobMT0	R10259	reaction	1e-06	1-O-vanilloyl-beta-D-glucose:cyanidin-3-O-beta-D-glucoside 7-O-beta-D-glucosyltransferase
HerMT0~RobMT0	R10261	reaction	1e-06	1-O-sinapoyl-beta-D-glucose:cyanidin-3-O-beta-D-glucoside 5-O-beta-D-glucosyltransferase
HerMT0~RobMT0	R10290	reaction	1e-06	UDP-alpha-D-xylose:pelargonidin-3-O-beta-D-glucoside 2'''-O-xylosyltransferase
HerMT0~RobMT0	R10291	reaction	1e-06	UDP-alpha-D-xylose:cyanidin-3-O-beta-D-glucoside 2'''-O-xylosyltransferase
HerMT0~RobMT0	R10292	reaction	1e-06	UDP-alpha-D-xylose:delphinidin-3-O-beta-D-glucoside 2'''-O-xylosyltransferase
HerMT0~RobMT0	R10296	reaction	1e-06	1-O-vanilloyl-beta-D-glucose:pelargonidin-3-O-beta-D-glucoside 7-O-beta-D-glucosyltransferase
HerMT0~RobMT0	R10297	reaction	1e-06	1-O-vanilloyl-beta-D-glucose:delphinidin-3-O-beta-D-glucoside 7-O-beta-D-glucosyltransferase
HerMT0~RobMT0	R10298	reaction	1e-06	1-O-sinapoyl-beta-D-glucose:pelargonidin-3-O-beta-D-glucoside 5-O-beta-D-glucosyltransferase
HerMT0~RobMT0	R10299	reaction	1e-06	1-O-sinapoyl-beta-D-glucose:delphinidin-3-O-beta-D-glucoside 5-O-beta-D-glucosyltransferase
HerMT0~RobMT0	R11289	reaction	1e-06	UDP-D-xylose:paromamine alpha-D-xylosyltransferase
HerMT0~RobMT0	R11639	reaction	1e-06	(Z)-2-Methylbutanal oxime <=> 2-Methylbutanenitrile + H2O
HerMT0~RobMT0	R11640	reaction	1e-06	2-Methylbutanenitrile + [Reduced NADPH---hemoprotein reductase] + Oxygen <=> (2R)-2-Hydroxy-2-methylbutanenitrile + [Oxidized NADPH---hemoprotein reductase] + H2O
HerMT0~RobMT0	R12214	reaction	1e-06	cadaverine:2-oxoglutarate aminotransferase
HerMT0~RobMT0	C00114	compound	1e-06	Choline
HerMT0~RobMT0	C00190	compound	1e-06	UDP-D-xylose
HerMT0~RobMT0	C00423	compound	1e-06	trans-Cinnamate
HerMT0~RobMT0	C00482	compound	1e-06	Sinapate
HerMT0~RobMT0	C00512	compound	1e-06	Benzoyl-CoA
HerMT0~RobMT0	C00933	compound	1e-06	Sinapine
HerMT0~RobMT0	C00935	compound	1e-06	UDP-L-arabinose
HerMT0~RobMT0	C01175	compound	1e-06	1-O-Sinapoyl-beta-D-glucose
HerMT0~RobMT0	C01416	compound	1e-06	Cocaine
HerMT0~RobMT0	C01456	compound	6.49999e-06	Tropate
HerMT0~RobMT0	C01743	compound	1e-06	Paromamine
HerMT0~RobMT0	C01746	compound	1e-06	Piperidine
HerMT0~RobMT0	C02066	compound	1e-06	Pseudotropine
HerMT0~RobMT0	C02352	compound	1e-06	1,4-beta-D-Xylan
HerMT0~RobMT0	C02611	compound	1e-06	(E,E)-Piperoyl-CoA
HerMT0~RobMT0	C02621	compound	1e-06	13-Hydroxylupanine
HerMT0~RobMT0	C02845	compound	1e-06	Methyl ethyl ketone
HerMT0~RobMT0	C02887	compound	1e-06	Sinapoyl malate
HerMT0~RobMT0	C03300	compound	1e-06	O-beta-D-Xylosylzeatin
HerMT0~RobMT0	C03882	compound	1e-06	Piperine
HerMT0~RobMT0	C04170	compound	1e-06	13-(2-Methylcrotonoyl)oxylupanine
HerMT0~RobMT0	C04831	compound	1e-06	DIMBOA-glucoside
HerMT0~RobMT0	C05607	compound	1e-06	Phenyllactate
HerMT0~RobMT0	C05610	compound	1e-06	Sinapoyl aldehyde
HerMT0~RobMT0	C05619	compound	1e-06	5-Hydroxyferulic acid methyl ester
HerMT0~RobMT0	C05623	compound	1e-06	Quercetin 3-O-glucoside
HerMT0~RobMT0	C05625	compound	2.02078e-06	Rutin
HerMT0~RobMT0	C05905	compound	1e-06	Cyanidin
HerMT0~RobMT0	C06177	compound	1e-06	Retronecine
HerMT0~RobMT0	C06179	compound	1e-06	Hygrine
HerMT0~RobMT0	C06180	compound	1e-06	Anabasine
HerMT0~RobMT0	C06181	compound	1e-06	Piperideine
HerMT0~RobMT0	C06182	compound	1e-06	Pelletierine
HerMT0~RobMT0	C06183	compound	1e-06	L-(+)-Anaferine
HerMT0~RobMT0	C06184	compound	1e-06	N-Methylpelletierine
HerMT0~RobMT0	C06185	compound	1e-06	Slaframine
HerMT0~RobMT0	C06521	compound	1e-06	Cuscohygrine
HerMT0~RobMT0	C06524	compound	1e-06	Nornicotine
HerMT0~RobMT0	C06672	compound	1e-06	Vanillate
HerMT0~RobMT0	C07475	compound	1e-06	Lobeline
HerMT0~RobMT0	C08604	compound	1e-06	Chrysanthemin
HerMT0~RobMT0	C08639	compound	1e-06	Cyanin
HerMT0~RobMT0	C08641	compound	1.46673e-06	Gentiodelphin
HerMT0~RobMT0	C08725	compound	1e-06	Pelargonin
HerMT0~RobMT0	C10157	compound	1e-06	Lobelanine
HerMT0~RobMT0	C10171	compound	1e-06	(-)-Sedamine
HerMT0~RobMT0	C10173	compound	1e-06	Swainsonine
HerMT0~RobMT0	C10175	compound	1e-06	Quercetin 3-(2G-xylosylrutinoside)
HerMT0~RobMT0	C10763	compound	1e-06	Cytisine
HerMT0~RobMT0	C10772	compound	1e-06	Lupanine
HerMT0~RobMT0	C10773	compound	1e-06	Lupinine
HerMT0~RobMT0	C10783	compound	1e-06	(-)-Sparteine
HerMT0~RobMT0	C10850	compound	1e-06	Calystegin A3
HerMT0~RobMT0	C10858	compound	1e-06	Ecgonine
HerMT0~RobMT0	C10860	compound	1e-06	Littorine
HerMT0~RobMT0	C10865	compound	1e-06	Pseudopelletierine
HerMT0~RobMT0	C11130	compound	1e-06	3-Hydroxyindolin-2-one
HerMT0~RobMT0	C12096	compound	1e-06	Cyanidin 3-O-(6-O-p-coumaroyl)glucoside-5-O-glucoside; Shisonin
HerMT0~RobMT0	C12137	compound	1e-06	Pelargonidin 3-O-glucoside
HerMT0~RobMT0	C12138	compound	1e-06	Delphinidin 3-O-glucoside
HerMT0~RobMT0	C12139	compound	1e-06	Petunidin 3-O-glucoside
HerMT0~RobMT0	C12140	compound	1e-06	Malvidin 3-O-glucoside
HerMT0~RobMT0	C12141	compound	1e-06	Peonidin 3-O-glucoside
HerMT0~RobMT0	C12440	compound	1e-06	Trachelanthamidine
HerMT0~RobMT0	C12448	compound	1e-06	Ecgonine methyl ester
HerMT0~RobMT0	C12449	compound	1e-06	Pseudoecgonine
HerMT0~RobMT0	C12454	compound	1e-06	Anatalline
HerMT0~RobMT0	C12455	compound	1e-06	5-Aminopentanal
HerMT0~RobMT0	C12621	compound	1e-06	trans-3-Hydroxycinnamate
HerMT0~RobMT0	C12637	compound	1e-06	Quercetin 3-O-[beta-D-xylosyl-(1->2)-beta-D-glucoside]
HerMT0~RobMT0	C12638	compound	1e-06	Quercetin 3-O-(6-O-malonyl-beta-D-glucoside)
HerMT0~RobMT0	C12640	compound	3.60313e-06	Pelargonidin 3-O-(6-caffeoyl-beta-D-glucoside) 5-O-beta-D-glucoside; Bisdemalonylsalvianin
HerMT0~RobMT0	C12641	compound	6.50192e-06	4'''-Demalonylsalvianin
HerMT0~RobMT0	C12642	compound	1e-06	Pelargonidin 3-O-(6-O-malonyl-beta-D-glucoside)
HerMT0~RobMT0	C12667	compound	1.43529e-06	Quercetin 3-O-beta-D-glucosyl-(1->2)-beta-D-glucoside; Baimaside; Quercetin 3-beta-D-sophoroside; Quercetin 3-O-sophoroside; QUOSP
HerMT0~RobMT0	C15769	compound	1e-06	HBOA
HerMT0~RobMT0	C15770	compound	1e-06	DIBOA
HerMT0~RobMT0	C15772	compound	1e-06	DIBOA-glucoside
HerMT0~RobMT0	C16256	compound	1e-06	(E)-Cinnamoyl-CoA
HerMT0~RobMT0	C16257	compound	1e-06	(R)-Phenyllactyl-CoA
HerMT0~RobMT0	C16288	compound	1.85049e-06	Pelargonidin 3-O-3'',6''-O-dimalonylglucoside
HerMT0~RobMT0	C16289	compound	6.57442e-06	Cyanidin 3-O-3'',6''-O-dimalonylglucoside
HerMT0~RobMT0	C16294	compound	7.20039e-06	Delphinidin-3-(p-coumaroyl)-rutinoside-5-glucoside
HerMT0~RobMT0	C16295	compound	1e-06	Petunidin-3-(p-coumaroyl)-rutinoside-5-glucoside
HerMT0~RobMT0	C16296	compound	1e-06	Malvidin-3-(p-coumaroyl)-rutinoside-5-glucoside
HerMT0~RobMT0	C16298	compound	1e-06	Cyanidin 5-O-glucoside
HerMT0~RobMT0	C16299	compound	1.8943e-06	Malonylshisonin
HerMT0~RobMT0	C16312	compound	1e-06	Delphin
HerMT0~RobMT0	C16313	compound	5.01763e-06	Delphinidin 3-glucoside 5-caffoyl-glucoside
HerMT0~RobMT0	C16314	compound	1.09157e-06	Delphinidin 3,5,3'-triglucoside
HerMT0~RobMT0	C16349	compound	1e-06	Pelargonidin 3-O-beta-D-glucoside 5-O-(6-coumaroyl-beta-D-glucoside)
HerMT0~RobMT0	C16350	compound	1e-06	Cyanidin 3-O-beta-D-glucoside 5-O-(6-coumaroyl-beta-D-glucoside)
HerMT0~RobMT0	C16351	compound	1e-06	Delphinidin 3-O-beta-D-glucoside 5-O-(6-coumaroyl-beta-D-glucoside)
HerMT0~RobMT0	C16368	compound	1e-06	Pelargonidin 3-(6-p-coumaroyl)glucoside
HerMT0~RobMT0	C16370	compound	1e-06	Delphinidin 3-(6-p-coumaroyl)glucoside
HerMT0~RobMT0	C16371	compound	1.99151e-06	Pelargonidin 3-glucoside 5-caffeoylglucoside
HerMT0~RobMT0	C16372	compound	1.899e-06	Cyanidin 3-glucoside 5-caffeoylglucoside
HerMT0~RobMT0	C16697	compound	1e-06	1-Indolizidinone
HerMT0~RobMT0	C17701	compound	1e-06	Gentamicin A2
HerMT0~RobMT0	C18062	compound	1e-06	TRIBOA-glucoside
HerMT0~RobMT0	C18796	compound	1e-06	(2R)-2-Hydroxy-2-methylbutanenitrile
HerMT0~RobMT0	C19491	compound	1e-06	(E)-2-Methylbutanal oxime
HerMT0~RobMT0	C20311	compound	1e-06	N,N-Dihydroxy-L-isoleucine
HerMT0~RobMT0	C20312	compound	1e-06	(Z)-2-Methylbutanal oxime
HerMT0~RobMT0	C20469	compound	1e-06	Cyanidin 3,7-di-O-beta-D-glucoside
HerMT0~RobMT0	C20470	compound	1e-06	1-O-Vanilloyl-beta-D-glucose
HerMT0~RobMT0	C20489	compound	1e-06	Pelargonidin 3-O-beta-D-sambubioside
HerMT0~RobMT0	C20490	compound	1e-06	Cyanidin 3-O-beta-D-sambubioside
HerMT0~RobMT0	C20491	compound	1e-06	Delphinidin 3-O-beta-D-sambubioside
HerMT0~RobMT0	C20495	compound	1e-06	Pelargonidin 3,7-di-O-beta-D-glucoside
HerMT0~RobMT0	C20496	compound	1e-06	Delphinidin 3,7-di-O-beta-D-glucoside
HerMT0~RobMT0	C21525	compound	1e-06	2-Methylbutanenitrile
HerMT24~HerIT24	ats00902	pathway	1e-06	Monoterpenoid biosynthesis
HerMT24~HerIT24	ats00945	pathway	1e-06	Stilbenoid, diarylheptanoid and gingerol biosynthesis
HerMT24~HerIT24	1.1.1.208	enzyme	1e-06	(+)-neomenthol dehydrogenase
HerMT24~HerIT24	1.14.14.91	enzyme	1e-06	trans-cinnamate 4-monooxygenase
HerMT24~HerIT24	1.14.14.96	enzyme	1e-06	5-O-(4-coumaroyl)-D-quinate 3'-monooxygenase
HerMT24~HerIT24	2.1.1.104	enzyme	1e-06	caffeoyl-CoA O-methyltransferase
HerMT24~HerIT24	2.1.1.240	enzyme	1e-06	trans-resveratrol di-O-methyltransferase
HerMT24~HerIT24	2.1.1.95	enzyme	0.000292849	tocopherol C-methyltransferase
HerMT24~HerIT24	4.2.3.25	enzyme	1e-06	S-linalool synthase
HerMT24~HerIT24	R01614	reaction	1e-06	Malonyl-CoA:4-coumaroyl-CoA malonyltransferase (cyclizing)
HerMT24~HerIT24	R02004	reaction	2.54556e-05	geranyl-diphosphate diphosphate-lyase [cyclizing, (-)-endo-fenchol-forming]
HerMT24~HerIT24	R02006	reaction	8.8599e-05	Geranyl-diphosphate diphosphate-lyase (cyclizing, sabinene-hydrate-forming)
HerMT24~HerIT24	R02007	reaction	1e-06	(+)-Bornyl-diphosphate lyase (decyclizing)
HerMT24~HerIT24	R02009	reaction	1e-06	geranyldiphosphate diphosphate-lyase (myrcene-forming)
HerMT24~HerIT24	R02013	reaction	4.73518e-06	geranyl-diphosphate diphosphate-lyase [cyclizing; (4S)-limonene-forming]
HerMT24~HerIT24	R02468	reaction	4.2368e-05	(S)-limonene,[reduced NADPH---hemoprotein reductase]:oxygen oxidoreductase (6-hydroxylating)
HerMT24~HerIT24	R02469	reaction	1.9652e-05	(S)-limonene,[reduced NADPH---hemoprotein reductase]:oxygen oxidoreductase (3-hydroxylating)
HerMT24~HerIT24	R02470	reaction	0.00010963	(S)-limonene,[reduced NADPH---hemoprotein reductase]:oxygen oxidoreductase (7-hydroxylating)
HerMT24~HerIT24	R02505	reaction	1e-06	Malonyl-CoA:cinnamoyl-CoA malonyltransferase (cyclizing)
HerMT24~HerIT24	R02931	reaction	0.000275512	S-adenosyl-L-methionine: genistein 4'-O-methyltransferase
HerMT24~HerIT24	R03111	reaction	0.000154572	S-adenosyl-L-methionine:sterigmatocystin 8-O-methyltransferase
HerMT24~HerIT24	R03112	reaction	0.00018291	S-Adenosyl-L-methionine:6-demethylsterigmatocystin 6-O-methyltransferase
HerMT24~HerIT24	R03424	reaction	0.000279463	S-adenosyl-L-methionine:phosphatidyl-N-methylethanolamine N-methyltransferase
HerMT24~HerIT24	R03554	reaction	1e-06	S-Adenosyl-L-methionine:loganate 11-O-methyltransferase
HerMT24~HerIT24	R03556	reaction	1e-06	7-deoxyloganin,[reduced NADPH---hemoprotein reductase]:oxygen oxidoreductase (7alpha-hydroxylating)
HerMT24~HerIT24	R03721	reaction	0.000271955	S-Adenosyl-L-methionine:columbamine O-methyltransferase
HerMT24~HerIT24	R03835	reaction	0.000177695	S-Adenosyl-L-methionine:(S)-scoclaurine 9-O-methyltransferase
HerMT24~HerIT24	R04077	reaction	0.000218695	S-Adenosyl-L-methionine:5,8,13,13a-tetrahydrocolumbamine 2-O-methyltransferase
HerMT24~HerIT24	R04257	reaction	1e-06	Resveratrol <=> Piceatannol
HerMT24~HerIT24	R04578	reaction	1e-06	1,6,6-Trimethyl-2,7-dioxabicyclo[3.2.2]nonan-3-one <=> 4,5-Dihydro-5,5-dimethyl-4-(3-oxobutyl)furan-2(3H)-one
HerMT24~HerIT24	R04691	reaction	0.000174655	Stylopine + S-Adenosyl-L-methionine <=> (S)-cis-N-Methylstylopine + S-Adenosyl-L-homocysteine
HerMT24~HerIT24	R05090	reaction	1e-06	Iridotrial <=> 7-Deoxyloganetin
HerMT24~HerIT24	R05211	reaction	0.000184336	S-Adenosyl-L-methionine:(RS)-1-benzyl-1,2,3,4-tetrahydroisoquinolie N- methyltransferase
HerMT24~HerIT24	R05212	reaction	0.000201915	S-Adenosyl-L-methionine:3'-hydroxy-N-methyl-(S)-coclaurine 4'-O-methyltransferase
HerMT24~HerIT24	R05213	reaction	0.000236947	S-Adenosyl-L-methionine:6-O-methylnorlaudanosoline 5'-O-methyltransferase
HerMT24~HerIT24	R05214	reaction	0.000251175	S-Adenosyl-L-methionine:(RS)-norcoclaurine 6-O-methyltransferase
HerMT24~HerIT24	R05216	reaction	0.000230363	S-adenosyl-L-methionine:(R)-norreticuline N- methyltransferase
HerMT24~HerIT24	R05757	reaction	0.000262675	S-adenosyl-L-methionine:3'-demethylstaurosporine O-methyltransferase
HerMT24~HerIT24	R05765	reaction	1.57371e-06	geranyl-diphosphate diphosphate-lyase [cyclizing, (-)-alpha-pinene-forming]
HerMT24~HerIT24	R05766	reaction	1e-06	geranyl-diphosphate diphosphate-lyase [cyclizing, (-)-beta-pinene-forming]
HerMT24~HerIT24	R05832	reaction	1e-06	7-deoxyloganate,[reduced NADPH---hemoprotein reductase]:oxygen oxidoreductase (7alpha-hydroxylating)
HerMT24~HerIT24	R05833	reaction	1e-06	loganate,[reduced NADPH---hemoprotein reductase]:oxygen oxidoreductase (ring-cleaving)
HerMT24~HerIT24	R05881	reaction	0.000234166	Norajmaline + S-Adenosyl-L-methionine <=> Ajmaline + S-Adenosyl-L-homocysteine
HerMT24~HerIT24	R05885	reaction	0.000295361	S-adenosyl-L-methionine:16-Hydroxytabersonine 16-O-methyltransferase
HerMT24~HerIT24	R05898	reaction	1e-06	Loganate <=> 10-Deoxygeniposidic acid
HerMT24~HerIT24	R05899	reaction	1e-06	10-Deoxygeniposidic acid <=> Geniposidic acid
HerMT24~HerIT24	R05900	reaction	1e-06	Geniposidic acid <=> Asperuloside
HerMT24~HerIT24	R06119	reaction	7.37643e-05	(R)-limonene,[reduced NADPH---hemoprotein reductase]:oxygen oxidoreductase (6-hydroxylating)
HerMT24~HerIT24	R06120	reaction	1.09679e-05	geranyldiphosphate diphosphate lyase [(+)-(R)-limonene-forming]
HerMT24~HerIT24	R06418	reaction	1e-06	(+)-cis-Isopulegone isomerase
HerMT24~HerIT24	R06421	reaction	5.95431e-06	geranyl-diphosphate diphosphate-lyase [cyclizing, (-)-alpha-terpineol-forming]
HerMT24~HerIT24	R06422	reaction	1e-06	(-)-alpha-Terpineol <=> 1,8-Cineole
HerMT24~HerIT24	R06576	reaction	0.000273958	S-adenosyl-L-methionine:3,4-dihydroxy-trans-cinnamate 3-O-methyltransferase
HerMT24~HerIT24	R06578	reaction	1e-06	S-adenosyl-L-methionine:caffeoyl-CoA 3-O-methyltransferase
HerMT24~HerIT24	R06582	reaction	6.73571e-05	trans-5-O-(4-coumaroyl)-D-shikimate,[reduced NADPH---hemoprotein reductase]:oxygen oxidoreductase (3'-hydroxylating)
HerMT24~HerIT24	R06584	reaction	4.18861e-06	Feruloyl-CoA <=> 5-Hydroxyferuloyl-CoA
HerMT24~HerIT24	R06687	reaction	0.000296149	S-adenosyl-L-methionine:13-deoxycarminomycin 4-O-methyltransferase
HerMT24~HerIT24	R06715	reaction	0.000289922	S-adenosyl-L-methionine:4-demethylpremithramycinone O-methyltransferase
HerMT24~HerIT24	R06774	reaction	0.000222765	Novclobiocin 105 + S-Adenosyl-L-methionine <=> Novclobiocin 104 + S-Adenosyl-L-homocysteine
HerMT24~HerIT24	R06998	reaction	0.000183518	S-adenosyl-L-methionine:27-O-demethylrifamycin-SV 27-O-methyltransferase
HerMT24~HerIT24	R06999	reaction	0.000119251	Rifamycin <=> Rifamycin S
HerMT24~HerIT24	R07236	reaction	0.000259486	S-adenosyl-L-methionine:gamma-tocopherol 5-O-methyltransferase
HerMT24~HerIT24	R07504	reaction	0.000263497	S-adenosyl-L-methionine:delta-tocopherol 5-O-methyltransferase
HerMT24~HerIT24	R07631	reaction	3.29522e-05	geranyl-diphosphate diphosphate-lyase [(3S)-linalool-forming]
HerMT24~HerIT24	R07632	reaction	1.37621e-05	geranyl-diphosphate diphosphate-lyase [(3R)-linalool-forming]
HerMT24~HerIT24	R07750	reaction	0.000190606	S-adenosyl-L-methionine:(+)-6a-hydroxymaackiain 3-O-methyltransferase
HerMT24~HerIT24	R08396	reaction	8.64966e-05	geranyl-diphosphate diphosphohydrolase
HerMT24~HerIT24	R08437	reaction	0.000194083	S-adenosyl-L-methionine:norbelladine O-methyltransferase
HerMT24~HerIT24	R08441	reaction	0.000227298	S-adenosyl-L-homocysteine:Norgalanthamine N-methyltransferase
HerMT24~HerIT24	R08449	reaction	0.00025246	S-Adenosyl-L-methionine:Isoandrocymbine O-methyltransferase
HerMT24~HerIT24	R08455	reaction	0.000275526	Floramultine + S-Adenosyl-L-methionine <=> Kreysigine + S-Adenosyl-L-homocysteine
HerMT24~HerIT24	R08456	reaction	0.000252868	(S)-Coclaurine <=> (S)-6-O-Methylnorlaudanosoline
HerMT24~HerIT24	R08529	reaction	4.66244e-06	Monoterpenyl-diphosphate pyrophosphohydrolase
HerMT24~HerIT24	R08784	reaction	0.000190969	1,8-cineole,[reduced flavodoxin]:oxygen oxidoreductase (2-endo-hydroxylating)
HerMT24~HerIT24	R08785	reaction	2.23993e-05	geraniol,[reduced NADPH---hemoprotein reductase]:oxygen oxidoreductase (8-hydroxylating)
HerMT24~HerIT24	R08787	reaction	0.000183034	S-adenosyl-L-methionine:(S)-reticuline 7-O-methyltransferase
HerMT24~HerIT24	R08788	reaction	0.000195442	S-adenosyl-L-methionine:(R)-reticuline 7-O-methyltransferase
HerMT24~HerIT24	R08789	reaction	0.000140132	S-adenosyl-L-methionine:(S)-canadine N-methyltransferase
HerMT24~HerIT24	R08791	reaction	0.000156315	S-adenosyl-L-methionine:(S)-corytuberine N-methyltransferase
HerMT24~HerIT24	R08794	reaction	0.000189265	S-Adenosyl-L-methionine + (S)-6-O-Methylnorlaudanosoline <=> S-Adenosyl-L-homocysteine + 3'-Hydroxy-N-methyl-(S)-coclaurine
HerMT24~HerIT24	R08796	reaction	1e-06	p-Coumaroyl-CoA + Malonyl-CoA + Hexanoyl-CoA + H2O <=> 1-(4-Hydroxyphenyl)-1-decene-3,5-dione + 3 CoA + 2 CO2
HerMT24~HerIT24	R08797	reaction	1e-06	Feruloyl-CoA + Malonyl-CoA + Hexanoyl-CoA + H2O <=> 1-Dehydro-[6]-gingerdione + 3 CoA + 2 CO2
HerMT24~HerIT24	R08798	reaction	1e-06	1-(4-Hydroxyphenyl)-1-decene-3,5-dione <=> 5-Hydroxy-1-(4-hydroxyphenyl)-3-decanone
HerMT24~HerIT24	R08799	reaction	1e-06	1-(3,4-Dihydroxyphenyl)-1-decene-3,5-dione <=> 1-(3,4-Dihydroxyphenyl)-5-hydroxy-3-decanone
HerMT24~HerIT24	R08800	reaction	1e-06	1-Dehydro-[6]-gingerdione <=> [6]-Gingerol
HerMT24~HerIT24	R08801	reaction	1e-06	1-(4-Hydroxyphenyl)-1-decene-3,5-dione <=> 1-(3,4-Dihydroxyphenyl)-1-decene-3,5-dione
HerMT24~HerIT24	R08802	reaction	1e-06	5-Hydroxy-1-(4-hydroxyphenyl)-3-decanone <=> 1-(3,4-Dihydroxyphenyl)-5-hydroxy-3-decanone
HerMT24~HerIT24	R08803	reaction	1e-06	S-adenosyl-L-methionine:1-(3,4-dihydroxyphenyl)-1-decene-3,5-dione O-methyltransferase
HerMT24~HerIT24	R08804	reaction	1e-06	S-adenosyl-L-methionine:1-(3,4-Dihydroxyphenyl)-5-hydroxy-3-decanone O-methyltransferase
HerMT24~HerIT24	R08805	reaction	1e-06	p-coumaroyl-CoA:malonyl-CoA C-coumaroyltransferase (decarboxylating)
HerMT24~HerIT24	R08806	reaction	1e-06	feruloyl-CoA:malonyl-CoA C-feruloyltransferase (decarboxylating)
HerMT24~HerIT24	R08807	reaction	1e-06	p-coumaroyl-CoA:p-coumaroyl-diketide-CoA C-coumaroyltransferase (thioester-hydrolysing and decarboxylating)
HerMT24~HerIT24	R08808	reaction	1e-06	feruloyl-CoA:p-Coumaroyl-diketide-CoA C-feruloyltransferase (thioester-hydrolysing and decarboxylating)
HerMT24~HerIT24	R08809	reaction	1e-06	p-coumaroyl-CoA:feruloyl-diketide-CoA C-coumaroyltransferase (thioester-hydrolysing and decarboxylating)
HerMT24~HerIT24	R08810	reaction	1e-06	feruloyl-CoA:feruloylacetyl-CoA feruloyltransferase (curcumin-forming)
HerMT24~HerIT24	R08811	reaction	1e-06	Bisdemethoxycurcumin <=> Demethoxycurcumin
HerMT24~HerIT24	R08812	reaction	1e-06	Demethoxycurcumin <=> Curcumin
HerMT24~HerIT24	R08815	reaction	8.54589e-06	cinnamoyl-CoA,[reduced NADPH---hemoprotein reductase]:oxygen oxidoreductase (4-hydroxylating)
HerMT24~HerIT24	R08923	reaction	2.48888e-06	(+)-pulegone,[reduced NADPH---hemoprotein reductase]:oxygen oxidoreductase (9-hydroxylating)
HerMT24~HerIT24	R09702	reaction	1e-06	(+)-linalool hydro-lyase (myrcene-forming)
HerMT24~HerIT24	R09708	reaction	1e-06	geraniol hydroxymutase
HerMT24~HerIT24	R09821	reaction	0.000262086	S-adenosyl-L-methionine:dTDP-3-amino-3,6-dideoxy-alpha-D-galactopyranose 3-N,N-dimethyltransferase
HerMT24~HerIT24	R09872	reaction	1e-06	S-adenosyl-L-methionine:trans-resveratrol 3,5-O-dimethyltransferase
HerMT24~HerIT24	R09922	reaction	1.35157e-06	(+)-linalool,[reduced NADPH---hemoprotein reductase]:oxygen oxidoreductase (8-hydroxylating)
HerMT24~HerIT24	R09923	reaction	3.26646e-06	(-)-linalool,[reduced NADPH---hemoprotein reductase]:oxygen oxidoreductase (8-hydroxylating)
HerMT24~HerIT24	R09924	reaction	3.94803e-06	8-hydroxylinalool,[reduced NADPH---hemoprotein reductase]:oxygen 8-oxidoreductase
HerMT24~HerIT24	R09971	reaction	1.57371e-06	geranyl-diphosphate diphosphate-lyase [cyclizing, (+)-camphene-forming]
HerMT24~HerIT24	R09972	reaction	1.16333e-06	geranyl-diphosphate diphosphate-lyase [cyclizing, (-)-camphene-forming]
HerMT24~HerIT24	R10166	reaction	0.000230973	S-adenosyl-L-methionine:4-(3-methylbut-2-enyl)-L-tryptophan N-methyltransferase
HerMT24~HerIT24	R10171	reaction	3.96775e-05	malonyl-CoA:hexanoyl-CoA malonyltransferase (3,5,7-trioxododecanoyl-CoA-forming)
HerMT24~HerIT24	R10233	reaction	1e-06	4-coumaroyl-CoA:malonyl-CoA 4-coumaryltransferase (bisdemethoxycurcumin-forming)
HerMT24~HerIT24	R10307	reaction	0.000235569	S-adenosyl-L-methionine:dihydrosterigmatocystin 8-O-methyltransferase
HerMT24~HerIT24	R10403	reaction	0.000290059	S-adenosyl-L-methionine:dihydrodemethylsterigmatocystin 6-O-methyltransferase
HerMT24~HerIT24	R10483	reaction	0.000127897	O-Methylsterigmatocystin <=> Aflatoxin G1
HerMT24~HerIT24	R10491	reaction	0.000256199	S-adenosyl-L-methionine:gamma-tocotrienol 5-O-methyltransferase
HerMT24~HerIT24	R10492	reaction	0.000259658	S-adenosyl-L-methionine:delta-tocotrienol 5-O-methyltransferase
HerMT24~HerIT24	R10588	reaction	0.000154092	S-adenosyl-L-methionine:6-hydroxytryprostatin B O-methyltransferase
HerMT24~HerIT24	R10834	reaction	1e-06	UDP-alpha-D-glucose:7-deoxyloganetate O-D-glucosyltransferase
HerMT24~HerIT24	R10956	reaction	0.000288177	S-adenosyl-L-methionine:8-demethyl-8-alpha-L-rhamnosyltetracenomycin-C 2'-O-methyltransferase
HerMT24~HerIT24	R10957	reaction	0.000252508	S-adenosyl-L-methionine:8-demethyl-8-(2-methoxy-alpha-L-rhamnosyl)tetracenomycin-C 3'-O-methyltransferase
HerMT24~HerIT24	R10958	reaction	0.000248575	S-adenosyl-L-methionine:8-demethyl-8-(2,3-di-O-methoxy-alpha-L-rhamnosyl)tetracenomycin-C 4'-O-methyltransferase
HerMT24~HerIT24	R10959	reaction	0.000248055	S-adenosyl-L-methionine:8-demethyl-8-(2,3,4-tri-O-methyl-alpha-L-rhamnosyl)tetracenomycin-C O-methyltransferase
HerMT24~HerIT24	R11055	reaction	2.97985e-06	myrcene,NADPH---hemoprotein reductase:O2 oxidoreductase (hydroxylating)
HerMT24~HerIT24	R11476	reaction	0.000263663	S-adenosyl-L-methionine:dTDP-4-amino-2,4-dideoxy-beta-L-xylose N-methyltransferase
HerMT24~HerIT24	R11508	reaction	0.000277736	S-adenosyl-L-methionine:8,12-diethyl-3-vinylbacteriochlorophyllide-d C-8(2)-methyltransferase
HerMT24~HerIT24	R11509	reaction	0.000287591	S-adenosyl-L-methionine:12-ethyl-8-propyl-3-vinylbacteriochlorophyllide d C-8(2)-methyltransferase
HerMT24~HerIT24	R11551	reaction	3.22444e-05	geranyl-diphosphate phosphohydrolase
HerMT24~HerIT24	R11552	reaction	3.58869e-05	geranyl-phosphate phosphohydrolase
HerMT24~HerIT24	R11685	reaction	0.000249388	S-adenosyl-L-methionine:7'-O-demethylcephaeline 7'-O-methyltransferase
HerMT24~HerIT24	R11686	reaction	0.000205788	S-adenosyl-L-methionine:cephaeline O-methyltransferase
HerMT24~HerIT24	R11731	reaction	0.000200881	S-adenosyl-L-methionine:(S)-Norreticuline 7-O-methyltransferase
HerMT24~HerIT24	R11740	reaction	0.000218886	(S)-Norlaudanine + S-Adenosyl-L-methionine <=> (S)-Tetrahydropapaverine + S-Adenosyl-L-homocysteine
HerMT24~HerIT24	R11780	reaction	0.000255686	S-adenosyl-L-methionine:8-demethyl-8-(methylamino)riboflavin N-methyltransferase
HerMT24~HerIT24	R12182	reaction	1e-06	iridotrial,[reduced NADPH---hemoprotein reductase]:oxygen oxidoreductase
HerMT24~HerIT24	R12231	reaction	2.9214e-06	(+)-cis,trans-nepetalactol,[reduced NADPH---hemoprotein reductase]:oxygen oxidoreductase
HerMT24~HerIT24	R12253	reaction	1.19485e-06	7-deoxyloganetic alcohol,[reduced NADPH---hemoprotein reductase]:oxygen oxidoreductase
HerMT24~HerIT24	R12443	reaction	0.000117531	Glandicoline B + S-Adenosyl-L-methionine <=> Meleagrin + S-Adenosyl-L-homocysteine
HerMT24~HerIT24	R12447	reaction	8.98965e-05	N1-Hydroxy-roquefortine C + S-Adenosyl-L-methionine <=> Roquefortine F + S-Adenosyl-L-homocysteine
HerMT24~HerIT24	R12520	reaction	1e-06	(S)-8-oxocitronellyl enol cyclase [(+)-cis,trans-nepetalactol-forming]
HerMT24~HerIT24	C00019	compound	0.000265927	S-Adenosyl-L-methionine
HerMT24~HerIT24	C00021	compound	0.000220664	S-Adenosyl-L-homocysteine
HerMT24~HerIT24	C00406	compound	1e-06	Feruloyl-CoA
HerMT24~HerIT24	C00814	compound	0.000275512	Biochanin A
HerMT24~HerIT24	C00961	compound	0.000168396	Sterigmatocystin
HerMT24~HerIT24	C01433	compound	1e-06	Loganin
HerMT24~HerIT24	C01500	compound	0.000241891	Geraniol
HerMT24~HerIT24	C01512	compound	1e-06	Loganate
HerMT24~HerIT24	C01745	compound	1e-06	Pinosylvin
HerMT24~HerIT24	C01957	compound	1e-06	Secologanate
HerMT24~HerIT24	C02079	compound	0.000262675	Staurosporine
HerMT24~HerIT24	C02105	compound	0.000201648	(S)-Reticuline
HerMT24~HerIT24	C02344	compound	2.54556e-05	(-)-endo-Fenchol
HerMT24~HerIT24	C02462	compound	8.8599e-05	Sabinene hydrate
HerMT24~HerIT24	C02477	compound	0.000292643	alpha-Tocopherol
HerMT24~HerIT24	C02483	compound	0.000287494	gamma-Tocopherol
HerMT24~HerIT24	C02915	compound	0.000114954	(S)-N-Methylcanadine
HerMT24~HerIT24	C03024	compound	0.000119342	[Reduced NADPH---hemoprotein reductase]
HerMT24~HerIT24	C03161	compound	0.000119342	[Oxidized NADPH---hemoprotein reductase]
HerMT24~HerIT24	C03190	compound	1e-06	(+)-Bornyl diphosphate
HerMT24~HerIT24	C03582	compound	1e-06	Resveratrol
HerMT24~HerIT24	C03683	compound	0.000219896	6-Demethylsterigmatocystin
HerMT24~HerIT24	C03686	compound	0.000108084	O-Methylsterigmatocystin
HerMT24~HerIT24	C04118	compound	0.000249493	Isocorypalmine
HerMT24~HerIT24	C04433	compound	2.58759e-06	(E)-3,7-Dimethylocta-1,6-diene-3,8-diol
HerMT24~HerIT24	C04718	compound	1e-06	1,6,6-Trimethyl-2,7-dioxabicyclo[3.2.2]nonan-3-one
HerMT24~HerIT24	C05175	compound	0.000117832	Stylopine
HerMT24~HerIT24	C05178	compound	0.000275909	(R)-Reticuline
HerMT24~HerIT24	C05202	compound	0.000169443	3'-Hydroxy-N-methyl-(S)-coclaurine
HerMT24~HerIT24	C05270	compound	1e-06	Hexanoyl-CoA
HerMT24~HerIT24	C05901	compound	1e-06	Piceatannol
HerMT24~HerIT24	C06066	compound	1e-06	4,5-Dihydro-5,5-dimethyl-4-(3-oxobutyl)furan-2(3H)-one
HerMT24~HerIT24	C06070	compound	1e-06	Iridotrial
HerMT24~HerIT24	C06071	compound	1e-06	Deoxyloganin
HerMT24~HerIT24	C06074	compound	1e-06	Myrcene
HerMT24~HerIT24	C06161	compound	0.000213118	(S)-Coclaurine
HerMT24~HerIT24	C06163	compound	0.000118735	(S)-cis-N-Methylstylopine
HerMT24~HerIT24	C06304	compound	1.57371e-06	(+)-Camphene
HerMT24~HerIT24	C06305	compound	1.16333e-06	(-)-Camphene
HerMT24~HerIT24	C06307	compound	1e-06	(-)-beta-Pinene
HerMT24~HerIT24	C06308	compound	1.57371e-06	(-)-alpha-Pinene
HerMT24~HerIT24	C06516	compound	0.000230363	(R)-Norreticuline
HerMT24~HerIT24	C06517	compound	0.000216763	(S)-6-O-Methylnorlaudanosoline
HerMT24~HerIT24	C06518	compound	0.000236947	(S)-Nororientaline
HerMT24~HerIT24	C06520	compound	0.000195553	(S)-Norreticuline
HerMT24~HerIT24	C06542	compound	0.000234166	Ajmaline
HerMT24~HerIT24	C08526	compound	0.000227298	Galanthamine
HerMT24~HerIT24	C09390	compound	0.000223875	Cephaeline
HerMT24~HerIT24	C09421	compound	0.000205788	Emetine
HerMT24~HerIT24	C09581	compound	0.000156315	Magnoflorine
HerMT24~HerIT24	C09769	compound	1e-06	Asperuloside
HerMT24~HerIT24	C09804	compound	1e-06	cis-trans-Nepetalactol
HerMT24~HerIT24	C09844	compound	1e-06	1,8-Cineole
HerMT24~HerIT24	C09893	compound	1.37022e-06	Pulegone
HerMT24~HerIT24	C10287	compound	1e-06	Pterostilbene
HerMT24~HerIT24	C10443	compound	1e-06	Curcumin
HerMT24~HerIT24	C10462	compound	1e-06	[6]-Gingerol
HerMT24~HerIT24	C10516	compound	0.000190606	Pisatin
HerMT24~HerIT24	C11388	compound	2.87339e-06	(-)-Linalool
HerMT24~HerIT24	C11389	compound	1e-06	(+)-Linalool
HerMT24~HerIT24	C11393	compound	1e-06	(-)-alpha-Terpineol
HerMT24~HerIT24	C11636	compound	1e-06	7-Deoxyloganate
HerMT24~HerIT24	C11643	compound	0.000193237	16-Hydroxytabersonine
HerMT24~HerIT24	C11672	compound	1e-06	10-Deoxygeniposidic acid
HerMT24~HerIT24	C11673	compound	1e-06	Geniposidic acid
HerMT24~HerIT24	C11675	compound	0.000204339	16-Methoxytabersonine
HerMT24~HerIT24	C11951	compound	1e-06	(+)-cis-Isopulegone
HerMT24~HerIT24	C12044	compound	0.000138603	Rifamycin
HerMT24~HerIT24	C12203	compound	5.8792e-05	5-Hydroxyferuloyl-CoA
HerMT24~HerIT24	C12381	compound	0.000248055	Elloramycin A
HerMT24~HerIT24	C12382	compound	0.000289922	4-Demethylpremithramycinone
HerMT24~HerIT24	C14152	compound	0.000296739	beta-Tocopherol
HerMT24~HerIT24	C14153	compound	0.000256199	alpha-Tocotrienol
HerMT24~HerIT24	C14154	compound	0.000259658	beta-Tocotrienol
HerMT24~HerIT24	C14155	compound	0.000281761	gamma-Tocotrienol
HerMT24~HerIT24	C14540	compound	0.000119251	Rifamycin S
HerMT24~HerIT24	C16230	compound	0.000233119	(+)-6a-Hydroxymaackiain
HerMT24~HerIT24	C16714	compound	0.000275526	Kreysigine
HerMT24~HerIT24	C16755	compound	0.000127897	Aflatoxin G1
HerMT24~HerIT24	C17591	compound	7.50612e-05	(S)-Corytuberine
HerMT24~HerIT24	C17592	compound	0.000189138	Laudanine
HerMT24~HerIT24	C17740	compound	1e-06	p-Coumaroyl-diketide-CoA
HerMT24~HerIT24	C17741	compound	1e-06	Feruloyl-diketide-CoA
HerMT24~HerIT24	C17742	compound	1e-06	Demethoxycurcumin
HerMT24~HerIT24	C17743	compound	1e-06	Bisdemethoxycurcumin
HerMT24~HerIT24	C17744	compound	1e-06	1-(4-Hydroxyphenyl)-1-decene-3,5-dione
HerMT24~HerIT24	C17745	compound	1e-06	1-(3,4-Dihydroxyphenyl)-1-decene-3,5-dione
HerMT24~HerIT24	C17746	compound	1e-06	1-Dehydro-[6]-gingerdione
HerMT24~HerIT24	C17747	compound	1e-06	5-Hydroxy-1-(4-hydroxyphenyl)-3-decanone
HerMT24~HerIT24	C17748	compound	1e-06	1-(3,4-Dihydroxyphenyl)-5-hydroxy-3-decanone
HerMT24~HerIT24	C18025	compound	2.48888e-06	(+)-Menthofuran
HerMT24~HerIT24	C19948	compound	0.000262086	dTDP-3-dimethylamino-3,6-dideoxy-alpha-D-galactopyranose; dTDP-D-ravidosamine
HerMT24~HerIT24	C20221	compound	3.94803e-06	(6E)-8-Oxolinalool
HerMT24~HerIT24	C20445	compound	0.000260029	Dihydrosterigmatocystin
HerMT24~HerIT24	C20513	compound	0.000103208	6-Hydroxytryprostatin B
HerMT24~HerIT24	C20607	compound	8.80991e-05	Tryprostatin A
HerMT24~HerIT24	C20789	compound	1e-06	7-Deoxyloganetate
HerMT24~HerIT24	C20975	compound	0.000268542	8-Demethyl-8-(2-O-methyl-alpha-L-rhamnosyl)tetracenomycin C
HerMT24~HerIT24	C20976	compound	0.000250516	8-Demethyl-8-(2,3-di-O-methyl-alpha-L-rhamnosyl)tetracenomycin C
HerMT24~HerIT24	C20977	compound	0.000248314	8-Demethyl-8-(2,3,4-tri-O-methyl-alpha-L-rhamnosyl)tetracenomycin C
HerMT24~HerIT24	C21203	compound	3.3107e-05	Geranyl phosphate
HerMT24~HerIT24	C21355	compound	0.000263663	dTDP-4-methylamino-2,4-dideoxy-beta-L-xylose
HerMT24~HerIT24	C21630	compound	0.000208801	(S)-Norlaudanine
HerMT24~HerIT24	C21647	compound	0.000255686	Roseoflavin
HerMT24~HerIT24	C21648	compound	0.000279845	8-Demethyl-8-(methylamino)riboflavin
HerMT24~HerIT24	C22014	compound	1.82543e-06	7-Deoxyloganetic alcohol
HerMT24~HerIT24	C22167	compound	4.65088e-05	Glandicoline B
HerMT24~HerIT24	C22168	compound	0.000117531	Meleagrin
HerMT24~HerIT24	C22169	compound	6.12195e-05	N1-Hydroxy-roquefortine C
HerMT24~HerIT24	C22171	compound	4.17214e-05	Roquefortine F
HerMT24~HerIT24	C22225	compound	4.82725e-05	(S)-8-Oxocitronellyl enol
HerMT72~HerIT72	ats00260	pathway	0.000185352	Glycine, serine and threonine metabolism
HerMT72~HerIT72	ats00330	pathway	3.84371e-05	Arginine and proline metabolism
HerMT72~HerIT72	ats00500	pathway	1e-06	Starch and sucrose metabolism
HerMT72~HerIT72	ats02010	pathway	5.60149e-05	ABC transporters
HerMT72~HerIT72	M00134	module	0.000216223	Polyamine biosynthesis, arginine => ornithine => putrescine
HerMT72~HerIT72	M00135	module	0.00016066	GABA biosynthesis, eukaryotes, putrescine => GABA
HerMT72~HerIT72	M00565	module	1e-06	Trehalose biosynthesis, D-glucose 1P => trehalose
HerMT72~HerIT72	M00854	module	1e-06	Glycogen biosynthesis, glucose-1P => glycogen/starch
HerMT72~HerIT72	M00855	module	1e-06	Glycogen degradation, glycogen => glucose-6P
HerMT72~HerIT72	2.4.1.1	enzyme	1e-06	glycogen phosphorylase
HerMT72~HerIT72	2.4.1.13	enzyme	4.61916e-05	sucrose synthase
HerMT72~HerIT72	2.4.1.18	enzyme	1e-06	1,4-alpha-glucan branching enzyme
HerMT72~HerIT72	2.4.1.21	enzyme	1e-06	starch synthase (glycosyl-transferring)
HerMT72~HerIT72	2.4.1.25	enzyme	0.000115743	4-alpha-glucanotransferase
HerMT72~HerIT72	2.4.1.347	enzyme	6.25523e-06	alpha,alpha-trehalose-phosphate synthase (ADP-forming); otsA (gene name); ADP-glucose---glucose-phosphate glucosyltransferase
HerMT72~HerIT72	2.6.1.13	enzyme	3.87171e-05	ornithine aminotransferase
HerMT72~HerIT72	2.6.1.42	enzyme	0.000152193	branched-chain-amino-acid transaminase
HerMT72~HerIT72	2.6.1.52	enzyme	7.98189e-05	phosphoserine transaminase
HerMT72~HerIT72	2.7.7.27	enzyme	1e-06	glucose-1-phosphate adenylyltransferase
HerMT72~HerIT72	3.1.3.12	enzyme	3.32241e-05	trehalose-phosphatase
HerMT72~HerIT72	3.1.3.24	enzyme	2.14191e-06	sucrose-phosphate phosphatase
HerMT72~HerIT72	3.2.1.1	enzyme	0.000105663	alpha-amylase
HerMT72~HerIT72	3.2.1.2	enzyme	0.000105663	beta-amylase
HerMT72~HerIT72	3.2.1.28	enzyme	4.61293e-05	alpha,alpha-trehalase
HerMT72~HerIT72	3.2.1.39	enzyme	1.52035e-05	glucan endo-1,3-beta-D-glucosidase
HerMT72~HerIT72	3.2.1.68	enzyme	1e-06	isoamylase
HerMT72~HerIT72	3.4.11.5	enzyme	0.000186591	prolyl aminopeptidase
HerMT72~HerIT72	7.6.2.2	enzyme	5.60149e-05	ABC-type xenobiotic transporter
HerMT72~HerIT72	7.6.2.3	enzyme	5.60149e-05	ABC-type glutathione-S-conjugate transporter
HerMT72~HerIT72	R00355	reaction	8.58327e-06	L-Aspartate:2-oxoglutarate aminotransferase
HerMT72~HerIT72	R00372	reaction	0.000176591	Glycine:2-oxoglutarate aminotransferase
HerMT72~HerIT72	R00494	reaction	1.30215e-05	glutathione gamma-glutamylaminopeptidase
HerMT72~HerIT72	R00565	reaction	2.84571e-05	L-Arginine:glycine amidinotransferase
HerMT72~HerIT72	R00667	reaction	1e-06	L-Ornithine:2-oxo-acid aminotransferase
HerMT72~HerIT72	R00669	reaction	0.000104855	N2-Acetyl-L-ornithine amidohydrolase
HerMT72~HerIT72	R00671	reaction	0.000119582	L-ornithine ammonia-lyase (cyclizing
HerMT72~HerIT72	R00684	reaction	2.5885e-05	L-Tryptophan:2-oxoglutarate aminotransferase
HerMT72~HerIT72	R00694	reaction	2.31796e-05	L-Phenylalanine:2-oxoglutarate aminotransferase
HerMT72~HerIT72	R00734	reaction	1.78533e-05	L-tyrosine:2-oxoglutarate aminotransferase
HerMT72~HerIT72	R00805	reaction	0.000208236	sucrose-6F-phosphate phosphohydrolase
HerMT72~HerIT72	R00811	reaction	8.55697e-06	protein-Npi-phospho-L-histidine:sugar phosphotransferase
HerMT72~HerIT72	R00838	reaction	0.000198913	Maltose-6'-phosphate 6-phosphoglucohydrolase
HerMT72~HerIT72	R00839	reaction	0.000220471	6-phospho-beta-D-glucosyl-(1->4)-D-glucose 6-phosphoglucohydrolase
HerMT72~HerIT72	R00891	reaction	0.000222321	L-serine hydro-lyase (adding hydrogen sulfide, L-cysteine-forming)
HerMT72~HerIT72	R00893	reaction	0.000214283	L-Cysteine:oxygen oxidoreductase
HerMT72~HerIT72	R00894	reaction	1.27708e-05	L-glutamate:L-cysteine gamma-ligase (ADP-forming)
HerMT72~HerIT72	R00895	reaction	0.000106421	L-Cysteine:2-oxoglutarate aminotransferase
HerMT72~HerIT72	R00899	reaction	5.27988e-05	L-cysteinylglycine dipeptidase
HerMT72~HerIT72	R00903	reaction	9.0968e-05	2-Amino-3-mercaptopropionic acid racemase
HerMT72~HerIT72	R00948	reaction	5.14491e-06	ATP:alpha-D-glucose-1-phosphate adenylyltransferase
HerMT72~HerIT72	R00949	reaction	1.3423e-05	ATP:D-glucose-1-phosphate 6-phosphotransferase
HerMT72~HerIT72	R00951	reaction	4.14153e-06	ADP-glucose glucose-1-phosphohydrolase
HerMT72~HerIT72	R00954	reaction	4.3451e-06	GTP:alpha-D-glucose-1-phosphate guanylyltransferase
HerMT72~HerIT72	R00956	reaction	3.05819e-05	CTP:alpha-D-glucose-1-phosphate cytidylyltransferase
HerMT72~HerIT72	R01090	reaction	1e-06	L-Leucine:2-oxoglutarate aminotransferase
HerMT72~HerIT72	R01103	reaction	2.5184e-05	Raffinose galactohydrolase
HerMT72~HerIT72	R01113	reaction	9.40148e-05	Glutathione:L-cystine oxidoreductase
HerMT72~HerIT72	R01161	reaction	7.90024e-05	L-histidine:2-oxoglutarate aminotransferase
HerMT72~HerIT72	R01200	reaction	0.000155601	N-Acetyl-D-glucosamine amidohydrolase
HerMT72~HerIT72	R01233	reaction	1e-06	GDPglucose sugarphosphohydrolase
HerMT72~HerIT72	R01290	reaction	0.000104373	L-serine hydro-lyase (adding homocysteine
HerMT72~HerIT72	R01291	reaction	7.56378e-05	S-(5-deoxy-D-ribos-5-yl)-L-homocysteine homocysteine-lyase [(4S)-4,5-dihydroxypentan-2,3-dione-forming]
HerMT72~HerIT72	R01292	reaction	3.31929e-05	Glutathione:homocystine oxidoreductase
HerMT72~HerIT72	R01516	reaction	5.3361e-05	2,3-bisphospho-D-glycerate 2-phosphohydrolase
HerMT72~HerIT72	R01557	reaction	7.45103e-05	Maltose alpha-D-glucosylmutase
HerMT72~HerIT72	R01563	reaction	3.18602e-05	N-Carbamoylsarcosine amidohydrolase
HerMT72~HerIT72	R01586	reaction	3.74674e-06	L-glutamate:methylamine 1,3-dicarboxypropyltransferase (N-methyl-L-glutamate-forming)
HerMT72~HerIT72	R01660	reaction	6.61025e-06	3-phospho-D-glyceroyl-phosphate:alpha-D-glucose-1-phosphate 6-phosphotransferase
HerMT72~HerIT72	R01684	reaction	6.73535e-06	taurine:2-oxoglutarate aminotransferase
HerMT72~HerIT72	R01790	reaction	0.000144889	1,4-alpha-D-Glucan glucohydrolase
HerMT72~HerIT72	R01791	reaction	0.000138462	Dextrin 6-alpha-D-glucanohydrolase
HerMT72~HerIT72	R01824	reaction	2.9402e-05	maltodextrin 1-alpha-D-glucosylmutase
HerMT72~HerIT72	R01956	reaction	8.71621e-05	L-kynurenine:2-oxoglutarate aminotransferase
HerMT72~HerIT72	R02110	reaction	1.81055e-06	1,4-alpha-D-Glucan:1,4-alpha-D-glucan 6-alpha-D-(1,4-alpha-D-glucano)-transferase
HerMT72~HerIT72	R02111	reaction	1.68963e-06	1,4-alpha-D-Glucan:orthophosphate alpha-D-glucosyltransferase
HerMT72~HerIT72	R02120	reaction	0.000160355	Sucrose:1,6-alpha-D-glucan 6-alpha-D-glucosyltransferase
HerMT72~HerIT72	R02199	reaction	1e-06	L-Isoleucine:2-oxoglutarate aminotransferase
HerMT72~HerIT72	R02282	reaction	2.38434e-06	N2-Acetyl-L-ornithine:L-glutamate N-acetyltransferase
HerMT72~HerIT72	R02283	reaction	5.26655e-06	N2-Acetyl-L-ornithine:2-oxoglutarate aminotransferase
HerMT72~HerIT72	R02421	reaction	2.37173e-06	ADP-glucose:1,4-alpha-D-glucan 4-alpha-D-glucosyltransferase
HerMT72~HerIT72	R02433	reaction	1.18193e-06	L-cysteate:2-oxoglutarate aminotransferase
HerMT72~HerIT72	R02619	reaction	1e-06	3-sulfino-L-alanine:2-oxoglutarate aminotransferase
HerMT72~HerIT72	R02631	reaction	1.38903e-05	protein-N(pi)-phosphohistidine:D-glucosamine 6-phosphotransferase
HerMT72~HerIT72	R02700	reaction	6.55769e-06	5-Hydroxy-L-tryptophan:2-oxoglutarate aminotransferase
HerMT72~HerIT72	R02704	reaction	0.000138037	protein-N(pi)-phosphohistidine:mannitol 1-phosphotransferase
HerMT72~HerIT72	R02738	reaction	0.00015032	protein-N(pi)-phosphohistidine:D-glucose 6-phosphotransferase
HerMT72~HerIT72	R02743	reaction	4.50185e-05	gamma-L-glutamyl-L-cysteine gamma-glutamyl cyclotransferase (5-oxoproline-forming)
HerMT72~HerIT72	R02773	reaction	2.10339e-05	dTDP-4-amino-4,6-dideoxy-D-glucose:2-oxoglutarate aminotransferase
HerMT72~HerIT72	R02780	reaction	0.000177552	alpha,alpha-Trehalose + Protein N(pi)-phospho-L-histidine <=> alpha,alpha'-Trehalose 6-phosphate + Protein histidine
HerMT72~HerIT72	R02821	reaction	0.000235053	Trimethylaminoacetate:L-homosysteine S-methyltransferase
HerMT72~HerIT72	R02890	reaction	8.07286e-05	GDPglucose:1,4-beta-D-glucan 4-beta-D-glucosyltransferase
HerMT72~HerIT72	R03122	reaction	1e-06	Cyclomaltodextrin dextrin-hydrolase (decyclizing)
HerMT72~HerIT72	R03189	reaction	5.15724e-05	5-Formyltetrahydrofolate:L-glutamate N-formiminotransferase
HerMT72~HerIT72	R03243	reaction	1.21823e-05	5-Amino-2-oxopentanoate:2-oxoglutarate aminotransferase
HerMT72~HerIT72	R03916	reaction	1.22891e-05	(5-glutamyl)-peptide:amino-acid 5-glutamyltransferase
HerMT72~HerIT72	R03970	reaction	1.06858e-05	(5-glutamyl)-peptide:amino-acid 5-glutamyltransferase
HerMT72~HerIT72	R03971	reaction	1.24753e-05	gamma-glutamyl-beta-aminopropiononitrile amidohydrolase
HerMT72~HerIT72	R04029	reaction	1.06572e-06	N6-acetyl-L-lysine:2-oxoglutarate aminotransferase
HerMT72~HerIT72	R04111	reaction	0.000118394	protein-N(pi)-phosphohistidine:maltose 6'-phosphotransferase
HerMT72~HerIT72	R04171	reaction	5.31361e-06	3-hydroxy-L-kynurenine:2-oxoglutarate aminotransferase
HerMT72~HerIT72	R04173	reaction	3.66487e-06	3-Phosphoserine:2-oxoglutarate aminotransferase
HerMT72~HerIT72	R04194	reaction	8.20066e-05	Sucrose:2,1-beta-D-fructan 1-beta-D-fructosyltransferase
HerMT72~HerIT72	R04217	reaction	1e-06	N2-succinyl-L-ornithine:2-oxoglutarate 5-aminotransferase
HerMT72~HerIT72	R04242	reaction	3.93554e-05	tetrahydropteroyl-poly-gamma-glutamate gamma-glutamylhydrolase
HerMT72~HerIT72	R04394	reaction	1.72671e-05	protein-N(pi)-phosphohistidine:salicin 6-phosphotransferase
HerMT72~HerIT72	R04438	reaction	1.01131e-05	dTDP-4-amino-4,6-dideoxy-D-galactose:2-oxoglutarate aminotransferase
HerMT72~HerIT72	R04467	reaction	6.24974e-06	N6-Acetyl-LL-2,6-diaminoheptanedioate + 2-Oxoglutarate <=> N-Acetyl-L-2-amino-6-oxopimelate + L-Glutamate
HerMT72~HerIT72	R04475	reaction	1.11085e-05	N-Succinyl-L-2,6-diaminoheptanedioate:2-oxoglutarate amino-transferase
HerMT72~HerIT72	R04529	reaction	7.89177e-06	UDP-4-amino-4,6-dideoxy-N-acetyl-alpha-D-glucosamine:2-oxoglutarate aminotransferase
HerMT72~HerIT72	R05052	reaction	1.43672e-06	L-erythro-4-hydroxyglutamate:2-oxoglutarate aminotransferase
HerMT72~HerIT72	R05085	reaction	7.79459e-06	O-Phospho-4-hydroxy-L-threonine:2-oxoglutarate aminotransferase
HerMT72~HerIT72	R05132	reaction	1.61205e-05	protein-N(pi)-phosphohistidine:arbutin 6-phosphotransferase
HerMT72~HerIT72	R05140	reaction	0.000187946	sucrose:2,6-beta-D-fructan 6-beta-D-fructosyltransferase
HerMT72~HerIT72	R05168	reaction	2.61081e-05	N-acetyl-D-galactosamine 6-phosphate amidohydrolase
HerMT72~HerIT72	R05199	reaction	2.04866e-05	protein-N(pi)-phosphohistidine:N-acetyl-D-glucosamine 6-phosphotransferase
HerMT72~HerIT72	R05207	reaction	2.63886e-05	Leukotriene E4 + L-Glutamate <=> Leukotriene F4 + H2O
HerMT72~HerIT72	R05507	reaction	9.66759e-06	6-aminohexanoate:2-oxogutarate aminotransferase
HerMT72~HerIT72	R05963	reaction	0.000160094	H2O + Globoside <=> N-Acetyl-D-galactosamine + Globotriaosylceramide
HerMT72~HerIT72	R05966	reaction	4.42438e-05	H2O + Forssman antigen, IV3GalNAca-Gb4Cer <=> N-Acetyl-D-galactosamine + Globoside
HerMT72~HerIT72	R06004	reaction	0.000160094	GM2 + H2O <=> GM3 + N-Acetyl-D-galactosamine
HerMT72~HerIT72	R06423	reaction	1.45411e-05	dTDP-3-amino-3,6-dideoxy-alpha-D-glucopyranose:2-oxoglutarate aminotransferase
HerMT72~HerIT72	R06426	reaction	1.27594e-05	dTDP-3-amino-3,4,6-trideoxy-D-glucose:2-oxoglutarate aminotransferase
HerMT72~HerIT72	R06631	reaction	4.58356e-05	dTDP-3-amino-2,3,6-trideoxy-4-keto-D-glucose:2-oxoglutarate aminotransferase
HerMT72~HerIT72	R06634	reaction	3.90144e-06	(S)-3,5-dihydroxyphenylglycine:2-oxoglutarate aminotransferase
HerMT72~HerIT72	R06977	reaction	8.26541e-06	L-2,4-diaminobutyrate:2-oxoglutarate 4-aminotransferase
HerMT72~HerIT72	R07276	reaction	4.04177e-05	L-arogenate:2-oxoglutarate aminotransferase
HerMT72~HerIT72	R07613	reaction	1.86561e-05	LL-2,6-diaminoheptanedioate:2-oxoglutarate aminotransferase
HerMT72~HerIT72	R07659	reaction	9.45473e-06	UDP-L-Ara4O + L-Glutamate <=> UDP-L-Ara4N + 2-Oxoglutarate
HerMT72~HerIT72	R07671	reaction	0.000227569	Protein N(pi)-phospho-L-histidine + Ascorbate <=> Protein histidine + L-Ascorbate 6-phosphate
HerMT72~HerIT72	R08366	reaction	1.28971e-05	protein-N(pi)-phosphohistidine:N-acetyl-D-galactosamine 6-phosphotransferase
HerMT72~HerIT72	R08367	reaction	1.82205e-05	protein-N(pi)-phosphohistidine:D-galactosamine 6-phosphotransferase
HerMT72~HerIT72	R08559	reaction	5.36868e-05	protein-N(pi)-phosphohistidine:N-acetylmuramate 6-phosphotransferase
HerMT72~HerIT72	R08897	reaction	1.57654e-05	neamine:2-oxoglutarate aminotransferase
HerMT72~HerIT72	R08903	reaction	2.92386e-06	2-oxoglutarate:neomycin-C aminotransferase
HerMT72~HerIT72	R08904	reaction	0.000139069	neomycin-C 5'''-epimerase
HerMT72~HerIT72	R08931	reaction	1.94174e-05	dTDP-4-amino-2,3,4,6-tetradeoxy-D-glucose:2-oxoglutarate aminotransferase
HerMT72~HerIT72	R09778	reaction	9.26129e-05	LysW-gamma-L-lysine:2-oxoglutarate 6-aminotransferase
HerMT72~HerIT72	R09824	reaction	1.58794e-05	dTDP-3-amino-3,6-dideoxy-alpha-D-galactopyranose:2-oxoglutarate aminotransferase
HerMT72~HerIT72	R09825	reaction	7.65513e-06	UDP-4-amino-4,6-dideoxy-N-acetyl-beta-L-altrosamine:2-oxoglutarate aminotransferase
HerMT72~HerIT72	R09875	reaction	1.78452e-05	leukotriene-C4 hydrolase
HerMT72~HerIT72	R09994	reaction	1.1144e-06	alpha-maltose 1-phosphate:(1->4)-alpha-D-glucan 4-alpha-D-maltosyltransferase
HerMT72~HerIT72	R10141	reaction	1.06403e-05	UDP-2-acetamido-3-amino-2,3-dideoxy-alpha-D-glucuronate:2-oxoglutarate aminotransferase
HerMT72~HerIT72	R10460	reaction	2.01643e-05	GDP-4-amino-4,6-dideoxy-alpha-D-mannose:2-oxoglutarate aminotransferase
HerMT72~HerIT72	R10687	reaction	1.59855e-05	N-Acetylaspartylglutamate + H2O <=> N-Acetyl-L-aspartate + L-Glutamate
HerMT72~HerIT72	R10688	reaction	1.3893e-05	N-Acetylaspartylglutamylglutamate + H2O <=> N-Acetylaspartylglutamate + L-Glutamate
HerMT72~HerIT72	R10698	reaction	7.4264e-05	kanosamine-6-phosphate:2-oxoglutarate aminotransferase
HerMT72~HerIT72	R10932	reaction	1.37607e-05	LysW-L-ornithine:2-oxoglutarate 5-aminotransferase
HerMT72~HerIT72	R11260	reaction	1e-06	Starch <=> Cyclomaltodextrin
HerMT72~HerIT72	R11261	reaction	1.85106e-06	Starch + n H2O <=> (n+1) Maltodextrin
HerMT72~HerIT72	R11269	reaction	2.36946e-05	kanamycin-A:2-oxoglutarate aminotransferase
HerMT72~HerIT72	R11270	reaction	1.48846e-05	kanamycin-B:2-oxoglutarate aminotransferase
HerMT72~HerIT72	R11285	reaction	4.08931e-06	paromomycin-II:2-oxoglutarate aminotransferase
HerMT72~HerIT72	R11291	reaction	2.12772e-05	3''-dehydro-3''-amino-gentamicin-A2:2-oxoglutarate aminotransferase
HerMT72~HerIT72	R11297	reaction	5.6641e-06	antibiotic-JI-20A:2-oxoglutarate aminotransferase
HerMT72~HerIT72	R11298	reaction	4.7555e-06	antibiotic-JI-20Ba:2-oxoglutarate aminotransferase
HerMT72~HerIT72	R11299	reaction	4.7555e-06	antibiotic-JI-20B:2-oxoglutarate aminotransferase
HerMT72~HerIT72	R11301	reaction	0.000223406	Antibiotic JI-20B <=> Antibiotic JI-20Ba
HerMT72~HerIT72	R11302	reaction	0.00021051	Antibiotic JI-20A <=> Gentamicin C1a
HerMT72~HerIT72	R11310	reaction	5.31976e-05	beta-D-glucose 1,6-phosphomutase
HerMT72~HerIT72	R11409	reaction	5.25008e-05	GDP-4-dehydro-alpha-D-rhamnose 3-hydro-lyase
HerMT72~HerIT72	R11475	reaction	1.67104e-05	dTDP-4-amino-2,4-dideoxy-beta-L-xylose:2-oxoglutarate aminotransferase
HerMT72~HerIT72	R11530	reaction	1e-06	ADP-alpha-D-glucose:alpha-D-glucose-1-phosphate 4-alpha-D-glucosyltransferase (configuration-retaining)
HerMT72~HerIT72	R11705	reaction	3.43275e-05	O-phospho-L-serine:L-glutamate N-(2S)-2-amino-2-carboxyethyltransferase
HerMT72~HerIT72	R12272	reaction	0.00020725	UDP-N-acetylmuramoyl-L-alanine---L-glutamate ligase (ADP-forming)
HerMT72~HerIT72	R12410	reaction	5.01491e-05	L-Propargylglycine + L-Glutamate <=> gamma-L-Glutamyl-L-propargylglycine
HerMT72~HerIT72	R12412	reaction	3.12805e-05	L-gamma-Glutamyl-(3R)-L-beta-ethynylserine + H2O <=> L-beta-Ethynylserine + L-Glutamate
HerMT72~HerIT72	R12606	reaction	6.50309e-06	UDP-2-acetamido-2,6-dideoxy-beta-L-arabino-hexos-4-ulose + L-Glutamate <=> UDP-4-amino-4,6-dideoxy-N-acetyl-beta-L-idosamine + 2-Oxoglutarate
HerMT72~HerIT72	C00025	compound	6.55099e-06	L-Glutamate
HerMT72~HerIT72	C00026	compound	8.60742e-06	2-Oxoglutarate
HerMT72~HerIT72	C00077	compound	1.13238e-05	L-Ornithine
HerMT72~HerIT72	C00097	compound	8.20399e-05	L-Cysteine
HerMT72~HerIT72	C00103	compound	3.52712e-05	D-Glucose 1-phosphate
HerMT72~HerIT72	C00123	compound	0.000173817	L-Leucine
HerMT72~HerIT72	C00140	compound	0.000237024	N-Acetyl-D-glucosamine
HerMT72~HerIT72	C00155	compound	2.51226e-05	L-Homocysteine
HerMT72~HerIT72	C00329	compound	9.67095e-05	D-Glucosamine
HerMT72~HerIT72	C00369	compound	1.0525e-05	Starch
HerMT72~HerIT72	C00394	compound	2.20062e-05	GDP-glucose
HerMT72~HerIT72	C00437	compound	6.64322e-06	N-Acetylornithine
HerMT72~HerIT72	C00487	compound	0.000100879	Carnitine
HerMT72~HerIT72	C00491	compound	5.26287e-05	L-Cystine
HerMT72~HerIT72	C00492	compound	8.82906e-05	Raffinose
HerMT72~HerIT72	C00498	compound	6.90637e-06	ADP-glucose
HerMT72~HerIT72	C00501	compound	0.00019402	CDP-glucose
HerMT72~HerIT72	C00615	compound	1.28381e-05	Protein histidine
HerMT72~HerIT72	C00663	compound	1.74068e-05	beta-D-Glucose 1-phosphate
HerMT72~HerIT72	C00718	compound	9.42292e-06	Amylose
HerMT72~HerIT72	C00721	compound	0.000213078	Dextrin
HerMT72~HerIT72	C00908	compound	0.00021051	Gentamicin C1a
HerMT72~HerIT72	C00973	compound	1e-06	Cyclomaltodextrin
HerMT72~HerIT72	C01043	compound	8.76092e-05	N-Carbamoylsarcosine
HerMT72~HerIT72	C01046	compound	1.54985e-05	N-Methyl-L-glutamate
HerMT72~HerIT72	C01132	compound	1.02462e-05	N-Acetyl-D-galactosamine
HerMT72~HerIT72	C01231	compound	5.07555e-05	alpha-D-Glucose 1,6-bisphosphate
HerMT72~HerIT72	C01419	compound	7.71244e-05	Cys-Gly
HerMT72~HerIT72	C01451	compound	1.72671e-05	Salicin
HerMT72~HerIT72	C01667	compound	0.000174503	Bacitracin
HerMT72~HerIT72	C01674	compound	0.000169256	Chitobiose
HerMT72~HerIT72	C01682	compound	9.88403e-06	Nopaline
HerMT72~HerIT72	C01737	compound	0.000139069	Neomycin B
HerMT72~HerIT72	C01817	compound	3.31929e-05	L-Homocystine
HerMT72~HerIT72	C01935	compound	9.90465e-06	Maltodextrin
HerMT72~HerIT72	C02166	compound	0.00013554	Leukotriene C4
HerMT72~HerIT72	C02262	compound	1.82205e-05	D-Galactosamine
HerMT72~HerIT72	C02378	compound	3.46373e-05	6-Aminohexanoate
HerMT72~HerIT72	C02995	compound	0.000144575	Maltose 6'-phosphate
HerMT72~HerIT72	C03323	compound	8.20066e-05	(2,1-beta-D-Fructosyl)n
HerMT72~HerIT72	C03415	compound	3.79515e-06	N2-Succinyl-L-ornithine
HerMT72~HerIT72	C03541	compound	0.000156314	THF-polyglutamate
HerMT72~HerIT72	C04261	compound	1.27768e-05	Protein N(pi)-phospho-L-histidine
HerMT72~HerIT72	C04262	compound	5.3361e-05	Protein N(tau)-phospho-L-histidine
HerMT72~HerIT72	C04390	compound	1.25147e-05	N6-Acetyl-LL-2,6-diaminoheptanedioate
HerMT72~HerIT72	C05512	compound	0.000120818	Deoxyinosine
HerMT72~HerIT72	C05548	compound	8.95888e-05	6-Acetamido-2-oxohexanoate
HerMT72~HerIT72	C05645	compound	7.62529e-05	4-(2-Amino-3-hydroxyphenyl)-2,4-dioxobutanoate
HerMT72~HerIT72	C05646	compound	6.55769e-06	5-Hydroxyindolepyruvate
HerMT72~HerIT72	C05711	compound	1.06858e-05	gamma-Glutamyl-beta-cyanoalanine
HerMT72~HerIT72	C05729	compound	2.97443e-05	R-S-Cysteinylglycine
HerMT72~HerIT72	C05932	compound	6.4828e-05	N-Succinyl-L-glutamate 5-semialdehyde
HerMT72~HerIT72	C05946	compound	0.000133503	(4R)-4-Hydroxy-2-oxoglutarate
HerMT72~HerIT72	C05951	compound	8.77835e-05	Leukotriene D4
HerMT72~HerIT72	C06114	compound	1.24753e-05	gamma-Glutamyl-beta-aminopropiononitrile
HerMT72~HerIT72	C06186	compound	1.61205e-05	Arbutin
HerMT72~HerIT72	C06187	compound	4.70502e-05	Arbutin 6-phosphate
HerMT72~HerIT72	C06188	compound	7.33475e-05	Salicin 6-phosphate
HerMT72~HerIT72	C06232	compound	6.21624e-05	Molybdate
HerMT72~HerIT72	C06376	compound	7.54447e-06	N-Acetyl-D-galactosamine 6-phosphate
HerMT72~HerIT72	C06377	compound	8.26187e-05	D-Galactosamine 6-phosphate
HerMT72~HerIT72	C06400	compound	0.000227734	1-alpha-D-[(1->4)-alpha-D-Glucosyl](n-1)-alpha-D-glucopyranoside; 4-alpha-D-(1,4-alpha-D-Glucanosyl)n trehalose; Maltooligosyltrehalose
HerMT72~HerIT72	C06462	compound	2.63886e-05	Leukotriene F4
HerMT72~HerIT72	C11838	compound	7.56378e-05	(S)-4,5-Dihydroxypentane-2,3-dione
HerMT72~HerIT72	C11908	compound	0.00013455	3,6-Dideoxy-3-oxo-dTDP-D-glucose
HerMT72~HerIT72	C12026	compound	3.90144e-06	3,5-Dihydroxy-phenylglycine
HerMT72~HerIT72	C12270	compound	5.24539e-05	N-Acetylaspartylglutamate
HerMT72~HerIT72	C12325	compound	0.000210204	3,5-Dihydroxyphenylglyoxylate
HerMT72~HerIT72	C15652	compound	1.27799e-05	Neomycin C
HerMT72~HerIT72	C16153	compound	0.000201522	UDP-L-Ara4N
HerMT72~HerIT72	C16688	compound	8.3633e-05	Sucrose 6-phosphate
HerMT72~HerIT72	C17589	compound	2.2255e-05	6'''-Deamino-6'''-oxoneomycin C
HerMT72~HerIT72	C17704	compound	2.25701e-05	Antibiotic JI-20A
HerMT72~HerIT72	C17705	compound	6.3231e-05	Antibiotic JI-20B
HerMT72~HerIT72	C17712	compound	0.000158548	Paromomycin II
HerMT72~HerIT72	C19960	compound	0.00014073	dTDP-3-dehydro-6-deoxy-alpha-D-galactopyranose; dTDP-6-deoxy-D-xylo-hexos-3-ulose; dTDP-6-deoxy-D-xylo-hex-3-ulose
HerMT72~HerIT72	C20237	compound	4.52621e-05	alpha-Maltose 1-phosphate
HerMT72~HerIT72	C20776	compound	4.842e-05	N-Acetylaspartylglutamylglutamate
HerMT72~HerIT72	C20951	compound	4.29876e-05	LysW-L-ornithine
HerMT72~HerIT72	C21263	compound	3.37363e-05	6'''-Deamino-6'''-oxoparomomycin II
HerMT72~HerIT72	C21268	compound	0.000121259	6'-Oxo-G418
HerMT72~HerIT72	C21269	compound	6.3231e-05	Antibiotic JI-20Ba
HerMT72~HerIT72	C22141	compound	3.12805e-05	L-beta-Ethynylserine
HerMT96~HerIT96	ats00500	pathway	8.3399e-06	Starch and sucrose metabolism
HerMT96~HerIT96	ats00660	pathway	1e-06	C5-Branched dibasic acid metabolism
HerMT96~HerIT96	ats00906	pathway	0.000149225	Carotenoid biosynthesis
HerMT96~HerIT96	M00011	module	0.000638912	Citrate cycle, second carbon oxidation, 2-oxoglutarate => oxaloacetate
HerMT96~HerIT96	M00372	module	2.33847e-06	Abscisic acid biosynthesis, beta-carotene => abscisic acid
HerMT96~HerIT96	M00535	module	0.000402132	Isoleucine biosynthesis, pyruvate => 2-oxobutanoate
HerMT96~HerIT96	M00565	module	1.59601e-05	Trehalose biosynthesis, D-glucose 1P => trehalose
HerMT96~HerIT96	M00740	module	0.00029925	Methylaspartate cycle
HerMT96~HerIT96	M00854	module	2.14243e-05	Glycogen biosynthesis, glucose-1P => glycogen/starch
HerMT96~HerIT96	M00855	module	2.50327e-05	Glycogen degradation, glycogen => glucose-6P
HerMT96~HerIT96	1.1.1.288	enzyme	2.15917e-06	xanthoxin dehydrogenase
HerMT96~HerIT96	1.13.11.51	enzyme	1.01711e-05	9-cis-epoxycarotenoid dioxygenase
HerMT96~HerIT96	1.13.11.68	enzyme	0.00017598	9-cis-beta-carotene 9',10'-cleaving dioxygenase; CCD7 (gene name); MAX3 (gene name); NCED7 (gene name)
HerMT96~HerIT96	1.13.11.69	enzyme	0.000177541	carlactone synthase
HerMT96~HerIT96	1.13.11.70	enzyme	0.000178102	all-trans-10'-apo-beta-carotenal 13,14-cleaving dioxygenase; CCD8 (gene name); MAX4 (gene name); NCED8 (gene name); all-trans-10'-apo-beta-carotenal:O2 oxidoreductase (13,14-cleaving)
HerMT96~HerIT96	1.14.14.137	enzyme	8.36682e-05	(+)-abscisic acid 8'-hydroxylase
HerMT96~HerIT96	1.14.14.158	enzyme	0.000191704	carotenoid epsilon hydroxylase
HerMT96~HerIT96	1.14.15.21	enzyme	1e-06	zeaxanthin epoxidase
HerMT96~HerIT96	1.14.15.24	enzyme	1.40848e-06	beta-carotene 3-hydroxylase
HerMT96~HerIT96	1.2.3.14	enzyme	1.90375e-06	abscisic-aldehyde oxidase
HerMT96~HerIT96	1.23.5.1	enzyme	1e-06	violaxanthin de-epoxidase
HerMT96~HerIT96	1.4.1.3	enzyme	0.000579595	glutamate dehydrogenase [NAD(P)+]
HerMT96~HerIT96	2.4.1.1	enzyme	4.9483e-05	glycogen phosphorylase
HerMT96~HerIT96	2.4.1.18	enzyme	1.40013e-05	1,4-alpha-glucan branching enzyme
HerMT96~HerIT96	2.4.1.21	enzyme	2.19282e-05	starch synthase (glycosyl-transferring)
RobMT72~RobIT72	1.14.14.37	enzyme	1.30497e-05	4-hydroxyphenylacetaldehyde oxime monooxygenase; 4-hydroxybenzeneacetaldehyde oxime monooxygenase; cytochrome P450II-dependent monooxygenase; NADPH-cytochrome P450 reductase (CYP71E1); CYP71E1; 4-hydroxyphenylacetaldehyde oxime,NADPH:oxygen oxidoreductase
HerMT96~HerIT96	2.7.7.27	enzyme	3.6556e-05	glucose-1-phosphate adenylyltransferase
HerMT96~HerIT96	3.1.3.12	enzyme	0.000458854	trehalose-phosphatase
HerMT96~HerIT96	3.1.3.24	enzyme	7.1402e-05	sucrose-phosphate phosphatase
HerMT96~HerIT96	3.2.1.28	enzyme	0.000587679	alpha,alpha-trehalase
HerMT96~HerIT96	3.2.1.39	enzyme	0.000326371	glucan endo-1,3-beta-D-glucosidase
HerMT96~HerIT96	3.2.1.68	enzyme	2.56546e-05	isoamylase
HerMT96~HerIT96	4.4.1.9	enzyme	0.000269983	L-3-cyanoalanine synthase
HerMT96~HerIT96	5.2.1.14	enzyme	0.000170328	beta-carotene isomerase
RobMT72~RobIT72	1.5.3.14	enzyme	1e-06	polyamine oxidase (propane-1,3-diamine-forming); MPAO (ambiguous); maize PAO
HerMT96~HerIT96	2.4.1.347	enzyme	0.000308553	alpha,alpha-trehalose-phosphate synthase (ADP-forming); otsA (gene name); ADP-glucose---glucose-phosphate glucosyltransferase
RobMT72~RobIT72	C05676	compound	1e-06	Diacylglyceryl-N-trimethyl-2-aminoethylphosphonate; Diacylglyceryl-2-trimethylaminoethylphosphonate; Diacylglycerophosphonocholine
HerMT96~HerIT96	C15935	compound	0.000457452	(2'S)-Deoxymyxol 2'-(2,4-di-O-methyl-alpha-L-fucoside)
HerMT96~HerIT96	C15937	compound	0.000324386	(3R,2'S)-Myxol 2'-(2,4-di-O-methyl-alpha-L-fucoside)
HerMT96~HerIT96	R00951	reaction	0.000638312	ADP-glucose glucose-1-phosphohydrolase
RobMT72~RobIT72	C20415	compound	0.00657972	dTDP-4-acetamido-4,6-dideoxy-alpha-D-galactose; dTDP-Fuc4NAc
HerMT96~HerIT96	R01103	reaction	0.000660256	Raffinose galactohydrolase
HerMT96~HerIT96	R01233	reaction	0.000126719	GDPglucose sugarphosphohydrolase
RobMT72~RobIT72	C20422	compound	1e-06	alpha-D-Ribose 1-methylphosphonate 5-triphosphate
HerMT96~HerIT96	R01824	reaction	0.000446742	maltodextrin 1-alpha-D-glucosylmutase
RobMT72~RobIT72	C20423	compound	1e-06	alpha-D-Ribose 1-methylphosphonate 5-phosphate
RobMT72~RobIT72	C20440	compound	1e-06	alpha-D-Ribose 1,2-cyclic phosphate 5-phosphate; 5-Phospho-alpha-D-ribose 1,2-cyclic phosphate
HerMT96~HerIT96	R02243	reaction	0.000250487	cis-Aconitate carboxy-lyase
HerMT96~HerIT96	C20694	compound	0.000288714	(2E,4E,6E)-7-Hydroxy-4-methylhepta-2,4,6-trienal
RobMT72~RobIT72	M00090	module	1e-06	Phosphatidylcholine (PC) biosynthesis, choline => PC
RobMT72~RobIT72	M00092	module	1e-06	Phosphatidylethanolamine (PE) biosynthesis, ethanolamine => PE
RobMT72~RobIT72	M00369	module	1e-06	Cyanogenic glycoside biosynthesis, tyrosine => dhurrin
HerMT96~HerIT96	R02712	reaction	1.54891e-06	4-Methylene-L-glutamine amidohydrolase
HerMT96~HerIT96	R00008	reaction	9.75949e-05	4-hydroxy-4-methyl-2-oxoglutarate pyruvate-lyase (pyruvate-forming)
RobMT72~RobIT72	R00018	reaction	1e-06	putrescine:putrescine 4-aminobutyltransferase (ammonia-forming)
HerMT96~HerIT96	R00237	reaction	0.000109161	(3S)-citramalyl-CoA pyruvate-lyase (acetyl-CoA-forming)
HerMT96~HerIT96	R03153	reaction	5.02854e-06	Acetyl-CoA:citramalate CoA-transferase
HerMT96~HerIT96	R03154	reaction	8.61686e-05	succinyl-CoA:(S)-citramalate CoA-transferase
HerMT96~HerIT96	R00325	reaction	6.60239e-05	(2S)-2-hydroxy-2-methylbutanedioate pyruvate-lyase (acetate-forming); (3S)-citramalate pyruvate-lyase
RobMT72~RobIT72	R00670	reaction	1e-06	L-ornithine carboxy-lyase (putrescine-forming)
HerMT96~HerIT96	R00811	reaction	0.000230935	protein-Npi-phospho-L-histidine:sugar phosphotransferase
HerMT96~HerIT96	R00948	reaction	0.000702941	ATP:alpha-D-glucose-1-phosphate adenylyltransferase
HerMT96~HerIT96	R00954	reaction	0.000407447	GTP:alpha-D-glucose-1-phosphate guanylyltransferase
RobMT72~RobIT72	R01151	reaction	1e-06	Putrescine:oxygen oxidoreductase (deaminating)
RobMT72~RobIT72	R01153	reaction	0.00481231	S-Adenosyl-L-methionine:putrescine N-methyltransferase
RobMT72~RobIT72	R01267	reaction	3.35301e-05	L-asparagine hydro-lyase (3-cyanoalanine-forming)
RobMT72~RobIT72	R01410	reaction	0.000342352	Hydrogen cyanide + Acetaldehyde + Ammonia <=> alpha-Aminopropiononitrile + H2O
RobMT72~RobIT72	R01553	reaction	1e-06	acetone-cyanohydrin acetone-lyase (cyanide-forming)
HerMT96~HerIT96	R06946	reaction	1.95015e-06	zeaxanthin,NADH:oxygen oxidoreductase
HerMT96~HerIT96	R06947	reaction	1.00146e-05	zeaxanthin,NADH:oxygen oxidoreductase
HerMT96~HerIT96	R01660	reaction	0.000576226	3-phospho-D-glyceroyl-phosphate:alpha-D-glucose-1-phosphate 6-phosphotransferase
HerMT96~HerIT96	R06949	reaction	0.000106261	Neoxanthin <=> 9'-cis-Neoxanthin
HerMT96~HerIT96	R06950	reaction	5.42084e-06	Violaxanthin <=> 9-cis-Violaxanthin
RobMT72~RobIT72	R01767	reaction	0.00257946	mandelonitrile benzaldehyde-lyase (cyanide-forming)
RobMT72~RobIT72	R01917	reaction	0.00164515	gamma-L-glutamyl-L-cysteinyl-glycine:spermidine ligase (ADP-forming)
RobMT72~RobIT72	R01918	reaction	3.13197e-06	gamma-L-glutamyl-L-cysteinyl-glycine:spermidine amidase
HerMT96~HerIT96	R06954	reaction	4.97117e-06	xanthoxin:NAD+ oxidoreductase
HerMT96~HerIT96	R06955	reaction	3.97672e-06	Xanthoxin <=> Xanthoxic acid
HerMT96~HerIT96	R06956	reaction	1e-06	Xanthoxic acid <=> Abscisate
HerMT96~HerIT96	R06957	reaction	1e-06	abscisic-aldehyde:oxygen oxidoreductase
HerMT96~HerIT96	R06958	reaction	1e-06	Abscisic aldehyde <=> Abscisic alcohol
HerMT96~HerIT96	R06959	reaction	2.61826e-06	Abscisic alcohol <=> Abscisate
HerMT96~HerIT96	R07178	reaction	2.51557e-06	violaxanthin:ascorbate oxidoreductase
HerMT96~HerIT96	R07179	reaction	6.8599e-06	antheraxanthin:ascorbate oxidoreductase
RobMT72~RobIT72	R01920	reaction	1.73697e-06	S-adenosylmethioninamine:putrescine 3-aminopropyltransferase
RobMT72~RobIT72	R02038	reaction	1e-06	CTP:ethanolamine-phosphate cytidylyltransferase
RobMT72~RobIT72	R02057	reaction	0.000593984	CDPethanolamine:1,2-diacylglycerol ethanolaminephosphotransferase
HerMT96~HerIT96	R02110	reaction	7.82116e-05	1,4-alpha-D-Glucan:1,4-alpha-D-glucan 6-alpha-D-(1,4-alpha-D-glucano)-transferase
HerMT96~HerIT96	R02111	reaction	0.000116105	1,4-alpha-D-Glucan:orthophosphate alpha-D-glucosyltransferase
HerMT96~HerIT96	R02421	reaction	0.000168518	ADP-glucose:1,4-alpha-D-glucan 4-alpha-D-glucosyltransferase
HerMT96~HerIT96	R02491	reaction	3.57516e-05	(3S)-citramalyl-CoA hydro-lyase (itaconyl-CoA-forming)
RobMT72~RobIT72	R02592	reaction	1e-06	N-Dimethyl-2-aminoethylphosphonate + Activated methyl group <=> N-Trimethyl-2-aminoethylphosphonate
HerMT96~HerIT96	R02631	reaction	0.000520549	protein-N(pi)-phosphohistidine:D-glucosamine 6-phosphotransferase
RobMT72~RobIT72	R02676	reaction	0.00084342	4-hydroxymandelonitrile hydroxybenzaldehyde-lyase
HerMT96~HerIT96	R02711	reaction	6.85851e-05	4-Methylene-L-glutamate:ammonia ligase (AMP-forming)
HerMT96~HerIT96	R02713	reaction	1e-06	4-Methylene-L-glutamate <=> 4-Methylene-2-oxoglutarate
RobMT72~RobIT72	R02869	reaction	0.000592211	S-adenosylmethioninamine:spermidine 3-aminopropyltransferase
HerMT96~HerIT96	R02948	reaction	0.000596866	(S)-2-hydroxy-2-methyl-3-oxobutanoate carboxy-lyase
HerMT96~HerIT96	R03122	reaction	1.23312e-05	Cyclomaltodextrin dextrin-hydrolase (decyclizing)
RobMT72~RobIT72	R03230	reaction	0.00618961	Acetyl-CoA:17-O-deacetylvindoline 17-O-acetyltransferase
RobMT72~RobIT72	R03625	reaction	0.00148945	UDPglucose:2-hydroxy-2-methylpropanenitrile beta-D-glucosyltransferase
RobMT72~RobIT72	R04051	reaction	1e-06	3-Phosphonopyruvate + L-Glutamate <=> 2-Amino-3-phosphonopropanoate + 2-Oxoglutarate
RobMT72~RobIT72	R04152	reaction	1e-06	(2-Aminoethyl)phosphonate:pyruvate aminotransferase
RobMT72~RobIT72	R04247	reaction	1e-06	CTP:ethanolamine-phosphate cytidylyltransferase
RobMT72~RobIT72	R04250	reaction	1e-06	2-Aminoethylphosphonate <=> N-Monomethyl-2-aminoethylphosphonate
HerMT96~HerIT96	R04394	reaction	0.000609225	protein-N(pi)-phosphohistidine:salicin 6-phosphotransferase
RobMT72~RobIT72	R04920	reaction	1e-06	CMP-2-aminoethylphosphonate:1,2-diacylglycerol (2-aminoethylphosphonyl)transferase
RobMT72~RobIT72	R04921	reaction	1e-06	CMP-2-aminoethylphosphonate + N-Acylsphingosine <=> Ceramide 2-aminoethylphosphonate + CMP
RobMT72~RobIT72	R04922	reaction	1e-06	CMP-N-trimethyl-2-aminoethylphosphonate:1,2-diacylglycerol (N-trimethyl-2-aminoethylphosphonyl)transferase
RobMT72~RobIT72	R04923	reaction	1e-06	Diacylglyceryl-2-aminoethylphosphonate <=> Diacylglyceryl-N-trimethyl-2-aminoethylphosphonate
RobMT72~RobIT72	R04924	reaction	1e-06	(2-Amino-1-hydroxyethyl)phosphonate <=> Lipophosphonoglycan
RobMT72~RobIT72	R04925	reaction	1e-06	N-Monomethyl-2-aminoethylphosphonate <=> N-Dimethyl-2-aminoethylphosphonate
HerMT96~HerIT96	R05052	reaction	0.000608518	L-erythro-4-hydroxyglutamate:2-oxoglutarate aminotransferase
HerMT96~HerIT96	R05076	reaction	0.000127145	(2R,3S)-2-methylmalyl-CoA hydro-lyase (2-methylfumaryl-CoA-forming)
HerMT96~HerIT96	R05077	reaction	1e-06	Parapyruvate + Ammonia <=> 4-Hydroxy-4-methylglutamate + H2O
HerMT96~HerIT96	R05078	reaction	1e-06	Parapyruvate <=> 4-Methylene-2-oxoglutarate + H2O
HerMT96~HerIT96	R05079	reaction	1e-06	4-Methylene-2-oxoglutarate + Ammonia <=> 4-Methyl-L-glutamate + H2O
HerMT96~HerIT96	R05132	reaction	0.000567051	protein-N(pi)-phosphohistidine:arbutin 6-phosphotransferase
RobMT72~RobIT72	R05165	reaction	1e-06	1-Carboxyvinyl carboxyphosphonate phosphorylmutase (decarboxylating)
HerMT96~HerIT96	R05168	reaction	0.000670706	N-acetyl-D-galactosamine 6-phosphate amidohydrolase
HerMT96~HerIT96	R07576	reaction	0.000108511	8'-Hydroxyabscisate <=> Phaseic acid
HerMT96~HerIT96	R07577	reaction	0.000128184	Phaseic acid <=> Dihydrophaseic acid
HerMT96~HerIT96	R07578	reaction	0.000173219	beta-Cryptoxanthin <=> Thermocryptoxanthin
HerMT96~HerIT96	R07579	reaction	0.000338339	Thermocryptoxanthin <=> Thermozeaxanthin
HerMT96~HerIT96	R07581	reaction	0.000395643	Thermozeaxanthin <=> Thermobiszeaxanthin
HerMT96~HerIT96	R05199	reaction	0.000684321	protein-N(pi)-phosphohistidine:N-acetyl-D-glucosamine 6-phosphotransferase
HerMT96~HerIT96	R07655	reaction	0.000149071	4,4'-diaponeurosporenoate glucosyltransferase
HerMT96~HerIT96	R05345	reaction	0.000352117	beta-carotene,donor:oxygen oxidoreductase (echinenone-forming)
RobMT72~RobIT72	R05704	reaction	0.00165406	glycine:acceptor oxidoreductase (hydrogen-cyanide-forming)
HerMT96~HerIT96	R07834	reaction	0.000643265	1-Hydroxy-1,2-dihydrolycopene <=> Rhodopinal
HerMT96~HerIT96	R07843	reaction	0.000299102	Rhodopinal <=> Rhodopinal glucoside
RobMT72~RobIT72	R05870	reaction	0.0033832	Minovincinine + Acetyl-CoA <=> Echitovenine + CoA
RobMT72~RobIT72	R05876	reaction	0.00462899	acyl-CoA:16-epivellosimine O-acetyltransferase (cyclizing)
RobMT72~RobIT72	R06307	reaction	0.00421317	Acetyl-CoA:taxa-4(20),11-dien-5alpha-ol O-acetyltransferase
RobMT72~RobIT72	R06364	reaction	7.27158e-05	CDPethanolamine:1-alkyl-2-acylglycerol ethanolaminephosphotransferase
HerMT96~HerIT96	R08102	reaction	0.000101738	Astaxanthin <=> Astaxanthin diester
RobMT72~RobIT72	R06614	reaction	1e-06	3-cyano-L-alanine carboxy-lyase (3-aminopropiononitrile-forming)
HerMT96~HerIT96	R06948	reaction	3.85417e-05	violaxanthin-neoxanthin isomerase (epoxide-opening)
HerMT96~HerIT96	R08988	reaction	0.000179149	beta-Carotene <=> Strigolactone ABC-rings
HerMT96~HerIT96	R08989	reaction	0.000162389	Strigolactone ABC-rings <=> 5-Deoxystrigol
HerMT96~HerIT96	R08990	reaction	0.000159271	5-Deoxystrigol <=> Strigol
HerMT96~HerIT96	R09282	reaction	0.000161615	3-methylfumaryl-CoA hydratase
HerMT96~HerIT96	R06951	reaction	3.69938e-05	violaxanthin-neoxanthin isomerase (epoxide-opening)
HerMT96~HerIT96	R06952	reaction	8.27291e-05	9'-cis-Neoxanthin:9-cis-epoxycarotenoid dioxygenase
HerMT96~HerIT96	R06953	reaction	7.30496e-05	9-cis-Violaxanthin:9-cis-epoxycarotenoid dioxygenase
RobMT72~RobIT72	R06978	reaction	0.00100508	acetyl-CoA:L-2,4-diaminobutanoate N4-acetyltransferase
HerMT96~HerIT96	R10282	reaction	0.00020209	beta-carotene 9-cis-all-trans isomerase
HerMT96~HerIT96	R07202	reaction	2.27603e-05	abscisate,[reduced NADPH---hemoprotein reductase]:oxygen oxidoreductase (8'-hydroxylating)
HerMT96~HerIT96	R07321	reaction	1e-06	antheraxanthin-capsanthin isomerase (ketone-forming)
HerMT96~HerIT96	R11260	reaction	1.25232e-05	Starch <=> Cyclomaltodextrin
HerMT96~HerIT96	R11261	reaction	7.72357e-05	Starch + n H2O <=> (n+1) Maltodextrin
RobMT72~RobIT72	R07384	reaction	1.93487e-05	O-1-Alk-1-enyl-2-acyl-sn-glycero-3-phosphoethanolamine + CMP <=> 1-Alkenyl-2-acylglycerol + CDP-ethanolamine
HerMT96~HerIT96	R12179	reaction	0.000148504	beta-Carotene <=> Echinenone
HerMT96~HerIT96	R12180	reaction	9.56051e-05	Echinenone <=> Canthaxanthin
HerMT96~HerIT96	C00072	compound	0.000452805	Ascorbate
HerMT96~HerIT96	C00091	compound	0.000471124	Succinyl-CoA
HerMT96~HerIT96	C00369	compound	0.000262889	Starch
HerMT96~HerIT96	C00498	compound	0.000299008	ADP-glucose
HerMT96~HerIT96	C00615	compound	0.000419989	Protein histidine
HerMT96~HerIT96	C00651	compound	1.16326e-06	4-Methylene-L-glutamate
HerMT96~HerIT96	C00663	compound	0.000376249	beta-D-Glucose 1-phosphate
HerMT96~HerIT96	C00718	compound	0.000237594	Amylose
HerMT96~HerIT96	C00973	compound	7.14795e-06	Cyclomaltodextrin
HerMT96~HerIT96	C01011	compound	6.75968e-06	(3S)-Citramalyl-CoA
HerMT96~HerIT96	C01109	compound	7.01107e-06	4-Methylene-L-glutamine
HerMT96~HerIT96	C01132	compound	0.000562352	N-Acetyl-D-galactosamine
HerMT96~HerIT96	C01451	compound	0.000609225	Salicin
HerMT96~HerIT96	C01935	compound	0.000225815	Maltodextrin
HerMT96~HerIT96	C02094	compound	0.000272464	beta-Carotene
HerMT96~HerIT96	C02262	compound	0.000689277	D-Galactosamine
HerMT96~HerIT96	C04261	compound	0.000411544	Protein N(pi)-phospho-L-histidine
HerMT96~HerIT96	C06027	compound	0.000136604	L-erythro-3-Methylmalyl-CoA
HerMT96~HerIT96	C06033	compound	7.21197e-06	Parapyruvate
HerMT96~HerIT96	C06034	compound	1e-06	4-Hydroxy-4-methylglutamate
HerMT96~HerIT96	C06035	compound	1e-06	4-Methylene-2-oxoglutarate
HerMT96~HerIT96	C06082	compound	1e-06	Abscisate
HerMT96~HerIT96	C06186	compound	0.000567051	Arbutin
HerMT96~HerIT96	C06234	compound	1e-06	4-Methyl-L-glutamate
HerMT96~HerIT96	C06376	compound	0.000355192	N-Acetyl-D-galactosamine 6-phosphate
HerMT96~HerIT96	C07330	compound	0.000714124	3-Methyl-2-butenal
HerMT96~HerIT96	C08579	compound	1e-06	Antheraxanthin
HerMT96~HerIT96	C08580	compound	6.84836e-05	Astaxanthin
HerMT96~HerIT96	C08583	compound	7.33503e-05	Canthaxanthin
HerMT96~HerIT96	C08584	compound	1e-06	Capsanthin
HerMT96~HerIT96	C08590	compound	0.000647969	Zeinoxanthin
HerMT96~HerIT96	C08591	compound	0.000155043	beta-Cryptoxanthin
HerMT96~HerIT96	C08592	compound	8.4619e-05	Echinenone
HerMT96~HerIT96	C08606	compound	0.000712018	Neoxanthin
HerMT96~HerIT96	C08614	compound	2.48222e-05	Violaxanthin
HerMT96~HerIT96	C09190	compound	0.000159271	Strigol
HerMT96~HerIT96	C09707	compound	0.00011906	Phaseic acid
HerMT96~HerIT96	C12287	compound	0.000260176	beta-Ionone
HerMT96~HerIT96	C13431	compound	0.000333025	9'-cis-Neoxanthin
HerMT96~HerIT96	C13433	compound	0.000397078	9-cis-Violaxanthin
HerMT96~HerIT96	C13453	compound	1.68126e-05	Xanthoxin
HerMT96~HerIT96	C13454	compound	1.86976e-06	Xanthoxic acid
HerMT96~HerIT96	C13455	compound	1e-06	Abscisic aldehyde
HerMT96~HerIT96	C13456	compound	1.32032e-06	Abscisic alcohol
HerMT96~HerIT96	C14044	compound	8.27291e-05	C25-Allenic-apo-aldehyde
HerMT96~HerIT96	C14045	compound	7.30496e-05	C25-Epoxy-apo-aldehyde
HerMT96~HerIT96	C15514	compound	7.12296e-05	8'-Hydroxyabscisate
HerMT96~HerIT96	C15859	compound	0.000248299	1'-Hydroxy-gamma-carotene
HerMT96~HerIT96	C15860	compound	0.000208596	1'-Hydroxytorulene
HerMT96~HerIT96	C15861	compound	0.000183938	1'-Hydroxy-gamma-carotene glucoside
HerMT96~HerIT96	C15864	compound	0.000173046	1'-Hydroxy-gamma-carotene glucoside ester
HerMT96~HerIT96	C15877	compound	0.000541108	Anhydrorhodovibrin
HerMT96~HerIT96	C15878	compound	0.000172742	Rhodovibrin
HerMT96~HerIT96	C15879	compound	0.000424434	Hydroxyspirilloxanthin
HerMT96~HerIT96	C15898	compound	0.000700373	Demethylspheroidene
HerMT96~HerIT96	C15900	compound	0.00049403	Spheroidene
HerMT96~HerIT96	C15902	compound	0.000206909	Hydroxyspheroidene
HerMT96~HerIT96	C15903	compound	0.000197468	Spheroidenone
HerMT96~HerIT96	C15905	compound	0.000191489	Hydroxyspheroidenone
HerMT96~HerIT96	C15908	compound	0.000334981	Chlorobactene
HerMT96~HerIT96	C15911	compound	0.000154525	Hydroxychlorobactene
HerMT96~HerIT96	C15914	compound	0.000150531	Hydroxychlorobactene glucoside
HerMT96~HerIT96	C15917	compound	0.000150056	Hydroxychlorobactene glucoside ester
HerMT96~HerIT96	R07516	reaction	0.000494231	lycopene hydro-lyase (1-hydroxy-1,2-dihydrolycopene-forming)
HerMT96~HerIT96	R07517	reaction	0.000208596	1'-Hydroxy-gamma-carotene <=> 1'-Hydroxytorulene
HerMT96~HerIT96	C15940	compound	0.000492812	(2'S)-Deoxymyxol 2'-alpha-L-fucoside
HerMT96~HerIT96	C15941	compound	0.000294463	(3R,2'S)-Myxol 2'-alpha-L-fucoside
HerMT96~HerIT96	C15942	compound	0.000399017	(3S,2'S)-4-Ketomyxol 2'-alpha-L-fucoside
HerMT96~HerIT96	C15943	compound	0.000502157	Isorenieratene
HerMT96~HerIT96	C15965	compound	0.000123059	3'-Hydroxyechinenone
HerMT96~HerIT96	C15966	compound	0.000130267	3-Hydroxyechinenone
HerMT96~HerIT96	C15967	compound	0.000131534	Phoenicoxanthin
HerMT96~HerIT96	C15968	compound	0.000344153	Adonixanthin
HerMT96~HerIT96	C15970	compound	0.000502778	Abscisic acid glucose ester
HerMT96~HerIT96	C15971	compound	0.000128184	Dihydrophaseic acid
HerMT96~HerIT96	C15981	compound	0.000631195	alpha-Cryptoxanthin
HerMT96~HerIT96	C15982	compound	0.000256324	Thermocryptoxanthin
HerMT96~HerIT96	C15984	compound	0.000395643	Thermobiszeaxanthin
HerMT96~HerIT96	C16144	compound	0.000585471	4,4'-Diapophytoene
HerMT96~HerIT96	C16145	compound	0.000661904	4,4'-Diaponeurosporene
HerMT96~HerIT96	C16146	compound	0.000155816	4,4'-Diaponeurosporenic acid
HerMT96~HerIT96	C16147	compound	0.00014871	Glycosyl-4,4'-diaponeurosporenoate
HerMT96~HerIT96	C16148	compound	0.000148668	Staphyloxanthin
HerMT96~HerIT96	C16186	compound	0.000659667	L-Ascorbate 6-phosphate
HerMT96~HerIT96	C16270	compound	0.000420928	Rhodopinal
HerMT96~HerIT96	C16271	compound	0.000299102	Rhodopinal glucoside
HerMT96~HerIT96	C16340	compound	0.000435152	beta-Isorenieratene
HerMT96~HerIT96	C16486	compound	0.000101738	Astaxanthin diester
HerMT96~HerIT96	C18036	compound	0.000169208	Strigolactone ABC-rings
HerMT96~HerIT96	C18037	compound	0.000160755	5-Deoxystrigol
HerMT96~HerIT96	C19797	compound	0.000716583	4,4'-Diapolycopene
HerMT96~HerIT96	C19798	compound	0.000624147	4,4'-Diapolycopenedial
HerMT96~HerIT96	C20484	compound	0.000220881	9-cis-beta-Carotene
HerMT96~HerIT96	C20692	compound	0.000273041	9-cis-10'-Apo-beta-carotenal
HerMT96~HerIT96	C20693	compound	0.000288714	Carlactone
HerMT96~HerIT96	R07522	reaction	0.000159319	lycopene hydro-lyase (1-hydroxy-1,2-dihydrolycopene-forming)
RobMT72~RobIT72	ats00440	pathway	1e-06	Phosphonate and phosphinate metabolism
RobMT72~RobIT72	ats00460	pathway	1e-06	Cyanoamino acid metabolism
RobMT72~RobIT72	ats00966	pathway	0.00381259	Glucosinolate biosynthesis
HerMT96~HerIT96	R07523	reaction	0.000184942	1-hydroxy-1,2-dihydrolycopene:acceptor oxidoreductase
HerMT96~HerIT96	R07525	reaction	0.000718001	spirilloxanthin,reduced-ferredoxin:oxygen oxidoreductase (spirilloxanthin-2-one-forming)
HerMT96~HerIT96	R07528	reaction	0.000292251	lycopene hydro-lyase (1-hydroxy-1,2-dihydrolycopene-forming)
RobMT72~RobIT72	1.14.14.36	enzyme	0.000911201	tyrosine N-monooxygenase
HerMT96~HerIT96	R07530	reaction	0.00022939	alpha-carotene,reduced ferredoxin [iron-sulfur] cluster:oxygen 3-oxidoreductase
RobMT72~RobIT72	1.2.1.3	enzyme	0.00170998	aldehyde dehydrogenase (NAD+)
HerMT96~HerIT96	R07534	reaction	0.000310882	1-hydroxy-1,2-dihydrolycopene:acceptor oxidoreductase
RobMT72~RobIT72	1.5.3.16	enzyme	0.00708638	spermine oxidase
RobMT72~RobIT72	1.5.3.17	enzyme	0.00143732	non-specific polyamine oxidase
RobMT72~RobIT72	2.3.2.2	enzyme	0.00140616	gamma-glutamyltransferase
RobMT72~RobIT72	2.5.1.16	enzyme	0.00585006	spermidine synthase
RobMT72~RobIT72	2.7.1.32	enzyme	1e-06	choline kinase
RobMT72~RobIT72	2.7.1.82	enzyme	1e-06	ethanolamine kinase
RobMT72~RobIT72	2.7.7.14	enzyme	1e-06	ethanolamine-phosphate cytidylyltransferase
RobMT72~RobIT72	2.7.7.15	enzyme	1e-06	choline-phosphate cytidylyltransferase
RobMT72~RobIT72	2.7.8.1	enzyme	1e-06	ethanolaminephosphotransferase
RobMT72~RobIT72	3.4.19.13	enzyme	1e-06	glutathione gamma-glutamate hydrolase
RobMT72~RobIT72	3.4.19.14	enzyme	1e-06	leukotriene-C4 hydrolase
RobMT72~RobIT72	3.4.19.5	enzyme	1e-06	beta-aspartyl-peptidase
RobMT72~RobIT72	3.5.1.1	enzyme	1e-06	asparaginase
RobMT72~RobIT72	3.5.1.49	enzyme	2.93978e-05	formamidase
RobMT72~RobIT72	3.5.1.53	enzyme	0.00228177	N-carbamoylputrescine amidase
RobMT72~RobIT72	3.5.5.4	enzyme	1e-06	cyanoalanine nitrilase
RobMT72~RobIT72	4.1.1.17	enzyme	0.00054707	ornithine decarboxylase
RobMT72~RobIT72	4.1.2.10	enzyme	9.47947e-05	(R)-mandelonitrile lyase
RobMT72~RobIT72	4.2.1.65	enzyme	1e-06	3-cyanoalanine hydratase
RobMT72~RobIT72	4.4.1.9	enzyme	0.000842684	L-3-cyanoalanine synthase
HerMT96~HerIT96	R07536	reaction	0.000151628	lycopene hydro-lyase (1-hydroxy-1,2-dihydrolycopene-forming)
RobMT72~RobIT72	R00152	reaction	0.000523662	hydrogen cyanide aminohydrolase
RobMT72~RobIT72	R00318	reaction	1e-06	Phosphonoacetate phosphonohydrolase
RobMT72~RobIT72	R00661	reaction	1e-06	phosphoenolpyruvate 2,3-phosphonomutase
HerMT96~HerIT96	R07537	reaction	0.000552194	spheroidene,reduced-ferredoxin:oxygen oxidoreductase (spheroiden-2-one-forming)
RobMT72~RobIT72	R00747	reaction	1e-06	2-Phosphonoacetaldehyde phosphonohydrolase
HerMT96~HerIT96	R07538	reaction	0.000529859	Hydroxyspheroidene + 2 Oxygen + 4 Reduced ferredoxin + 4 H+ <=> Hydroxyspheroidenone + 3 H2O + 4 Oxidized ferredoxin
RobMT72~RobIT72	R01152	reaction	6.14046e-06	N-Carbamoylputrescine amidohydrolase
HerMT96~HerIT96	R07539	reaction	0.000127331	lycopene hydro-lyase (1-hydroxy-1,2-dihydrolycopene-forming)
RobMT72~RobIT72	R01154	reaction	1e-06	acetyl-CoA:putrescine N-acetyltransferase
RobMT72~RobIT72	R01155	reaction	1e-06	putrescine:2-oxoglutarate aminotransferase
RobMT72~RobIT72	R01156	reaction	1e-06	N-Acetylputrescine acetylhydrolase
RobMT72~RobIT72	R01157	reaction	0.00104318	Agmatine amidinohydrolase
HerMT96~HerIT96	R07543	reaction	0.000165068	lycopene hydro-lyase (1-hydroxy-1,2-dihydrolycopene-forming)
RobMT72~RobIT72	R01408	reaction	9.04521e-06	formamide hydro-lyase (cyanide-forming)
HerMT96~HerIT96	R07544	reaction	0.000151179	Hydroxychlorobactene <=> Hydroxychlorobactene glucoside
HerMT96~HerIT96	R07545	reaction	0.000150056	Hydroxychlorobactene glucoside <=> Hydroxychlorobactene glucoside ester
HerMT96~HerIT96	R07546	reaction	0.000196997	1'-Hydroxy-gamma-carotene <=> 1'-Hydroxy-gamma-carotene glucoside
RobMT72~RobIT72	R01890	reaction	1.35749e-05	CTP:choline-phosphate cytidylyltransferase
RobMT72~RobIT72	R01914	reaction	1e-06	spermidine:(acceptor) oxidoreductase
RobMT72~RobIT72	R01915	reaction	1e-06	Spermidine:(acceptor) oxidoreductase
HerMT96~HerIT96	R07547	reaction	0.000173046	1'-Hydroxy-gamma-carotene glucoside <=> 1'-Hydroxy-gamma-carotene glucoside ester
HerMT96~HerIT96	R07554	reaction	0.000324386	(2'S)-Deoxymyxol 2'-(2,4-di-O-methyl-alpha-L-fucoside) <=> (3R,2'S)-Myxol 2'-(2,4-di-O-methyl-alpha-L-fucoside)
HerMT96~HerIT96	R07555	reaction	0.000733958	gamma-Carotene <=> (2'S)-Deoxymyxol 2'-alpha-L-fucoside
RobMT72~RobIT72	R01986	reaction	1e-06	4-Aminobutyraldehyde:NAD+ oxidoreductase
HerMT96~HerIT96	R07556	reaction	0.000307798	(2'S)-Deoxymyxol 2'-alpha-L-fucoside <=> (3R,2'S)-Myxol 2'-alpha-L-fucoside
HerMT96~HerIT96	R07557	reaction	0.000399017	(3R,2'S)-myxol 2'-alpha-L-fucoside,donor:oxygen oxidoreductase
RobMT72~RobIT72	R02549	reaction	1e-06	4-aminobutanal:NAD+ 1-oxidoreductase
RobMT72~RobIT72	R02590	reaction	1e-06	CTP:choline-phosphate cytidylyltransferase
HerMT96~HerIT96	R07558	reaction	6.14271e-05	beta-carotene,reduced ferredoxin [iron-sulfur] cluster:oxygen 3-oxidoreductase
HerMT96~HerIT96	R07561	reaction	0.000141306	echinenone,reduced ferredoxin [iron-sulfur] cluster:oxygen 3-oxidoreductase
HerMT96~HerIT96	R07562	reaction	0.00014442	echinenone,reduced ferredoxin [iron-sulfur] cluster:oxygen 3-oxidoreductase
RobMT72~RobIT72	R03139	reaction	1e-06	primary-amine oxidase
HerMT96~HerIT96	R07563	reaction	0.000322903	echinenone,donor:oxygen oxidoreductase (canthaxanthin-forming)
RobMT72~RobIT72	R03542	reaction	0.00661278	alpha-Aminopropiononitrile aminohydrolase
HerMT96~HerIT96	R07564	reaction	0.000297382	beta-Cryptoxanthin,donor:oxygen oxidoreductase (3'-hydroxyechinenone-forming)
HerMT96~HerIT96	R07565	reaction	0.000317907	beta-Cryptoxanthin,donor:oxygen oxidoreductase (3-Hydroxyechinenone-forming)
RobMT72~RobIT72	R04053	reaction	1e-06	3-phosphonopyruvate carboxy-lyase
HerMT96~HerIT96	R07566	reaction	0.00040949	3'-hydroxyechinenone,donor:oxygen oxidoreductase (phoenicoxanthin-forming)
HerMT96~HerIT96	R07567	reaction	0.000446145	3-hydroxyechinenone,donor:oxygen oxidoreductase (phoenicoxanthin-forming)
HerMT96~HerIT96	R07568	reaction	0.000153979	canthaxanthin,reduced ferredoxin [iron-sulfur] cluster:oxygen 3-oxidoreductase
RobMT72~RobIT72	R04251	reaction	1e-06	phosphonoacetaldehyde:NAD+ oxidoreductase
RobMT72~RobIT72	R04252	reaction	1e-06	2-Aminoethylphosphonate <=> Ciliatocholate
HerMT96~HerIT96	R07569	reaction	0.000200266	3'-hydroxyechinenone,reduced ferredoxin [iron-sulfur] cluster:oxygen 3-oxidoreductase
HerMT96~HerIT96	R07570	reaction	0.000205203	3-hydroxyechinenone,reduced ferredoxin [iron-sulfur] cluster:oxygen 3-oxidoreductase
HerMT96~HerIT96	R07572	reaction	9.69579e-05	phoenicoxanthin,reduced ferredoxin [iron-sulfur] cluster:oxygen 3'-oxidoreductase
HerMT96~HerIT96	R07573	reaction	0.000291207	adonixanthin,donor:oxygen oxidoreductase (astaxanthin-forming)
HerMT96~HerIT96	R07654	reaction	0.000291343	4,4'-diaponeurosporene,AH2:oxygen 4-oxidoreductase
HerMT96~HerIT96	R07656	reaction	0.000148668	Glycosyl-4,4'-diaponeurosporenoate <=> Staphyloxanthin
HerMT96~HerIT96	R07671	reaction	2.20995e-05	Protein N(pi)-phospho-L-histidine + Ascorbate <=> Protein histidine + L-Ascorbate 6-phosphate
RobMT72~RobIT72	R07815	reaction	0.00433953	acetyl-CoA:heparan-alpha-D-glucosaminide N-acetyltransferase
HerMT96~HerIT96	R07851	reaction	0.00052937	alpha-cryptoxanthin,reduced ferredoxin [iron-sulfur] cluster:oxygen 3-oxidoreductase
HerMT96~HerIT96	R07852	reaction	0.000679666	gamma-Carotene <=> (2'S)-Deoxymyxol 2'-(2,4-di-O-methyl-alpha-L-fucoside)
HerMT96~HerIT96	R07857	reaction	0.00038467	beta-carotene:acceptor oxidoreductase/methyltranferase (phi-ring forming)
HerMT96~HerIT96	R07858	reaction	0.000502157	beta-isorenieratene:acceptor oxidoreductase/methyltranferase (phi-ring forming)
RobMT72~RobIT72	R08200	reaction	1e-06	3-Phosphonopyruvate + H2O <=> Pyruvate + Orthophosphate
HerMT96~HerIT96	R08366	reaction	0.000529542	protein-N(pi)-phosphohistidine:N-acetyl-D-galactosamine 6-phosphotransferase
HerMT96~HerIT96	R08367	reaction	0.000689277	protein-N(pi)-phosphohistidine:D-galactosamine 6-phosphotransferase
RobMT72~RobIT72	R07414	reaction	0.00245539	glutamate putrescine ligase
RobMT72~RobIT72	R07638	reaction	1e-06	(Z)-phenylacetaldehyde-oxime hydro-lyase
RobMT72~RobIT72	R07650	reaction	1e-06	L-2,4-diaminobutanoate carboxy-lyase
RobMT72~RobIT72	R08453	reaction	0.00597037	Deacetylcolchicine + Acetyl-CoA <=> Colchicine + CoA
RobMT72~RobIT72	R08663	reaction	1e-06	L-valine,[reduced NADPH---hemoprotein reductase]:oxygen oxidoreductase (N-hydroxylating)
RobMT72~RobIT72	R08861	reaction	1e-06	Phosphonoacetaldehyde + NADPH + H+ <=> 2-Hydroxyethylphosphonate + NADP+
RobMT72~RobIT72	R08864	reaction	1e-06	2-hydroxyethylphosphonate:O2 1,2-oxidoreductase (hydroxymethylphosphonate forming)
RobMT72~RobIT72	R08714	reaction	1e-06	putrescine:pyruvate aminotransferase
RobMT72~RobIT72	R08865	reaction	1e-06	Hydroxymethylphosphonate <=> Formylphosphonate
RobMT72~RobIT72	R08870	reaction	1e-06	acetyl-CoA:phosphinopyruvate C-acetyltransferase (thioester-hydrolysing, carboxymethyl forming)
RobMT72~RobIT72	R08871	reaction	1e-06	acetyl-CoA:demethylphosphinothricin N-acetyltransferase
RobMT72~RobIT72	R08866	reaction	1e-06	Formylphosphonate <=> Phosphonoformate
RobMT72~RobIT72	R08867	reaction	1e-06	CTP:phosphonoformate cytidylyltransferase
RobMT72~RobIT72	R08872	reaction	4.65905e-06	N-acetyldemethylphosphinothricin:L-alanine:L-alanine ligase (AMP-forming)
RobMT72~RobIT72	R08873	reaction	0.000655179	methylcobalamin:N-acetyldemethylphosphinothricin P-methyltransferase
RobMT72~RobIT72	R08875	reaction	0.00201012	methylcobalamin:N-acetyldemethylphosphinothricin-tripeptide P-methyltransferase
RobMT72~RobIT72	R08877	reaction	1e-06	Deamino-alpha-keto-demethylphosphinothricin <=> Demethylphosphinothricin
RobMT72~RobIT72	R08874	reaction	1e-06	N-acetylphosphinothricin amidohydrolase
RobMT72~RobIT72	R08881	reaction	1e-06	(R)-2-(Phosphonomethyl)malate <=> 2-Oxo-4-phosphonobutanoate
RobMT72~RobIT72	R08876	reaction	1e-06	N-acetylbialaphos amidohydrolase
RobMT72~RobIT72	R08887	reaction	1e-06	Phosphonoformyl-CMP + 3-Phospho-D-glycerate <=> 1-Carboxyvinyl carboxyphosphonate + CMP + Orthophosphate
RobMT72~RobIT72	R08888	reaction	1e-06	3-Phosphinomethylmalate <=> Deamino-alpha-keto-demethylphosphinothricin
RobMT72~RobIT72	R08882	reaction	1e-06	2-Oxo-4-phosphonobutanoate <=> FR 900098
RobMT72~RobIT72	R08883	reaction	1e-06	Phosphonoacetaldehyde <=> Rhizocticin B
RobMT72~RobIT72	R08884	reaction	1e-06	Phosphonoacetaldehyde <=> Rhizocticin A
RobMT72~RobIT72	R08885	reaction	1e-06	Phosphonoacetaldehyde <=> Rhizocticin C
RobMT72~RobIT72	R08886	reaction	1e-06	Phosphonoacetaldehyde <=> Rhizocticin D
RobMT72~RobIT72	R08938	reaction	1e-06	acetyl-CoA:phosphinothricin N-acetyltransferase
RobMT72~RobIT72	R08983	reaction	3.44235e-05	3 p-Coumaroyl-CoA + Spermidine <=> N1,N5,N10-Tricoumaroyl spermidine + 3 CoA
RobMT72~RobIT72	R09076	reaction	1.38941e-05	spermidine:oxygen oxidoreductase (spermidine-forming)
RobMT72~RobIT72	R09077	reaction	1e-06	spermidine:oxygen oxidoreductase (3-aminopropanal-forming)
RobMT72~RobIT72	R09081	reaction	1e-06	carboxyspermidine carboxy-lyase (spermidine-forming)
RobMT72~RobIT72	R09256	reaction	1e-06	4-coumaroyl-CoA:putrescine N4-coumaroyltransferase
RobMT72~RobIT72	R09079	reaction	5.57117e-05	carboxyspermidine:NADP+ oxidoreductase
RobMT72~RobIT72	R09080	reaction	1e-06	carboxynorspermidine:NADP+ oxidoreductase
RobMT72~RobIT72	R09579	reaction	0.000558072	L-phenylalanine,NADPH:oxygen oxidoreductase (N-hydroxylating)
RobMT72~RobIT72	R09580	reaction	0.000116891	N-hydroxy-L-phenylalanine,NADPH:oxygen oxidoreductase (N-hydroxylating)
RobMT72~RobIT72	R09257	reaction	1e-06	feruloyl-CoA:putrescine feruloyltransferase
RobMT72~RobIT72	R09478	reaction	1e-06	2-hydroxyethylphosphonate:NAD+ oxidoreductase
RobMT72~RobIT72	R09581	reaction	6.42909e-06	N,N-Dihydroxy-L-phenylalanine <=> (E)-Phenylacetaldoxime + CO2 + H2O
HerMT96~HerIT96	R09671	reaction	0.000624147	4,4'-diapolycopene,AH2:oxygen oxidoreductase (4,4'-hydroxylating)
HerMT96~HerIT96	R09723	reaction	3.41912e-05	beta-D-glucopyranosyl abscisate glucohydrolase
HerMT96~HerIT96	R09793	reaction	0.000466284	presqualene-diphosphate diphosphate-lyase (15-cis-4,4'-diapophytoene-forming)
HerMT96~HerIT96	R09994	reaction	8.16194e-05	alpha-maltose 1-phosphate:(1->4)-alpha-D-glucan 4-alpha-D-maltosyltransferase
RobMT72~RobIT72	R10027	reaction	0.000299923	L-isoleucine,[reduced NADPH---hemoprotein reductase]:oxygen oxidoreductase (N-hydroxylating)
RobMT72~RobIT72	R10028	reaction	0.000156089	N-hydroxy-L-isoleucine,[reduced NADPH---hemoprotein reductase]:oxygen oxidoreductase (N-hydroxylating)
RobMT72~RobIT72	R10032	reaction	1e-06	N-hydroxy-L-valine,[reduced NADPH---hemoprotein reductase]:oxygen oxidoreductase (N-hydroxylating)
RobMT72~RobIT72	R10033	reaction	1e-06	N,N-Dihydroxy-L-valine <=> (E)-2-Methylpropanal oxime + CO2 + H2O
RobMT72~RobIT72	R10034	reaction	1e-06	(E)-2-Methylpropanal oxime <=> (Z)-2-Methylpropanal oxime
RobMT72~RobIT72	R10038	reaction	1e-06	(Z)-2-Methylpropanal oxime + NADPH + H+ + Oxygen <=> Acetone cyanohydrin + NADP+ + 2 H2O
RobMT72~RobIT72	R10041	reaction	1e-06	(E)-Phenylacetaldoxime <=> (Z)-Phenylacetaldehyde oxime
RobMT72~RobIT72	R10142	reaction	0.00657972	acetyl-CoA:dTDP-4-amino-4,6-dideoxy-alpha-D-galactose N-acetyltransferase
RobMT72~RobIT72	R10185	reaction	1e-06	ATP:methylphosphonate 5-triphosphoribosyltransferase
RobMT72~RobIT72	R10186	reaction	1e-06	alpha-D-ribose-1-methylphosphonate-5-triphosphate diphosphohydrolase
RobMT72~RobIT72	R10191	reaction	1e-06	2-hydroxyethylphosphonate:O2 1,2-oxidoreductase (methylphosphonate forming)
RobMT72~RobIT72	R10200	reaction	0.00644845	acetyl-CoA:fumigaclavine B O-acetyltransferase
RobMT72~RobIT72	R10204	reaction	4.41299e-06	alpha-D-ribose-1-methylphosphonate-5-phosphate C-P-lyase (methane forming)
RobMT72~RobIT72	R10205	reaction	1e-06	5-phospho-alpha-D-ribose 1,2-cyclic phosphate 2-phosphohydrolase (alpha-D-ribose 1,5-bisphosphate-forming)
RobMT72~RobIT72	R10745	reaction	0.00459077	acetyl-CoA:thienamycin N-acetyltransferase
HerMT96~HerIT96	R10557	reaction	0.000260176	9-cis-beta-carotene:O2 oxidoreductase (9',10'-cleaving)
HerMT96~HerIT96	R10558	reaction	0.000288714	9-cis-10'-apo-beta-carotenal:O2 oxidoreductase (14,15-cleaving, carlactone-forming)
RobMT72~RobIT72	R10973	reaction	1e-06	D-ribose-2,5-bisphosphate 2-phosphohydrolase
RobMT72~RobIT72	R10722	reaction	1e-06	2-amino-1-hydroxyethylphosphonate:oxygen 1-oxidoreductase (glycine-forming)
RobMT72~RobIT72	R10724	reaction	1e-06	(2-aminoethyl)phosphonate,2-oxoglutarate:oxygen oxidoreductase (1-hydroxylating)
RobMT72~RobIT72	R10746	reaction	0.0069633	acetyl-CoA:deacetyl-MM17880 N-acetyltransferase
RobMT72~RobIT72	R11481	reaction	1e-06	Bialaphos <=> L-Phosphinothricin
RobMT72~RobIT72	R10972	reaction	1e-06	5-phospho-alpha-D-ribose 1,2-cyclic phosphate 1-phosphohydrolase (D-ribose 2,5-bisphosphate-forming)
RobMT72~RobIT72	R11408	reaction	1e-06	2-phosphinomethylmalate hydro-lyase [3-phosphinomethylmalate-forming]; phosphinomethylmalate isomerase
RobMT72~RobIT72	R11479	reaction	1e-06	acetyl-CoA:2-aminoethylphosphonate N-acetyltransferase
RobMT72~RobIT72	R11480	reaction	1e-06	2-Acetamidoethylphosphonate <=> N-Ethylacetamide
HerMT96~HerIT96	R11530	reaction	7.10467e-05	ADP-alpha-D-glucose:alpha-D-glucose-1-phosphate 4-alpha-D-glucosyltransferase (configuration-retaining)
RobMT72~RobIT72	R12304	reaction	1e-06	D-ornithine carboxy-lyase
RobMT72~RobIT72	R11641	reaction	1e-06	(Z)-2-Methylpropanal oxime <=> Isobutyronitrile + H2O
RobMT72~RobIT72	R11642	reaction	1e-06	Isobutyronitrile + [Reduced NADPH---hemoprotein reductase] + Oxygen <=> Acetone cyanohydrin + [Oxidized NADPH---hemoprotein reductase] + H2O
RobMT72~RobIT72	R11689	reaction	0.00497557	acetyl-CoA:(13S,14R)-1,13-dihydroxy-N-methylcanadine O-acetyltransferase
RobMT72~RobIT72	C00024	compound	0.000151572	Acetyl-CoA
RobMT72~RobIT72	C00134	compound	1e-06	Putrescine
RobMT72~RobIT72	C00315	compound	1e-06	Spermidine
RobMT72~RobIT72	C00436	compound	0.0008029	N-Carbamoylputrescine
RobMT72~RobIT72	C00555	compound	1e-06	4-Aminobutyraldehyde
RobMT72~RobIT72	C00570	compound	0.000165047	CDP-ethanolamine
RobMT72~RobIT72	C00750	compound	0.000723518	Spermine
RobMT72~RobIT72	C00986	compound	1e-06	1,3-Diaminopropane
RobMT72~RobIT72	C01137	compound	0.00147983	S-Adenosylmethioninamine
RobMT72~RobIT72	C01151	compound	9.68306e-06	D-Ribose 1,5-bisphosphate
RobMT72~RobIT72	C01326	compound	0.00221009	Hydrogen cyanide
RobMT72~RobIT72	C02420	compound	1e-06	Isobutyronitrile
RobMT72~RobIT72	C02512	compound	0.000961691	3-Cyano-L-alanine
RobMT72~RobIT72	C02659	compound	1e-06	Acetone cyanohydrin
RobMT72~RobIT72	C02714	compound	1e-06	N-Acetylputrescine
RobMT72~RobIT72	C02798	compound	1e-06	3-Phosphonopyruvate
RobMT72~RobIT72	C03167	compound	1e-06	Phosphonoacetaldehyde
RobMT72~RobIT72	C03219	compound	1e-06	(E)-2-Methylpropanal oxime
RobMT72~RobIT72	C03283	compound	2.07457e-05	L-2,4-Diaminobutanoate
RobMT72~RobIT72	C03557	compound	1e-06	2-Aminoethylphosphonate
RobMT72~RobIT72	C04650	compound	1e-06	L-Phosphinothricin
RobMT72~RobIT72	C05665	compound	5.86454e-06	3-Aminopropanal
RobMT72~RobIT72	C05670	compound	0.0011191	3-Aminopropiononitrile
RobMT72~RobIT72	C05672	compound	1e-06	2-Amino-3-phosphonopropanoate
RobMT72~RobIT72	C05673	compound	1e-06	CMP-2-aminoethylphosphonate
RobMT72~RobIT72	C05674	compound	1e-06	CMP-N-trimethyl-2-aminoethylphosphonate
RobMT72~RobIT72	C05675	compound	1e-06	Diacylglyceryl-2-aminoethylphosphonate
RobMT72~RobIT72	R11708	reaction	1e-06	acetyl-CoA:3-phosphonopyruvate C-acetyltransferase
RobMT72~RobIT72	C05677	compound	1e-06	Lipophosphonoglycan
RobMT72~RobIT72	C05678	compound	1e-06	(2-Amino-1-hydroxyethyl)phosphonate
RobMT72~RobIT72	C05679	compound	1e-06	N-Monomethyl-2-aminoethylphosphonate
RobMT72~RobIT72	C05680	compound	1e-06	N-Dimethyl-2-aminoethylphosphonate
RobMT72~RobIT72	C05681	compound	1e-06	Ceramide 2-aminoethylphosphonate
RobMT72~RobIT72	C05682	compound	1e-06	Phosphonoacetate
RobMT72~RobIT72	C05683	compound	1e-06	Ciliatocholate
RobMT72~RobIT72	C05714	compound	0.00121744	alpha-Aminopropiononitrile
RobMT72~RobIT72	C06366	compound	0.000566317	sym-Homospermidine
RobMT72~RobIT72	C06367	compound	1e-06	1-Carboxyvinyl carboxyphosphonate
RobMT72~RobIT72	C06368	compound	1e-06	3-(Hydrohydroxyphosphoryl)pyruvate
RobMT72~RobIT72	C06451	compound	1e-06	2-Hydroxyethylphosphonate
RobMT72~RobIT72	C06455	compound	1e-06	Hydroxymethylphosphonate
RobMT72~RobIT72	C06456	compound	1e-06	Phosphonoformate
RobMT72~RobIT72	C06457	compound	1e-06	Bialaphos
RobMT72~RobIT72	C06459	compound	1e-06	N-Trimethyl-2-aminoethylphosphonate
RobMT72~RobIT72	C07592	compound	0.00597037	Colchicine
RobMT72~RobIT72	C10497	compound	1e-06	Feruloylputrescine
RobMT72~RobIT72	C10905	compound	1e-06	Activated methyl group
RobMT72~RobIT72	C11784	compound	0.0033832	Echitovenine
RobMT72~RobIT72	C16074	compound	1.33348e-06	Phenylacetonitrile
RobMT72~RobIT72	C16075	compound	1e-06	(Z)-Phenylacetaldehyde oxime
RobMT72~RobIT72	C17377	compound	0.00459077	N-Acetylthienamycin
RobMT72~RobIT72	C17940	compound	1e-06	Rhizocticin B
RobMT72~RobIT72	C17941	compound	1e-06	2-Oxo-4-phosphonobutanoate
RobMT72~RobIT72	C17942	compound	1e-06	FR 900098
RobMT72~RobIT72	C17943	compound	1e-06	Formylphosphonate
RobMT72~RobIT72	C17944	compound	1e-06	Rhizocticin A
RobMT72~RobIT72	C17945	compound	1e-06	Phosphonoformyl-CMP
RobMT72~RobIT72	C17947	compound	1e-06	2-Phosphinomethylmalate
RobMT72~RobIT72	C17948	compound	1e-06	Deamino-alpha-keto-demethylphosphinothricin
RobMT72~RobIT72	C17949	compound	1e-06	N-Acetyldemethylphosphinothricin
RobMT72~RobIT72	C17950	compound	2.63412e-05	N-Acetyldemethylphosphinothricin tripeptide
RobMT72~RobIT72	C17951	compound	1e-06	N-Acetylbialaphos
RobMT72~RobIT72	C17952	compound	1e-06	N-Acetylphosphinothricin
RobMT72~RobIT72	C17960	compound	1e-06	Rhizocticin C
RobMT72~RobIT72	C17961	compound	1e-06	Rhizocticin D
RobMT72~RobIT72	C17962	compound	1e-06	Demethylphosphinothricin
RobMT72~RobIT72	C18172	compound	1e-06	Carboxyspermidine
RobMT72~RobIT72	C18174	compound	6.26763e-05	Carboxynorspermidine
RobMT72~RobIT72	C18326	compound	1e-06	p-Coumaroylputrescine
RobMT72~RobIT72	C19712	compound	0.000248389	N-Hydroxy-L-phenylalanine
RobMT72~RobIT72	C19714	compound	5.3727e-05	(E)-Phenylacetaldoxime
RobMT72~RobIT72	C19715	compound	1.91894e-05	N,N-Dihydroxy-L-phenylalanine
RobMT72~RobIT72	C20310	compound	0.000205466	N-Hydroxy-L-isoleucine
RobMT72~RobIT72	C20311	compound	0.00207879	N,N-Dihydroxy-L-isoleucine
RobMT72~RobIT72	C20313	compound	9.53348e-05	N-Hydroxy-L-valine
RobMT72~RobIT72	C20314	compound	1e-06	N,N-Dihydroxy-L-valine
RobMT72~RobIT72	C20315	compound	1e-06	(Z)-2-Methylpropanal oxime
RobMT72~RobIT72	C20396	compound	1e-06	Methylphosphonate
RobMT72~RobIT72	R11733	reaction	0.000164942	phenylacetonitrile,[reduced NADPH---hemoprotein reductase]:oxygen oxidoreductase [(R)-mandelonitrile-forming]
RobMT72~RobIT72	R12451	reaction	1e-06	(hydroxymethyl)phosphonate:oxygen 1-oxidoreductase (formate-forming)
RobMT72~RobIT72	R12452	reaction	1e-06	methylphosphonate,2-oxoglutarate:oxygen oxidoreductase (1-hydroxylating)
RobMT72~RobIT72	R12498	reaction	0.00605822	2-Hydroxyethylphosphonate + CTP <=> Cytidine 5'-{[hydroxy(2-hydroxyethyl)phosphonoyl]phosphate} + Diphosphate
RobMT72~RobIT72	C20986	compound	1e-06	D-Ribose 2,5-bisphosphate
RobMT72~RobIT72	C21372	compound	1e-06	3-Phosphinomethylmalate
RobMT72~RobIT72	C21403	compound	1e-06	2-Acetamidoethylphosphonate
RobMT72~RobIT72	C21404	compound	1e-06	N-Ethylacetamide
RobMT72~RobIT72	C21613	compound	1e-06	(R)-2-(Phosphonomethyl)malate
