# Supplementary material for: Omic characterisation of multi‐component defences against the necrotrophic pathogen Pyrenophora tritici‐repentis in wheat
Source: Plant Biol (Stuttg). 2025 Feb 7;27(3):347–61. doi: 10.1111/plb.13746 (PMC11950905; doi:10.1111/plb.13746)
Supplement: Supplementary file 8 — Table S5. Mass‐to‐charge (m/z) analytes generated by Flow Infusion Electrospray Ionisation High‐Resolution Mass Spectrometry (FIE‐HRMS) of leaves sampled from the wheat lines Robigus (Rob) and Hereward (Her) at 0, 24, 48, 72 and 96 h post inoculation with Pyrenophora tritici‐repentis (I) or mock‐inoculated (M). [file PLB-27-347-s004.xlsx]

## Sheet: Description
	Table S5. Mass-to-charge (m/z) analytes generated by Flow Infusion Electrospray Ionization High-Resolution Mass Spectrometry (FIE-HRMS) of leaves sampled from the wheat lines Robigus (Rob) and Hereward (Her) at 0, 24, 48, 72 and 96 h post inoculation with Pyrenophora tritici-repentis (I) or mock-inoculated (M). The prefix letters "n" and "p" denote positive and negative ionisation modes, respecti…

## Sheet: Table S5
m/z	125D_HMT0R1	125D_HMT0R1-2	125M_HMT0R2	125M_HMT0R2-2	126D_HMT0R3	126D_HMT0R3-2	126M_HMT0R4	126M_HMT0R4-2	127D_HMT0R5	127D_HMT0R5-2	127M_HMT0R6	127M_HMT0R6-2	128D_RMT0R1	128D_RMT0R1-2	128M_RMT0R2	128M_RMT0R2-2	1ID_RMT0R3	1ID_RMT0R3-2	1IM_RMT0R4	1IM_RMT0R4-2	130D_RMT0R5	130D_RMT0R5-2	130M_RMT0R6	130M_RMT0R6-2	131D_HIT0R1	131D_HIT0R1-2	131M_HIT0R2	131M_HIT0R2-2	132D_HIT0R3	132D_HIT0R3-2	132M_HIT0R4	132M_HIT0R4-2	133D_HIT0R5	133D_HIT0R5-2	133M_HIT0R6	133M_HIT0R6-2	134D_RIT0R1	134D_RIT0R1-2	134M_RIT0R2	134M_RIT0R2-2	135D_RIT0R3	135D_RIT0R3-2	135M_RIT0R4	135M_RIT0R4-2	136D_RIT0R5	136D_RIT0R5-2	136M_RIT0R6	136M_RIT0R6-2	137D_HIT24R1
class	Her_T0	Her_T0.1	Her_T0.2	Her_T0.3	Her_T0.4	Her_T0.5	Her_T0.6	Her_T0.7	Her_T0.8	Her_T0.9	Her_T0.10	Her_T0.11	Rob_T0	Rob_T0.1	Rob_T0.2	Rob_T0.3	Rob_T0.4	Rob_T0.5	Rob_T0.6	Rob_T0.7	Rob_T0.8	Rob_T0.9	Rob_T0.10	Rob_T0.11	Her_T0.12	Her_T0.13	Her_T0.14	Her_T0.15	Her_T0.16	Her_T0.17	Her_T0.18	Her_T0.19	Her_T0.20	Her_T0.21	Her_T0.22	Her_T0.23	Rob_T0.12	Rob_T0.13	Rob_T0.14	Rob_T0.15	Rob_T0.16	Rob_T0.17	Rob_T0.18	Rob_T0.19	Rob_T0.20	Rob_T0.21	Rob_T0.22	Rob_T0.23	Her_I_T24
n100.01189	7.57e-06	4.76e-06	1.45e-05	1.6e-05	5.44e-06	1.42e-05	1.87e-06	4.59e-07	1.55e-05	1.44e-05	2.67e-05	2.18e-05	9.87e-06	4.38e-06	1.84e-06	9.32e-06	0	0	1.83e-06	4.28e-06	0	8.58e-06	0	2.59e-06	2.06e-06	6.51e-06	0	4.73e-06	0	2.75e-06	0	1.19e-06	1.73e-05	2.26e-05	1.58e-05	1.6e-05	7.8e-06	2.48e-06	0	4.46e-06	1.84e-06	4.23e-07	1.66e-06	1.04e-06	0	0	2.03e-06	7.14e-06	4.88e-06
n1000.57806	0.000223	0.00015	0.000127	0.000189	0.000196	0.000112	0.000336	0.000314	0.000207	0.000154	4.43e-05	0	0.000232	0.000263	0.000149	0.000103	0.000277	0.000246	0.000239	0.000301	0.000351	0.00052	0.000427	0.000207	0.000186	0.000163	0.000307	0.000318	0.000346	0.000304	0.000235	0.000287	0.000107	3.03e-05	2.25e-05	2.07e-05	0.000189	0.000207	0.000207	0.000253	0.000336	0.000297	0.000518	0.000541	0.000382	0.000383	0.000182	0.000531	0.000457
n1001.49896	2.81e-06	4.53e-06	3.73e-06	1.56e-05	1.09e-05	4.25e-05	1.06e-05	3.48e-06	3.77e-06	1.7e-05	0	0	7.27e-06	2.3e-05	7.9e-06	7.04e-06	7.91e-06	1.85e-05	1.02e-05	2.69e-05	1.12e-05	2.4e-05	8.17e-06	1.82e-05	1.01e-05	1.59e-05	1.21e-05	2.17e-05	6.86e-06	2.32e-05	8.87e-06	3.22e-05	3.83e-06	0	3.93e-06	3.61e-06	3.07e-06	2.79e-05	5.25e-06	2.56e-05	7.84e-06	2.26e-05	8.51e-06	2.73e-05	1.35e-05	1.8e-05	2.99e-06	0	1.05e-05
n1001.57996	4.31e-05	3.04e-05	4.54e-05	4.54e-05	4.54e-05	2.57e-05	7.59e-05	8.3e-05	4.98e-05	3.31e-05	0	7.24e-06	5.63e-05	5.46e-05	2.04e-05	2.69e-05	6.62e-05	6.48e-05	5.58e-05	7.5e-05	7.9e-05	0.000101	9.87e-05	4.14e-05	4.19e-05	4.09e-05	7.02e-05	7.56e-05	7.73e-05	7.2e-05	5.91e-05	5.9e-05	2.56e-05	1.2e-05	1.41e-05	9.75e-06	5.09e-05	5.45e-05	5.09e-05	4.85e-05	7.12e-05	6.82e-05	0.000113	0.000132	9.44e-05	8.5e-05	3.69e-05	0.000105	9.6e-05
n1003.54285	5.19e-05	5.41e-05	6.28e-05	7.22e-05	4.58e-05	4.95e-05	1.41e-05	1.88e-06	3.24e-05	3.3e-05	6.64e-05	6.85e-05	1.1e-05	2.36e-05	2.83e-05	1.98e-05	1.32e-05	1.04e-05	9.37e-06	1.77e-05	5.33e-06	6.45e-06	1.27e-05	1.28e-05	1.2e-05	6.76e-06	4.17e-06	1.38e-05	1.35e-05	6.59e-06	1.05e-05	7.76e-06	4.58e-06	9.74e-06	1e-07	5.67e-06	1.22e-05	1.42e-05	1.67e-05	6.94e-07	2.24e-06	7.96e-06	2.29e-06	9.26e-06	5.64e-06	1.14e-05	3.58e-06	1.42e-05	1.13e-05
n1009.52106	8.94e-06	4.85e-06	0	3.94e-06	0	4.5e-07	2.01e-07	0	9.37e-06	3.16e-07	1.27e-05	7.64e-06	4.87e-06	0	2.03e-07	2.08e-06	1.31e-06	2.07e-07	4.38e-06	4.87e-06	3.05e-06	0	5.54e-06	0	2.22e-07	3.51e-06	1.99e-06	8.57e-08	2.71e-06	0	1.61e-06	0	0	1.78e-05	2.61e-05	1.84e-05	3e-06	6.36e-07	2.24e-06	2.96e-06	1.98e-07	3.85e-06	0	0	0	2.34e-06	0	1.78e-07	1.89e-07
n1009.55756	1.06e-05	1.49e-05	8.41e-06	6.38e-06	5.87e-06	1.98e-05	1.05e-05	5.39e-06	3.25e-06	5.7e-06	1.43e-05	1.01e-05	1.58e-05	1.34e-05	2.42e-05	1.17e-05	9.33e-06	9.8e-06	8.35e-06	7.18e-06	1.56e-05	1.66e-05	9.05e-06	7.28e-06	1.31e-05	1.2e-05	7.91e-06	1.02e-05	7.1e-06	4.68e-06	4.68e-06	8.12e-06	1.44e-05	8.51e-06	1.34e-05	7.73e-06	1.44e-05	6.9e-06	1.16e-05	7.27e-06	3.89e-06	9.49e-06	2.42e-06	1.82e-06	4.43e-06	1.2e-06	2.98e-06	1.14e-06	5.14e-06
n101.02419	0.000563	0.000538	0.00073	0.000619	0.000343	0.00038	0.000617	0.000612	0.00093	0.00088	0.00155995	0.00144976	0.000537	0.000549	0.000633	0.000668	0.000363	0.000347	0.000618	0.000431	0.000332	0.000266	0.000575	0.00056	0.000788	0.000734	0.00045	0.000401	0.000363	0.000316	0.000454	0.000473	0.00146781	0.00152487	0.00112343	0.000938	0.000585	0.000478	0.000588	0.000601	0.000492	0.000436	0.000573	0.000555	0.000241	0.000193	0.000726	0.000559	0.00048
n101.06049	0	9.3e-06	1.47e-05	3.75e-06	1.44e-05	2.71e-05	6.78e-06	1.07e-05	1.48e-05	1.57e-05	5.73e-05	3.6e-05	4.36e-06	6.48e-06	1.41e-05	2.24e-05	0	2.85e-06	9.21e-06	9.12e-06	4.11e-06	4.97e-06	0	4.55e-06	1.06e-05	1.36e-05	2.9e-06	1.36e-06	1.03e-05	6.62e-06	1.36e-05	1.04e-05	4.69e-05	1.52e-05	2.51e-05	1.69e-05	2.23e-05	1.81e-05	8.96e-06	1.46e-05	2.91e-06	8.03e-06	5.98e-07	1.05e-05	8.12e-06	3.33e-06	4.4e-05	2.7e-05	1.91e-05
n1011.40393	5.12e-06	0	3.06e-06	5.46e-06	5.1e-06	5.26e-06	5.25e-06	1.58e-05	6.07e-06	4.57e-06	0	0	6.36e-06	0	3.77e-06	2.35e-06	1.96e-05	1.29e-05	5.1e-06	1.91e-05	3.31e-05	5e-05	3.79e-05	2.21e-05	1.76e-06	6.08e-06	2.1e-05	4.75e-05	2.77e-05	4.55e-05	5.16e-06	7.73e-06	6.15e-06	4.4e-06	3.23e-06	5.8e-06	7.11e-06	1.15e-05	1.27e-05	2.23e-05	3.11e-06	5.05e-06	3.11e-05	3.2e-05	4.08e-05	3.02e-05	4.81e-06	1.62e-05	2.6e-05
n1011.53754	3.15e-06	6.56e-06	8.66e-06	8.28e-06	3.28e-06	8.79e-06	7.84e-06	6.43e-06	3.77e-05	1.6e-05	9.7e-06	8.87e-06	1.15e-05	1.6e-05	3.81e-06	2.75e-06	7.87e-06	1.09e-05	7.9e-06	6.77e-06	1.29e-05	1.36e-05	2.13e-05	1.46e-05	1.21e-05	1.05e-05	9.52e-06	2.05e-05	1.66e-05	2.01e-06	1.05e-05	1.43e-05	6.38e-06	8.16e-06	0	3.01e-06	6.24e-06	2.45e-06	1.02e-05	8.93e-06	8.79e-06	6.17e-06	1.14e-06	2.92e-06	9.35e-06	6.65e-06	4.15e-07	1.35e-06	0
n1014.51129	2.47e-06	3.08e-05	2.64e-06	1.34e-05	1.77e-05	0.000169	2.29e-05	4.82e-05	2.51e-05	7.03e-05	0	0	1.76e-05	5.23e-05	1.6e-05	5.51e-05	5.37e-06	1.75e-05	1.66e-05	5.35e-05	8.43e-06	2.38e-05	4.17e-05	9.57e-05	2.86e-05	8.15e-05	3.23e-05	0.000104	4.44e-06	2.15e-05	2.16e-05	4.02e-05	3.32e-06	0	2.78e-06	3.95e-07	1.44e-05	4.33e-05	1.15e-05	2.66e-05	2.65e-05	5.93e-05	8.97e-06	3.13e-05	1.72e-06	2.69e-05	2.59e-06	0	1.19e-05
n1015.63074	2.09e-06	1.01e-05	0	7.87e-06	0	3.19e-06	4.2e-06	1.05e-06	0.000108	0.000112	0.000297	0.000273	4e-05	3.38e-05	1.61e-05	1.63e-05	5.82e-07	5.09e-06	3.56e-06	9.09e-06	0	5.24e-06	8.92e-06	1.09e-05	3.81e-05	3.31e-05	0	0	0	3e-06	8e-07	5.78e-06	5.57e-05	7.21e-05	0	2.04e-05	1.01e-05	2.56e-05	1.63e-05	1.31e-05	7.2e-06	9.72e-07	0	5.08e-06	0	0	5.6e-06	4.78e-06	0
n102.02744	4.09e-06	5.21e-06	2.26e-05	1.93e-05	7.3e-06	1.33e-05	8.53e-06	1.05e-05	6.89e-06	1.96e-05	2.34e-05	5.05e-05	1.17e-05	1.97e-05	5.25e-06	6.48e-06	1.91e-06	8.6e-06	9.37e-07	9.86e-06	6.22e-06	2.66e-06	3.37e-06	1.09e-05	2.04e-05	1.22e-05	3e-06	8.02e-06	1.13e-05	2.87e-06	4.12e-06	2.41e-07	2.6e-05	2.37e-05	1.99e-05	9.29e-06	1.53e-05	1.24e-05	4.66e-06	1.02e-05	5.74e-06	1.59e-06	1.26e-05	2.12e-07	0	9.04e-07	1.37e-05	1.01e-05	7.38e-06
n102.05589	0.00223988	0.00238552	0.0037625	0.00332658	0.00201787	0.00186226	0.00139615	0.00146779	0.00253185	0.00247376	0.00440233	0.00419676	0.00308466	0.00299014	0.00434467	0.0041268	0.00260635	0.00242808	0.00286256	0.00228931	0.00166231	0.00145377	0.0020724	0.00202585	0.00190126	0.00183648	0.00135696	0.00127751	0.00166649	0.00169907	0.00178441	0.00161378	0.000479	0.000379	0.000877	0.000672	0.00428998	0.00337749	0.00405225	0.00378624	0.00281799	0.00270072	0.00206099	0.0022723	0.00186779	0.00156884	0.00202113	0.00167606	0.00173867
n102.98553	2.78e-06	2.83e-06	0	0	3.56e-06	2.07e-06	0	1.8e-06	0	2.53e-06	2.1e-06	3.21e-06	8.43e-06	0	1.36e-06	1.95e-06	0	2.59e-06	0	1.62e-06	4.35e-06	0	0	1.83e-06	0	0	6.91e-06	6.33e-06	0	1.94e-06	3.19e-07	0	0	2.44e-06	3.69e-06	1.39e-05	5.86e-06	1.75e-06	1.13e-06	4.15e-06	0	0	2.37e-07	0	4.39e-06	0	7.4e-06	1.42e-06	1.27e-06
n1023.45233	7.76e-06	7.05e-06	7.27e-06	6.74e-06	3.83e-06	0	6.25e-07	2.43e-07	6.13e-06	8.75e-06	8.16e-06	5.21e-07	1.37e-05	1.08e-05	1e-05	7.67e-06	1.58e-05	9.69e-06	8.54e-07	1.07e-05	6.15e-06	1.27e-05	1.21e-05	0	6.89e-07	2.72e-07	1.12e-06	5.56e-06	1.06e-05	5.99e-06	1.64e-06	1.22e-05	2.4e-05	0	0	3.38e-06	1.46e-05	1.75e-05	3.32e-05	2.64e-05	1.61e-05	1.02e-05	1.21e-05	1.95e-05	8.86e-06	6.39e-06	0	0	5.35e-06
n1023.50171	4.72e-05	4.9e-05	7.54e-05	8.4e-05	2.28e-05	3.52e-05	2.2e-06	3.15e-07	4.88e-05	4.75e-05	3.59e-05	4.27e-05	7.06e-06	2.93e-06	8.44e-06	3.54e-06	0	1.38e-06	1.07e-06	1.83e-06	7.07e-06	5.9e-06	6.71e-06	7.16e-06	1.45e-05	7.31e-06	4.78e-06	3.53e-06	6.29e-06	3.97e-06	1.48e-06	0	8.02e-06	1.54e-05	1.02e-05	8.13e-06	2.83e-06	1.23e-06	3.12e-06	5.85e-06	2.16e-06	2.91e-07	5.25e-06	0	0	0	1.01e-06	2.55e-06	1.86e-05
n1025.55261	9.53e-05	6.64e-05	7.7e-05	7.85e-05	2.71e-05	4.67e-05	7.22e-05	6.73e-05	0.000113	9.18e-05	0.000113	0.000132	2.4e-05	5.39e-05	4.95e-05	4.6e-05	2.6e-05	3.1e-05	4.23e-05	3.21e-05	4.41e-05	4.68e-05	2.36e-05	3.76e-05	3.99e-05	5.61e-05	4.86e-05	4.36e-05	1.08e-05	3.85e-05	3.07e-05	4.84e-05	9.38e-05	9.19e-05	8.95e-05	8.58e-05	3.79e-05	3.35e-05	6.07e-05	6.57e-05	3.51e-05	4.21e-05	2.12e-05	3.52e-05	2.01e-05	2.32e-05	3.02e-05	2.69e-05	3.12e-05
n1026.5553	4.42e-05	2.71e-05	3.96e-05	1.43e-05	2.81e-05	2.34e-05	2.16e-05	2.5e-05	5.6e-05	3.36e-05	5.41e-05	6.07e-05	0	1.4e-05	6.15e-06	2.28e-05	2.21e-05	2.07e-05	2.49e-05	1.62e-05	1.96e-05	1.16e-05	2e-05	1.41e-05	0	3e-05	2.14e-05	1.48e-05	1.87e-05	1.49e-05	5.99e-06	1.85e-05	3.77e-05	5.76e-05	3.08e-05	2.79e-05	1.81e-05	2.43e-05	2.18e-05	2.94e-05	0	3.27e-06	0	9.72e-06	2.05e-05	1.49e-05	6.14e-06	8.24e-06	0
n1027.56006	1.04e-05	9.22e-06	5.19e-07	1.47e-05	5.27e-06	8.85e-06	1.61e-05	1.01e-05	1.86e-05	1e-05	2.52e-05	1.51e-05	1.85e-07	5.36e-06	7.62e-06	4.06e-06	4.13e-06	1.64e-06	5.64e-06	2.81e-06	5.55e-06	2.68e-06	1.3e-07	3e-06	5.39e-06	5.33e-06	8.43e-06	6.92e-06	0	6.95e-06	0	6.64e-06	5.39e-06	1.17e-05	1.12e-05	1.33e-05	0	2.87e-06	4.88e-07	9.2e-06	2.93e-06	5.81e-06	3.78e-07	2.6e-06	3.29e-06	1.76e-06	7.67e-06	2.46e-06	4.79e-06
n103.00343	0.000132	0.000173	0.000114	0.000111	8.54e-05	9.31e-05	0.000101	2.9e-05	0.000173	0.000137	0.000257	0.000265	0.000101	7.39e-05	0.000114	8.87e-05	4.81e-05	7.12e-05	9.58e-05	0.000104	7.07e-05	6.99e-05	7.82e-05	2.64e-05	9.98e-05	7.22e-05	6.8e-05	4.75e-05	7.21e-05	2.23e-05	7.14e-05	3.81e-05	0.000277	0.000302	0.000355	0.000368	0.000104	6.57e-05	0.000116	0.000156	8.22e-05	4.03e-05	6.75e-05	9.15e-05	5.19e-05	4.43e-05	0.00011	8.09e-05	0.000126
n103.03983	1.42e-05	1.32e-05	1.55e-05	9.73e-06	2.6e-06	2.26e-06	1.37e-05	4.58e-06	1.9e-05	1.08e-05	3.53e-05	2.7e-05	5.88e-06	1.33e-05	1.11e-05	7.17e-06	9.62e-06	0	1.28e-05	5.79e-06	1.54e-05	0	3.74e-06	1.11e-05	1.38e-05	1.03e-05	8.25e-06	5.23e-06	3.26e-07	7.78e-06	8.82e-06	5.32e-06	4.78e-05	3.46e-05	4.87e-05	2.56e-05	1.99e-05	8.37e-06	2.34e-05	1.51e-05	5.26e-06	1.02e-05	5.33e-06	0	9.95e-06	0	1.28e-05	1.09e-05	1e-05
n103.05907	4.31e-05	3.92e-05	7.28e-05	6.17e-05	3.17e-05	4.3e-05	2.42e-05	2.28e-05	4.24e-05	2.69e-05	7.03e-05	7.04e-05	5.5e-05	3.86e-05	7.85e-05	7.06e-05	5.86e-05	5.37e-05	5.25e-05	5.37e-05	3.16e-05	2.78e-05	4.28e-05	1.64e-05	3.53e-05	2.61e-05	1.7e-05	2.23e-05	3.65e-05	2.87e-05	2.91e-05	3.48e-05	9.06e-07	1.71e-05	1.35e-05	7.38e-06	6.85e-05	6.16e-05	7.63e-05	5.67e-05	5.04e-05	4.96e-05	3.08e-05	3.24e-05	2.78e-05	2.33e-05	3.51e-05	2.98e-05	2.28e-05
n1030.56189	1.5e-05	1.01e-05	1.44e-05	8.4e-06	1.69e-05	2.06e-05	2.3e-05	2.08e-05	4.41e-06	4.65e-06	3.63e-06	0	2.98e-05	4.04e-05	2.1e-05	1.66e-05	3.38e-05	4.05e-05	1.5e-05	3.56e-05	2.03e-05	2.74e-05	3e-05	1.94e-05	1.43e-05	1.65e-05	2.95e-05	2.24e-05	3.05e-05	3.77e-05	1.78e-05	2.31e-05	2.78e-07	9.58e-07	9.7e-06	8.88e-06	1.43e-05	2.87e-05	1.93e-05	7.71e-06	2.99e-05	3.03e-05	1.72e-05	2.34e-05	3.64e-05	3.84e-05	6.67e-06	4.11e-05	4.95e-06
n1030.76721	2.42e-06	3.54e-06	4.23e-06	1.64e-06	3.22e-06	0	9.47e-06	2.06e-06	3.17e-06	0	9.76e-06	5.07e-06	7.84e-06	8.1e-06	0	8.64e-06	6.64e-06	3.63e-06	4.14e-06	3.44e-06	5.37e-06	7.38e-06	2.97e-06	0	0	0	0	2.48e-07	1.02e-07	1.47e-06	4.73e-06	2.14e-06	1.09e-05	0	1.21e-05	1.74e-06	1.07e-05	7.68e-06	2.63e-05	2.88e-05	5.63e-06	3.25e-07	3.92e-06	0	5.29e-06	1.12e-06	2.52e-06	6.06e-06	8.6e-06
n1033.5426	0	0	2.92e-06	2.34e-06	0	0	1.94e-06	0	1.48e-06	5.65e-07	1.39e-06	0	1.94e-06	0	2.64e-06	0	1.86e-06	5.53e-06	1.24e-06	3.63e-07	1.7e-06	4.16e-06	5.86e-07	0	4.24e-06	0	7.66e-07	0	8.17e-06	3.55e-06	4.66e-06	1.96e-07	4.24e-05	4.07e-05	1.07e-05	2.49e-06	5.45e-07	0	7.49e-07	0	3.73e-06	0	2.02e-06	4.02e-06	4.6e-06	3.45e-06	1.17e-06	6.64e-06	3.67e-06
n1039.53174	5.46e-05	5.76e-05	5.58e-05	5.63e-05	1.09e-05	2.27e-05	5.58e-05	5.01e-05	8.04e-05	6.71e-05	8.71e-05	0.000113	3.19e-05	2.7e-05	2.92e-05	4.17e-05	2.94e-05	3.65e-05	3.6e-05	3.58e-05	3.12e-05	3.28e-05	2.55e-05	9.16e-06	3.24e-05	4.16e-05	3.09e-05	4.25e-05	5.37e-06	9.94e-06	6.87e-06	2.86e-05	7.85e-05	6.27e-05	6.97e-05	6.55e-05	2.39e-05	1.76e-05	5.52e-05	5.51e-05	2.65e-05	2.72e-05	2.01e-05	2.3e-05	1.72e-05	3.17e-05	1.26e-05	1.66e-05	1.68e-05
n104.0351	0.000481	0.00043	0.00100279	0.00084	9.72e-05	0.000163	0.00054	0.00059	0.000617	0.000736	0.00128413	0.00137956	0.000411	0.000484	0.000387	0.000363	0.000744	0.00048	0.000516	0.000475	0.000441	0.000387	0.000442	0.000274	0.000424	0.000542	7.9e-05	0.000223	0.000393	0.000289	0.000481	0.000554	0	5.95e-05	0.000734	0.000117	0.000773	0.000598	0.000739	0.00084	0.000567	0.000484	0.000285	0.000354	0.000448	0.000391	0.0006	0.000469	0.000435
n1040.61902	4.53e-06	1.73e-06	6.68e-06	5.46e-06	3.11e-06	0	6.53e-06	5.85e-06	0	3.89e-08	0	4.78e-06	6.4e-06	7.18e-06	5.4e-06	1.47e-06	5.19e-06	4.87e-06	1.78e-06	4.7e-06	3.9e-06	7.85e-06	5.41e-06	0	2.19e-06	2.16e-06	0	0	9.47e-06	4.71e-06	4.43e-06	3.1e-06	0	3.75e-08	1.02e-06	1.4e-06	5.21e-06	7.61e-06	8.34e-06	9.01e-06	0	2.02e-06	1.42e-05	9.18e-06	3.98e-06	8.92e-07	0	9.86e-06	1.18e-05
n1041.53894	1.19e-05	1.13e-05	5.52e-06	3.87e-06	2.8e-06	4.11e-06	8.71e-06	9.19e-06	1.1e-05	8.39e-06	1.36e-05	1.81e-05	1.79e-06	3.41e-06	3.44e-06	4.24e-06	1.57e-06	2.74e-06	5.38e-06	5.38e-06	0	2.05e-06	5.95e-06	0	3.62e-06	6.84e-06	1.1e-05	3.91e-06	4.9e-06	0	2.49e-06	5.04e-06	0	8.09e-06	9.74e-06	2.7e-05	0	3.78e-06	3.89e-06	3.96e-06	2.75e-06	3.07e-06	4.01e-06	1.98e-06	4.2e-06	6.07e-06	0	4.72e-06	5.24e-07
n1041.604	3.45e-06	0	2.88e-06	2.46e-06	0	0	2.17e-06	2.19e-06	4.98e-06	1.24e-05	9e-06	0	3.94e-06	2.25e-06	1.75e-07	0	1.58e-06	0	4.09e-07	1.99e-06	6.57e-07	4.73e-06	7.35e-06	5.69e-06	4.41e-06	7.32e-06	1.83e-06	2.21e-06	3.74e-06	2.38e-06	2.76e-06	0	5.12e-06	2.99e-06	4.9e-06	0	0	1.35e-06	1.45e-07	0	4.31e-06	2.02e-06	1.98e-06	6.78e-06	2.35e-06	2.22e-06	3.86e-07	4.87e-06	2.9e-06
n1042.65088	0	0	1.14e-06	1.44e-06	4.9e-06	0	1.12e-05	1.15e-05	5.38e-05	6.45e-05	7.28e-05	6.29e-05	8.76e-05	0.0001	7.35e-05	5.05e-05	2.86e-05	3.31e-05	1.65e-05	2.69e-05	0	0	5.64e-05	4.36e-05	7.01e-05	8.43e-05	1.97e-05	1.84e-05	1.33e-05	1.7e-05	1.6e-05	2.51e-05	1.72e-06	8.36e-06	1.2e-06	1.53e-06	6.62e-05	7.46e-05	5.5e-05	5.86e-05	1.77e-05	1.9e-05	1.2e-05	9.79e-06	8.19e-06	4.19e-06	9.29e-06	1.08e-05	2.88e-06
n1045.48535	0.000122	0.000128	2.92e-05	0.000214	0.000103	0.000111	2.65e-05	2.8e-05	0.000153	0.000215	0.000176	0.000234	4.23e-05	3.44e-05	1.53e-05	2.33e-05	2.08e-05	0	1.14e-05	2.08e-05	7.85e-06	8.47e-06	2.84e-05	1.46e-05	5.21e-05	4.21e-05	2.86e-05	4.72e-05	4.47e-05	2.2e-05	0	0	0.000121	0.000123	9.05e-05	6.02e-05	3.25e-05	2.57e-05	1.62e-05	4.86e-05	2.52e-05	1.37e-05	1.81e-05	4.04e-06	3.45e-05	1.2e-06	8.57e-06	3.13e-05	7.77e-05
n1046.48901	8.17e-05	8.97e-05	0.000137	0.000144	4.58e-05	6.3e-05	2.44e-05	1.26e-05	0.000102	0.000103	9.6e-05	0.0001	2.57e-05	2.6e-05	1.03e-05	3.34e-06	5.96e-06	3.63e-06	1.1e-05	1.15e-05	1.41e-05	1.87e-05	1.57e-05	1.62e-05	3.25e-05	2.73e-05	2.93e-05	1.94e-05	5.08e-06	1.59e-05	6.48e-06	1.67e-05	7.84e-05	7.08e-05	6.14e-05	3.83e-05	4.39e-06	1.13e-05	1.98e-05	4.4e-06	1.95e-05	1.62e-05	1.46e-05	1.79e-05	1.14e-05	1.16e-05	1.15e-05	1.62e-05	6.23e-05
n1047.48181	9.68e-05	9.04e-05	0.000131	0.000168	4.42e-05	7.37e-05	2.82e-05	1.99e-05	0.000116	0.000135	0.000113	0.000143	3.44e-05	2.64e-05	2.13e-05	1.41e-05	6.66e-06	6.46e-07	1.46e-05	1.11e-05	1.93e-05	1.04e-05	1.04e-05	2.03e-05	4.06e-05	3.31e-05	3.18e-05	2.94e-05	2.64e-06	2.41e-05	1.62e-05	7.96e-06	0.000105	8.29e-05	6.88e-05	5.73e-05	1.49e-06	1.68e-05	2.39e-05	1.57e-05	2.21e-05	9.24e-06	2.86e-05	1.25e-05	1.42e-05	5.69e-06	1.25e-05	2.79e-05	7.7e-05
n1048.48523	4.92e-05	5.45e-05	6.15e-06	9.1e-05	3.95e-05	2.35e-05	1.28e-05	8.1e-06	5.79e-05	7.89e-05	6.52e-05	7.4e-05	9.73e-06	1.04e-05	5.43e-06	6.35e-06	6.83e-06	0	6.47e-06	8.31e-07	1.01e-05	4.63e-06	1.65e-05	7.15e-06	2.15e-05	1.89e-05	1.73e-05	1.66e-05	1.65e-05	1.11e-05	1.59e-06	2.87e-06	5.51e-05	5.1e-05	2.94e-05	2.19e-05	1.21e-05	1.69e-06	1.33e-05	1.39e-05	7.53e-06	2.11e-06	1.65e-05	3.02e-06	4e-06	0	2.9e-06	1.22e-05	3.29e-05
n105.0192	0.00174045	0.00139694	0.00316393	0.00236775	0.00106486	0.00108287	0.00211515	0.00186897	0.00603544	0.00613927	0.00758685	0.00717181	0.00244662	0.00254274	0.00247046	0.00223426	0.00198568	0.00175859	0.00232604	0.0018142	0.00163117	0.00132399	0.00277606	0.00282296	0.00321406	0.00306577	0.00225477	0.00222019	0.00230496	0.00239947	0.00219924	0.00195411	0.00397097	0.00440829	0.00338915	0.00265127	0.0017736	0.00124077	0.00261421	0.00252494	0.00168507	0.00149595	0.00161355	0.00159128	0.0016019	0.0012003	0.00233848	0.00180154	0.0014754
n1050.52112	4.3e-05	4.04e-05	3.46e-05	3.41e-05	4.85e-05	4.48e-05	9.86e-06	1.27e-05	2.05e-05	2.2e-05	1.39e-06	4.85e-06	2.6e-05	2.96e-05	1.97e-05	1.67e-05	2.02e-05	2.15e-05	1.88e-05	2.12e-05	3.15e-05	6.3e-05	5.21e-05	2.81e-05	2.17e-05	1.7e-05	4.34e-05	3.79e-05	3.63e-05	2.92e-05	1.6e-05	1.73e-05	8.87e-06	0	1.17e-06	5.2e-06	1.96e-05	2.61e-05	1.33e-05	2.26e-05	1.84e-05	1.41e-05	3.45e-05	3.95e-05	2.64e-05	3.54e-05	9.09e-06	4.53e-05	3.53e-05
n1051.74854	2.6e-06	0	4.03e-06	5.37e-06	0	0	2.22e-06	5.11e-06	6.05e-06	0	1.86e-06	4.64e-07	2.21e-06	1.13e-06	0	0	3.95e-06	1.52e-06	2.16e-06	1.82e-06	2.23e-06	2.84e-06	0	0	4.83e-06	1.17e-06	0	0	0	0	2.62e-06	2.24e-06	1.81e-05	2.13e-05	3.17e-07	2.29e-06	1.44e-06	3.85e-06	1.05e-05	7.64e-06	2.18e-06	3.55e-06	3.8e-06	4.24e-06	2.9e-06	1.46e-06	3.28e-07	1.77e-06	1.02e-05
n1052.75244	0	4.08e-07	0	1.76e-06	0	0	3.35e-06	1.46e-06	1.95e-06	2.07e-06	0	0	5.18e-07	1.5e-06	0	0	1.23e-06	1.25e-06	1.64e-06	1.33e-06	0	3.07e-07	0	0	5.72e-07	1.55e-06	0	0	0	0	0	3.39e-07	1.24e-05	8.75e-06	4.84e-06	1.87e-06	2.97e-06	0	3.75e-06	2.42e-06	2.54e-06	1.35e-06	2.1e-06	2.98e-07	0	1.19e-06	1.55e-06	1.16e-06	0
n1057.79578	3.61e-06	6.4e-07	1.16e-05	9.25e-06	9.98e-06	0	7.5e-06	8.84e-06	0	1.14e-05	1.37e-05	3.87e-06	4.81e-06	3.31e-06	8.86e-06	5.22e-06	7.4e-06	7.85e-06	3.04e-06	2.71e-06	2.73e-06	7.64e-06	6.28e-06	0	2.56e-06	0	7.19e-06	2.17e-06	8.24e-06	2.69e-06	5.7e-07	5.31e-07	1.68e-05	1.12e-05	1.22e-05	1.93e-05	7e-06	1.93e-05	3.7e-05	4.98e-05	7.99e-06	6.87e-06	2.38e-06	7.36e-06	1.01e-05	5.49e-06	0	1.69e-05	9.84e-06
n1058.56042	0	3.42e-06	1.08e-05	1.76e-05	4.14e-05	3.46e-05	3.95e-07	2.1e-07	1.29e-05	1.32e-05	6.09e-05	3.4e-05	4.12e-07	2.15e-07	2.33e-05	1.21e-05	0	8.74e-07	3.22e-06	2.7e-06	0	2.57e-06	0	7.67e-07	4.34e-06	5.93e-06	6.25e-07	4.56e-07	3.33e-07	8.15e-07	5.64e-06	8.93e-06	4.17e-06	4.06e-06	2.39e-05	3.85e-05	4.34e-06	7.36e-07	5.18e-06	4.78e-06	0	1.86e-06	0	2.49e-06	2.55e-06	8.38e-07	0	2.37e-06	0
n1058.79883	3.34e-06	0	4.57e-06	2.06e-06	3.6e-07	0	4.95e-06	5.7e-06	3.51e-06	1.1e-06	4.07e-06	6.24e-06	4.79e-06	2.77e-06	4.9e-06	3.32e-06	2.91e-06	1.46e-06	2.5e-06	2.93e-06	4.94e-06	3.73e-06	3.12e-07	0	2.61e-06	0	2.23e-06	2.66e-06	3.05e-07	0	2.59e-06	1.41e-06	1.02e-05	9.68e-06	4.82e-06	1e-05	7.18e-06	4.62e-06	2.46e-05	3.74e-05	5.6e-06	5.42e-06	3.89e-06	1.37e-06	2.97e-06	6.51e-06	2.06e-07	8.13e-06	2.45e-06
n106.02235	2.44e-05	2.99e-05	3.77e-05	2.52e-05	1.39e-06	1.04e-05	2.95e-05	1.79e-05	8.32e-05	5.47e-05	9.58e-05	8.09e-05	2.98e-05	2.58e-05	3.43e-05	2.77e-05	1.26e-05	1.92e-05	3.4e-05	1.21e-05	1.81e-05	2.14e-05	3.01e-05	4.88e-05	4.62e-05	3.42e-05	3.19e-05	1.79e-05	3.24e-05	2.72e-05	2.91e-05	2.69e-05	4.53e-05	5.1e-05	4.1e-05	3.09e-05	9.01e-06	9.58e-06	3.03e-05	3.5e-05	2.33e-05	1.98e-05	1.78e-05	8.74e-06	1.29e-05	1.53e-05	1.74e-05	2.75e-05	2.3e-05
n1065.54749	0.000207	0.000178	0.000315	0.000473	2.48e-05	0.000103	4.38e-05	6.81e-05	0.000319	0.000244	0.000536	0.00048	0.000157	0.00016	0.000196	0.000116	0.000147	0.000132	0.000142	0.000143	0.0001	0.000103	0	4.29e-05	7.77e-05	0.000116	6.01e-06	2.32e-05	0	6.88e-05	7.09e-05	0.000108	0.000893	0.000782	0.000819	0.000856	0.00019	0.000109	0.000202	0.000178	0.000158	0.000136	7.62e-05	9.99e-05	6.8e-05	6.12e-05	3.61e-05	6.98e-05	0
n1066.55042	0.00017	0.000134	0.000368	0.000355	2.75e-06	7.42e-05	3.84e-05	6.95e-05	0.000238	0.000199	0.000424	0.00037	0.000124509	0.00013	0.000154	0.000109	0.00012	0.000115	0.000124	0.000122	7.41e-05	8.37e-05	0	3.18e-05	5.72e-05	0.000103	8.15e-06	2.8e-05	0	4.59e-05	5.93e-05	9.18e-05	0.000661	0.000556	0.000608	0.000628	0.000156	8.48e-05	0.00016	0.000153	0.00013	0.000122	7.06e-05	7.51e-05	5.54e-05	5.98e-05	2.41e-05	5.11e-05	0
n1066.57935	3.83e-05	5.67e-05	4.45e-05	5.26e-05	8.11e-05	0.000126	5.15e-05	5.8e-05	5.19e-05	4.1e-05	1.3e-05	0	6.52e-05	7.69e-05	3.92e-05	3.75e-05	5.96e-05	7.2e-05	7.38e-05	0.000113	5.51e-05	0.000106	4.43e-05	4.45e-05	3.64e-05	2.72e-05	4.09e-05	5.73e-05	7.36e-05	0.000102	3.44e-05	5.25e-05	8.42e-06	0	1.91e-05	1.43e-06	4.04e-05	6.11e-05	4.69e-05	6.19e-05	0.000104	0.000106	6.19e-05	8.58e-05	8.57e-05	0.000102	6.58e-06	1.06e-06	2.5e-06
n1067.55469	3.9e-05	3.07e-05	9.31e-05	8.14e-05	0	2.17e-05	1.35e-05	5.19e-06	3.6e-05	3.18e-05	0.000116	8.63e-05	2.48e-05	1.92e-05	2.65e-05	2.79e-05	2.15e-05	2.19e-05	1.03e-05	1.99e-05	5.71e-06	1.4e-05	0	1.23e-05	1.25e-05	9.7e-06	0	8.15e-06	0	1.58e-05	4.42e-07	1.56e-05	0.00023	0.000165	0.000184	0.000174	2.42e-05	1.27e-05	3.91e-05	1.68e-05	2.05e-05	1.15e-05	0	8.04e-06	0	5.82e-06	9.6e-06	4e-06	2.39e-06
n1069.71411	0.00014	7.14e-05	6.79e-05	0.000335	0.00029	0.00028	0.000111	5.88e-05	0.000193	0.00019	0.000838	0.00062	0.000111	5.73e-05	7.14e-05	0	0	0	6.78e-05	5.44e-05	3.19e-05	0.000114	0.000169	6.07e-05	0.000122	6.45e-05	4.74e-05	0	0	1.62e-05	1.05e-05	5.69e-06	0.00119047	0.000835	0.001171	0.00108732	6.38e-06	8.87e-05	7.37e-05	0	0.000117	4.6e-05	5.64e-06	3.3e-05	0	0	6.93e-05	4.59e-05	0.000334
n1070.71741	0.000256	0.000166	4.05e-05	0.00016	0.00024	0.000265	5.79e-05	6.33e-05	0.000312	0.000188	0.00048	0.000467	0.000103	0.000111	4.04e-05	5.48e-05	0	0	7.93e-05	9.44e-05	7.49e-05	7.88e-05	0.000146	9.64e-05	0.000101	0.000107	7.32e-05	6.92e-05	0	4.86e-05	9.25e-06	4.79e-05	0.000744	0.000539	0.000841	0.000705	9.14e-05	0.000108	0	4.23e-05	5.88e-05	6.77e-05	7.89e-06	2.07e-05	0	0	4.09e-05	2.99e-05	0.000153
n1071.49939	0	0	2.09e-06	1.74e-06	7.93e-07	0	4.04e-06	1.48e-06	0	4.75e-07	7.92e-06	1.89e-06	0	0	8.65e-06	1.15e-06	3.91e-06	1.23e-06	4.72e-07	2.96e-06	3e-06	8.35e-06	5.58e-06	1.51e-06	1.82e-06	0	4.35e-06	1.06e-06	9.7e-06	5.75e-06	3.04e-06	7.63e-06	6.46e-05	5.79e-05	3.27e-05	2.43e-05	7.79e-06	4.5e-06	1.07e-05	3.23e-06	2.76e-06	4.14e-06	0	4.73e-06	1.36e-06	6.26e-06	0	2.67e-07	4.78e-06
n1071.70789	0.0001	5.88e-05	0	4.9e-05	6.2e-05	7.86e-05	1.32e-05	1.09e-05	0.000103	5.48e-05	0.000135	0.000157	3.3e-05	1.19e-05	3.26e-06	1.29e-05	0	0	1.91e-05	1.99e-05	1.61e-05	1.68e-05	3.57e-05	2.95e-05	3.33e-05	2.53e-05	9.9e-06	2.41e-05	0	1.15e-05	2.03e-06	1.14e-05	0.000259	0.0002	0.000255	0.000233	2.66e-05	2.72e-05	0	6.4e-06	1.18e-05	1.06e-05	0	3.24e-06	0	0	5.8e-06	4.95e-06	4.95e-05
n1072.71338	4.96e-05	3.8e-05	1.59e-05	5.8e-05	5.98e-05	6.89e-05	1.31e-05	1.02e-05	4.08e-05	3.18e-05	0.000121	0.000117	1.7e-05	1.55e-05	1.01e-05	4.07e-06	0	0	1.43e-05	1.04e-05	1.54e-05	1.41e-05	3.04e-05	1.5e-05	1.16e-05	1.59e-05	1.16e-05	8.16e-06	0	7.2e-06	4.08e-06	6.31e-06	0.000226	0.00014	0.000234	0.000197	1.41e-05	2.09e-05	0	6.7e-07	1.03e-05	9.14e-06	0	5.54e-06	0	0	1.08e-05	5.5e-06	4.09e-05
n1073.50867	4.75e-05	5.06e-05	5.01e-05	6.09e-05	6.93e-05	7.28e-05	5.07e-05	5.1e-05	6.76e-05	6.42e-05	1.76e-05	5.72e-06	4.39e-05	4.88e-05	3.01e-05	2.31e-05	5.32e-05	4.1e-05	4.54e-05	4.61e-05	5.18e-05	7.9e-05	7.9e-05	4.26e-05	4.21e-05	4.02e-05	7.45e-05	7.5e-05	6.6e-05	6.33e-05	2.92e-05	4.05e-05	2.38e-05	1.8e-05	1.77e-05	1.13e-05	3.89e-05	3.61e-05	3.19e-05	4.09e-05	4.18e-05	3.99e-05	6.48e-05	7.4e-05	7.28e-05	7.3e-05	3.16e-05	7.67e-05	0.000126
n1074.50012	2.58e-05	2.89e-05	3.04e-05	3.27e-05	4.21e-05	3.3e-05	2.03e-05	2.7e-05	4.57e-05	3.36e-05	5e-06	2.88e-06	2.54e-05	3.99e-05	1.49e-05	4.79e-06	2.52e-05	1.53e-05	2.56e-05	2.67e-05	3.09e-05	4.66e-05	5.01e-05	2.36e-05	2.78e-05	2.9e-05	4.38e-05	3.94e-05	2.79e-05	3.77e-05	1.05e-05	2.26e-05	1.62e-05	1.34e-06	1.17e-05	8.7e-06	2e-05	2.46e-05	2.04e-05	2.49e-05	2.61e-05	1.69e-05	3.3e-05	4.07e-05	3.78e-05	4.23e-05	2.18e-05	3.45e-05	6.64e-05
n1074.75	1.75e-05	6.96e-06	1.06e-05	1.86e-05	3.67e-05	4.02e-05	2.72e-05	2.55e-05	3.9e-05	2.81e-05	1.59e-05	4.56e-05	3.4e-05	2.55e-05	2.93e-05	2.33e-05	2.71e-05	2.87e-05	4.3e-05	4.15e-05	3.25e-05	3.61e-05	7.99e-05	3.42e-05	2.41e-05	2.04e-05	4.62e-05	3.91e-05	1.11e-05	1.84e-05	1.94e-05	2.55e-05	1.53e-05	1.91e-05	0	0	2.76e-05	2.53e-05	1e-05	2.25e-05	2.73e-05	2.78e-05	1.4e-05	2.19e-05	3.01e-05	3e-05	2.15e-05	1.35e-05	4.14e-05
n1077.53979	3.41e-06	1.23e-06	4e-06	1.33e-06	3.4e-06	5.77e-06	1.83e-05	1.64e-05	2.39e-06	1.4e-06	0	0	2.17e-05	2.15e-05	2.97e-06	4.91e-06	2.5e-05	2.02e-05	1.39e-05	2.65e-05	3.67e-05	5.41e-05	4.29e-05	3.32e-05	1.06e-05	7.19e-06	3.99e-05	3.3e-05	2.81e-05	3.77e-05	1.63e-05	3.17e-05	2.42e-06	1.35e-06	4.22e-06	1.41e-06	9.52e-06	1.8e-05	5.23e-06	7.72e-06	2.7e-05	2.58e-05	3.7e-05	3.8e-05	2.89e-05	3.41e-05	6.82e-06	2.57e-05	2.63e-05
n1077.62207	2.24e-05	1.75e-05	2.12e-05	3.33e-05	8.4e-06	1.68e-05	1.83e-05	7.17e-06	3.1e-05	4.15e-05	6.59e-05	4.56e-05	1.91e-05	5.15e-06	1.3e-05	8.57e-06	8.6e-06	1.25e-05	8.84e-06	1.25e-05	1.44e-05	1.85e-05	2.11e-05	1.49e-05	2.25e-05	2.28e-05	1.4e-05	9.3e-06	8.57e-06	1e-05	7.39e-06	5.86e-06	4.65e-05	5.4e-05	1.28e-05	9.59e-06	1.07e-05	1.87e-05	2.23e-05	2.68e-05	2.87e-05	1.9e-05	4.36e-05	4.28e-05	2.37e-05	1.64e-05	2.3e-06	3.02e-05	1.66e-05
n1079.52661	0.000151	0.000128	0.000183	0.000289	1.11e-05	3.88e-05	3.2e-05	5.66e-05	0.000216	0.000171	0.00035	0.000342	0.000134	0.000143	8.39e-05	9.54e-05	0.000164	0.000116	0.000109	0.000124	7.44e-05	6.86e-05	0	9.58e-06	6.59e-05	8.93e-05	0	2.26e-05	0	2.63e-05	5e-05	7.18e-05	0.00063	0.000561	0.000345	0.000551	0.000152	7.77e-05	0.000149	0.000113	0.000137	0.000123	7.85e-05	7.43e-05	0.00011	6.56e-05	0	2.17e-05	0
n1079.63794	3.63e-05	2.44e-05	3.36e-05	5.66e-05	1.39e-05	5.07e-06	2.3e-05	1.41e-05	2.97e-05	3.99e-05	3.83e-05	2.71e-05	1.53e-05	1.2e-05	7.17e-06	4.21e-06	9.37e-06	2.21e-06	0	1.05e-06	3.02e-06	9.1e-06	1.09e-05	0	2.15e-05	1.68e-05	1.68e-05	1.61e-05	7.18e-06	0	0	0	5.15e-05	3.66e-05	2.6e-05	1.83e-05	1.75e-05	1.33e-05	2.26e-05	1.91e-05	3.16e-05	2.3e-05	3.95e-05	3.68e-05	7.95e-06	1.43e-05	0	1.34e-05	2.21e-05
n108.9017	0.00391981	0.00446911	0.00269698	0.00251631	0.00258117	0.00272434	0.000486	0.000383	0.00500316	0.00596459	0.00375223	0.00370924	0.000795	0.000666	0.000771	0.000712	0	0	0.000226	0.000219	0.000547	0.000417	0.000695	0.000715	0.0013362	0.00131393	0.00136278	0.00117362	0.000462	0.000388	0.000543	0.000424	0.00177443	0.00218521	0.00159797	0.00141822	0.000427	0.000403	0.00062	0.000464	0.000428	0.000257	0.000415	0.000278	0	0	0.000337	0.000213	0.00160926
n108.99599	4.97e-05	6.1e-05	8.45e-05	6.25e-05	2.33e-05	1.21e-05	2.53e-05	1.33e-05	9.16e-05	9.38e-05	0.000198	0.000218	4.09e-05	4.96e-05	8.01e-05	6.2e-05	4.4e-05	3.66e-05	2.32e-05	2.03e-05	6.17e-05	2.84e-05	3.31e-05	2.97e-05	3.77e-05	3.5e-05	2.95e-05	2.06e-05	3.42e-05	6.9e-06	6.88e-05	5.08e-05	0.000175	0.000234	0.000147	0.000165	5.87e-05	1.24e-05	6.43e-05	7.42e-05	4.3e-05	3.09e-05	4.47e-05	4.59e-05	5.12e-05	3.35e-05	2.69e-05	3.1e-05	4.04e-05
n1080.52966	0.000116	0.000109	0.000238	0.000228	1.37e-05	2.79e-05	2.66e-05	4.23e-05	0.000159	0.000135	0.000298	0.000303	0.000105	0.000114	8.28e-05	8.46e-05	9.6e-05	8.62e-05	7.35e-05	9.68e-05	6.38e-05	6.35e-05	8.11e-06	0	5.06e-05	8.21e-05	0	3.26e-05	6.11e-06	1.06e-05	4.21e-05	7.39e-05	0.000452	0.000427	0.000488	0.00043	0.000119	5.41e-05	0.000114	0.000109	0.000113	9.95e-05	6.47e-05	6.67e-05	4.81e-05	4.51e-05	0	2.29e-05	0
n1080.6416	1.15e-05	1.05e-05	2.37e-05	4.48e-05	9.96e-06	3.6e-07	8.66e-06	3.56e-06	2.01e-05	2.19e-05	1.61e-05	2.13e-05	3.55e-06	1.22e-06	3.72e-06	1.58e-06	4.68e-06	1.44e-07	0	0	6.38e-06	7.49e-06	3e-06	0	1.29e-05	1.03e-05	7.34e-06	7.29e-06	0	0	4.48e-06	3.28e-06	1.23e-05	1.25e-05	1.79e-05	2.16e-07	2.74e-06	8.7e-06	1.07e-05	1.14e-05	3.49e-06	8.19e-06	2.16e-05	2.95e-05	6.76e-06	4.9e-06	0	1.42e-05	1.8e-05
n1081.53271	3.48e-05	3.16e-05	8.36e-05	7e-05	0	1.06e-05	7.82e-06	9.81e-06	5.23e-05	3.3e-05	9.77e-05	6.3e-05	1.7e-05	3.12e-05	2.58e-05	2.32e-05	2.59e-05	3.2e-05	3.57e-05	2.87e-05	6.31e-06	1.83e-05	0	9.85e-07	1.03e-05	1.65e-05	3.34e-06	2.94e-06	0	5.85e-06	2.18e-06	1.86e-05	7.43e-05	0.000118	0.00013	0.000126	3.25e-05	2.62e-05	3.21e-05	3.15e-05	2.22e-05	2.62e-05	1.01e-05	1.3e-05	1.18e-05	1.52e-05	6.08e-06	5e-06	0
n1082.62964	1.3e-05	1.38e-05	1.78e-05	2.59e-05	1.64e-05	1.07e-05	2.94e-05	2.36e-05	2.73e-06	0	1.53e-05	1.27e-05	1.02e-05	6.55e-06	7.72e-06	3.84e-06	1.09e-05	1.52e-05	1.22e-05	1.34e-05	1.85e-05	3.19e-05	1.2e-05	5.25e-06	5.75e-06	8.01e-07	5.46e-06	9.15e-06	2.26e-05	2.5e-05	1.02e-05	1.43e-05	2.77e-06	0	0	2.57e-06	9.42e-06	1.36e-05	1.93e-05	1.05e-05	1.55e-05	8.57e-06	2.23e-05	1.51e-05	1.94e-05	2.16e-05	8.39e-06	4.14e-05	3.93e-05
n1083.59021	3.85e-05	3.65e-05	5.62e-05	5.38e-05	1.58e-05	1.13e-05	6.87e-05	7.13e-05	1.26e-05	1.39e-05	5.42e-05	6.51e-05	2.87e-05	1.07e-05	2.24e-05	1.81e-05	1.4e-05	1.04e-05	1.06e-05	0	3.44e-05	4.34e-05	1.47e-05	1.81e-05	4.06e-05	2.96e-05	3e-05	2.95e-05	4.43e-05	3.89e-05	3.25e-05	2.89e-05	0.000163	0.000161	0.000152	0.000152	9.77e-06	1.04e-05	2.06e-05	3.28e-05	1.75e-05	1.1e-05	2.32e-05	3.05e-05	1.79e-05	3.03e-05	5.91e-05	9.75e-05	3.4e-05
n1084.59326	1.29e-05	1.26e-05	1.32e-05	1.33e-05	3.57e-06	2.64e-06	3.38e-05	2.18e-05	8.43e-06	1.29e-05	2.65e-05	3.05e-05	5.33e-06	0	5.24e-06	8.83e-06	1.9e-06	0	8.75e-06	0	8.2e-06	1.81e-05	1.09e-05	0	1.56e-05	3.13e-06	6.07e-06	9.82e-06	1.56e-05	1.55e-05	8.12e-06	9.86e-06	9.02e-05	0.000107	9.57e-05	8.21e-05	0	0	7.67e-06	9.71e-06	7.76e-06	2.87e-06	7.27e-06	3.39e-06	1.1e-05	8.74e-06	2.63e-05	4.9e-05	1.47e-05
n1087.58997	5.04e-06	2.6e-06	5.46e-06	1.01e-05	1.79e-06	5.47e-06	3.39e-06	6.16e-06	4.42e-06	3.37e-06	8.8e-06	9.79e-06	7.39e-06	5.49e-06	7e-06	3.99e-06	0	1.56e-06	2.58e-06	5.04e-06	4.27e-06	5.79e-06	8.38e-06	3.41e-06	1.25e-05	1.69e-05	4.96e-06	8.76e-06	1.52e-06	4.38e-06	2.41e-06	4.71e-06	1.02e-05	3.25e-06	0	0	4.87e-06	1.34e-06	0	1.43e-06	2.14e-06	1.08e-05	0	1.9e-06	1.39e-06	4.04e-06	7.84e-06	1.9e-06	9.1e-06
n109.02924	1.39e-05	1.89e-05	2.95e-05	1.16e-05	6.45e-06	1.53e-05	1.06e-05	1.07e-05	1.92e-05	1.05e-05	3.11e-05	1.95e-05	1.23e-05	1.03e-05	1.85e-05	1.24e-05	7.29e-06	8.23e-06	1.13e-05	1.31e-05	7.58e-06	6.17e-06	7.06e-06	2.74e-06	1.16e-05	3.76e-06	0	8.79e-06	3.6e-06	4.09e-06	1.49e-05	5.48e-06	5.19e-05	4.51e-05	5.61e-05	4.3e-05	7.71e-06	1.42e-05	1.64e-05	1.06e-05	1.01e-05	1.67e-06	6.34e-06	3.07e-06	2.37e-06	0	8.95e-06	8.99e-06	9.51e-06
n1095.64941	1.16e-05	8.73e-06	4.82e-05	6.1e-05	1.92e-05	1.08e-05	2.31e-05	1.86e-05	2.55e-05	2.79e-05	4.34e-05	3.37e-05	2.02e-05	2.34e-05	4.07e-06	0	1.44e-05	3.86e-06	1.04e-05	7.95e-06	1.38e-05	1.81e-05	3.02e-05	1.66e-05	2.18e-05	1.86e-05	3.2e-06	6.34e-06	1.49e-05	7.95e-06	8.78e-06	0	2.19e-05	4.3e-05	1.09e-05	1.38e-05	3.64e-06	4.13e-06	8.1e-06	8.75e-06	2.03e-05	1.28e-05	1.89e-05	2.18e-05	1.32e-05	1.76e-05	6.07e-06	3.26e-05	3.27e-05
n1096.73401	0.000358	0.000194	2e-05	0.000131	0.000509	0.000474	0.00026	0.000236	0.000351	0.000246	7e-05	0.00019	0.000199	0.000149	0.000187	0.000174	0.000287	0.000247	0.000303	0.000432	0.000486	0.000425	0.000936	0.000393	0.000153	0.000159	0.00029	0.000324	0.000104	0.000137	6.46e-05	0.000316	0.000151	0.000139	0	0	0.000517	0.000389	6.03e-05	0.000153	0.000161	0.000213	0.000184	0.000155	0.000315	0.000305	0.000173	0.000186	0.000522
n1097.73779	0.000257	0.000135	0	9.4e-05	0.000351	0.000344	0.00016	0.000152	0.000242	0.000185	7.79e-05	0.000142	0.000208	0.000199	0.000136	0.000164	0.000196	0.000233	0.000249	0.000306	0.000367	0.000311	0.000621	0.000299	0.000141	0.000155	0.000284	0.000252	8.5e-05	0.000117	0.000191	0.000223	7.44e-05	9.59e-05	0	0	0.00037	0.000275	4.3e-05	0.000131	0.000209	0.000183	0.000118	0.000121	0.000222	0.000218	0.000125	0.00013	0.000369
n1098.7395	6.39e-05	4.96e-05	0	1.81e-05	0.000106	0.00012	4.89e-05	4.67e-05	5.86e-05	3.2e-05	9.62e-06	4.01e-05	5.93e-05	6.29e-05	3.87e-05	4.1e-05	5.71e-05	6.02e-05	8.89e-05	9.83e-05	0.000124	0.000103	0.000196	0.000101	3.85e-05	4.25e-05	8.09e-05	7.53e-05	2.01e-05	3.2e-05	5.26e-05	6.99e-05	1.78e-05	2.31e-05	0	0	0.000116	8.43e-05	0	3.05e-05	7.08e-05	5.63e-05	3.61e-05	3.15e-05	7.81e-05	6.62e-05	3.07e-05	3.01e-05	0.000105
n1099.5249	1.03e-05	1.13e-05	3.96e-06	8.2e-06	1.71e-05	4.25e-06	9.8e-06	3.87e-05	1.25e-05	3.81e-06	0	0	9.79e-06	3.17e-06	7.09e-06	1.19e-05	7.3e-05	2.47e-05	1.05e-05	5.21e-05	9.24e-05	0.000179	0.000132	8.13e-05	1.08e-05	3.28e-06	0	0.000125	0.000102	0.000124	1.76e-05	2.5e-05	1.26e-05	3.67e-06	0	8.7e-06	1.74e-05	4.2e-05	3.21e-05	5.34e-06	1.18e-05	2.85e-06	0.000118	0.000157	0.000129	0.000106	1.37e-05	0.000126	9.66e-05
n110.898929999999	0.00239963	0.00274815	0.00164448	0.00147299	0.0014952	0.00159461	0.000213	0.000215	0.00299597	0.00377503	0.00201097	0.00233914	0.000417	0.00039	0.000417883	0.000473	0	0	0.00014	0.000108	0.000272	0.0002	0.000368	0.000384	0.000673	0.000712	0.000628	0.000677	0.000288	0.000226	0.000214	0.000168	0.00110536	0.00131247	0.0010429	0.000748	0.000262	0.000252	0.000307	0.000294	0.000182	0.000138	0.000184	0.000122	0	0	0.000178	0.00012	0.000779
n110.98492	1.16e-05	1.25e-05	9.64e-06	2.57e-05	0	4.16e-06	1.25e-05	8.79e-06	2.71e-05	3.43e-06	1.59e-05	2.81e-05	3.16e-05	2.64e-05	4.86e-05	3.44e-05	3.15e-05	1.8e-05	4.3e-05	2.52e-05	1.13e-05	9.1e-06	3.41e-05	2.63e-05	7.16e-06	7.51e-07	1.13e-05	8.97e-06	2.24e-05	1.51e-05	4.36e-05	3.68e-05	1.65e-05	6.04e-05	3.26e-05	4.63e-05	4.82e-05	4.66e-05	3.26e-05	4.29e-05	2.9e-05	2.33e-05	1.97e-05	1.27e-05	7.75e-06	1.58e-05	3.05e-05	9.3e-06	2.31e-05
n1100.52783	3.34e-06	4.67e-06	1.29e-05	1.11e-05	1.76e-05	1.41e-05	5.79e-05	6.64e-05	4.79e-06	2.98e-06	0	0	2.53e-05	3.23e-05	9.9e-06	7.44e-06	4.73e-05	3.81e-05	2.31e-05	3.25e-05	6.08e-05	0.0001	8.39e-05	5.16e-05	1.3e-05	1.69e-05	5.27e-05	6.7e-05	6.33e-05	9.07e-05	3.55e-05	6.05e-05	4.86e-06	2.87e-06	1.36e-05	1.18e-05	1.96e-05	3.7e-05	1.62e-05	1.55e-05	4.67e-05	6.11e-05	7.08e-05	8.85e-05	8.31e-05	7.73e-05	1.11e-05	6.93e-05	5.91e-05
n1101.56885	8.74e-06	4.65e-06	6.28e-06	8.68e-06	2.65e-06	0	5.39e-07	3.51e-06	2.61e-06	1.25e-06	2.33e-06	3.89e-06	7.24e-06	4.5e-06	4.25e-08	3.23e-06	8.77e-07	0	4.1e-06	8.02e-07	5.9e-06	6.91e-07	4.57e-06	0	9.57e-06	1.11e-05	2.66e-06	6.31e-06	0	0	0	4.11e-06	0	6.09e-06	3.28e-06	0	0	0	8.53e-07	1.21e-07	2.88e-06	2.65e-06	0	6.69e-07	3.01e-06	0	0	7.04e-07	2.3e-06
n1109.59314	1.43e-05	1.64e-05	2.23e-05	1.95e-05	4.04e-06	6.95e-06	1.02e-05	0	1.93e-05	1.6e-05	4.12e-05	2.67e-05	1.48e-05	1.83e-05	1.73e-05	9.87e-06	1.26e-05	1.61e-05	1.03e-05	1.28e-05	2.76e-06	1.29e-05	5.32e-06	2.82e-06	1.07e-05	7.62e-06	6.61e-06	2.13e-06	4.14e-06	7.04e-06	9.65e-06	1.19e-05	4.48e-05	3.53e-05	1.12e-05	3.93e-05	1.22e-05	2.05e-05	3.4e-05	2.65e-05	6.54e-06	7.35e-06	1.61e-05	1.97e-05	1.13e-05	8.12e-06	2.98e-06	1.73e-05	1.65e-05
n111.00858	0.00250862	0.00246612	0.00298898	0.00257742	0.00111235	0.000713	0.000716	0.000553	0.00231538	0.00207256	0.00404661	0.00408952	0.00230396	0.00236817	0.00307896	0.00289305	0.00222643	0.00210517	0.00257068	0.002235	0.00134041	0.00123898	0.000817	0.0005	0.00114992	0.0010931	0.000846	0.000666	0.000641	0.000448	0.00146079	0.00128475	0.002937	0.00349462	0.00290949	0.00260933	0.00332675	0.00271708	0.00360251	0.0033132	0.00214338	0.00190458	0.00180316	0.00196627	0.00115539	0.000891	0.00167012	0.00113407	0.00103244
n111.04482	3.22e-05	3.38e-05	3.59e-05	3.77e-05	2.06e-05	2.94e-05	1.97e-05	2.09e-05	2.4e-05	4.55e-05	6.05e-05	5.99e-05	1.94e-05	2.14e-05	3.96e-05	2.24e-05	2.21e-05	2.46e-05	2.69e-05	2.9e-05	8.11e-06	1.8e-05	1.59e-05	1.8e-05	2.06e-05	6.98e-06	1.82e-05	1.78e-05	1.88e-05	8.99e-06	1.15e-05	2.18e-05	5.57e-05	8.55e-05	7.72e-05	7.73e-05	1.15e-05	1.27e-05	2.64e-05	2.87e-05	1.75e-05	1.24e-05	5.96e-06	1.39e-06	1.58e-05	5.41e-06	1.99e-05	4.03e-06	7.32e-06
n1115.63965	2.06e-05	1.76e-05	3.05e-05	2.56e-05	5.1e-06	6.28e-06	2.42e-05	1.58e-05	1.59e-05	3.52e-07	3.31e-05	4.63e-05	1.21e-05	1.29e-05	1.29e-05	1.54e-05	3.87e-06	7.75e-06	6.25e-06	6.66e-06	9.74e-06	1.85e-05	1.03e-05	9.01e-06	1.96e-05	9.98e-06	1.16e-05	1.29e-05	1.54e-05	1.13e-05	1.33e-05	1.25e-05	8.34e-05	6.68e-05	4.32e-05	5.55e-05	1.06e-05	1.31e-05	2.36e-05	2.27e-05	1.57e-05	8.93e-06	1.87e-05	1.95e-05	7.48e-06	7.13e-06	2.4e-06	2.19e-05	1.61e-05
n1116.6427	3.42e-06	1.07e-06	5.8e-06	2.25e-05	0	0	1.1e-05	9.14e-06	8.4e-06	0	1.72e-05	2.02e-05	3.42e-06	0	5.28e-06	2.91e-06	0	1.09e-06	2.2e-06	0	3.52e-06	9.73e-06	4.63e-06	0	6.57e-06	0	5.06e-06	2.68e-06	5.94e-06	0	3.29e-06	6.82e-06	4.6e-05	5.79e-05	3.1e-05	2.8e-05	4.34e-06	0	8.7e-06	7.83e-06	0	0	6.18e-06	1.12e-05	3.53e-06	6.23e-06	2.08e-06	7.83e-06	6.46e-06
n1116.67517	1.04e-05	9.29e-06	2.68e-06	3.6e-06	0	2.8e-06	0	2.04e-06	6.58e-06	2.88e-06	1.44e-05	0	3.36e-05	2.58e-05	2.94e-05	1.72e-05	9.64e-06	1.87e-05	1.68e-05	1.58e-05	1.69e-06	3.96e-06	3.41e-06	0	9.53e-06	2.16e-06	4.04e-06	2.05e-06	2.2e-06	2.98e-06	5.81e-06	3.89e-06	6.01e-07	2.78e-06	2.83e-06	0	3.24e-05	3.04e-05	4.1e-05	3.81e-05	1.68e-05	7.82e-06	4.72e-06	1.71e-06	1.75e-06	3.98e-06	4.7e-07	5.32e-06	0
n112.01183	7.42e-05	5.72e-05	5.62e-05	5.93e-05	2.11e-05	3.89e-06	1.19e-05	1.15e-05	6.12e-05	6.13e-05	0.000102	8.32e-05	4.06e-05	5e-05	6.47e-05	7.84e-05	4.45e-05	3.98e-05	5.63e-05	5.1e-05	3.53e-05	3e-05	1.99e-05	1.65e-05	4.64e-05	1.69e-05	2.25e-05	3.31e-06	1.83e-05	0	3.05e-05	2.87e-05	8.04e-05	6.89e-05	7.2e-05	7.33e-05	7.07e-05	6.4e-05	8.64e-05	7.45e-05	4.65e-05	4.05e-05	4.03e-05	6.1e-05	1.86e-05	3.07e-05	4.51e-05	1.98e-05	2.46e-05
n112.8959	0.000245	0.000317	0.000226	0.000179	0.000148	0.000183	2.6e-05	2.82e-05	0.00032	0.000443	0.000198	0.000306	5.03e-05	4.72e-05	5.24e-05	6.24e-05	0	0	2.81e-05	2.32e-05	3.65e-05	3.49e-05	4.43e-05	5.89e-05	9.62e-05	8.96e-05	8.28e-05	0.0001	3.49e-05	5.31e-05	2.95e-05	4.27e-06	0.000125	0.000165	0.000115	0.000116	4.01e-05	4.04e-05	4.69e-05	5.22e-05	2.9e-05	2.05e-05	9.4e-06	1.46e-05	0	0	2.75e-05	1.64e-05	0.000114
n112.98775	0.000295	0.000306	0.000617	0.000511	0.000188	0.000223	0.000123	0.000163	0.000416	0.000455	0.000595	0.000681	0.000209	0.000193	0.000169	0.000209	3.89e-05	7.64e-05	0.000108	0.000128	5.21e-05	0.00013	0.000111	0.000176	0.000269	0.000287	8.57e-05	0.000141	8.07e-05	0.000136	6.98e-05	0.000121	0.000697	0.000611	0.00063	0.00052	0.00011	0.000188	0.000232	0.000176	0.00012	0.000155	7.75e-05	0.000133	0	3.61e-05	0.000219	0.00018	0.000134
n1126.56812	1.86e-05	1.54e-05	2.57e-05	3.35e-05	2.49e-06	5.39e-06	1.23e-06	4e-07	1.98e-05	9.95e-06	1.66e-05	2.78e-05	2.19e-05	2.85e-05	1.42e-05	2.89e-06	2.26e-05	2.09e-05	6.08e-06	1.79e-05	6.83e-06	1.27e-05	9.2e-06	3.16e-06	6.52e-06	3.69e-06	6.72e-06	5.29e-06	8.25e-06	5.95e-06	3.73e-06	6.76e-06	5.88e-06	1.15e-05	1.25e-05	4.02e-06	2.08e-05	2.99e-05	4.17e-05	3.59e-05	2.14e-05	1.66e-05	1.95e-05	1.64e-05	7.81e-06	9.88e-06	2.5e-07	6.49e-06	6.32e-06
n1127.64856	1.2e-05	6.65e-06	6.62e-06	4.22e-06	0	0	7.03e-06	4.77e-06	1.49e-06	3.64e-06	1.46e-05	1.4e-05	3.77e-06	6.3e-06	3.68e-06	2.48e-06	1.28e-05	1.37e-05	3.75e-07	9.68e-06	4.22e-06	3.4e-06	2.47e-06	0	4.26e-06	3.03e-06	1.08e-06	4.7e-06	6.75e-06	3.05e-06	5.14e-06	6.03e-06	8.21e-06	0	2.02e-06	4.47e-06	0	2.02e-05	1.56e-05	1.71e-05	4.67e-06	9.33e-07	8.12e-06	1.08e-05	3.28e-06	5.02e-06	2.52e-06	2.73e-06	8.53e-06
n113.02419	0.000181	0.000187	0.000153	0.000164	8.88e-05	5.54e-05	0.000174	0.000161	0.000305	0.000327	0.0005	0.000561	0.000219	0.000226	0.00024	0.000248	0.000111	0.000101	0.00017	0.000173	0.000105	7.3e-05	0.000131	0.000134	0.000258	0.000263	0.000102	8.73e-05	0.000106	5.09e-05	0.00018	0.000121	0.000443	0.000481	0.000367	0.000305	0.000181	0.000156	0.000233	0.000196	0.000184	0.000173	0.000129	0.000162	7.84e-05	6.42e-05	0.000218	0.000147	0.000126
n113.06059	1.42e-05	8.07e-06	1.93e-05	6.21e-06	0	0	1.6e-05	5.5e-06	1.69e-05	1.13e-05	2.31e-05	4.89e-05	7.26e-06	1.7e-05	2.01e-05	1.81e-05	5.35e-06	2.21e-06	8.02e-07	1.3e-05	3.3e-06	3.4e-07	1.11e-06	1.23e-05	1.72e-05	1.97e-05	3.52e-06	7.97e-06	9.19e-06	0	1.33e-05	9.61e-06	5.96e-05	3.1e-05	2.39e-05	3.51e-05	5.66e-06	0	2.28e-05	6.16e-06	9.2e-06	4.19e-07	5.65e-06	3.07e-06	0	3e-06	4.58e-06	7.22e-06	4.85e-06
n114.01939	1.88e-05	1.52e-05	1.81e-05	2.72e-06	1.63e-05	2.04e-05	2.59e-05	2.72e-05	2.3e-05	3.24e-05	2.18e-05	3.39e-05	2.13e-05	1.67e-05	1.54e-05	1.61e-05	1.9e-05	1.38e-05	1.64e-05	1.92e-05	1.05e-05	1.61e-05	2.23e-05	1.01e-05	8.29e-06	2.28e-05	5.31e-06	5.9e-06	2.01e-05	1.88e-05	1.96e-05	1.37e-05	3.96e-06	1.09e-05	6.4e-06	0	3.79e-05	1.86e-05	2.25e-05	1.84e-05	2e-05	1.01e-05	7.13e-06	1.02e-05	1.93e-05	1.64e-05	1.48e-05	6.32e-06	0
n114.02747	2.49e-06	5.19e-07	1.51e-06	0	1.43e-06	0	2.15e-06	4.7e-06	4.55e-06	1.81e-06	1.18e-05	1.82e-05	5.49e-07	6.34e-06	8.3e-06	0	9.62e-07	0	3.06e-06	0	2.57e-07	2.61e-06	2.49e-06	2.8e-06	9.09e-06	1.03e-06	0	0	2.49e-06	3.97e-06	3.02e-07	0	1.26e-06	1.86e-05	1.03e-05	2.25e-06	5.74e-06	0	0	1.23e-06	5.4e-07	8.93e-07	2.25e-07	4.52e-06	9.81e-07	0	9.88e-07	1.22e-06	0
n114.05576	3.13e-06	6.09e-06	5.23e-06	1.14e-05	0	0	5.95e-06	1.98e-06	1.26e-05	1.56e-05	2.31e-05	1.56e-05	8.59e-06	3.84e-06	2.1e-05	6.09e-06	1.16e-05	5.01e-06	6.75e-06	0	4.41e-06	2.03e-06	0	0	4.43e-06	0	1.86e-06	0	1.6e-06	3.59e-06	7.33e-06	5.94e-06	0	8.49e-06	9.97e-06	8.15e-06	1.74e-05	7.96e-07	1.4e-05	8.08e-06	5.3e-06	7.57e-06	7.86e-06	5.34e-06	5.9e-07	7.53e-06	1.22e-05	5.07e-06	9.91e-06
n1147.54944	0.000101	9.88e-05	0.000173	0.000251	2.92e-05	1.15e-05	5.05e-05	3.03e-05	0.000116	0.00012	0.000218	0.000214	0.000126	0.000133	0.000135	0.000102	0.000137	0.00014	6.08e-05	0.000124	3.98e-05	9.9e-05	5.22e-05	0	5.93e-05	3.84e-05	6.44e-05	5.65e-05	6.34e-05	2.36e-05	3.37e-05	5.59e-05	0.000225	0.000214	0.00018	0.000159	0.000104	0.000161	0.000239	0.000254	0.0001284	9.96e-05	0.00014	0.000174	7.13e-05	9.14e-05	2.82e-05	0.000132	0.000106
n1147.77136	0	4.61e-06	0	1.58e-06	0	5.26e-06	5.91e-06	5.89e-06	6.9e-06	1.29e-06	0	3.83e-06	6.25e-06	7.55e-06	1.28e-05	6.21e-06	0	1.12e-06	5.24e-06	3.05e-06	4.31e-06	3.68e-06	7.27e-07	0	2.62e-06	1.72e-06	3.74e-07	0	6.12e-07	7.04e-06	2.26e-06	4.86e-07	0	7.75e-06	0	1.67e-06	5.67e-06	8.02e-06	6.87e-06	1.52e-05	2.59e-06	3.92e-06	0	4.27e-07	2e-06	1.07e-06	7.8e-06	4.85e-06	2.84e-06
n1148.55249	6.05e-05	5.91e-05	0.000104	0.000132	2.71e-05	1.36e-05	3.44e-05	2.34e-05	8.12e-05	7.22e-05	0.000125	0.000105	7.32e-05	8.12e-05	6.5e-05	5.67e-05	8.73e-05	7.51e-05	3.82e-05	7.34e-05	2.64e-05	5.65e-05	3.55e-05	0	2.99e-05	2.63e-05	3.86e-05	3.08e-05	3.91e-05	1.48e-05	1.8e-05	3.82e-05	0.000152	0.000127	8.42e-05	8.5e-05	7.82e-05	9.63e-05	0.00016	0.000152	7.84e-05	6.69e-05	7.46e-05	9.93e-05	5.84e-05	4.75e-05	2.04e-05	7.95e-05	6.17e-05
n1148.77429	2e-06	2.74e-06	6.39e-06	2.92e-06	0	4.09e-06	4.01e-07	3.22e-06	4.3e-06	7.88e-06	0	0	4.82e-06	3.3e-06	7.75e-06	0	1.3e-06	2.06e-06	7.02e-06	2.62e-06	1.95e-06	2.95e-06	0	0	4.42e-07	3.42e-06	0	0	0	0	0	0	4.36e-06	9.28e-07	0	3.1e-06	4.98e-06	0	7.39e-06	9.95e-06	3.94e-07	2.97e-06	0	0	1.52e-06	1.98e-06	3.41e-06	5.42e-07	7.37e-06
n1149.55554	7.24e-07	9.28e-06	6.95e-06	2.3e-05	2.99e-06	1.01e-05	9.96e-07	5.9e-06	1.56e-05	1.23e-05	1.45e-05	2e-05	1.99e-05	1.46e-05	1.32e-05	7.9e-06	2.16e-05	1.39e-05	5.86e-06	2.24e-05	1.61e-06	5.26e-06	7.23e-06	5.67e-06	1.42e-06	3.39e-06	7.33e-06	7.54e-06	2.53e-06	3.86e-06	0	6.51e-06	1.99e-05	3.48e-05	1.55e-05	0	2.31e-05	3.42e-05	2.93e-05	4.37e-05	2.03e-05	1.03e-05	1.12e-05	1.65e-05	1.2e-05	1.07e-05	0	1.43e-05	9.63e-06
n115.00352	0.00168638	0.00162589	0.00156581	0.00146643	0.000149	0.000557	0.00293264	0.00297047	0.00231288	0.00230065	0.00242631	0.00275136	0.00101678	0.00122197	0.00102054	0.00110024	0.000935	0.001037	0.00120288	0.0011341	0.000759	0.000808	0.000421	0.000383	0.00104308	0.00116917	0.000987	0.00113288	0.000204	0.000484	0.000711	0.000774	0.00178656	0.0019575	0.00212906	0.00194023	0.000847	0.00100442	0.00166356	0.00172121	0.000709	0.000752	0.000859	0.000952	0.00059	0.000478	0.0014565	0.0010626	0.0006
n115.03979	7.23e-05	7.95e-05	8.57e-05	7.22e-05	2.23e-05	4.99e-05	4.82e-05	4.37e-05	7.67e-05	8.9e-05	0.000181	0.000156	5.92e-05	7.26e-05	9.88e-05	7.48e-05	5.25e-05	5.44e-05	7.9e-05	4.78e-05	5.31e-05	3.63e-05	2.46e-05	3.57e-05	5.48e-05	5.01e-05	3.74e-05	3.05e-05	2.25e-05	4.82e-05	5.9e-05	5.56e-05	0.000134	0.000138	0.000139	0.000152	8.08e-05	7.05e-05	0.000104	0.00011	3.15e-05	2.57e-05	2.8e-05	3.89e-05	3.77e-05	3.48e-05	6.83e-05	4.7e-05	4.64e-05
n115.07616	1.46e-05	1.21e-05	2.57e-05	8.27e-06	6.4e-06	1.01e-05	2.21e-05	1.75e-05	3.53e-05	3.39e-05	3.57e-05	6.03e-05	1.07e-05	1.23e-05	3.58e-05	2.67e-05	6.7e-06	3.53e-06	1.14e-05	9.99e-06	9.06e-06	2.76e-06	9.84e-06	1.35e-05	1.12e-05	8.73e-06	1.07e-06	6.49e-06	9.72e-06	4.79e-06	3.7e-05	1.99e-05	4.46e-05	6.67e-05	3.74e-05	4.86e-05	2.6e-05	1.09e-05	2.37e-05	1.07e-05	2.5e-06	8.13e-06	1.08e-05	4.77e-06	7.38e-06	6.59e-06	1.86e-05	1.42e-05	1.96e-05
n1159.69702	1.7e-05	1.53e-05	1.41e-05	1.49e-05	1.31e-05	1.18e-05	1.78e-05	1.52e-05	5.82e-06	1.37e-05	4.18e-05	3.21e-05	6.36e-06	1.26e-05	1.89e-05	1.67e-05	1.68e-05	2.16e-05	4.13e-06	4.44e-06	8.43e-06	2.03e-05	1.48e-05	8.79e-06	4.91e-06	6.84e-06	7.87e-06	8.29e-06	1.32e-05	3.83e-06	1.53e-05	1.51e-05	2.34e-05	1.41e-05	2.43e-05	3.6e-06	2.03e-05	1.49e-05	2.28e-05	2.36e-05	1.43e-05	1.09e-05	4.67e-06	1.23e-05	1.51e-05	1.3e-05	0	2.2e-05	1.39e-06
n116.00677	3.74e-05	2.74e-05	3.41e-05	3.42e-05	0	1.99e-05	5.68e-05	5.58e-05	3.93e-05	4.94e-05	1.94e-05	4.13e-05	1.38e-05	2.24e-05	1.8e-05	1.35e-05	2.51e-05	1.42e-05	2.09e-05	2.05e-05	7.45e-06	1.46e-05	1.17e-05	4.69e-06	1.49e-05	2.8e-05	2.09e-05	1.84e-05	0	7.74e-06	6.7e-06	2.01e-05	4.08e-05	4.27e-05	3.85e-05	3.91e-05	2.56e-05	1.56e-05	4.71e-05	4.72e-05	6.41e-06	1.54e-05	1.92e-05	2.1e-05	1.57e-05	1.98e-05	3.58e-05	2e-05	1.31e-05
n116.0714	5.73e-05	4.33e-05	3.55e-05	3.33e-05	2.03e-05	0	5.53e-05	3.19e-05	2.98e-05	4.34e-05	8.48e-05	7.97e-05	3.39e-05	3.22e-05	4.89e-05	5.85e-05	3.5e-05	2.75e-05	4.36e-05	3.65e-05	3.82e-05	3.4e-05	3.14e-05	1.11e-05	3.75e-05	2.37e-05	2.05e-05	1.41e-05	1.51e-05	1.9e-06	4.99e-05	3.95e-05	9.37e-05	7.88e-05	5.56e-05	4.29e-05	6.86e-05	6.11e-05	6.42e-05	7.53e-05	4.59e-05	3.71e-05	4.31e-05	4.91e-05	1.96e-05	1.03e-05	4.91e-05	2.84e-05	7.93e-05
n116.90697	0.00112451	0.00114969	0.00134875	0.00114283	0.000584	0.000669	0.000456	0.000419	0.00142394	0.00112564	0.00288834	0.00295322	0.000859	0.00086	0.00171424	0.00165917	0.000941	0.000923	0.00133598	0.00102631	0.000788	0.000605	0.000604	0.000546	0.000531	0.000462	0.000607	0.000143	0.000556	0.000619	0.00112194	0.000973	0.00275455	0.00354007	0.0024897	0.00263944	0.00129373	0.00110681	0.0015395	0.00141398	0.000883	0.000734	0.000735	0.000741	0.000587	0.000469	0.0007	0.000477	0.000725
n1160.70044	1.01e-05	9.8e-06	1.74e-05	1.33e-05	1.01e-05	7.75e-06	1.02e-05	1.14e-05	1.26e-05	9.35e-06	1.73e-05	2.83e-05	6.68e-06	5.7e-06	7.23e-06	8.92e-06	1.12e-05	1.07e-05	7.58e-06	9.32e-06	4.97e-06	1.39e-05	8.26e-06	6.35e-06	3.94e-06	0	2.95e-07	4.69e-06	1.04e-05	1.09e-05	1.05e-05	1.36e-05	8.1e-06	2.55e-06	2.86e-06	1.64e-05	7.84e-06	7.19e-06	1.56e-05	1.47e-05	4.21e-06	3.12e-06	1.03e-05	1.07e-05	8.59e-06	5.08e-06	2.07e-06	9.64e-06	1.55e-05
n117.01913	0.000712	0.000732	0.00084	0.000836	0.000612	0.000737	0.000648	0.000586	0.000665	0.0006	0.000845	0.000768	0.000409	0.000308	0.000417	0.000287	0.000317	0.00022	0.000498	0.00048	0.000544	0.000842	0.000426	0.000265	0.000481	0.000298	0.000394	0.000343	0.000355	0.00033	0.000398	1.44e-06	0.00169797	0.00208237	0.00194124	0.0016239	0.000552	0.000284	0.000518	0.000568	0.00047	0.000347	0.000425	0.000443	0.000265	0.000196	0.000623	0.000579	0.000701
n118.02242	1.57e-05	2.57e-05	2.25e-05	8.2e-06	1.26e-05	2.11e-05	2.08e-05	1.72e-05	2.21e-05	1.1e-05	3.5e-05	2.43e-05	6.63e-06	5.6e-06	1.13e-05	4.65e-06	0	5.81e-06	7.57e-06	1.25e-05	1.73e-05	2.66e-05	4.06e-06	4.24e-06	1.41e-05	4.57e-06	6.29e-06	9.25e-06	1.5e-05	9.36e-06	9.52e-06	5.23e-06	3.84e-05	3.92e-05	4.36e-05	3.46e-05	1.79e-05	5.7e-06	6.15e-06	1.48e-05	8.86e-06	5.29e-06	1.03e-05	1.55e-05	5.82e-06	9.6e-06	1.47e-05	8.31e-06	1.9e-05
n118.05067	0.000115	9.99e-05	0.000178	0.000166	9.73e-05	9.49e-05	0.000129	9.06e-05	0.00012	0.000143	0.000244	0.000239	0.000229	0.000181	0.000237	0.000204	0.000144	0.000179	0.000171	0.000123	0.000139	0.000124	0.000136	0.000146	0.000121	0.000109	5.45e-05	8.21e-05	0.000142	0.00014	0.000122	0.000139	6.28e-05	8.84e-05	7.16e-05	4.54e-05	0.000234	0.000192	0.000277	0.000262	0.000124	0.000132	0.000113	0.000117	9.91e-05	0.00012	0.000149	0.000149	0.000162
n118.90398	0.000976	0.00104796	0.00127187	0.0010301	0.000604	0.000615	0.00045	0.000302	0.00133397	0.00105917	0.00278128	0.00259846	0.000846	0.00073	0.00151522	0.00152685	0.000867	0.000809	0.00119234	0.000907	0.000602	0.000542	0.000549431	0.000392	0.00051	0.000438	0.000519	0.000125	0.000512	0.000478	0.000918	0.000926	0.00271727	0.00328569	0.00239598	0.00252723	0.00111954	0.0010786	0.00144982	0.00122903	0.000667	0.000629	0.000623	0.000565	0.000578	0.000392	0.000589	0.000384	0.000624
n118.9417	4.79e-06	4.5e-06	6.77e-06	0	5.68e-06	0	9.09e-06	4.12e-06	6.51e-06	0	1.73e-06	8.32e-06	5.96e-06	4.62e-06	1.49e-05	2.94e-05	8.52e-06	0	1.06e-05	8.93e-06	1.08e-05	1.34e-05	1.28e-05	1.1e-05	4.46e-06	0	9.52e-07	0	2.71e-05	1.06e-05	2.81e-05	3.42e-05	0.000117	0.00015	0.000142	0.000145	1.91e-05	2.01e-06	4.93e-05	3.83e-05	7.98e-06	7.26e-06	1.83e-06	3.32e-07	8.77e-06	3.86e-06	4.25e-06	6.31e-07	1.05e-06
n118.98048	9.02e-06	1.79e-05	2.35e-05	1.44e-05	1.74e-05	1.49e-05	3.47e-05	3.64e-05	3.3e-05	2.78e-05	5.73e-05	6.12e-05	1.21e-05	2.07e-05	1.45e-05	1.56e-05	1.01e-05	1.67e-05	2.68e-05	2.7e-05	4.16e-06	7.94e-06	1.69e-05	1.15e-05	2.1e-05	3.38e-05	2.47e-06	1.86e-05	8.96e-06	1.75e-05	7.67e-06	1.13e-05	6.52e-05	7.59e-05	4.87e-05	3.63e-05	1.33e-05	1.88e-05	3.05e-05	2.67e-05	2.05e-05	1.68e-05	2.78e-05	4.77e-05	2.8e-05	2.46e-05	4.18e-05	2.23e-05	2.95e-05
n1181.72375	1.14e-05	0	4.76e-05	2e-05	2.61e-07	1.17e-05	5.99e-06	1.05e-05	1.67e-05	1.21e-05	4.32e-05	2e-05	4.41e-06	5.07e-06	2.81e-06	0	8.57e-06	2.41e-06	6.88e-06	5.73e-07	9.25e-06	0	2.3e-05	1.27e-05	1.45e-05	1.05e-05	5.13e-06	0	9.37e-06	3.43e-06	3.25e-06	0	1.83e-05	3.43e-05	0	1.28e-05	6.1e-07	0	2.33e-06	0	4.33e-06	2.42e-06	1.18e-05	1.98e-05	3.23e-06	5.49e-06	8.33e-06	2.73e-05	1.92e-05
n1182.72693	0	0	2.06e-05	2.91e-05	2.23e-06	4.8e-07	4.42e-06	4.6e-06	0	9.93e-06	3.41e-05	2.76e-05	4.55e-06	5.63e-06	0	0	2.13e-06	2.83e-06	0	3.5e-06	3.41e-06	0	1.99e-05	2.76e-06	9.75e-06	4.74e-06	0	0	3.75e-06	0	0	0	7.26e-06	6.73e-06	8.83e-06	8e-07	2.16e-06	0	0	0	4.87e-06	4.85e-06	1.21e-05	1.26e-05	4.12e-06	2.52e-06	0	1.93e-05	1.98e-05
n1185.50598	1.13e-06	0	0	0	0	0	0	0	3.48e-06	3.39e-06	0	0	3.82e-06	7.43e-06	2.18e-06	0	0	0	0	2.68e-06	0	4.69e-06	0	2.75e-06	0	0	0	0	0	2.19e-06	0	0	0	0	0	0	2.13e-06	0	1.09e-05	7.12e-06	2.82e-06	5.26e-06	3.3e-06	5.81e-06	4.42e-06	0	0	0	0
n1189.78235	5.39e-06	1.74e-06	2.31e-06	6.02e-06	6.29e-06	2.49e-06	4.2e-06	6.3e-06	1.11e-05	1.17e-06	8.34e-06	8.7e-06	6.27e-06	3.29e-07	0	2.1e-06	1.47e-06	1.64e-06	5.57e-06	7.53e-07	8.25e-06	5.96e-06	3.43e-06	4.28e-06	2.35e-06	5.18e-06	2.8e-06	4.61e-06	0	0	4.74e-06	3.09e-06	2.82e-06	8.64e-06	2.44e-06	8.72e-06	6.06e-06	8.48e-07	2.02e-05	1.41e-05	2.1e-06	2.98e-06	0	0	6.4e-06	4.93e-06	2.2e-06	6.6e-07	2.52e-06
n119.03471	6.22e-05	5.3e-05	6.48e-05	5e-05	2.46e-05	1.65e-05	4.41e-05	3.19e-05	9.51e-05	9.96e-05	0.000222	0.000241	5.13e-05	6.02e-05	4.99e-05	6.27e-05	5.1e-06	0	4.03e-05	3.44e-05	2.71e-05	1.85e-06	4.03e-05	1.79e-05	8.42e-05	7.46e-05	2.95e-05	2.03e-05	3.02e-05	2e-05	2.35e-05	2.22e-06	0.000227	0.000314	0.000201	0.000155	3.78e-05	1.5e-05	7.41e-05	5.03e-05	3.68e-05	3.39e-05	3.14e-05	2.85e-05	0	0	4.35e-05	5.39e-05	4.37e-05
n119.0499	2.01e-05	1.82e-05	2.29e-05	1e-05	3e-06	1.42e-05	8.44e-06	3.79e-07	3.22e-05	2.02e-05	4.25e-05	5.52e-05	1.39e-05	2.11e-05	2.71e-05	3.21e-05	3.8e-06	1.54e-05	1.24e-05	1.38e-05	6.07e-06	2.43e-06	3.36e-06	0	1.47e-05	1.85e-05	1.28e-05	1.19e-05	4.86e-06	8.54e-06	1.92e-05	8.97e-06	1.87e-05	2.29e-05	3.53e-05	4.59e-05	1.89e-05	9.81e-06	9.26e-06	1.41e-05	8.1e-06	9.02e-06	1e-05	1.25e-05	2.36e-06	7.11e-06	1.07e-05	3.96e-06	1.55e-05
n119.94662	0.000331	0.000418	0.000165	0.000191	0.00114862	0.00122362	0.000196	0.000251	0.000296	0.000355	8.05e-05	0.000118	0.000256	0.000281	0.000147	0.000201	6.27e-05	8.53e-05	0.000137	0.000127	0.000155	0.000168	0.000186	0.000178	0.000519	0.000535	0.000178	0.000193	0.000151	0.000144	0.000187	0.000209	6.16e-05	2.24e-05	1.26e-05	3.23e-05	0.000117	0.000116	0.000129	0.000156	8.87e-05	9.95e-05	8e-05	5.04e-05	0.00017	0.0002	0.000175	0.000112	0.000402
n1190.78467	5.99e-06	2.82e-06	0	2.95e-06	1.81e-06	4.35e-06	4.5e-06	0	3.27e-06	3.47e-06	6.78e-06	4.04e-06	2.42e-06	0	0	0	0	2.09e-06	2.75e-06	4.47e-06	2.37e-06	4.32e-06	2.22e-06	0	2.67e-06	0	2.38e-06	0	2.33e-06	0	2.78e-06	2.34e-06	3.32e-06	3.34e-06	0	3.13e-06	6.09e-06	4.21e-06	0	1.13e-05	5.15e-06	0	2.07e-06	2.06e-06	1.96e-06	2e-06	2.59e-06	1.95e-06	2.67e-06
n120.90096	0.000223	0.000208	0.000281	0.000264	0.000146	0.000175	0.000132	3.03e-05	0.000248	0.000235	0.000473	0.000542	0.000207885	0.000102	0.000286	0.000312	0.000169	0.000203	0.00026	0.000198	0.000152	9.84e-05	9.54e-05	0.000136	0.000143	7.29e-05	0.000105	5.02e-05	0.000107	8.01e-05	0.000196	0.000219	0.000621	0.000838	0.000531	0.00054	0.000256	0.000228	0.000288	0.000231	0.000195	9.54e-05	0.000172	0.000136	0.000111	8.75e-05	0.000139	0.000121	0.000124
n120.99622	4.35e-05	4.59e-05	4.8e-05	4.88e-05	1.54e-05	1.9e-05	3.72e-05	2.15e-05	5.22e-05	5.63e-05	6.68e-05	8.66e-05	4.02e-05	3.7e-05	1.72e-05	3.97e-05	2.86e-05	1.39e-05	1.63e-05	3.93e-05	2.03e-05	2.16e-05	6.95e-06	2.39e-05	4.25e-05	3.48e-05	2.39e-05	2.12e-05	2.35e-05	1.55e-05	2.15e-05	2.17e-05	0.000126	0.000109	8.28e-05	7.36e-05	2.07e-05	1.76e-05	2.87e-05	6.58e-06	3.06e-05	2.61e-05	4.54e-05	4.26e-05	2.4e-05	3.72e-06	2.81e-05	3.58e-05	3.86e-05
n121.02921	8.74e-05	8.47e-05	0.000139	0.000112	0.000141	0.000134	9.31e-05	6.96e-05	0.000121	0.000112	0.000253	0.000204	8.71e-05	7.29e-05	9.25e-05	8.35e-05	3.17e-05	1.58e-05	7.97e-05	8.02e-05	4.93e-05	3.92e-05	4.69e-05	3.02e-05	9.06e-05	7.91e-05	1.9e-05	1.19e-05	4.43e-05	2.71e-05	6.91e-05	9.22e-05	0.000137	0.000175	0.000252	0.000208	0.000113	9.89e-05	9.32e-05	5.31e-05	4.27e-05	3.39e-05	2.98e-05	2.58e-05	4.2e-05	3.58e-05	9.64e-05	7.92e-05	5.69e-05
n121.94366	7.74e-05	7.25e-05	4.06e-05	4.75e-05	0.000237	0.000263	5e-05	6.67e-05	8.36e-05	8.99e-05	3.09e-05	1.84e-05	6.23e-05	6.47e-05	4.16e-05	5.65e-05	1.15e-05	1.76e-05	3.61e-05	4.18e-05	2.76e-05	3.78e-05	4.84e-05	5.45e-05	0.0001	0.000118	5.21e-05	5.64e-05	5.19e-05	4.9e-05	4.38e-05	4.34e-05	1.4e-05	7.96e-06	1.22e-06	5.17e-06	2.83e-05	4.57e-05	4.31e-05	4.37e-05	2.45e-05	1.26e-05	1.81e-05	2.18e-05	4.76e-05	5.28e-05	4.66e-05	2.87e-05	8.33e-05
n122.89796	1.79e-05	1.4e-05	1.92e-05	1.63e-05	4.47e-06	8.97e-06	5.99e-06	4.69e-07	2.01e-05	1.57e-05	3.38e-05	2.76e-05	1.15e-05	6.26e-06	1.79e-05	1.85e-05	8.4e-06	1.26e-05	7.59e-06	8.92e-06	3.66e-06	0	3.6e-06	1.2e-05	1.29e-05	8.6e-07	6.97e-06	8.9e-06	1.41e-05	4.26e-06	1.66e-05	1.13e-05	4.76e-05	5.57e-05	3.67e-05	3.16e-05	1.1e-05	6.2e-06	2.66e-05	9.25e-06	2.2e-05	2.18e-06	1.69e-05	0	7.94e-06	9.54e-06	1.14e-05	1.06e-06	7.65e-06
n123.01163	3.26e-06	9.95e-06	5.76e-06	9.03e-06	0	0	3.93e-06	0	2.3e-05	9.33e-06	3.93e-05	3.83e-05	8.78e-07	8.15e-06	6.81e-06	9.45e-06	3.67e-06	1.31e-05	4.1e-06	0	9.68e-06	6.88e-07	3.82e-06	0	9.92e-06	1.18e-05	0	0	6.7e-06	3.06e-06	3.28e-06	1.58e-05	3.91e-05	5.73e-05	4.66e-05	3.07e-05	5.85e-06	1.46e-06	7.1e-06	6.23e-06	5.53e-06	8.12e-06	2.44e-06	3.3e-06	7.4e-06	0	1.33e-05	1.81e-06	2.16e-06
n125.02419	3.39e-05	3.04e-05	4.39e-05	3.18e-05	1.4e-05	1.83e-05	2.16e-05	1.06e-05	4.62e-05	6.04e-05	5.39e-05	6.68e-05	2.75e-05	4.77e-05	5.44e-05	4.73e-05	2.43e-05	2.75e-05	4.45e-05	3.62e-05	2.47e-05	2.96e-05	2.41e-05	2.56e-05	3.7e-05	3.01e-05	1.04e-05	1.42e-05	0	2.6e-05	2.55e-05	8.21e-06	6.48e-05	7.41e-05	4.84e-05	7.74e-05	4.67e-05	2.41e-05	4.91e-05	3.58e-05	2.87e-05	3.52e-05	1.72e-05	3.18e-05	1.71e-05	2.6e-05	3.54e-05	2.03e-05	2.33e-05
n127.03986	3.26e-05	3.43e-05	5.28e-05	2.45e-05	2.53e-05	1.05e-05	1.05e-05	9.01e-06	2.73e-05	3.36e-05	7.39e-05	2.07e-05	2.84e-05	2.28e-05	4.65e-05	6.11e-05	4.35e-05	2.44e-05	3.78e-05	1.9e-05	2.72e-05	2.34e-05	5.91e-06	3.1e-05	2.4e-05	2.78e-05	1.14e-05	2.5e-05	1.67e-05	1.74e-05	2.49e-05	2.07e-05	4.42e-05	6.48e-05	4.43e-05	3.59e-05	2.95e-05	3.38e-05	3.77e-05	2.9e-05	1.83e-05	1.25e-05	1.42e-05	1.19e-05	9.03e-06	2.18e-05	2.45e-05	3.36e-05	0
n127.16953	1.13e-05	1.71e-05	1.33e-05	1.04e-05	5.11e-06	6.3e-07	4.91e-06	2.31e-06	2.78e-05	1.34e-05	3.63e-05	4.89e-05	2.54e-05	9.65e-06	2.6e-05	1.97e-05	1.11e-05	2.1e-05	2.49e-05	1.2e-05	9.73e-06	7.69e-06	0	1.25e-05	6.73e-06	9.43e-06	1.98e-06	0	0	5.91e-07	1.14e-05	5.06e-06	3.29e-05	6.82e-05	4.04e-05	5.66e-05	3.63e-05	1.02e-05	2.63e-05	1.57e-05	4.63e-06	9.3e-06	8.5e-06	6.73e-06	0	8.76e-06	5.45e-06	0	2.17e-06
n128.01118	0.000136	0.000131	0.000176	0.00016	8.69e-05	0.000127	3.71e-05	4.08e-05	0.000142	0.000144	0.000381	0.000289	0.00011	0.000129	0.000204	0.000222	0.000138	0.000137	0.000195	0.000126	8.42e-05	8.89e-05	6.07e-05	8.62e-05	7.34e-05	7.3e-05	5.49e-05	4.36e-05	7.97e-05	5.8e-05	0.000123	5.81e-05	0.000167	0.000248	0.000223	0.000165	0.000329	0.000172	0.000224	0.000187	0.000107	0.000116	8.61e-05	0.000124	6.87e-05	5.88e-05	8.34e-05	6.14e-05	6.64e-05
n128.03499	0.000322	0.000215	0.000413	0.000135	0.000412	0.000245	0.000303	0.000254	0.000301	0.000203	8.95e-05	0.00027	0.000315	0.000118	0.000516	0.000404	0.000296	0.000276	0.000344	0.000396	0.000288	0.000291	0.000196	9.95e-05	0.00031	0.000226	0.000283	0.000184	0.000649	0.000656	0.000365	0.000406	0.000211	0.00018	0	0.000263	0.000391	0.000238	0.000407	0.000266	0.00037	0.000153	0.000375	0.000415	0.000354	0.000309	0.000318	0.000448	0.000539
n128.03505	0.000256	0.000325	0.000307	0.000525	0.000252	0.000448	0.000551	0.000442	6.49e-05	0.000169	0.00065	0.000334	0.000145	0.000195	0.000104	0.000137	0.000195	0.000277	0.000297	0.000148	0.000381	0.000348	0.000223	0.000236	0.000101	7.69e-06	7.8e-05	0.000136	0.000217	0.000122	0.000267	0.000281	0.000143	0.000193	0.000323	5.2e-05	0.000255	0.000297	0.000218	0.000232	0.000107	0.000273	0.000137	0	0.000202	0.00021	0.000476	0.000188	0.00043
n128.89198	9.44e-05	0.00011	0.000166	0.000144	7.08e-05	0.000126	1.64e-05	1.91e-05	0.00017	0.000257	0.000297	0.000236	1.62e-05	2.21e-05	5.05e-05	4.06e-05	1.38e-05	0	5.98e-05	3.42e-06	1.75e-05	1.09e-05	0	2.13e-05	6.48e-05	5.37e-05	3.71e-05	3.71e-05	7.04e-06	1.34e-05	2.22e-05	8.19e-06	3.8e-05	0.000185	0.000165	0.000164	9.02e-05	6.28e-06	3.45e-05	9.22e-06	1.72e-05	1.92e-05	1.06e-05	0	0	0	1.3e-05	2.55e-06	5.2e-05
n128.89928	3.14e-05	2.97e-05	6.4e-05	5.38e-05	5.66e-06	2.11e-05	0	6.28e-07	3.36e-05	5.86e-06	0.000174	4.31e-05	2.33e-05	5.2e-06	4.25e-05	2.72e-05	2.48e-05	2.8e-05	7.23e-05	2.8e-05	1.04e-05	1.02e-05	4e-07	2.44e-05	1.08e-05	8.73e-06	0	0	9.26e-06	7.06e-06	1.48e-05	1.12e-05	6.24e-05	0.000176	0.000217	0.000164	0.000116	3.83e-05	7.32e-05	2.91e-05	2.5e-05	1.04e-05	1.1e-05	1.6e-05	0	1.73e-06	2.8e-06	7.31e-06	0
n129.01915	0.0519783	0.0514225	0.0629441	0.0573842	0.0266857	0.0304286	0.0186652	0.0150167	0.0539564	0.0504421	0.106214	0.0975782	0.0525221	0.0484711	0.0662568	0.0608541	0.0498614	0.04884	0.0560014	0.0470058	0.0317371	0.0284953	0.0222968	0.023548	0.0293134	0.0270393	0.0161956	0.0142289	0.0243321	0.0281626	0.0402329	0.0358176	0.100209	0.114922	0.109649	0.105429	0.0712146	0.0530618	0.0738552	0.0677032	0.0444628	0.041185	0.0403827	0.0411974	0.0269314	0.0254656	0.0328537	0.0249476	0.0182383
n129.1389	1.86e-05	2.04e-05	3.25e-05	2.75e-05	9.71e-06	0	1.82e-06	5.15e-06	1.32e-05	1.71e-05	5.48e-05	0.000114	2.47e-05	2.66e-05	6.48e-05	2.91e-05	3.07e-05	2.65e-05	3.69e-05	1.78e-05	6.55e-06	1.34e-05	8.23e-07	0	2.01e-06	5.46e-06	2.58e-06	0	0	0	7.7e-06	3.44e-06	8.02e-05	0.000176	0.000108	8.81e-05	6.98e-05	1.65e-05	4.85e-05	6.31e-05	2.06e-05	9.94e-06	1.65e-05	1.7e-05	8.62e-06	1.23e-05	0	4.84e-06	0
n129.19696	7.93e-06	3.16e-06	2.08e-05	3.31e-06	0	0	6.4e-07	2.75e-06	1.95e-05	1e-06	4.16e-05	2.67e-05	5.35e-06	2.82e-06	2.5e-05	1.32e-05	9.63e-06	2.34e-06	1.22e-06	0	2.66e-06	2.38e-06	1.01e-06	0	7.06e-07	2.92e-06	1e-06	0	0	0	3.12e-06	2.63e-06	1.79e-05	4.7e-05	1.5e-05	3.16e-05	2.1e-05	1.71e-05	1.08e-05	2.18e-05	6.29e-07	5.57e-06	2.32e-06	2.31e-06	1.65e-06	2.24e-06	0	0	1.1e-06
n129.89265	4.75e-06	4.55e-06	1.19e-05	2.01e-05	7.61e-06	2.93e-06	1.7e-06	2.54e-06	1.85e-05	2.84e-05	3.86e-05	2.35e-05	5.19e-06	2.6e-06	1.37e-05	0	2.13e-06	0	6.22e-06	2.7e-06	5.55e-07	1.29e-06	0	2.59e-06	3.65e-06	2.69e-06	0	0	0	2.75e-06	6.52e-07	1.42e-06	0	9.35e-06	2.09e-05	1.38e-05	1.55e-05	2.49e-06	0	0	1.67e-06	2.34e-06	4.85e-07	1.25e-06	0	0	0	0	1.71e-06
n130.02249	0.00234192	0.0023417	0.0030902	0.00271518	0.00110069	0.00134841	0.000802	0.000574	0.0023942	0.00245366	0.00501348	0.00435935	0.00239167	0.00217956	0.00293207	0.00267204	0.00227889	0.00219369	0.00260808	0.00212501	0.00130372	0.00120969	0.000933	0.000962	0.00131295	0.00116707	0.000563	0.000415	0.000989	0.00115215	0.00167313	0.00161852	0.00489939	0.00591561	0.00566665	0.00524742	0.00341249	0.00242012	0.00333585	0.00293334	0.00200358	0.0018247	0.00173202	0.0018482	0.00125685	0.0010105	0.0013377	0.00104421	0.000723
n130.08698	4.02e-05	5.54e-05	4.05e-05	3.7e-05	2.07e-05	0	8.62e-05	6.7e-05	9.8e-05	8.6e-05	0.000134	0.000119	5.04e-05	3.66e-05	5.59e-05	4.39e-05	2.92e-05	2.14e-05	4.86e-05	4.11e-05	2.39e-05	2.84e-05	3.41e-05	4.22e-06	5.01e-05	2.14e-05	1.88e-05	2.06e-05	1.71e-05	0	2.81e-05	3.84e-05	0.000126	0.000134	0.000118	8.75e-05	6.08e-05	4.48e-05	6.43e-05	5.06e-05	5.13e-05	2.22e-05	3.89e-05	5.48e-05	8.15e-07	7.52e-06	3.19e-05	2.46e-05	0.000126
n130.8891	7.28e-05	0.000113	0.000146	0.000134	8.07e-05	9.76e-05	7.63e-06	7.71e-06	0.000161	0.000255	0.000174	0.000191	8.46e-06	3.72e-06	2.01e-05	1.06e-05	0	0	7.68e-06	3.58e-06	1.06e-05	7.7e-06	9.72e-06	0	3.32e-05	4.07e-05	3.37e-05	2.62e-05	2.18e-06	0	9.08e-06	1.7e-05	4.55e-05	4.16e-05	3.55e-05	5.17e-05	6.55e-06	0	6.88e-07	0	6.71e-06	4.94e-06	1.87e-06	9.01e-06	0	0	1.38e-05	5.92e-06	4.84e-05
n130.90962	1.68e-05	2e-05	1.49e-05	1.44e-05	1.86e-06	0	2.85e-06	1.12e-06	1.29e-05	1.47e-05	5.07e-05	5.66e-05	2.31e-05	1.11e-05	1.74e-05	2.2e-05	1.26e-05	1.84e-05	2.43e-05	1.38e-05	6.09e-06	0	3.15e-06	1.36e-05	3.15e-06	9.42e-06	0	5.38e-06	0	0	7.16e-06	1.64e-06	1.35e-05	6.65e-05	5.04e-05	7.33e-05	4.47e-05	0	1.87e-05	1.1e-05	1.04e-05	6.54e-06	9.55e-06	4.87e-06	1.2e-05	5.17e-06	5.02e-06	0	0
n131.02325	0.000215	0.000218	0.000297	0.000242	6.17e-05	0.000104	7.39e-05	4.44e-05	0.000219	0.000212	0.000484	0.000351	0.000214	0.000178	0.000278	0.000244	0.000225	0.000201	0.000251	0.000191	0.000125	0.0001	5.59e-05	9e-05	0.000134	9.03e-05	4.91e-05	2.77e-05	6.97e-05	0.000111	0.000152	0.000155	0.000511	0.000554	0.000544	0.000491	0.000308	0.000219	0.000323	0.000249	0.00017	0.000155	0.000153	0.000164	9.91e-05	6.95e-05	0.000138	9.9e-05	6.42e-05
n131.03458	0.000104	0.000112	0.000104	7.76e-05	5.84e-05	4.73e-05	5.24e-05	3.66e-05	0.000133	0.00017	0.000253	0.00019	9.92e-05	8.2e-05	9.28e-05	0.000109	6.04e-05	4.49e-05	9.4e-05	7.8e-05	3.46e-05	2.75e-05	5.49e-05	6.48e-05	9.02e-05	6.72e-05	3.5e-05	3.07e-05	2.68e-05	3.58e-05	6.25e-05	7.84e-05	0.000211	0.000279	0.000208	0.000177	7.63e-05	6.29e-05	0.00014	0.000117	6.07e-05	6.61e-05	6.79e-05	6.01e-05	3.36e-05	0	8.84e-05	9.32e-05	5.45e-05
n131.04588	9.92e-07	8.17e-06	0	0	0	0	1.41e-05	1.96e-05	3.13e-06	8.26e-06	0	0	1.68e-07	7.35e-06	1.04e-05	0	0	1.19e-05	1.22e-05	5.3e-06	8.5e-07	6.15e-06	8.67e-06	1.22e-05	2.63e-06	7.6e-06	0	3.6e-06	2.51e-06	2.92e-06	1e-06	6.79e-06	3.18e-06	7.96e-06	0	0	1.31e-05	0	1.22e-05	1.58e-05	1.39e-05	6.61e-06	7.43e-07	5.96e-06	1.35e-06	0	2.49e-06	4.65e-06	1.02e-05
n132.03	0.00254198	0.00246337	0.00301189	0.0028769	0.00268776	0.00298694	0.00493186	0.00454862	0.00413442	0.00392714	0.00525767	0.00577627	0.00412491	0.00393912	0.00431306	0.00423255	0.00340336	0.00334417	0.00406448	0.00341989	0.0034039	0.00329377	0.00335596	0.00287859	0.0029527	0.00287402	0.00234917	0.00263785	0.00455687	0.00471793	0.00463485	0.00441813	0.000861	0.00107218	0.000934	0.000991	0.00516113	0.00358257	0.00428035	0.0039287	0.00397573	0.00353906	0.00298468	0.00326387	0.00296591	0.00261377	0.00345247	0.00282502	0.000513
n132.88591	1.98e-05	1.79e-05	3.71e-05	3.31e-05	2.61e-05	1.94e-05	1.83e-06	1.85e-06	4.9e-05	7.15e-05	4.38e-05	5.25e-05	1.83e-06	1.9e-06	0	5.07e-06	0	0	2.07e-06	7e-07	7.14e-08	0	1.8e-06	2.38e-06	1.33e-05	5.13e-06	6.81e-06	9.69e-06	0	2.51e-07	8.39e-08	0	8.55e-06	5.68e-06	9.94e-06	1.25e-05	0	2.26e-07	0	0	1.8e-06	1.71e-06	1.78e-06	2.08e-06	0	0	3.68e-06	6.14e-07	1.44e-05
n132.94612	1.45e-05	4.07e-05	2.93e-05	2.62e-05	8.89e-06	1.39e-05	1.11e-05	1.13e-05	3.65e-05	5e-05	4.25e-05	4.2e-05	1.06e-05	5.42e-06	5.29e-07	0	0	0	2.05e-06	1.13e-05	6.37e-06	1.42e-05	1.17e-05	9.3e-06	3.3e-05	2.53e-05	4.7e-06	3.65e-06	4.66e-06	2.16e-06	6.46e-07	2.89e-06	2.82e-05	3.76e-05	3.78e-05	2.32e-05	1.22e-06	1.45e-06	4.38e-07	3.98e-07	1.15e-05	1.73e-06	7e-06	9.88e-06	1.07e-06	0	1.58e-05	1.31e-05	2.64e-05
n133.01408	0.00999029	0.0102973	0.00914743	0.00853145	0.00189966	0.00389291	0.0193664	0.0167079	0.0137171	0.0130001	0.0147364	0.0147448	0.00686695	0.00693454	0.00663217	0.00638533	0.00668902	0.00657494	0.00795941	0.00700767	0.00424708	0.00467322	0.00289896	0.00284075	0.00718822	0.00752623	0.00632605	0.0063417	0.00182758	0.00347968	0.00406418	0.00415285	0.0112799	0.0128573	0.0129466	0.0122474	0.00612491	0.00550723	0.0108943	0.0101529	0.00529718	0.0048956	0.00520228	0.00595773	0.00386615	0.00365636	0.0085057	0.00695393	0.00433821
n133.03317	5.24e-05	4.96e-06	8.05e-05	6.93e-05	3.44e-05	5.44e-05	0	7.39e-05	7.8e-05	8.16e-05	4.23e-05	0.000133	7.86e-05	9.62e-05	6.45e-05	7.03e-05	8.16e-05	8.08e-05	0.000122	7.41e-05	5.61e-05	7.63e-05	6.76e-05	6.67e-05	6.61e-05	5.18e-05	2.56e-05	3.23e-05	8.99e-05	0.000111	6.68e-05	9.92e-05	1.17e-05	0	9.84e-06	1.11e-05	0.00013	7.69e-05	8.17e-05	7.15e-05	7.3e-05	8.87e-05	6.95e-05	6.9e-05	6.91e-05	5.65e-05	6.8e-05	5.71e-05	0
n133.05031	5.2e-05	6.2e-05	5.88e-05	7.97e-05	4.31e-05	2.48e-05	2.34e-06	0	5.66e-05	7.46e-05	0.000107	0.000121	4.66e-05	5.28e-05	5.38e-05	5.18e-05	5.01e-06	2.39e-05	2.49e-05	2.9e-05	1.4e-05	7.62e-07	3.7e-05	6.36e-06	6e-05	6.48e-05	2e-05	2.85e-05	5.01e-05	3.94e-05	3.82e-05	3.49e-05	8.17e-05	8.8e-05	8.49e-05	0.000109	3.29e-05	3.15e-05	4.56e-05	3.5e-05	1.09e-05	9.93e-06	1.02e-05	2.17e-05	1.07e-05	9.16e-06	3.38e-05	1.34e-05	3.53e-05
n134.01726	0.000268	0.000268	0.000167	0.000199	3.84e-05	6.98e-05	0.000539	0.000491	0.000342	0.00032	0.000342	0.000413	0.000149	0.000176	0.000138	0.000138	0.000126	0.000153	0.000173	0.000186	0.000105	0.000129	9.16e-05	5.42e-05	0.000187	0.00019	0.000137	0.000152	4e-05	6.85e-05	9.33e-05	0.000112	0.000276	0.0003	0.00032	0.000289	0.000141	0.000116	0.000255	0.00026	9.98e-05	9.43e-05	0.000123	0.000161	4.85e-05	8.77e-05	0.000174	0.000186	9.55e-05
n134.03699	1.24e-05	0	1.38e-06	3.2e-06	7.85e-06	7.12e-06	9.73e-06	5.91e-06	9.58e-06	1.78e-05	1.35e-05	2.5e-05	7.84e-06	9.83e-06	6.34e-06	1.05e-05	8.82e-06	2.32e-06	5.94e-06	0	4.33e-06	6.63e-06	3.62e-06	1.91e-07	2.03e-06	0	2.79e-06	2.62e-06	8.93e-06	0	2.18e-06	0	4e-05	4.01e-05	1.99e-05	2.29e-05	7.91e-06	1.15e-06	1.09e-05	3.94e-06	4.23e-06	3.21e-06	0	8.65e-06	0	0	7.56e-06	0	3.07e-06
n134.04686	0.000344	0.000302	0.00048	0.000418	0.000217	0.000294	0.000175	0.000132	0.00065	0.000609	0.000843	0.000823	0.000388	0.000361	0.000344	0.000258	0.000175	0.000179	0.000224	0.000194	0.000168	0.000145	0.000232	0.000203	0.000293	0.000223	0.000165	0.000161	0.000169	0.000295	0.000193	0.000152	0.00049	0.00049	0.000381	0.000321	0.000389	0.000345	0.000407	0.000362	0.000228	0.000126	0.000221	0.000201	0.000102	7.76e-05	0.000203	0.000131	0.000236
n134.91565	0.000174	9.54e-05	7.63e-05	4.41e-05	3.65e-06	3.41e-05	0.00014	7.05e-05	0.000105	5.96e-06	0.000257	0.000222	0.000282	0.000257	0.000397	0.000399	0.000287	0.000303	0.000343	0.000266	0.000247	0.000218	0.000115	0.000153	0.000106	4.74e-05	0.000174	0.00016	0.000327	0.000421	0.000504	0.000408	0.00224813	0.00302623	0.00169595	0.00176867	0.000374	0.000396	0.000599	0.000577	0.000286	0.000224	0.000209	0.000192	0.000181	0.000156	0.000116	4.95e-05	0.000149
n134.96794	2.67e-05	2.38e-05	0	1.3e-05	0	2.06e-06	7.16e-06	4.43e-06	1.46e-05	2.92e-05	3.26e-05	2.49e-05	1.51e-05	2.25e-05	2.55e-05	2.71e-05	1.85e-05	1.06e-05	1.27e-05	2.08e-05	1.81e-05	1.68e-05	1.63e-05	1.58e-05	6.46e-06	0	7.93e-06	1.32e-05	1.79e-06	0	3.22e-06	1.47e-05	2.59e-05	6.53e-06	1.42e-05	1.62e-05	1.24e-05	1.44e-05	1.91e-05	3.54e-05	2.39e-05	1.78e-05	1.33e-05	3.16e-06	8.14e-06	1.45e-05	1.61e-05	2.33e-05	1.07e-05
n135.01804	7.41e-05	4.97e-05	3.02e-05	2.65e-05	1.6e-05	3.6e-05	8.73e-05	7.75e-05	7.31e-05	6.46e-05	7.69e-05	7.15e-05	4.26e-05	1.82e-05	2.94e-05	3.45e-05	1.71e-05	1.36e-05	2.54e-05	2.51e-05	3.17e-05	1.38e-05	1.37e-05	1.31e-05	4.44e-05	3.79e-05	2.93e-05	3.13e-05	2.23e-05	7.05e-06	2.71e-05	2.33e-05	4.51e-05	5e-05	6.57e-05	5.36e-05	3.71e-05	1.41e-05	6.35e-05	6.52e-05	2.07e-05	2.46e-05	2.53e-05	3.1e-05	1.31e-05	1.93e-05	4.7e-05	3.69e-05	3.07e-05
n135.0296	0.000324	0.000662	0.000335	0.000394	0.000235	0.000367	0.000211	8.59e-05	0.000214	0.000137	0.000326	0.000381	0.000196	0.000342	0.000181	0.00037	0.000129	0.00019	0.000214	0.000249	0.000196	0.000314	0.000157	6.09e-05	0.000112	2.74e-05	0.000143	0.000113	0.000184	0.000142	0.00014	0.000113	0.000365	0.000486	0.000303	0.000255	0.000165	0.000248	0.000192	0.00044	0.000167	0.000253	0.00017	0.000346	0.000118	8.07e-05	0.000198	0.000208	0.000268
n135.04485	0.000101	0.000113	6.64e-05	5.88e-05	1.92e-05	1.84e-05	2.72e-05	2.1e-05	7.76e-05	5.39e-05	0.000126	0.000125	4.59e-05	5.34e-05	8.16e-05	7.43e-05	3.43e-05	2.32e-05	4.61e-05	1.53e-05	4.88e-05	4.53e-05	2.27e-05	2.48e-05	0.000103	8.14e-05	4.22e-05	3.54e-05	0	0	5.65e-05	6.06e-05	0.000124	0.000146	0.000901	0.000759	3.13e-05	1.65e-05	0.000192	0.000176	0	0	2.26e-05	2.64e-05	1.77e-05	2.43e-05	0.000298	0.000281	7.49e-05
n135.92056	0.0031581	0.00366431	0.00155751	0.00148786	0.00386146	0.00409147	0.00132238	0.0013967	0.00248556	0.00276632	0.000423	0	0.00215585	0.00236602	0.00151749	0.0015868	0.00166825	0.00171868	0.00163417	0.00167672	0.00246648	0.00239302	0.00253775	0.00267915	0.00247753	0.00254477	0.00426663	0.00448541	0.00234925	0.0028616	0.00182208	0.00199886	0.000227	0	0.000423	0.000472	0.00150909	0.00194587	0.00145111	0.00138908	0.00162691	0.0015772	0.00180957	0.00164411	0.00205821	0.00227521	0.00187562	0.00118447	0.0022853
n136.04018	2.53e-05	1.84e-05	2.7e-05	2.17e-05	9.12e-06	1.1e-05	7.01e-06	3.59e-06	1.21e-05	8.54e-06	2.91e-05	2.58e-05	4.44e-06	5.63e-06	3.7e-06	1.57e-05	2.58e-06	1.35e-06	5.32e-06	8.17e-06	2.76e-06	0	0	0	6.46e-06	4.75e-06	1.25e-05	0	1.29e-08	0	1.52e-05	0	1.81e-05	5.28e-05	5.74e-05	4.84e-05	0	7.48e-06	4.87e-06	7.01e-06	5.05e-07	0	1.52e-05	0	2.63e-06	1.3e-06	5.67e-06	0	4.24e-06
n136.91374	6.82e-06	2.92e-08	6.95e-06	1.42e-06	4.41e-07	0	0	0	0	0	1.02e-05	1.6e-06	9.49e-06	4.54e-06	1.24e-05	1.53e-05	8.47e-06	4.87e-06	7.41e-06	8.5e-06	5.61e-06	2.2e-08	3.82e-07	5e-06	0	0	5.59e-06	4.1e-06	9.56e-06	1.09e-05	2.7e-05	2.41e-05	0.000125	0.000185	0.000117	0.000117	1.16e-05	1.7e-05	2.62e-05	2.7e-05	7.23e-06	0	0	5.03e-06	1.1e-05	9.63e-07	0	0	6.14e-06
n136.96562	4.65e-06	1.83e-06	4.57e-07	0	4.55e-06	0	3.04e-06	4.77e-06	5.41e-06	4.5e-06	9e-06	2.04e-05	6.43e-06	3.71e-06	3.91e-06	7.7e-06	7.03e-06	0	4.55e-06	2.89e-06	4.86e-06	6.33e-06	3.95e-06	5.39e-06	3.35e-06	0	8.71e-06	0	8.3e-06	0	7.01e-07	0	5.49e-06	7.14e-06	0	0	1.93e-05	0	1.55e-05	4.95e-06	7.83e-06	4.27e-06	5.21e-07	5.36e-06	8.71e-06	6.03e-06	4.29e-06	2.53e-06	7.42e-06
n137.02408	2.84e-05	3.94e-05	4.95e-05	3.23e-05	3.15e-05	5.78e-06	4.59e-05	3.37e-05	4.93e-05	3.74e-05	7.9e-05	4.51e-05	1.58e-05	3.67e-05	3.27e-05	3.43e-05	2.75e-05	8.08e-06	1.62e-05	2.18e-05	1.71e-05	1.18e-05	1.37e-05	1.6e-05	3e-05	2.1e-05	1.28e-05	1.33e-05	3.13e-06	8.07e-06	1.77e-05	2.3e-05	7.21e-05	9.25e-05	0.000109	7.53e-05	1.97e-05	3.3e-05	3.13e-05	1.91e-05	1.23e-05	1.28e-05	1.02e-05	5.11e-06	1.26e-05	8.52e-06	2.46e-05	2.15e-05	1.3e-05
n137.91757	0.000735	0.000874	0.00031	0.000301	0.000829	0.000849	0.000248	0.000285	0.000708	0.000698	9.76e-05	8.09e-05	0.000515	0.000554	0.000325	0.00039	0.000398	0.000404	0.000352	0.000387	0.000544	0.000554	0.00052	0.000571	0.000591	0.000605	0.00113701	0.00120303	0.000473	0.00063	0.000385	0.000392	7.1e-05	0	8e-05	6.03e-05	0.000284	0.000355	0.000297	0.000317	0.000372	0.000323	0.000392	0.000379	0.00044	0.000487	0.000494	0.000258	0.000608
n138.97919	9.75e-06	5.79e-06	1.83e-05	1.76e-05	6.3e-06	0	1.36e-06	9.55e-07	3.91e-06	1.96e-05	5.95e-05	3.9e-05	1.36e-06	5.92e-06	4.58e-06	1.44e-05	6.45e-06	7.68e-06	1.48e-05	1.02e-05	0	1.33e-07	0	0	7.61e-06	1.01e-06	3.88e-06	0	0	0	0	3.58e-06	0	1.61e-05	8.03e-06	7.34e-06	1.15e-05	1.17e-05	7.7e-06	3.19e-06	1.33e-06	1.75e-05	0	1.29e-07	1.36e-06	4.73e-06	0	4.07e-06	4.26e-06
n139.91556	1.88e-05	2.95e-05	1.43e-05	1.32e-05	3.22e-05	4.91e-05	4.83e-06	1.17e-05	2.14e-05	4.31e-05	0	0	2.67e-05	2.81e-05	1.06e-05	2.3e-05	3.07e-06	1.07e-05	1.53e-05	1.66e-05	2.03e-05	2.61e-05	2.42e-05	1.95e-05	3.08e-05	2.52e-05	3.56e-05	4.17e-05	1.29e-05	2.49e-05	1.73e-05	2.57e-05	4.21e-06	6e-07	0	0	1.2e-05	1.35e-05	1.74e-05	7.37e-06	2.21e-05	1.14e-05	9.96e-06	2.01e-05	1.98e-05	1.98e-05	1.66e-05	1.5e-05	2.99e-05
n139.97858	1.78e-05	1.25e-05	1.9e-05	2.33e-05	0	0	0	2.4e-05	2.46e-05	2.25e-05	1.91e-05	4.67e-05	9.66e-06	9.3e-06	1.29e-05	2.39e-05	6.68e-06	5.75e-06	1.21e-05	8.72e-06	0	6.24e-06	7.05e-06	2.57e-06	3.15e-06	3.81e-06	3.08e-06	0	4.85e-06	0	0	0	4.86e-06	1.44e-05	0	8.38e-06	8.22e-06	1.04e-05	8.47e-06	7.2e-06	2.03e-06	3.31e-06	7.17e-06	5.31e-06	5.54e-06	1.85e-06	9.76e-06	5.99e-06	3.38e-06
n140.00365	2.05e-05	2.6e-05	8.21e-05	5.71e-05	1.36e-05	8.58e-06	1.15e-05	4.44e-07	3.42e-05	2.19e-05	0.000145	0.00013	3e-05	3.03e-05	6.25e-05	6.01e-05	4.5e-05	2.73e-05	3.99e-05	4.78e-05	9.1e-06	1.22e-05	1.25e-05	1.6e-05	2.39e-05	2.45e-05	3.79e-06	0	0	0	2.79e-05	1.39e-05	6.26e-05	3.92e-05	5.47e-05	3.95e-05	0.000104	3.35e-05	5.13e-05	5.31e-05	2.69e-05	2.09e-05	1.87e-05	2.17e-05	4.79e-06	1.03e-05	4.34e-05	1.16e-05	4.87e-06
n142.9982	0.000383	0.000368	0.000439	0.000409	0.00025	0.000204	0.000155	0.000155	0.000364	0.000458	0.000564	0.000595	0.000287	0.000252	0.000232	0.000248	0	0.000127	9.22e-05	0.000163	0.000123	0.000181	0.000197	0.000186	0.00029	0.000283	0.00018	0.00021	0.000148	0.000137	0.000107	0.000193	0.000552	0.000528	0.000403	0.000398	0.000199	0.000223	0.000287	0.000237	0.000202	0.000162	0.000166	0.000216	0	8.73e-05	0.000285	0.000215	0.000209
n143.03468	0.000871	0.000877	0.00141127	0.00133173	0.000718	0.000666	0.000287	0.000156	0.000671	0.000667	0.00132444	0.00153179	0.000866	0.000723	0.00131214	0.00118673	0.000747	0.000624	0.000746	0.00067	0.000404	0.000306	0.000496	0.000397	0.00055	0.000441	0.000351	0.000259	0.0003	0.000223	0.000411	0.000347	0.000424	0.000508	0.00043	0.000473	0.0012093	0.000848	0.00115655	0.00106841	0.000799	0.000724	0.000662	0.000688	0.000461	0.00042	0.000636	0.000479	0.000387
n144.00153	1.05e-05	1.04e-05	1.58e-05	1.49e-05	4.1e-07	9.91e-06	1.95e-06	7.87e-06	1.16e-05	6.86e-06	9.06e-06	1.6e-05	4.48e-06	5e-06	0	2.61e-06	9.32e-07	0	2.29e-07	4.66e-06	0	5.88e-07	0	4.5e-06	2.15e-06	2.59e-06	0	2.41e-06	6.11e-07	4.77e-06	0	6.49e-07	1.1e-05	9e-06	1.05e-05	8.89e-06	4.65e-06	4.31e-06	2.91e-06	5.12e-06	1.91e-06	2.25e-06	3.86e-06	2.76e-06	0	1.36e-06	3.93e-06	0	1.43e-06
n144.03801	3.6e-05	3.16e-05	5.64e-05	3.28e-05	2.35e-05	1.88e-05	4.72e-06	1.19e-06	1.57e-05	1.2e-05	3.66e-05	3.39e-05	3.36e-05	3.15e-05	5.51e-05	3.62e-05	2.94e-05	1.97e-05	2.53e-05	2.52e-05	1.71e-05	1.32e-05	1.41e-05	1.51e-05	1.89e-05	5.27e-06	1.43e-05	5.34e-06	1.79e-05	0	1.89e-05	1.77e-05	3.38e-06	8.38e-06	1.36e-05	1.48e-05	4.56e-05	3.49e-05	3.65e-05	3.03e-05	3.53e-05	2.66e-05	2.83e-05	2.57e-05	1.74e-05	1.6e-05	2.53e-05	2.35e-05	1.16e-05
n144.54001	7.02e-05	7.02e-05	0.000124	0.000109	5.33e-05	7.25e-05	1.59e-05	1.25e-05	2.74e-05	3.23e-05	9.83e-05	6.42e-05	5.94e-05	6.9e-05	5.01e-05	7.76e-05	3.94e-05	2.52e-05	3.4e-05	2.89e-05	2.79e-05	3.33e-05	3.38e-05	2.18e-05	2.97e-05	3.89e-05	1.66e-05	5.33e-06	1.07e-05	1.21e-05	6.17e-06	9.41e-06	0	0	6.04e-06	1.82e-06	5.86e-05	5.56e-05	7.96e-05	7.74e-05	3.58e-05	5.42e-05	5.05e-05	5.04e-05	2.19e-05	1.63e-05	2.95e-05	3.99e-05	4.15e-05
n144.86948	3.17e-05	4.34e-05	5.26e-05	4.38e-05	3.02e-05	3.31e-05	4.25e-06	0	6.11e-05	9.38e-05	7.76e-05	8.59e-05	4.59e-06	0	0	0	0	0	0	2.15e-06	2.32e-06	4.81e-07	2.16e-06	4.93e-06	2.09e-05	2.18e-05	5.77e-06	8.55e-06	2.11e-06	5.23e-06	2.73e-06	8.83e-07	2.38e-05	2.21e-05	2.52e-05	3.55e-05	2.41e-06	4.72e-06	0	0	2.02e-06	1.31e-06	3.5e-06	0	0	1.44e-06	0	1.88e-06	1.16e-05
n145.01392	0.000295	0.000228	0.00042	0.000386	0.000267	0.000282	0.000471	0.000509	0.000511	0.000453	0.000688	0.000592	0.000253	0.000227	0.000249	0.000252	0.000181	0.00018	0.000225	0.000227	0.00022	0.000187	0.000288	0.000332	0.000353	0.000303	0.000315	0.000332	0.000227	0.000263	0.000164	0.000229	0.00061	0.000723	0.00061	0.000551	0.000302	0.000262	0.000348	0.000315	0.000294	0.000236	0.000248	0.000267	0.000172	0.000114	0.000318	0.000263	0.00026
n145.05029	0.00011	0.000123	0.000116	0.00013	9.53e-05	0.000102	6.29e-05	4.21e-05	0.000142	0.000132	0.000285	0.000311	6.21e-05	4e-05	0.000142	0.000141	8.37e-05	6.21e-05	9.26e-05	8.48e-05	6.44e-05	5.63e-05	4.97e-05	5.83e-05	5.71e-05	5.84e-05	4.5e-05	3.33e-05	5.44e-05	4.97e-05	9.99e-05	7.94e-05	0.000191	0.000228	0.000213	0.000211	0.000107	8.96e-05	9.4e-05	0.000107	5.25e-05	4.74e-05	6.06e-05	5.43e-05	5.44e-05	3.52e-05	7.15e-05	8.17e-05	8.87e-05
n145.06149	7.7e-05	6.56e-05	3.41e-05	5.2e-05	2.41e-05	3.29e-05	0.000185	0.000184	0.000171	0.000157	0.000199	0.000223	0.000134	0.000149	0.000144	0.000152	6.67e-05	7.51e-05	0.000109	0.000114	0.000125	0.000119	0.00012	0.000127	8.61e-05	8.48e-05	3.3e-05	4.12e-05	0.0001	0.000105	9.27e-05	0.000101	6.14e-05	2.79e-05	0	0	0.000187	0.00015	0.000165	0.000137	0.000103	0.000107	9.99e-05	0.000115	5.54e-05	6.5e-05	0.000185	0.000131	5.85e-05
n146.04564	0.00577349	0.00551136	0.00756982	0.0067275	0.00566119	0.00630064	0.00792526	0.00755021	0.00349632	0.00309901	0.00648171	0.00657879	0.0043362	0.0038364	0.0055868	0.00569999	0.00620877	0.00606589	0.00649451	0.00583475	0.00721896	0.00716124	0.00357568	0.00362447	0.00357834	0.00284603	0.00325522	0.00333608	0.0076474	0.00805495	0.00657025	0.00628744	0.00311713	0.00318056	0.0025545	0.00256996	0.00530797	0.00442943	0.00644427	0.00616423	0.00557459	0.00494488	0.00525143	0.00511346	0.0062283	0.00574408	0.00843261	0.00700856	0.00767265
n146.86655	2.43e-05	3.72e-05	7.96e-05	4.17e-05	3.35e-05	2.56e-05	6.86e-06	4.34e-06	6.8e-05	9.34e-05	9.27e-05	7.32e-05	2.22e-06	2.38e-06	1.09e-06	0	1.95e-06	0	0	1.79e-06	2.8e-06	0	0	5.13e-06	1.03e-05	1.26e-05	4.65e-06	4.9e-06	0	5.27e-06	3.43e-06	0	1.27e-05	1.99e-05	3.4e-05	2.6e-05	0	2.86e-06	9.05e-07	0	2.19e-06	2.14e-06	0	0	2.31e-06	2.76e-07	3.73e-06	1.57e-06	2.17e-05
n146.96559	0.000396	0.000561	0.000305	0.000328	0.00303919	0.00298998	0.00232731	0.00254035	0.000271	0.000299	0	0	0.00143578	0.0016431	0.000968	0.00134009	0.000592	0.000711	0.000973	0.00112774	0.00167403	0.00171958	0.00155096	0.00148894	0.00199367	0.00219817	0.00151586	0.00171422	0.00176421	0.00193832	0.00220798	0.00254909	7.88e-05	5.65e-05	0.000213	0.000239	0.000627	0.000926	0.000628	0.000799	0.00123774	0.00137716	0.000637	0.000624	0.00223055	0.00245199	0.00115876	0.000849	0.001741
n147.02951	0.000145	0.000144	0.000173	0.000167	0.000107	5.9e-05	9.91e-05	7.8e-05	0.000189	0.000165	0.000286	0.000284	0.000171	0.00015	0.00016	0.000234	7.58e-05	7.6e-05	8.92e-05	0.000103	6.87e-05	4.08e-05	0.000113	5.69e-05	0.000176	0.000154	0.000114	7.05e-05	6.56e-05	5.82e-05	0.000104	0.000122	0.00028	0.00036	0.000246	0.000243	0.000125	0.000144	0.000146	0.000187	8.51e-05	8.16e-05	0.000119	0.000125	5.64e-05	2.89e-05	0.000125	9.74e-05	0.000123
n147.04883	0.000141	0.000148	0.000198	0.000171	0.000156	0.000171	0.000212	0.000218	8.58e-05	9.7e-05	0.000166	0.000154	0.000113	0.000104	0.000113	0.000128	0.000149	0.000146	0.00013	0.000113	0.000191	0.000194	9.45e-05	0.000119	0.000104	8.01e-05	6.13e-05	6.79e-05	0.00021	0.00019	0.000157	0.00014	8.08e-05	9.02e-05	6.82e-05	7.04e-05	0.000137	0.000101	0.000164	0.000148	0.00015	0.000142	0.000105	0.000142	0.000149	0.000112	0.000219	0.000175	0.000194
n147.06584	1.43e-05	1.29e-05	6.65e-06	8.76e-06	4.98e-06	1.22e-06	4.03e-06	3.76e-07	1.52e-06	1.86e-06	1.08e-05	2.57e-05	2.13e-06	3.27e-06	9.48e-06	5.82e-06	4.48e-06	5.67e-06	2.01e-06	1.19e-06	1.23e-06	4.6e-06	9.39e-07	6.78e-06	1.91e-06	3.99e-07	0	0	4.17e-06	0	1.45e-06	5.08e-06	1.65e-05	3.86e-05	2.78e-05	4.37e-05	3.68e-06	1.17e-06	2.4e-05	4.67e-06	1.47e-07	3.47e-07	1.08e-06	4.46e-06	2.51e-06	0	1.3e-06	1.05e-06	1.28e-05
n148.0497	1.4e-05	7.39e-06	2.95e-05	2.13e-05	2.08e-05	1.99e-05	2.03e-05	2.04e-05	5.9e-06	1.98e-06	1.63e-05	1.99e-05	8.01e-06	5.28e-06	2.28e-05	1.18e-05	1.92e-05	2.18e-05	1.04e-05	2.14e-05	9.27e-06	1.91e-05	8.77e-06	7.96e-06	7.22e-06	5.05e-06	6.14e-06	1.34e-05	2.69e-05	1.62e-05	6.54e-06	1.91e-05	5.99e-06	5.55e-06	1.1e-05	8.87e-06	7.17e-06	9.16e-06	1.02e-05	1.88e-06	1.35e-05	1.44e-05	4.47e-06	1.51e-05	1.31e-05	1.48e-05	2.87e-05	2.33e-05	3.07e-05
n149.01143	8.07e-05	5.63e-05	0.000381	0.000321	0	0	5.88e-05	2.84e-05	7.64e-05	0.000101	0.000618	0.000504	8.86e-05	7.99e-05	4.02e-05	4e-05	4.6e-05	5.42e-05	6.51e-05	5.98e-05	0	0	2.76e-05	2.08e-05	0.000147	0.000104	8.78e-06	0	0.000134	9.34e-05	0.000165	0.000115	0.000104	0.000102	9.62e-05	5.93e-05	2.92e-05	3.38e-05	6.99e-05	5.44e-05	5.62e-05	3.44e-05	0.000147	0.000109	3.55e-05	1.93e-05	0.000116	0.000114	0.000117
n149.04523	0.000198	0.000184	0.000149	0.000171	9.01e-05	6.72e-05	7e-05	5.14e-05	0.000107	0.000146	0.000309	0.000356	9.62e-05	0.00012	7.28e-05	7.49e-05	7.49e-05	0	1.98e-05	4.66e-05	1.57e-05	4.62e-05	7.35e-05	6.32e-05	0.00014	0.000106	3.17e-05	6.93e-05	7.37e-05	1.33e-05	0	4.22e-05	0.000574	0.000719	0.00074	0.000391	6.71e-05	5.06e-05	0.000121	0.000121	4.86e-05	3.89e-05	6.04e-05	5.02e-05	6.39e-05	0	0.000145	9.66e-05	9.89e-05
n151.00092	7.18e-05	6.64e-05	7.78e-05	6.63e-05	8.77e-05	7.48e-05	2.64e-05	2.8e-05	8.11e-05	7.68e-05	0.000232	0.000202	8.5e-05	7e-05	6.91e-05	7.63e-05	3.39e-05	2.71e-05	5.88e-05	7.91e-05	3.38e-05	3.12e-05	1.98e-05	1.9e-05	5.49e-05	3.65e-05	0	0	1.76e-05	1.32e-05	5.46e-05	3.58e-05	9.74e-05	0.000145	0.000151	0.000128	8.31e-05	0.000118	0.000143	0.000134	5.09e-05	2.67e-05	3.18e-05	1.5e-05	3.37e-05	1.93e-05	3.01e-05	1.63e-05	2.96e-05
n152.04796	0.000321	0.000361	0.000555	0.000494	0.000255	0.000288	5.8e-05	4.19e-05	0.000241	0.000237	0.000344	0.000426	0.000121	0.000135	0.000104	0.000104	7.39e-05	7.43e-05	6.85e-05	8.57e-05	8.92e-05	7.98e-05	9.78e-05	9.41e-05	0.000119	0.000134	9.12e-05	8.9e-05	3.61e-05	2.55e-05	3.99e-05	4.02e-05	5.09e-05	5.12e-05	3.28e-05	3.85e-05	8.7e-05	8.66e-05	0.000102	0.0001	5.44e-05	5.99e-05	9.92e-05	8.29e-05	5.91e-05	6.97e-05	0.000111	0.000113	0.000172
n153.0191	1.69e-05	1.4e-05	8.27e-06	1.02e-05	0	1.23e-06	1.29e-05	1.29e-05	1.73e-05	8.12e-06	3.9e-05	2.1e-05	2.03e-05	3e-05	1.68e-05	6.92e-06	1.14e-05	0	9.72e-06	2.16e-05	4.68e-06	6.44e-06	1.28e-05	1.57e-05	7.45e-06	9.38e-06	1.52e-06	3.32e-06	5.61e-07	6.47e-06	7.75e-06	5.57e-06	6.43e-05	8.67e-05	8.26e-05	7.13e-05	2.2e-05	2.18e-05	1.11e-05	2.95e-05	4.11e-06	5.04e-06	9.3e-06	2.81e-06	0	0	1.02e-05	4.37e-06	9.28e-06
n154.99828	2.75e-05	1.99e-05	1.38e-05	1.2e-05	8.34e-06	0	1.78e-05	1.61e-05	1.16e-05	1.69e-06	4.62e-05	4.94e-05	3.81e-05	2.82e-05	3.47e-05	2.63e-05	2.31e-05	1.77e-05	8.7e-06	2.77e-05	1.22e-05	1.47e-05	1.26e-05	0	8.68e-06	1.96e-05	8.8e-06	1.55e-05	1.19e-05	5.97e-06	1.85e-05	2.43e-05	4.29e-05	5.18e-05	3.3e-05	4.18e-05	2.9e-05	3.64e-05	4.11e-05	5.01e-05	1.38e-05	2.47e-06	1.67e-05	1.71e-05	8.26e-07	0	5.98e-06	1.22e-05	1.34e-05
n155.03468	1.99e-05	1.94e-05	2.69e-05	2.68e-05	1.31e-05	2.66e-05	2e-05	1.91e-05	4.39e-05	3.02e-05	4.04e-05	3.92e-05	2.36e-05	2.27e-05	1.94e-05	1.05e-05	9.88e-06	2e-06	1.01e-05	4.42e-06	1.51e-05	1.63e-06	2.07e-05	1.77e-05	1.21e-05	2.02e-05	5.11e-06	2.04e-05	0	4.1e-06	5.79e-06	4.68e-06	6.55e-05	7.09e-05	6.34e-05	7.46e-05	1.41e-06	1.52e-05	2.93e-05	3.34e-06	1.15e-05	1.47e-05	2.07e-05	1.81e-05	7.1e-06	8.11e-06	1.95e-05	2.31e-05	5.27e-06
n155.91071	0.000116	0.000146	0.000106	0.000135	0.000201	0.00026	2.81e-05	3.71e-05	0.000174	0.000206	3.97e-05	4.37e-05	2.17e-05	2.4e-05	2.94e-05	3.76e-05	1.69e-05	2.1e-05	2.61e-05	1.81e-05	3.53e-05	2.32e-05	8e-05	7.78e-05	0.00012	0.000116	0.000143	0.000215	3.51e-05	4.6e-05	3e-05	3.56e-05	5.3e-06	8.71e-06	1.84e-06	1.05e-06	9.53e-06	2.32e-05	0	0	2.07e-05	1.63e-05	1.29e-05	1.43e-05	4.49e-05	5.2e-05	4.45e-05	4.72e-05	0.000148
n157.123	8.81e-05	5.48e-05	0.000117	0.000109	6.97e-05	7.01e-05	7.36e-05	6.58e-05	8.7e-05	0.000112	0.000226	0.000263	4.76e-05	4.72e-05	0.000136	0.000135	4.72e-05	2.46e-05	7.05e-05	5.68e-05	6.8e-05	2.78e-05	7.76e-05	8.16e-05	6.67e-05	8.64e-05	4.73e-05	2.85e-05	6.33e-05	3.41e-05	8.12e-05	8.2e-05	0.000216	0.000243	0.000162	0.00017	7.74e-05	4.95e-05	8.24e-05	5.88e-05	5.1e-05	4.41e-05	4.02e-05	3.49e-05	4.19e-05	3.77e-05	7.31e-05	7.81e-05	9.9e-05
n157.90771	7.34e-05	9.03e-05	5.91e-05	7e-05	0.000111	0.000122	1.45e-05	1.21e-05	9.3e-05	0.000138	2.02e-05	2.99e-05	1.85e-05	1.37e-05	2.22e-05	1.41e-05	1.12e-05	1.44e-05	1.54e-05	1.42e-05	2.05e-05	2.16e-05	4.11e-05	5.44e-05	7.05e-05	8.28e-05	8.09e-05	0.000128	2.05e-05	2.7e-05	1.47e-05	1.42e-05	0	1.28e-06	0	1.56e-06	7.71e-06	4.86e-06	0	0	1.03e-05	1.67e-05	4.71e-06	6.67e-06	3.06e-05	3.44e-05	3.11e-05	2.56e-05	8.8e-05
n159.02956	2.53e-05	2.61e-05	2.99e-05	2.35e-05	1.34e-05	7.42e-06	2.32e-05	2.76e-05	2.33e-05	3.29e-05	5.14e-05	5.88e-05	1.1e-05	1.11e-05	1.23e-05	1.86e-05	1.45e-06	9.86e-06	1.15e-05	2.43e-05	1.17e-05	4.36e-06	1.46e-05	7.64e-06	2.52e-05	1.42e-05	4.21e-06	1.33e-05	1.15e-05	0	7.88e-06	9.41e-06	5.55e-05	7.62e-05	2.42e-05	4.3e-05	1.62e-05	1.5e-05	1.3e-05	1.51e-05	1.73e-05	0	1.08e-05	2.6e-05	2.8e-06	0	2.3e-05	1.22e-05	2.1e-05
n159.06607	1.65e-06	6.42e-06	4.72e-06	1.88e-06	0	0	2.73e-06	3.58e-06	3.17e-06	5.24e-06	1.38e-05	0	2.73e-06	3.67e-06	0	0	0	1.33e-06	5.15e-06	1.66e-06	1.41e-06	0	0	0	3.02e-06	3.8e-06	0	0	0	0	2.81e-06	0	3.48e-06	2.61e-05	1.18e-05	2.4e-05	0	0	1.18e-05	7.46e-06	2.69e-06	3.3e-06	5.71e-06	0	0	1.27e-06	7.87e-07	1.46e-06	1.03e-05
n159.97569	7.61e-06	1.39e-05	3.15e-05	1.86e-05	5.85e-06	2.33e-06	6.12e-06	8.81e-06	1.5e-05	3.36e-05	3.44e-05	5.67e-05	6.11e-06	1.38e-05	1.95e-05	2.02e-05	1.25e-05	2.4e-06	1.64e-05	2.33e-05	1.63e-06	0	3.6e-06	0	6.75e-06	1.36e-05	0	0	0	9.85e-07	1.11e-05	3.55e-06	1.71e-05	4.69e-05	2.16e-05	1.7e-05	1.47e-05	2.18e-05	8.39e-06	1.71e-05	6.01e-06	5.34e-06	2.68e-06	4.36e-06	0	2.3e-06	1.72e-06	1.84e-06	7.73e-06
n160.06117	1.46e-05	2.1e-05	1.64e-05	1.83e-05	1.3e-05	0	1.56e-05	1.8e-05	2.09e-05	1.66e-05	3.15e-05	2.78e-05	4.29e-05	3.24e-05	4.21e-05	3.29e-05	2.26e-05	2.6e-05	9.84e-06	1.9e-05	4.07e-06	3.53e-06	1.02e-05	0	1.92e-05	1.19e-05	1.27e-05	1.24e-05	2.43e-05	9.91e-06	1.85e-05	2.01e-05	3.94e-05	6.16e-05	4.02e-05	2.89e-05	2.61e-05	4.12e-05	3.31e-05	2.18e-05	2.41e-05	1.35e-05	3.37e-05	2.73e-05	4.44e-06	6.21e-06	2.63e-05	1.74e-05	2.04e-05
n160.89658	2.19e-05	8.28e-06	3.04e-05	2.11e-05	0	1.44e-05	1.52e-05	4.61e-06	2.06e-05	2.84e-05	4.61e-05	4.02e-05	6.3e-06	1.81e-05	2.49e-05	2.69e-05	9.04e-06	1.03e-05	2.91e-05	1.71e-05	1.53e-05	3.94e-06	1.21e-05	8.12e-06	4.33e-06	5.16e-06	9.19e-06	0	1.36e-06	8.04e-06	1.01e-05	1.54e-05	4.36e-05	7.42e-05	5.93e-05	6.55e-05	1.76e-05	6.66e-06	1.45e-05	2.95e-05	5.31e-06	1.79e-05	5.52e-06	1.67e-05	3.56e-06	6.43e-06	1.91e-05	6.05e-06	1.25e-05
n161.04529	0.000248	0.00022	0.000326	0.000342	7.3e-05	9.53e-05	0.000158	0.000169	0.000372	0.000333	0.000703	0.000904	0.000249	0.000228	9.01e-05	0.000114	0.000107	7.08e-05	0.000193	0.000107	0.000148	8.42e-05	6.35e-05	0.000124	0.000266	0.000279	8e-05	9.27e-05	0	4.7e-05	0.000132	0.000128	0.000897	0.000997	0.000875	0.000545	8.62e-05	0.000107	0.000151	0.000152	0.000177	0.000164	0.000138	0.000189	0.000133	5.45e-06	0.000276	0.000217	0.000154
n161.08167	0	6.23e-06	0	0	0	4.19e-06	0	0	3.14e-06	0	0	7.61e-06	0	5.36e-06	0	0	0	0	0	0	0	0	0	0	0	7.69e-06	0	0	0	0	0	0	0	8.85e-06	2.3e-05	1.71e-05	0	0	2.04e-05	0	0	0	0	0	0	0	1.71e-05	8.7e-06	0
n161.97314	1.82e-05	2.65e-05	2.16e-05	3.01e-05	8.78e-06	1.71e-05	1.41e-05	1.55e-05	3.69e-05	2.64e-05	3.69e-05	5.78e-05	9.34e-06	7.21e-06	7.97e-06	1.82e-05	1.08e-05	1.12e-05	1.24e-05	2.45e-06	2.04e-06	6.24e-06	8.54e-06	5.88e-06	6.76e-06	6.81e-07	2.82e-06	0	0	0	2.39e-06	5.49e-06	3.1e-05	3.69e-06	2.77e-06	8.12e-06	1.08e-05	8.66e-06	2.76e-06	1.07e-05	1.27e-05	6.04e-06	1.78e-06	8.76e-06	6.51e-06	5.19e-06	1.24e-05	1.29e-05	3.1e-06
n161.99857	4.32e-06	1.3e-05	3.25e-05	5.24e-05	3e-06	3.74e-06	3.77e-06	0	2.29e-05	1.55e-05	6.87e-05	0.000105	3.13e-05	1.59e-05	2.42e-05	1.7e-05	1.72e-05	2.3e-05	2.57e-05	2.39e-05	3.2e-06	4.08e-06	0	0	1.45e-05	1.43e-05	8.29e-06	2.23e-06	0	0	4.78e-06	4.5e-06	3.58e-05	3.39e-05	2.49e-05	1.77e-05	3.46e-05	1.95e-05	1.47e-05	1.08e-05	3.7e-06	6.26e-06	2.37e-05	1.38e-05	1.05e-05	1.35e-05	4.21e-06	1.52e-05	0
n162.0486	9.9e-06	3.54e-06	1.84e-05	3.71e-06	0	1.7e-06	8.33e-07	0	1.39e-05	4.75e-06	3.87e-05	3.78e-05	6.84e-06	0	9.75e-06	3.86e-06	4.98e-06	6.75e-06	4.37e-06	5.24e-06	2.77e-06	2.67e-06	0	5.4e-06	4.73e-06	0	8.5e-07	4.53e-06	0	2.81e-06	4.87e-06	2.94e-06	2.48e-05	6.22e-05	7.43e-06	2.64e-06	1.1e-07	1.76e-06	8.31e-07	0	0	0	1.07e-05	6.93e-06	0	7.71e-07	1.03e-05	8.86e-06	1.14e-05
n162.89372	2.94e-05	1.62e-05	1.47e-05	2.25e-05	1.1e-05	0	1.01e-05	4.72e-06	2.98e-05	1.7e-05	5.23e-05	6.37e-05	1.56e-05	8.31e-06	2.06e-05	2.1e-05	1.61e-05	1.67e-05	2.65e-05	2e-05	1.21e-05	7.79e-06	1.24e-05	1.74e-07	1.46e-05	5.1e-06	9.09e-06	4.11e-06	7.27e-06	6.9e-06	7.98e-06	1.36e-05	4.68e-05	5.38e-05	3.57e-05	3.75e-05	3.08e-05	5.81e-06	3.32e-05	2.17e-05	1.32e-05	6.25e-06	7.24e-06	1.42e-05	0	3.37e-06	1.7e-05	9.95e-06	1.42e-05
n162.93956	0.00184325	0.00197523	0.00100539	0.00136243	0.00381827	0.00404446	0.00428394	0.00537417	0.00132427	0.0013616	0	0	0.00446034	0.00566028	0.00234435	0.00341509	0.00592114	0.00642372	0.00538517	0.00586316	0.00845594	0.00904891	0.00649538	0.00682597	0.00333431	0.00388224	0.0110709	0.0126231	0.00767089	0.00925994	0.0065728	0.00744363	0.000566	0.000423	0.000829	0.00117632	0.00344746	0.00465917	0.00205834	0.00273678	0.00703665	0.00848707	0.00630613	0.006732	0.00731253	0.00819999	0.00529489	0.00388976	0.0025356
n163.03976	1.83e-05	3.22e-05	2.79e-05	3.91e-05	3.4e-05	6.1e-06	3.23e-05	1.94e-05	4.15e-05	3.49e-05	8.94e-05	6.69e-05	2.1e-05	1.7e-05	1.46e-05	2.29e-05	1.16e-06	0	1.92e-05	1.15e-05	2.39e-05	5.89e-08	2.86e-05	1.77e-05	2.64e-05	2.22e-05	3.28e-05	1.55e-05	3.02e-05	1.46e-05	2.88e-05	1.82e-05	9.74e-05	0.000112	6.46e-05	5.54e-05	2.04e-05	4.99e-06	1.97e-05	2.47e-05	2.55e-05	3.68e-06	3.33e-05	3.08e-05	1.87e-06	6.45e-06	3.27e-05	1.89e-05	6.2e-05
n163.06085	8.21e-06	1.35e-05	5.35e-06	1.7e-05	0	0	6.53e-06	4.14e-06	1.28e-05	3.29e-06	4.34e-06	1.34e-05	1.3e-06	9.07e-06	5.71e-06	0	4.18e-06	2.66e-06	3.24e-06	7.36e-06	3.07e-06	1.62e-06	0	0	3.56e-06	9.52e-06	2.39e-06	0	3e-06	2.26e-06	3.6e-06	6.84e-06	2.43e-05	4.04e-05	3.47e-05	2.9e-05	1.81e-06	7.51e-06	7.6e-06	7.61e-06	3.1e-06	1.99e-06	2.68e-06	1.57e-06	9.77e-07	5.87e-08	0	4.63e-06	1.11e-05
n163.07622	1.71e-05	1.12e-05	1.3e-05	9.75e-06	1.77e-05	8.9e-06	1.45e-05	5.71e-06	2.45e-05	2.17e-05	3.34e-05	4.57e-05	3.93e-06	5.73e-06	7.4e-06	1.54e-05	0	1.1e-05	0	9.36e-06	5.24e-06	4.12e-06	0	0	1e-05	1.69e-06	6.62e-06	7.24e-06	1.61e-06	0	7.63e-06	4.29e-06	4.9e-05	3.51e-05	4.67e-05	5.98e-05	1.5e-05	1.47e-05	1.2e-05	1.15e-05	3.76e-06	0	5.78e-06	3.74e-06	2.75e-06	1.03e-05	5.55e-06	9.26e-06	7.17e-06
n164.035	0.000206	0.000251	0.000584	0.000533	2.74e-05	0	9.21e-05	0.0001	0.000268	0.000203	0.000516	0.000385	0.000287	0.000328	0.000128	6.9e-05	0.000167	0.000227	0.000164	0.00015	6.06e-05	4.36e-06	6.1e-05	3.87e-05	0.000233	0.000274	1.2e-05	0	0.000265	0.000258	0.000291	0.000349	7.04e-05	0.000127	0.000215	0.000138	8.19e-05	6.83e-05	0.000209	0.000158	0.000139	9.84e-05	0.000396	0.000436	7.22e-05	0.000117	0.000245	0.000308	0.000194
n164.0713	5.88e-05	4.91e-05	7.11e-05	6.71e-05	3.22e-05	2.19e-05	8.67e-05	8.57e-05	6.72e-05	5.21e-05	0.000105	9.75e-05	7.02e-05	4.67e-05	7.49e-05	7.65e-05	4.99e-05	3.68e-05	4.72e-05	5.21e-05	4.23e-05	3.85e-05	5.17e-05	6.69e-05	5.29e-05	3.33e-05	2.72e-05	3.42e-05	4.54e-05	3.7e-05	5.14e-05	5.03e-05	0.000111	0.000103	6.43e-05	5.61e-05	6.3e-05	6.68e-05	7.4e-05	7.2e-05	4.75e-05	5.04e-05	5.4e-05	7e-05	4.33e-05	4.46e-05	5.18e-05	5.12e-05	0.000165
n164.93759	6.44e-05	7.33e-05	2.45e-05	4.93e-05	0.000186	0.000163	0.000153	0.000193	5.08e-05	5.93e-05	0	0	0.000185	0.000233	9.5e-05	0.000142	0.000262	0.00024	0.000189	0.000234	0.000355	0.000396	0.000284	0.000302	0.000122	0.000132	0.000487	0.000638	0.000339	0.000416	0.000244	0.000265	2.12e-05	2.01e-05	1.93e-05	3.93e-05	0.000138	0.000159	7.02e-05	0.000111	0.00028	0.000351	0.000264	0.00027	0.000284	0.000313	0.000225	0.000174	0.000113
n165.01909	9.7e-05	0.0001	0.000176	0.000149	0.000233	0.000302	0.000108	8.89e-05	0.00011	0.000122	0.000329	0.000339	0.000114	0.000142	0.000131	0.000151	9.3e-06	9.35e-06	7.83e-05	8.85e-05	4.19e-05	3.6e-05	3.63e-05	4.55e-05	0.000102	9.84e-05	2.18e-05	9.81e-06	5.38e-05	5.03e-05	0.000115	0.00011	0.000142	0.000156	0.00025	0.000209	0.000148	0.000126	0.000118	9.07e-05	1.81e-05	1.94e-05	4.38e-05	4.18e-05	3.28e-05	1.56e-05	4.07e-05	3.18e-05	6.5e-05
n165.04021	0.00172655	0.00178687	0.00178485	0.00166136	0.000984	0.00103557	0.000881	0.000872	0.00120204	0.00106756	0.00244927	0.00227698	0.000572	0.000604	0.00041	0.000364	0.000237	0.000127	0.000364	0.000308	0.000624	0.000654	0.00098	0.000771	0.00112012	0.00120521	0.000792	0.000773	0.000554	0.000481	0.000408	0.000463	0.00201976	0.00229284	0.00151708	0.0012864	0.000499	0.000457	0.000606	0.000484	0.000558	0.000522	0.000568	0.00055	0.000482	0.000271	0.00120981	0.000968	0.0012633
n166.0435	5.28e-05	4.99e-05	6.17e-05	3.72e-05	2.55e-05	2.04e-05	1.28e-05	1.95e-05	2.63e-05	2.16e-05	6.59e-05	7.3e-05	1.71e-05	1.27e-05	1.11e-05	3.27e-06	9.22e-06	4.38e-06	0	9.59e-06	1.05e-05	2.06e-05	2.1e-05	2.31e-05	3.42e-05	3.76e-05	2.06e-05	2.27e-05	8.81e-06	1.1e-05	1.64e-05	1.31e-05	5.31e-05	6.96e-05	6.15e-05	3.74e-05	1.51e-05	1.01e-06	1.35e-05	2.13e-05	1.59e-05	1.64e-05	2.04e-05	2.04e-05	1.11e-05	7.64e-06	3.41e-05	3.59e-05	3.73e-05
n166.05051	2.02e-05	1.61e-05	4.82e-05	7.97e-05	1.88e-06	6.74e-06	1.06e-05	8.77e-06	5.13e-05	5.04e-05	0.000133	0.000145	3.29e-05	2.84e-05	4.92e-06	0	0	6.19e-06	0	1.15e-05	4.67e-06	3.92e-08	1.72e-06	2.98e-06	3.69e-05	3.19e-05	8.62e-06	0	2.63e-05	1.5e-05	1.61e-05	2.04e-05	4.82e-05	6.4e-05	3.57e-05	3.15e-05	1.8e-05	1.58e-05	1.75e-05	2.25e-05	1.38e-05	6e-06	2.11e-05	2.14e-05	0	1.76e-06	6.72e-06	5.72e-06	2.95e-05
n166.97499	0.00104839	0.00100512	0.000679	0.00120666	0	5.48e-05	0.000621	0.000298	0.000886	0.000442	0.000789	0.00116694	0.00095	0.00136438	0.00166527	0.00133985	0.00144273	0.00156129	0.00198325	0.0017743	0.000785	0.000485	0	0	0.000825	0.000564	0.000448	0	0	0.000132	0.000908	0.000713	0.000369	0.000502	0.00147601	0.0013827	0.00196851	0.00268256	0.00319247	0.0026786	0.00171651	0.00141285	0.00119288	0.000936	0.000284	0.000669	0.000936	0.000309	0.00046
n167.0347	1.38e-05	3.87e-06	0	2.87e-06	4.07e-06	5.29e-06	2.81e-06	5.09e-06	1.76e-05	4.57e-06	7.67e-06	5.7e-06	5.39e-06	3.96e-06	1.14e-05	1.24e-05	1.88e-06	6.13e-06	7.85e-06	2e-05	5.46e-06	3.49e-06	9.8e-06	1.16e-06	7.6e-06	8.07e-06	2.02e-06	2.45e-06	4.5e-06	0	7.11e-06	4.48e-06	1.55e-05	2.61e-05	2.74e-05	3.3e-05	6.55e-06	1.39e-05	1.55e-05	8.36e-06	1.93e-05	0	5.86e-06	5.16e-06	0	5.34e-06	3.9e-06	0	8.53e-07
n167.97818	3.94e-05	3.97e-05	4.64e-05	5.29e-05	1.23e-05	3.73e-06	4.8e-06	0	4.43e-05	2.35e-05	7.84e-05	8.02e-05	3.73e-05	4.5e-05	4.33e-05	4.13e-05	6.11e-05	5.44e-05	3.21e-05	4.27e-05	2.86e-05	2.93e-05	2.61e-05	2.44e-06	1.05e-05	0	1.57e-05	4.56e-06	1.45e-05	1.34e-05	1.84e-05	2.98e-05	5.66e-05	8.94e-05	9.42e-05	8.58e-05	7.37e-05	8.26e-05	7.65e-05	7.73e-05	2.84e-05	3.27e-05	2.2e-05	4.68e-05	2.64e-05	1.81e-05	6.87e-06	1.98e-05	2.26e-05
n168.83586	0.00112689	0.00158036	0.00157493	0.00132077	0.00128725	0.00166001	0.000567	0.000668	0.00183538	0.00239809	0.00230479	0.00257602	0.000443	0.000393	0.000498	0.000699	0.000146	0.000124	0.000402	0.000398	0.000479	0.000354	0.000559	0.000716	0.000863	0.000764	0.00068	0.000846	0.000397	0.000146	0.000546	0.000508	0.00103504	0.00117406	0.00102721	0.000806	0.000204	0	0.000249	0.000113	0.000402	0.000361	0.000448	0.000316	0.000407	0.000437	0.000627	0.000498	0.000793
n168.9704	0.000505	0.000431	0.000554	0.000458	0.000343	0.000267	0.000514	0.000394	0.000641	0.000417	0.00107172	0.00107914	0.000267	0.000264	0.00051	0.000468	0.000302	0.000294	0.000499	0.000317	0.000386	0.000413	0.000335	0.000258	0.000124	0.000144	0.000346	0.00036	0.000239	0.000158	0.000532	0.00051	0.000685	0.000831	0.00103572	0.000946	0.000483	0.000237	0.000414	0.000443	0.000212	0.000209	0.000271	0.000294	0.000341	0.000273	0.000348	0.000199	0.000289
n169.47211	1.26e-05	2.8e-05	2.85e-05	2.67e-05	2.36e-05	2.77e-05	2.68e-05	3.07e-05	5.13e-05	4.04e-05	5.84e-05	8.52e-05	7.5e-06	1.17e-05	3.46e-05	2.49e-05	9.62e-06	1.16e-05	2.2e-05	7.66e-06	2.16e-05	2.93e-05	2.22e-05	3.51e-05	1.14e-05	1.61e-05	3.65e-05	2.75e-05	1.85e-05	2.01e-05	2.76e-05	2.03e-05	6.33e-05	3.09e-05	7.78e-05	7.61e-05	2.73e-05	1.14e-05	1.14e-05	2.07e-05	1.38e-06	1.51e-05	6.87e-06	2.1e-05	3.7e-05	2.81e-05	2.36e-05	1.8e-05	2.18e-05
n169.96811	2.86e-05	3.77e-05	3.89e-05	2.12e-05	1.88e-05	2.74e-05	2.93e-05	3.73e-05	1.02e-05	3.03e-05	6.69e-05	9.78e-05	3.66e-05	2.07e-05	3.19e-05	2.68e-05	1.6e-05	2.92e-05	4.79e-05	2.43e-05	3.08e-05	2.67e-05	1.87e-05	1.96e-05	8.12e-06	0	2.65e-05	2.53e-05	1.24e-05	2.14e-05	2.31e-05	2.34e-05	5.68e-05	5.49e-05	4.55e-05	7.18e-05	3.78e-05	1.88e-05	2.95e-05	2.44e-05	1.94e-05	0	1.63e-05	1.57e-05	3.37e-05	2.43e-05	1.98e-05	1e-05	2.39e-05
n169.98737	1.12e-05	2.96e-05	4.89e-05	5.89e-05	1.75e-06	8.85e-06	1.07e-05	8.85e-07	1.78e-05	2.39e-05	9.95e-05	6.24e-05	1.74e-05	1.74e-05	4.2e-05	4.11e-05	3.58e-05	2.96e-05	3.05e-05	2.28e-05	6.03e-06	9.16e-06	0	4.41e-06	7.06e-06	1.36e-05	0	0	3.26e-07	0	1.95e-05	1.88e-05	3.41e-05	2.4e-05	3.48e-05	2.68e-05	3.74e-05	1.87e-05	5.45e-05	2.33e-05	3.94e-05	7.81e-06	1.25e-05	1.07e-05	9.85e-06	4.52e-06	1.88e-05	8.97e-06	0
n170.02353	4.25e-05	3.79e-05	5e-05	4.92e-05	3.16e-05	3.44e-05	2.19e-06	9.42e-06	5.55e-05	6.11e-05	0.000105	0.000103	2.8e-05	2.36e-05	8.75e-06	4.91e-06	0	1.26e-05	0	3.69e-06	1.31e-05	1.25e-05	1.76e-05	1.91e-05	6.93e-06	2.09e-05	7.17e-06	1.75e-05	1.07e-05	2.49e-05	0	1.66e-05	3.59e-05	3.65e-05	2.78e-05	3.01e-05	1.85e-05	1.82e-05	2.36e-05	2.35e-05	1.02e-05	7.74e-06	0	1.65e-05	0	1.24e-07	0	1.41e-05	2.52e-05
n170.83287	0.00205892	0.00277008	0.00264206	0.00234731	0.00228522	0.00302159	0.00113106	0.00124349	0.00333965	0.0041373	0.00377817	0.00386806	0.0009	0.00072	0.000959	0.0011524	0.000222	0.000321	0.000775	0.000653	0.00081	0.000793	0.00108706	0.00157427	0.0016349	0.00145867	0.00119557	0.00127297	0.000717	0.000586	0.000983	0.00102036	0.00181054	0.00198245	0.00166382	0.00147029	0.000396	2.13e-05	0.000426	0.000151	0.000776	0.000554	0.000738	0.000574	0.000797	0.000934	0.00121186	0.000953	0.00150765
n170.89238	2.72e-05	3.2e-05	5.74e-06	2e-05	0	0	1.6e-05	1.39e-05	1.81e-06	0	3.06e-05	3.6e-05	3.71e-05	5.33e-05	6.59e-05	6.12e-05	5.22e-05	4.19e-05	2.35e-05	4.11e-05	4.2e-05	4.79e-05	2.17e-05	0	2.13e-05	5.86e-06	2.01e-05	2.56e-05	4.59e-05	3.22e-05	5.65e-05	6.62e-05	0.00032	0.000337	0.000299	0.000255	5.18e-05	4.46e-05	0.000107	8.54e-05	4.31e-05	3.47e-05	3.33e-05	4.27e-05	2.65e-05	3.52e-05	7.26e-06	0	1.87e-05
n170.96985	6.68e-05	6.3e-05	4.57e-05	5.54e-05	6.46e-06	2.73e-05	0.000142	0.000105	6.79e-05	8.17e-05	3.98e-05	6.58e-05	2.47e-05	5.6e-05	3.02e-05	3.21e-05	3.98e-05	4.65e-05	4.56e-05	4.31e-05	3.6e-05	3.27e-05	8.28e-06	1.93e-05	3.29e-05	2e-05	2.08e-05	3.54e-05	0	1.81e-05	3.45e-05	2.43e-05	4.72e-05	7.02e-05	7.6e-05	6.21e-05	1.02e-05	3.97e-05	5.72e-05	6.67e-05	4.14e-05	2.65e-05	3.47e-05	3.65e-05	1.82e-05	1.82e-05	4.52e-05	2.23e-05	1.36e-05
n171.00604	0	7.49e-07	0	0	0	1.39e-05	2.62e-05	2.7e-05	1.25e-05	1.3e-05	3.5e-06	8.54e-06	1.11e-05	3.88e-06	0	0	0	5.36e-08	1.1e-05	1.08e-05	0	5.63e-07	0	9.82e-06	7.34e-06	1.76e-06	0	9.72e-06	9.3e-06	1.61e-05	1.46e-05	8.11e-06	3.9e-05	3.93e-05	4.37e-05	3.28e-05	2.99e-05	9.41e-06	1.42e-05	1.3e-05	6.54e-06	0	0	5.46e-07	0	9.67e-08	4.53e-06	2.08e-06	8.94e-06
n171.02946	4.4e-05	4.97e-05	7.31e-05	7.54e-05	4.88e-05	3.25e-05	1.64e-05	1.02e-05	4.56e-05	4.28e-05	6.92e-05	6.84e-05	4.06e-05	4.13e-05	3.49e-05	3.43e-05	2.51e-05	3.09e-05	2.99e-05	2.18e-05	3.25e-05	4.83e-05	4e-05	4.06e-05	3.56e-05	2.94e-05	2.88e-05	2.74e-05	3.21e-05	4.19e-05	2.91e-05	2.45e-05	6.93e-05	7.12e-05	6.85e-05	7.3e-05	2.05e-05	3.99e-05	5.07e-05	3.78e-05	3.56e-05	3.79e-05	1.8e-05	3.29e-06	3.35e-05	2.31e-05	5.68e-05	4.34e-05	2.5e-05
n171.10226	1.88e-05	1.62e-05	3.47e-05	3.65e-05	7.98e-06	1.2e-05	2.52e-05	2.44e-05	2.87e-05	1.54e-05	6.19e-05	6.87e-05	2.8e-05	1.97e-05	2.87e-05	2.89e-05	8.48e-06	6.14e-06	2.26e-05	1.2e-05	1.54e-05	1.33e-05	7.95e-06	1.65e-06	1.34e-05	1.72e-05	7.6e-06	2.53e-07	3.62e-06	4.98e-06	2.1e-05	1.28e-05	5.55e-05	2.31e-05	4.85e-05	2.7e-05	4.18e-05	2.59e-05	3.29e-05	2.7e-05	1.93e-05	2.88e-06	1.11e-05	1.49e-06	7.1e-06	0	1.69e-05	1.62e-05	1.1e-05
n171.1387	2.54e-05	1.84e-05	5.64e-05	4.62e-05	1.64e-05	2.72e-05	3.25e-05	1.47e-05	6.83e-05	5.65e-05	8.93e-05	0.000149	3.29e-05	9.71e-06	3.39e-05	3.64e-05	1.91e-05	1.86e-05	3.58e-05	2.02e-05	3.31e-05	5.01e-06	1.78e-05	2.18e-05	3.25e-05	4.44e-05	7.73e-06	1.31e-05	2.58e-05	1.32e-05	4.16e-05	4.3e-05	9.53e-05	0.000111	8.41e-05	8.71e-05	1.78e-05	1.17e-05	2.25e-05	2.75e-05	5.13e-06	4.03e-06	1.56e-05	1.32e-05	1.06e-05	1.03e-05	3.11e-05	2.6e-05	3.9e-05
n171.83385	6.35e-05	6.79e-05	6.24e-05	5.98e-05	5.21e-05	8.04e-05	2.66e-05	3.21e-05	9.57e-05	0.000118	0.000111	0.000127	2.93e-05	2.21e-05	2.05e-05	2.96e-05	1.27e-05	6.89e-06	2.24e-05	1.41e-05	3.17e-05	2.25e-05	3.64e-05	3.11e-05	6.19e-05	4.99e-05	2.6e-05	3.92e-05	2.07e-05	1.34e-05	2.36e-05	2.17e-05	5.41e-05	4.7e-05	5.22e-05	4.42e-05	1.26e-05	8.15e-06	2.09e-05	1.39e-05	2.71e-05	1.89e-05	2.3e-05	1.46e-05	2.27e-05	2.41e-05	3.96e-05	2.72e-05	2.99e-05
n171.88821	6.21e-05	8.43e-05	7.28e-05	5.53e-05	0.000109	8.47e-05	1.49e-05	1.92e-05	9.48e-05	0.000107	2.7e-05	3.06e-05	1.97e-05	2.03e-05	2.08e-05	2.2e-05	6.82e-06	7.49e-06	1.89e-05	1.98e-05	1.91e-05	1.56e-05	3.03e-05	2.47e-05	6.55e-05	5.07e-05	6.52e-05	5.01e-05	2.27e-05	3.07e-05	1.67e-05	2.09e-05	1.08e-05	1.09e-05	3.98e-06	0	6.78e-06	8.06e-06	0	7.83e-06	1.56e-05	6.99e-06	7.77e-06	6.5e-06	2.6e-05	3.13e-05	2.21e-05	2.26e-05	7.26e-05
n172.00101	6.87e-05	5.13e-05	6.73e-05	5.3e-05	4.32e-05	4.97e-05	1.3e-05	1.38e-05	6.75e-05	4.11e-05	0.000163	0.000116	5.1e-05	4e-05	7.73e-05	7.27e-05	4.53e-05	3.65e-05	5.4e-05	4.02e-05	2.51e-05	1.8e-05	1.87e-05	2.38e-05	2.63e-05	2.78e-05	2.86e-05	2.45e-05	3.2e-05	2.13e-05	3.59e-05	2.66e-05	4.16e-05	0.000119	5.42e-05	7.66e-05	0.00012	3.88e-05	7.99e-05	5.72e-05	5.23e-05	4.54e-05	2.31e-05	3e-05	2.72e-05	1.91e-05	4.56e-05	2.91e-05	3.24e-05
n172.06122	1.13e-05	1.11e-05	4.98e-06	1.26e-06	3.74e-06	1.6e-06	1.4e-05	9.54e-06	1.82e-05	0	3.4e-05	3.51e-05	5.73e-06	6.12e-06	3e-06	3.86e-06	2.03e-06	0	1.88e-06	0	3.23e-06	2.61e-06	3.45e-06	4.58e-06	0	0	5.76e-06	1.36e-06	9.53e-08	0	3.8e-06	5.17e-06	3.16e-05	1.46e-05	3.59e-05	1.55e-05	4.55e-06	1.78e-06	7.13e-06	4.29e-06	2.8e-06	0	2.82e-06	6.62e-06	0	0	1.77e-06	0	9.88e-06
n172.09756	2.54e-06	0	1.93e-06	2.95e-06	1.72e-06	7.28e-07	2.99e-05	1.59e-05	2.1e-06	3.5e-06	1.24e-05	4.09e-06	0	4.48e-06	5.13e-06	4.9e-06	0	7.59e-07	1.76e-06	2.92e-06	0	0	1.49e-06	6.43e-07	4.68e-06	0	4.16e-06	9.09e-06	6.71e-06	6.01e-06	3.54e-06	5.33e-06	2.79e-05	2.78e-05	2.66e-05	1.72e-05	1.66e-06	6.16e-07	1.59e-06	2.32e-06	3.17e-06	0	5.2e-06	9.97e-06	0	0	6.76e-06	1.1e-05	1.72e-05
n172.82991	0.000851	0.00134567	0.00118286	0.000952	0.000954	0.00123183	0.000537	0.000542	0.00151386	0.00181525	0.00188219	0.00211693	0.000379	0.000327	0.000418	0.000567	8.79e-05	0.00013	0.000323	0.000204	0.000439	0.000461	0.000508	0.000563	0.000751	0.000627	0.000592	0.000624	0.000389	0.000134	0.00047	0.000508	0.000794	0.000795	0.000761	0.000684	0.000215	0	0.000256	0.00022	0.000378	0.000292	0.00036	0.000312	0.000291	0.000329	0.000535	0.000439	0.000613
n172.88927	2.53e-06	9.83e-07	0	0	0	1.25e-06	0	0	0	5.92e-06	6.87e-06	1.11e-05	4.25e-06	1.25e-05	8.79e-06	9.79e-06	1.89e-06	3.29e-06	3.25e-06	7.51e-06	2.17e-06	5.47e-06	0	1.11e-06	2.74e-06	0	7.64e-06	6.23e-06	8.78e-07	4.27e-06	1.15e-05	9.79e-06	8.27e-05	8.88e-05	8.53e-05	5.04e-05	1.35e-05	1.02e-05	2.9e-05	1.95e-05	8.64e-06	8.54e-06	7.08e-06	7.17e-07	0	4.69e-06	0	2.73e-07	4.15e-06
n173.0089	0.0191762	0.0193409	0.025091	0.0219284	0.00968142	0.0124494	0.00701484	0.00515633	0.0218314	0.0186177	0.0387563	0.0342551	0.018816	0.0172737	0.0214887	0.0205762	0.0172148	0.0171678	0.0190999	0.0161127	0.0112402	0.00977877	0.00769332	0.00826754	0.0107547	0.00991678	0.00530739	0.00411265	0.00811991	0.0108683	0.0135626	0.011879	0.0380986	0.0423237	0.040695	0.0391518	0.0236337	0.015903	0.0261804	0.0235799	0.0158858	0.0143715	0.0142676	0.0145517	0.00928058	0.00909334	0.0132315	0.0100913	0.00623522
n173.08163	3.94e-06	3.07e-06	9.21e-07	0	7.41e-06	1.6e-06	2.18e-06	2e-07	7.7e-06	9.03e-06	8.43e-06	1.06e-05	2.18e-06	0	3.7e-06	0	5.87e-07	0	3.33e-06	1.18e-06	1.01e-06	0	2.89e-06	0	7.34e-06	0	6e-07	0	2.82e-06	0	0	0	1.02e-05	8.06e-06	1.29e-05	1.8e-05	3.22e-06	3.09e-06	1.14e-05	1.63e-05	2.14e-06	0	0	0	5.99e-07	0	3.14e-06	1.03e-06	1.48e-05
n173.8309	6.42e-05	6.39e-05	8.28e-05	5.53e-05	6.01e-05	7.91e-05	2.62e-05	4.27e-05	7.76e-05	9.36e-05	0.000105	0.00013	1.94e-05	2.13e-05	2.68e-05	2.36e-05	0	8.2e-06	1.72e-05	1.69e-05	3.69e-05	2.63e-05	2.76e-05	3.83e-05	3.95e-05	3.8e-05	3.23e-05	3.28e-05	2.54e-05	1.59e-05	3.19e-05	2.94e-05	4.23e-05	5.89e-05	4.71e-05	4.29e-05	1e-05	5.8e-06	1.95e-05	7.51e-06	1.83e-05	1.58e-05	2.17e-05	2.11e-05	2.67e-05	2.06e-05	3.22e-05	3.23e-05	4.41e-05
n173.88519	4.58e-05	4.83e-05	1.1e-05	3.94e-05	5.05e-05	2.15e-05	4.37e-06	2.35e-06	4.95e-05	5.48e-05	1.68e-05	1.47e-05	1.12e-05	6.75e-06	9.84e-06	0	6.51e-06	3.92e-06	4.83e-06	1.98e-06	7.05e-06	4.87e-06	1.44e-05	9.38e-06	3.01e-05	1.94e-05	1.61e-05	2.52e-05	9.06e-06	8.95e-06	5.8e-06	1.25e-05	1.06e-06	2.97e-06	3.02e-06	0	5.89e-06	5.32e-06	0	0	5.25e-06	0	0	3.19e-06	1.86e-06	1.52e-05	1.2e-05	3.84e-06	5.23e-05
n174.01224	0.000789	0.000834	0.00113444	0.000986	0.000335	0.000395	0.00028	0.00014	0.000954	0.000951	0.00197867	0.00160206	0.000765	0.000657	0.000841	0.000817	0.000628	0.000672	0.000749	0.000649	0.000371	0.000354	0.000293	0.000246	0.000439	0.000363	0.000196	0.000149	0.000262	0.000242	0.000435	0.000487	0.0020199	0.0022925	0.00202494	0.00204622	0.000922	0.00048	0.00112024	0.000967	0.000593	0.000534	0.000548	0.000549	0.000219	0.000264	0.000566	0.000423	0.000242
n174.07681	2.95e-05	4.22e-05	4.41e-05	4.16e-05	7.81e-06	0	2.04e-05	2.08e-05	2.15e-05	2.12e-05	4.05e-05	5.12e-05	2.28e-05	1.56e-05	1.16e-05	1.79e-05	2.11e-07	3.5e-06	3.58e-06	1.04e-05	1.25e-05	9.98e-06	1.36e-06	1.25e-05	2.45e-05	1.96e-05	9.89e-06	2.01e-05	0	0	9.11e-06	3.1e-06	0.000126	0.000153	0.00011	9.4e-05	4.42e-06	5.03e-06	8.37e-06	1.12e-05	6.38e-06	7.99e-06	1.56e-05	0	1.13e-05	3.86e-06	1.88e-05	7.35e-06	4.83e-06
n174.82863	0.000353	0.000539	0.000547	0.000416	0.000411	0.000586	0.000193	0.000202	0.000585	0.000748	0.000882	0.00105637	0.000171	0.000148	0.000128	0.000187	3.15e-05	4.52e-05	0.000126	0.000108	0.00021	0.000191	0.000185	0.000198	0.000273	0.000248	0.000226	0.000198	0.000123	4.9e-05	0.000153	0.000148	0.000378	0.000467	0.000358	0.000265	8e-05	4.52e-05	7.82e-05	5.79e-05	0.000137	0.000135	0.00016	0.00011	7.63e-05	9.4e-05	0.000208	0.000169	0.000246
n175.01299	0.000118	0.000114	0.000147	0.000116	5.97e-05	3.78e-05	3.98e-05	2.45e-05	0.000139	0.000131	0.000249	0.000216	9.03e-05	8.97e-05	0.000119	0.000121	8.27e-05	8.5e-05	0.000108	9.69e-05	5.34e-05	3.68e-05	4.67e-05	1.81e-05	6.12e-05	4.53e-05	2.32e-05	3.35e-05	2.26e-05	6.66e-06	6.25e-05	5.72e-05	0.000243	0.000341	0.000281	0.00023	0.000121	6.35e-05	0.000147	0.000142	7.77e-05	6.9e-05	7.78e-05	8.17e-05	5.4e-05	6.1e-05	8.61e-05	4.33e-05	1.65e-05
n175.02443	3.17e-05	1.43e-05	0.000151	3.13e-05	0	5.65e-06	6.23e-06	5.11e-06	1.69e-05	2.22e-05	5.11e-05	5.1e-05	9.23e-06	1.47e-05	1.27e-05	2.72e-06	0	0	6.28e-06	1.66e-06	0.000208	5.94e-06	0	0	4.08e-06	2.35e-06	9.16e-06	3.57e-07	3.48e-05	1.08e-05	0	9.75e-06	0.000227	4.65e-05	0.000466	3.94e-05	6.65e-07	8.78e-06	1.1e-05	1.22e-05	1.23e-05	5.66e-06	0	1.36e-05	0.000104	0	0.00264372	3.08e-06	1.29e-05
n175.03976	1.28e-05	0	0	2.62e-06	6.31e-06	0	8.91e-06	6.8e-06	7.77e-06	5.72e-06	2.47e-05	1.9e-05	0	1.82e-05	7.19e-07	1.94e-06	0	6.52e-07	7.82e-07	3.67e-06	0	0	7.82e-07	0	4.46e-06	5.52e-06	9.57e-06	1.79e-06	1.32e-05	6.83e-06	1.11e-05	1.23e-05	2.48e-05	2.42e-05	3.33e-06	8.67e-06	8.73e-07	0	5.96e-07	4.21e-06	4.34e-06	5.81e-06	3.12e-06	0	0	4.57e-06	7.38e-07	3.22e-06	9.62e-06
n175.06093	8.93e-06	4.26e-06	3.71e-06	4.45e-06	9.85e-06	4.21e-06	0	5.23e-07	1.29e-05	0	9.94e-06	6.44e-06	3.58e-05	4.81e-05	2.91e-05	1.34e-05	6.55e-06	1.27e-05	6.24e-06	9.17e-07	3.51e-05	2.15e-05	1.67e-05	1.33e-05	1.35e-05	4.81e-06	2.11e-06	3.61e-06	1.81e-05	1.61e-05	1.11e-05	1.24e-05	2.71e-05	4.1e-05	1.48e-05	1.45e-05	1.46e-05	3.57e-06	1.2e-05	2.8e-05	2.92e-06	4.82e-07	6.21e-06	7.55e-06	0	9.19e-06	9.53e-06	1.24e-05	5.83e-06
n176.8257	8.67e-05	0.000106	0.000108	8.25e-05	8.5e-05	0.000118	4.84e-05	6.28e-05	0.00012	0.000136	0.00013	0.000186	3.27e-05	3.69e-05	4.18e-05	4.44e-05	8.23e-06	9.23e-06	2.56e-05	3.44e-05	4.82e-05	2.93e-05	4.1e-05	4.35e-05	6.5e-05	6.78e-05	5.08e-05	6.87e-05	3.79e-05	3.67e-05	3.61e-05	3.7e-05	7.4e-05	9.63e-05	7.27e-05	7.32e-05	1.07e-05	1.08e-05	8e-06	2.2e-05	3.94e-05	2.63e-05	4.36e-05	4.59e-05	2.42e-05	4.05e-05	5.42e-05	3.93e-05	6.44e-05
n176.98009	4.48e-05	1.72e-05	3.07e-05	3.77e-05	3.9e-05	2.8e-05	4.72e-06	8.17e-06	1.57e-05	2.96e-05	0.000105	0.000122	1.81e-05	4.35e-05	4.53e-05	4.32e-05	1.26e-05	1.12e-06	2.92e-05	2.92e-05	1.39e-05	9.31e-06	7.16e-06	0	2.27e-05	1.12e-05	7.68e-07	0	1.18e-05	0	2.46e-05	3.14e-05	4.36e-05	6.41e-05	7.24e-05	6.91e-05	4.77e-05	3.84e-05	8.09e-05	6.02e-05	9.62e-06	7.86e-06	1.53e-05	1.14e-05	1.58e-05	8.99e-06	9.13e-06	1.41e-05	1.08e-05
n177.04007	0.000226	0.00021	0.000209	0.000125	0.000112	9.16e-05	0.000134	0.000117	0.000159	0.00021	0.000367	0.000317	0.000191	0.000214	0.000168	0.000146	8.67e-05	9.06e-05	0.000129	0.000146	9.25e-05	9.43e-05	7.67e-05	7.76e-05	0.000264	0.000373	8.1e-05	8.67e-05	7.05e-05	6.71e-05	0.0001	8.82e-05	0.000346	0.000406	0.000257	0.000221	8.58e-05	0.000105	0.000131	0.000107	0.000106	0.000125	0.000173	0.000201	5.07e-05	4.05e-05	0.000203	0.000193	0.000153
n178.02693	7.28e-06	5.61e-06	1.21e-05	1.84e-05	1.1e-05	0	1.1e-05	5.57e-06	1.8e-05	1.24e-05	2.14e-05	3.79e-05	4.16e-06	7.46e-06	9.7e-06	9.45e-06	6.02e-06	1.78e-06	1.57e-05	7.49e-06	7.83e-06	7.36e-06	1.14e-05	1.38e-06	2.88e-06	0	1.2e-06	1.42e-05	9.99e-07	9.53e-06	1.26e-05	1.04e-05	1.44e-05	2.88e-05	2.79e-05	2.07e-05	6.44e-06	7.82e-06	1.01e-05	5.27e-06	0	0	1.17e-05	6.46e-06	9.14e-06	3.25e-06	1.02e-05	6.43e-06	6.6e-06
n179.05592	0.000326	0.000293	0.000225	0.000252	6.14e-05	3.38e-06	0.000232	0.000111	0.000521	0.000429	0.00087	0.00103628	0.000264	0.00022	0.000288	0.000335	2.01e-05	0	0.0001556	0.000159	0.000111	8.15e-05	7.16e-05	2.84e-05	0.000319	0.000261	9.93e-05	0.000115	6.46e-05	0	0.000167	0.000152	0.00128572	0.00145697	0.0014539	0.00113895	0.000133	8.15e-05	0.000326	0.000249	0.000197	0.000127922	0.000166	0.00017	0	0	0.000234	0.000242	0.000158
n180.02989	4.44e-05	4.84e-05	0.00013	0.000125	1.29e-05	3.23e-06	1.81e-05	7.45e-06	5.01e-05	4.6e-05	0.000236	0.000304	1.81e-05	6.1e-06	0	0	4.52e-06	2.59e-06	8.87e-06	5.56e-06	2.79e-06	0	7.69e-07	9.28e-06	5.34e-05	5.12e-05	3.71e-06	0	1.64e-05	1.04e-05	9.84e-06	1.25e-05	0.000146	0.000163	0.00012	0.000109	5.99e-06	1.77e-05	1.73e-05	4.12e-06	1.05e-05	8.46e-06	1.89e-05	3.63e-05	6.28e-07	0	1.51e-05	1.61e-05	4.72e-05
n180.05916	4.47e-06	7.15e-06	0	4.16e-06	5.46e-06	0	4.64e-06	0	2.5e-05	1.4e-05	2.99e-05	3.55e-05	8.29e-06	7.26e-06	1.59e-05	1.05e-05	0	0	3.3e-06	0	1.79e-06	1.06e-06	4.39e-06	0	5.12e-06	0	6.75e-06	8.55e-06	0	0	2.11e-06	1.54e-05	5.58e-05	6.3e-05	3.1e-05	5.18e-05	0	1.59e-06	1.13e-05	6.29e-06	4.56e-06	0	1.57e-06	1.03e-06	0	0	9.04e-06	0	3.24e-06
n180.06635	1.4e-05	4.35e-06	8.61e-06	1.94e-05	6.24e-07	1.04e-06	1.81e-05	7.63e-06	2.51e-05	1.38e-05	2.23e-05	1.96e-05	7.06e-06	1.27e-05	3.26e-06	1.29e-05	5.25e-06	3.39e-06	1.28e-05	5.86e-06	7.81e-06	8.54e-06	1.87e-06	0	5.61e-06	1.14e-05	0	6.37e-06	3.31e-06	0	9.18e-06	3.61e-06	3.56e-05	6.35e-05	2.93e-05	4.57e-05	7.05e-07	5.98e-06	1.92e-05	6.49e-06	1.62e-05	1.28e-05	6.83e-06	3.17e-06	7.13e-06	2.64e-07	4.24e-06	7.45e-06	2.34e-05
n180.97641	0	6.91e-06	1.09e-05	1.28e-07	3.46e-06	5.66e-06	0	3.43e-06	4.65e-06	9.17e-06	4.14e-06	1.42e-05	0	0	5.1e-06	2.2e-06	1.15e-05	1.36e-05	7.86e-06	5.86e-06	0	6.28e-06	2.53e-06	8.21e-06	7.52e-06	2.19e-06	1.36e-05	2.56e-05	2.88e-06	0	5.33e-06	2.45e-06	1.89e-09	8.26e-06	9.46e-06	1.36e-07	1.75e-05	8.18e-06	3.58e-06	7.28e-06	4.56e-06	1.15e-05	3.17e-06	2.09e-06	1.07e-05	1.6e-05	1.92e-06	6.13e-06	1.26e-05
n181.0714	1.72e-05	9.53e-06	1.53e-05	2.32e-05	2.63e-06	0	1.21e-05	3.75e-06	1.1e-06	7.75e-06	2.45e-05	2.07e-05	4.13e-06	7.1e-06	4.28e-06	0	3.94e-06	0	4.53e-06	3.62e-06	6.69e-06	2.52e-06	5.69e-06	0	9.82e-06	6.5e-06	1.17e-06	0	0	0	8.32e-06	2.78e-06	4.6e-05	5.42e-05	2.95e-05	4.04e-05	3.18e-06	0	3.8e-06	1.65e-06	7.74e-06	0	4.39e-06	2.44e-06	6.25e-07	0	1.05e-05	1.91e-05	3.14e-05
n182.83424	7.11e-05	8.11e-05	5.78e-05	5.68e-05	4.87e-05	5.65e-05	4.62e-06	6.89e-06	0.00013	0.000115	5.55e-05	6.54e-05	1.39e-05	1.22e-05	1.59e-05	1.56e-05	0	0	6.44e-06	0	1.21e-05	1.62e-06	2.35e-05	1.31e-05	1.75e-05	1.77e-05	2.1e-05	1.63e-05	4.07e-06	5.57e-06	6.37e-06	3.83e-06	2.93e-05	2.58e-05	3.39e-05	1.83e-05	4.65e-06	2.8e-06	1.1e-05	0	5.09e-06	4.08e-06	2.74e-06	0	4.76e-07	5.03e-06	7.52e-06	0	2.62e-05
n182.92961	0.000138	0.00014	6.94e-05	6.15e-05	0.000552	0.000646	0.000119	0.000144	0.000122	0.00021	4.29e-07	1.83e-05	7.88e-05	8e-05	8.85e-05	0.000119	6.59e-05	5.61e-05	5.8e-05	6.77e-05	0.000188	0.000189	0.000231	0.000286	0.000375	0.00034	0.00120646	0.00138292	0.000146	0.000181	0.000154	0.000181	1.3e-06	8.53e-06	0	0	4.66e-05	5.61e-05	9.31e-06	5.36e-06	9.39e-05	8.53e-05	5.46e-05	5.97e-05	0.000177	0.00023	0.000122	0.000124	0.000806
n183.02957	0	1.39e-05	1.67e-05	8.49e-06	6.97e-06	1.34e-05	1.13e-05	6.7e-06	1.24e-05	1.3e-05	4.08e-06	1.43e-05	7.04e-06	1.49e-05	5.28e-06	2.94e-06	0	3.4e-06	2.03e-06	4.81e-06	0	0	0	3.03e-06	5.51e-06	3.34e-07	1.17e-05	6.82e-06	1.56e-05	1.15e-05	2.67e-05	1.38e-05	5.23e-06	0	1.08e-05	1.44e-05	0	1.33e-06	8.2e-06	6.83e-06	6.49e-06	1.58e-05	0	6.56e-06	1.59e-06	0	5.94e-06	0	1.18e-05
n183.99352	2.56e-05	2.7e-05	7.03e-05	8.72e-05	8.92e-06	2.4e-05	3.95e-06	2.47e-06	5.32e-05	2.66e-05	0.00012	0.000101	2.24e-05	1.39e-05	5.55e-05	2.9e-05	3.55e-05	3.53e-05	3.34e-05	3.24e-05	1.22e-05	5.99e-06	6.05e-06	1.58e-05	1.47e-05	2.51e-05	0	0	0	1.51e-05	1.56e-05	1.32e-05	4.65e-05	5.63e-05	6.37e-05	5.23e-05	7.28e-05	1.52e-05	2.94e-05	2.76e-05	2.69e-05	2.27e-05	1.95e-05	1.79e-05	2.97e-05	9.47e-06	2.54e-05	4.67e-05	1.48e-06
n184.83121	8.2e-05	7.89e-05	5.09e-05	4.82e-05	6.27e-05	6.23e-05	5.15e-06	1.88e-06	0.00013	0.000126	6.38e-05	4.47e-05	8.84e-06	1.19e-05	7.02e-07	1.14e-05	0	0	4.1e-08	9.32e-07	2.47e-06	0	1.22e-05	7.9e-06	1.92e-05	1.88e-05	2.31e-05	1.92e-05	4.19e-06	1.24e-05	6.45e-06	1.12e-05	2.2e-05	4.3e-05	1.7e-05	2.32e-05	4.8e-06	1.12e-05	8.5e-06	0	5.06e-06	4.84e-06	2.21e-06	6.72e-07	5.68e-07	5.35e-06	0	6.42e-06	2.82e-05
n184.92661	3.3e-05	6.02e-05	3.12e-05	2.72e-05	0.000161	0.000172	3.99e-05	4.77e-05	5.53e-05	5.85e-05	0	9.24e-07	2.27e-05	2.1e-05	3.22e-05	4.57e-05	1.76e-05	1.59e-05	2.24e-05	2.83e-05	5.52e-05	7.48e-05	8.81e-05	0.000105	0.000124	0.000116	0.000254	0.000352	5.74e-05	6.8e-05	4.27e-05	6.13e-05	1.32e-05	3.04e-06	2.52e-06	1.8e-06	1.79e-05	2.04e-05	4.94e-06	1.2e-06	3.11e-05	3.27e-05	2.29e-05	3.24e-05	5.53e-05	7.21e-05	7.14e-05	4.3e-05	0.00018
n185.02191	5.38e-05	6.77e-05	5.95e-05	6.64e-05	4.69e-05	4.24e-05	3.24e-05	2.23e-05	0.000127	0.000118	0.000186	0.000205	4.41e-05	5.2e-05	3.03e-05	5.15e-05	0	0	0	2.61e-06	3.24e-06	1.11e-05	4.81e-05	2.76e-05	5.8e-05	4.67e-05	3.01e-05	3.22e-05	2.8e-05	1.38e-05	0	0	9.91e-05	0.000115	8.29e-05	4.31e-05	2.83e-05	3.43e-05	4.72e-05	5.85e-05	2.89e-05	9.81e-06	9.48e-06	9.55e-06	0	0	2.45e-05	2.21e-06	3.99e-05
n187.02452	3.24e-05	2.22e-05	3.55e-05	4.61e-05	2.59e-05	9.96e-06	3.62e-05	3.49e-05	5.43e-05	4.39e-05	9.14e-05	8.77e-05	2.62e-05	3.37e-05	3.22e-05	2.94e-05	1.21e-05	6.22e-06	2.95e-05	2.05e-05	2.08e-05	2.76e-06	7.5e-06	8.96e-06	5.33e-06	1.32e-05	3.99e-06	0	2.73e-05	3.26e-05	1.28e-05	0	8.47e-05	6.42e-05	3.89e-05	2.62e-05	3.27e-05	2.64e-05	3.03e-05	3.16e-05	1.91e-05	1.21e-05	1.17e-05	0	1.4e-05	0	2.24e-05	7.77e-06	6.29e-06
n187.03761	4.45e-05	3.28e-05	6.3e-05	7.03e-05	2.3e-05	2.36e-05	9.55e-06	9.12e-06	2.59e-05	3.61e-05	4.95e-05	6.91e-05	1.17e-05	1.25e-05	3.51e-06	6.29e-06	0	4.58e-06	1.24e-06	0	2.23e-06	3.56e-06	6.37e-06	0	2.59e-05	3.38e-05	9.55e-06	1.04e-05	5.47e-06	4.62e-06	6.55e-06	1.05e-05	0.000122	0.000135	0.000107	9.66e-05	5.85e-06	0	1.17e-05	9e-06	1.14e-05	8.82e-06	1.95e-06	1.15e-05	5.97e-08	0	1.17e-06	1.88e-05	1.62e-05
n187.09738	4.1e-06	1.66e-05	1.47e-05	1.92e-06	2.89e-06	0	1.61e-05	0	1.61e-05	2.83e-05	4.76e-05	2.97e-05	1.21e-05	3.44e-06	6.5e-06	0	0	0	1.17e-05	0	7.84e-06	6.02e-06	4.62e-06	0	1.48e-05	0	5.74e-06	0	9.65e-07	0	5.85e-06	8.72e-06	3.73e-05	4.48e-05	2.86e-05	2.97e-05	1.44e-05	3.58e-06	1.46e-05	6.61e-06	4.64e-06	0	3.07e-06	5.83e-06	0	0	7.41e-06	3.43e-06	3.85e-05
n188.05586	3.79e-05	2.8e-05	3.29e-05	2.61e-05	2.94e-05	1.79e-05	9.69e-05	0.00011	0	2.01e-05	3.52e-05	3.46e-05	6.84e-05	6.51e-05	7.47e-05	6.63e-05	3.34e-05	6.44e-05	3.54e-05	5.07e-05	3.46e-05	2.6e-05	5.07e-05	2.6e-05	4.6e-05	3.4e-05	3.35e-05	3.29e-05	5.51e-05	4.64e-05	5.1e-05	3.45e-05	1.14e-05	2.4e-05	1.27e-05	1.77e-05	5.54e-05	5.62e-05	5.38e-05	5.99e-05	3.45e-05	3.65e-05	3.59e-05	2.9e-05	2.84e-05	3.42e-05	5.38e-05	6.31e-05	6.02e-05
n191.01952	0.000934	0.000984	0.000634	0.000571	0.000376	0.000612	0.000682	0.00047	0.000849	0.000802	0.0016171	0.00176647	0.000873	0.000635	0.000851	0.000817	0.000539	0.000493	0.000866	0.000714	0.000524	0.000491	0.000635	0.0005	0.000673	0.000507	0.000498	0.000512	0.000301	0.000391	0.000361	0.000294	0.00118523	0.00134236	0.00119379	0.001205	0.000653	0.000568	0.00104637	0.000915	0.000859396	0.000588	0.000784	0.000851	0.000334	0.000343	0.00121244	0.000964	0.00075
n191.05595	0.000932	0.000816	0.000919	0.00088	0.000403	0.000462	0.000898	0.000844	0.00055	0.000523	0.000677	0.000572	0.00173982	0.00170517	0.00129976	0.0015074	0.000777	0.00079	0.000589	0.000799	0.00095	0.000962	0.00111639	0.0010008	0.000476	0.000438	0.000578	0.000544	0.000779	0.000729	0.000529	0.00048	0.00174837	0.00203355	0.00238551	0.00248196	0.000509	0.000603	0.000748	0.000757	0.000368	0.000297	0.000226	0.000172	0.000631	0.000675	0.0012457	0.00123727	0.000349
n191.98216	3.36e-05	3.09e-05	0.000107	7.05e-05	1.44e-05	2.45e-05	6.53e-06	0	3.97e-05	3.58e-05	0.000108	0.000149	2.84e-05	3.14e-05	3.84e-05	5.11e-05	3.1e-05	2.91e-05	3.52e-05	3.04e-05	1.6e-05	1.75e-05	2.11e-05	1.17e-05	2.42e-05	5.23e-06	0	0	0	5.75e-06	2.15e-05	2.08e-05	7.37e-05	8.74e-05	6.65e-05	5.04e-05	8.17e-05	3.54e-05	5.13e-05	3.79e-05	3.1e-05	3.7e-05	2.98e-05	2.61e-05	2.28e-05	1.35e-05	2.1e-05	2.48e-05	0
n192.02277	3.03e-05	3.98e-05	2.17e-05	2.8e-05	1.64e-05	2.67e-05	3.15e-05	2.48e-05	3.29e-05	3.24e-05	4.1e-05	7.77e-05	2.87e-05	1.88e-05	2.89e-05	2.24e-05	2.49e-05	2.49e-05	2.68e-05	1.06e-05	1.63e-05	2.31e-05	2.12e-05	2.25e-05	2.07e-05	1.75e-05	1.42e-05	1.37e-05	9.27e-06	1.83e-05	6.72e-06	2.36e-05	4.63e-05	4.73e-05	6.83e-05	5.35e-05	2.57e-05	3.02e-05	2.94e-05	3.33e-05	2.53e-05	2.3e-05	2.71e-05	2.71e-05	1.64e-05	0	3.07e-05	3.2e-05	2.13e-05
n192.03487	6.09e-05	5.19e-05	0.000106	8.08e-05	4.5e-05	4.72e-05	4.94e-05	5.53e-05	4.86e-05	5.91e-05	9.25e-05	8.87e-05	8.81e-05	3.56e-05	3.41e-05	4.57e-06	0	1.66e-05	3.89e-05	1.69e-05	2.34e-05	2.22e-05	4.13e-05	1.54e-05	2.32e-05	5.06e-05	4.59e-05	4.28e-05	4.97e-05	8.57e-05	0.000109	6.34e-05	9.7e-05	5.89e-05	7.13e-05	9.76e-05	2.19e-05	0	4.04e-06	2.51e-05	4.26e-05	1.45e-05	3.86e-05	4.26e-05	6.24e-06	2.53e-05	4.18e-05	3.68e-05	5.28e-05
n192.05911	3.9e-05	3.95e-05	4.7e-05	4.06e-05	1.43e-05	1.86e-05	4.28e-05	4.86e-05	3.31e-05	1.86e-05	2.83e-05	3.57e-05	7.89e-05	8.81e-05	6.51e-05	6.95e-05	4.16e-05	3.17e-05	2.79e-05	2.71e-05	4.96e-05	5.61e-05	5.67e-05	3.91e-05	1.23e-05	2.31e-05	3.83e-05	4.08e-05	4.35e-05	2.8e-05	2.5e-05	3.01e-05	6.96e-05	0.000115	0.000103	9.29e-05	2.52e-05	1.31e-05	3.83e-05	5.93e-05	1.05e-05	9.09e-06	9.19e-06	4.28e-06	2.76e-05	4.21e-05	6.38e-05	5.95e-05	1.81e-05
n192.5363	1.14e-05	9.93e-06	7.86e-06	3.24e-06	4.5e-06	8.83e-07	6.16e-06	1.35e-05	1.58e-05	7.19e-07	2.66e-06	6.82e-08	3.78e-06	6.24e-06	4.34e-06	4.15e-08	2.59e-06	6.19e-07	2.3e-06	4.61e-07	0	0	0	3.3e-06	4.62e-06	5.93e-06	6.28e-06	3.83e-08	4.19e-06	8.78e-06	1.21e-05	1.36e-05	4.56e-06	1.31e-05	1.55e-05	9.28e-07	0	0	3.54e-07	6.64e-06	1.01e-05	1.71e-07	9.1e-06	1.08e-06	0	5.93e-07	5.01e-06	5.74e-06	3.98e-07
n192.95413	8.16e-05	7.63e-05	8.81e-05	9.02e-05	1.2e-05	1.37e-05	1.57e-05	7.09e-07	0.000101	7.09e-05	0.000138	0.000163	8.7e-05	9.2e-05	0.000105	8.54e-05	0.000107	9.94e-05	8.67e-05	0.000111	4.25e-05	4.31e-05	1.85e-05	1.8e-05	2.58e-05	1.3e-06	2.56e-05	2.1e-05	3.11e-05	2.52e-05	5.16e-05	5.79e-05	0.000178	0.000186	0.000187	0.00016	0.000141	0.000132	0.000168	0.000162	9.51e-05	5.69e-05	5.71e-05	6.61e-05	4.97e-05	2.81e-05	3.63e-05	3.19e-05	3.18e-05
n193.05038	0.000174	0.00015	0.000203	0.000178	0.000151	0.00015	0.000159	0.000151	0.000232	0.000233	0.000372	0.000332	0.00016	0.000141	0.00015	0.000145	8.39e-05	8.11e-05	7.87e-05	0.000104	8.77e-05	7.97e-05	0.000115	0.000106	0.000165	0.000133	0.000155	0.000128	0.000187	0.000168	0.000145	0.000137	0.000392	0.000465	0.000375	0.000344	0.000156	0.000128	0.000153	0.000126	0.000119	9.22e-05	0.000114	9.2e-05	6.4e-05	7.96e-05	8.42e-05	0.0001	0.000155
n193.07132	8.17e-06	2.14e-05	2.55e-05	2e-05	1.01e-05	3.89e-06	1.53e-05	6.92e-06	1.45e-05	3.44e-06	2.8e-05	2.22e-05	2.38e-05	1.42e-05	1.2e-05	3.71e-06	7.22e-06	1.13e-05	7.13e-06	4.49e-06	9.43e-06	1.21e-05	4.08e-06	4.6e-06	5.31e-06	2.63e-07	1.6e-05	5.93e-06	5.26e-06	7.62e-06	5.17e-06	1.08e-05	6.94e-05	7.26e-05	6.67e-05	5.11e-05	1.48e-05	1.53e-05	1.45e-05	1.66e-05	6.83e-06	1.3e-05	6.71e-06	1.73e-05	0	0	1.69e-05	1.27e-05	5.98e-06
n194.04543	8.21e-05	0.000109	0.000346	0.000399	2.45e-05	5.82e-06	5.21e-05	2.88e-05	5.51e-05	0.0001	0.000598	0.000615	7.38e-05	7.06e-05	2.35e-05	1.98e-05	4.73e-05	2.22e-05	2.92e-05	4.57e-05	0	0	3.02e-05	4.03e-05	0.000135	0.000126	1.44e-05	0	7.25e-05	2.98e-05	6.45e-05	4.32e-05	6e-05	9.24e-05	9.94e-05	5.78e-05	5.26e-05	1.11e-05	5.11e-05	2.97e-05	4.36e-05	1.61e-05	8.56e-05	6.39e-05	2.7e-05	1.55e-05	0.0001	9.5e-05	8.09e-05
n194.93686	1.56e-06	3.05e-06	0	0	0	1.51e-06	1.71e-06	4.64e-07	2.67e-07	1.08e-06	0	0	7.86e-06	4.76e-07	0	0	0	0	2.24e-07	2.94e-06	3.95e-06	2.3e-06	0	0	3.91e-06	4.93e-07	0	0	4.95e-06	2.68e-06	1.57e-06	2.54e-06	1.62e-05	1.46e-05	6.51e-06	3.2e-06	0	5.5e-06	4.69e-06	9.03e-06	1.68e-06	4.28e-07	3.02e-06	2.23e-06	0	0	2.12e-07	6.06e-07	0
n194.97806	4.73e-06	7.22e-06	3.8e-05	4.1e-05	7.72e-07	1.96e-05	6.96e-06	8.05e-06	2.27e-05	2.53e-05	6.59e-05	6.12e-05	2.33e-05	2.4e-05	3.36e-05	3.44e-05	9e-06	1.43e-05	1.21e-05	1.35e-05	6.06e-06	5.76e-06	1.2e-05	8.32e-06	7.68e-06	3.55e-06	7.52e-06	5.66e-06	3.02e-06	2.6e-06	4.93e-06	2.02e-06	2.61e-05	4.71e-05	3.08e-05	5.13e-05	3.16e-05	2.12e-05	2.31e-05	1.73e-05	1.34e-05	1.55e-05	1.44e-05	2.16e-05	3.96e-06	1.04e-05	4.51e-06	2.42e-06	8.39e-06
n194.99078	0.000349	0.000343	0.0004	0.000343	0.000437	0.000599	0.000187	0.000102	0.000363	0.000286	0.00125865	0.00148156	0.00035	0.000409	0.000456	0.000461	0.000149	0.000127	0.000319	0.000284	0.000181	0.000148	0.000143	0.000122	0.000252	0.000225	3.59e-05	3.77e-05	0.00014	0.000129	0.000252	0.000268	0.000569	0.000596	0.000703	0.000649	0.000477	0.000469	0.000771	0.000709	0.000224	0.000156	0.000175	0.000187	0.000128	0.000123	0.000221	0.000156	0.00012
n195.05081	0.00443161	0.00447907	0.00377541	0.0036086	0.00187316	0.00189922	0.00380742	0.0034566	0.00386997	0.00354618	0.00599285	0.00655501	0.0043459	0.00481809	0.00235387	0.00275343	0.00136671	0.00128869	0.00282714	0.00277058	0.00166525	0.00161767	0.00222665	0.00150229	0.0071985	0.00757279	0.00216724	0.00247629	0.00113239	0.00105069	0.0014251	0.00153287	0.00748324	0.00843909	0.00478792	0.00458561	0.00127133	0.00118346	0.00200977	0.00222549	0.00266607	0.00260893	0.0037915	0.00393449	0.00118241	0.000788	0.00501828	0.00455627	0.00355956
n195.85463	7.5e-06	3.57e-06	4.19e-06	1.3e-05	3.42e-05	3.38e-05	7.39e-05	0.000116	2.77e-05	2.17e-05	0	0	2.33e-05	3.61e-05	2.44e-05	6.26e-05	4.79e-05	4.17e-05	4.37e-05	5.56e-05	5.7e-05	7.19e-05	0.000102	0.000212	4.57e-05	5.25e-05	8.7e-05	0.000116	7.97e-05	0.000108	8.37e-05	8.49e-05	1.46e-05	1.27e-05	0	7.9e-06	1.83e-05	1.71e-05	1.98e-05	2.43e-05	4.82e-05	2.8e-05	5.89e-05	5.65e-05	0.000107	8.09e-05	6.67e-05	6.83e-05	3.43e-05
n195.99417	1.14e-05	9.18e-06	1.71e-05	1.32e-05	1.53e-05	2.06e-05	1.07e-06	4.05e-06	1.7e-05	9.27e-06	4.42e-05	4.43e-05	1.42e-05	1.87e-05	1.89e-05	9.32e-06	0	0	2e-05	9.36e-06	7.44e-06	4.13e-06	0	4.46e-06	9.4e-06	7.58e-07	0	8.9e-07	1.61e-06	1.94e-06	1.06e-05	1.46e-05	1.22e-05	1.72e-05	2.36e-05	4.73e-05	3.59e-05	1.74e-05	2.92e-05	2.67e-05	4.3e-06	2.79e-06	1.99e-06	4.01e-06	0	3.51e-06	0	1.56e-06	0
n196.05406	0.000159	0.000162	0.000112	0.000141	4.26e-05	5.66e-05	0.0001	5.35e-05	0.000131	9.15e-05	0.000213	0.000205	0.000126	0.000129	0.000105	9.31e-05	4.54e-05	4.03e-05	8.31e-05	5.32e-05	4.56e-05	6.63e-05	6.05e-05	5.16e-05	0.00019	0.000182	6.86e-05	7.05e-05	3.11e-05	4.98e-05	4.98e-05	5.5e-05	0.000219	0.00026	0.000194	0.000153	4.56e-05	5.77e-05	8.62e-05	8.6e-05	8.55e-05	5.84e-05	0.000105	0.000122	3.57e-05	3.05e-05	0.000108	0.000101	0.000101
n196.49603	1e-05	6.35e-06	1.29e-05	1.03e-05	6.46e-06	1.75e-05	7.32e-06	8.63e-06	1.43e-05	2.9e-05	3.61e-05	3.72e-05	6.47e-06	1.01e-05	2.43e-05	2e-05	8.39e-06	4.91e-06	2.21e-05	4.82e-06	1.36e-05	6.35e-06	2.12e-06	5.93e-06	1.04e-05	1.02e-06	1.19e-06	4.39e-06	6.08e-06	0	1.14e-05	4e-06	2.87e-05	1.43e-05	2.24e-05	2.51e-05	8.1e-06	2.12e-05	1.5e-05	5.09e-06	9.16e-06	1.27e-05	1.17e-05	1.86e-05	3.95e-06	2.97e-06	1.13e-05	2.18e-06	1.79e-05
n197.02191	4.63e-05	5.01e-05	5.85e-05	6.11e-05	4.07e-05	5.6e-05	6.59e-06	0	9.02e-05	8.89e-05	0.000113	0.000123	2.02e-05	2.06e-05	2.27e-05	7.27e-06	7.42e-06	1.68e-05	7.62e-06	0	2.03e-05	0	2.5e-05	3.24e-05	2.52e-05	3.44e-05	3.2e-05	1.75e-05	1.34e-05	1.48e-05	6.69e-06	1.15e-06	9.88e-05	0.00011	0.000109	8.12e-05	5.32e-06	3.32e-05	3.13e-05	4.61e-06	1.29e-05	0	1.5e-06	0	0	5.44e-06	1.04e-05	1.6e-05	5.26e-05
n197.0451	7.66e-06	1.66e-05	4.28e-05	3.75e-05	3.59e-06	1.41e-05	1.55e-05	1.98e-06	3.95e-05	2.11e-05	4.19e-05	5.25e-05	9.48e-06	4.85e-05	2.16e-05	1.93e-05	4.53e-06	1.51e-05	7.15e-06	1.59e-05	5.09e-06	1.48e-05	1.19e-05	1.49e-05	9.92e-06	2.77e-05	5.41e-06	1.35e-05	1.2e-05	9.35e-07	8.31e-06	1.87e-05	4.16e-05	4.49e-05	4.85e-05	3.01e-05	9.74e-06	0	1.84e-05	6.55e-06	1.09e-05	1.87e-05	2.15e-05	2.25e-05	6.55e-06	1.07e-05	2.1e-05	1.75e-05	4.04e-06
n197.85144	1.96e-05	2.69e-05	1.38e-05	1.32e-05	5.43e-05	7.88e-05	9.6e-05	0.000155	3.07e-05	4.28e-05	5.32e-06	0	4.35e-05	4.49e-05	4.47e-05	5.3e-05	5.49e-05	4.77e-05	5.06e-05	7.34e-05	8.55e-05	0.000119	9.58e-05	0.000229	6.67e-05	7.36e-05	8.18e-05	0.000115	7.53e-05	0.000136	9.2e-05	0.000131	8.69e-06	1.52e-05	0	5.14e-06	2.63e-05	4.59e-05	1.1e-05	2.48e-05	8.08e-05	7.27e-05	0.000108	8.12e-05	0.00013	0.000109	9.76e-05	8.32e-05	5.72e-05
n198.90707	3.36e-05	3.84e-05	4.19e-05	3.99e-05	0.000165	0.000134	4.84e-05	8.45e-05	5.27e-05	5.54e-05	0	1.65e-05	6.3e-05	5.98e-05	7.37e-05	7.43e-05	4.61e-05	6.67e-05	4.92e-05	6.05e-05	0.000122	8.61e-05	0.000101	0.000101	0.000154	0.000123	0.00032	0.000284	0.000109	0.000103	9.06e-05	0.0001	8.38e-07	0	8.88e-06	1.5e-05	4.71e-05	3.74e-05	1.94e-05	3.08e-05	5.04e-05	4.73e-05	5.63e-05	3.02e-05	9.12e-05	0.000142	6.85e-05	7.03e-05	0.000206
n204.00768	0.000107	9.88e-05	0.000119	0.000118	7.57e-05	5.15e-05	5.7e-05	9.02e-05	0.000121	0.000111	0.000179	0.000188	7.74e-05	9.22e-05	0.000135	0.000119	5.82e-05	4.99e-05	7.27e-05	6.88e-05	7.21e-05	6.33e-05	7.41e-05	6e-05	5.62e-05	4.79e-05	7.34e-05	6.54e-05	2.98e-05	0	3.85e-05	4.05e-05	0.000131	0.000151	0.000143	0.000122	8.8e-05	0.000108	9.46e-05	9.49e-05	5.16e-05	8.95e-05	6.77e-05	5.34e-05	4.51e-05	4.52e-05	8.77e-05	6.28e-05	0.0001
n204.08743	2.46e-05	1.26e-05	1.68e-05	2.09e-05	1.05e-06	1.82e-06	7.08e-06	0	9.02e-06	2.63e-05	2.42e-05	1.88e-05	1.04e-05	1.16e-05	1.34e-05	4.24e-06	0	1.53e-06	7.72e-06	3.19e-06	1.03e-05	8.37e-07	1.21e-05	0	7.21e-06	1.64e-06	9.99e-06	3.75e-06	7.01e-06	0	7.67e-06	0	9.25e-05	0.000127	8.95e-05	6.67e-05	3.53e-06	2.22e-06	4.2e-06	9.22e-06	1.01e-05	2.03e-06	2.2e-06	3.66e-06	0	0	4.11e-06	4.74e-06	4.72e-06
n204.50919	2.01e-05	1.31e-05	1.05e-05	8.72e-06	3.79e-06	5.37e-06	3.84e-06	4.7e-06	1.9e-05	2.23e-05	2.48e-05	3.69e-05	1.96e-05	1.16e-05	1.03e-05	1.28e-05	8.06e-06	4.52e-06	1.19e-05	5.85e-06	1.22e-05	6.02e-07	7.98e-06	0	8.34e-06	3.61e-06	5.41e-06	1.02e-05	4.97e-06	1.88e-06	8.22e-06	8.26e-06	2.52e-05	1.53e-05	2.64e-05	9.09e-06	1.86e-05	4.01e-06	1.08e-05	3.16e-06	4.24e-06	1.01e-05	3.29e-06	4.87e-06	1.56e-05	1.26e-05	1.34e-05	1.74e-05	3.61e-05
n205.03499	0.000127	8.9e-05	0.000209	0.000157	5.05e-05	5.24e-05	3.51e-05	2.84e-05	0.000118	0.000166	5.29e-05	0.00019	7.43e-05	6.84e-05	5.54e-05	4.34e-05	0	3.02e-05	4.42e-05	2.66e-05	5.39e-05	2.96e-05	8.99e-06	3.2e-05	8.63e-05	5.88e-05	3.62e-05	2.16e-05	6.11e-07	6.04e-06	1.29e-05	0	7.87e-05	8.82e-05	0.00041	4.41e-05	1.91e-05	4.97e-05	6.68e-05	4.56e-05	4.36e-05	2.09e-05	5.9e-05	3.95e-05	0	2.69e-05	6.68e-05	5.26e-05	6.61e-05
n205.08643	6.62e-06	9.08e-06	4.91e-06	1.53e-05	8.56e-06	1.52e-05	3.42e-06	7.88e-06	1.14e-05	0	2.25e-05	2.28e-05	8.05e-06	7.96e-07	1.16e-05	9.79e-06	5.03e-06	8.02e-06	5.28e-06	6.32e-06	4.25e-06	1.7e-06	6.05e-06	1.35e-05	4.76e-06	0	4.03e-06	4.18e-07	3.23e-06	1.41e-08	1.2e-05	4.31e-06	9.57e-06	2.07e-05	1.03e-05	3.13e-06	3.24e-06	3.18e-06	1.5e-05	3.03e-06	1.54e-06	0	0	7.41e-09	1.59e-09	5.76e-06	0	9.01e-06	6.68e-06
n205.12283	2.81e-05	1.66e-05	3.25e-05	2.24e-05	1.05e-05	8.72e-06	3.11e-06	5.48e-06	9.8e-06	2.46e-05	9.36e-05	5.44e-05	7.03e-05	6.75e-05	7.2e-05	6.84e-05	4.03e-05	3.05e-05	3.57e-05	3.04e-05	3.54e-06	6.08e-06	1.7e-05	1.37e-05	1.66e-05	2.38e-05	4.6e-06	4.09e-06	1.46e-05	0	1.56e-05	8.71e-06	0	0	1.93e-07	1.09e-06	7.4e-05	9.67e-05	6.28e-05	5.75e-05	2.29e-05	2.27e-05	2.31e-05	2.68e-05	3.24e-06	9.7e-06	3.14e-05	2.89e-05	0
n207.08707	0.000428	0.00041	0.000633	0.000666	0.000295	0.000167	0.00024	0.00017	0.000558	0.00052	0.00124147	0.00143604	0.00029	0.000307	0.000284	0.000285	0.000117	0.000118	0.000233	0.000305	0.000258	0.000282	0.000385	0.000276	0.000336	0.000379	0.000152	0.000148	0.000193	1.53e-05	0.000176	0.000207	0.000508	0.000657	0.000114	9.43e-05	0.000305	0.000207	0.000521	0.000412	0.000483	0.000432	0.000591	0.000641	0.000174	0.000131	0.000812	0.000776	0.000376
n208.09061	2.52e-05	2.14e-05	3.46e-05	3.87e-05	1.19e-05	1.56e-05	1.52e-05	1.22e-05	3.29e-05	3.43e-05	7.19e-05	8.13e-05	1.84e-05	2.06e-05	1.97e-05	2.62e-05	0	8.22e-06	2.22e-05	2.41e-05	1.95e-05	2.13e-05	1.78e-05	2.11e-05	2.61e-05	1.74e-05	1.11e-05	0	5.94e-06	1.63e-06	1.48e-05	4.62e-06	4.7e-05	1.48e-05	3.75e-06	0	1.44e-05	1.16e-05	3.46e-05	2.21e-05	3.52e-05	3.4e-05	3.54e-05	2.51e-05	9.11e-06	1.18e-05	5.34e-05	2.66e-05	2.22e-05
n208.84822	1.06e-05	9.98e-06	6.56e-07	0	2.54e-06	0	6.65e-06	2.67e-06	0	9.28e-06	1.44e-05	2.57e-06	2.34e-05	1.58e-05	1.15e-05	2.05e-05	1.63e-05	1.42e-05	8.41e-06	1.39e-05	9.78e-06	1.08e-06	5.37e-06	0	0	0	7.89e-06	4.37e-06	1.94e-05	1.4e-05	3.46e-05	1.24e-05	0.000144	0.000159	0.000133	0.000125	2.14e-05	1.52e-05	4.74e-05	2.76e-05	8.7e-06	3.17e-06	7.76e-06	8.92e-06	6.37e-06	3.73e-06	0	0	8.67e-06
n208.94298	2.39e-05	2.38e-05	1.87e-05	7.94e-06	1.43e-06	9.61e-07	1.61e-05	1.55e-05	9.4e-06	1.31e-05	5.38e-05	2.79e-05	4.77e-06	1.43e-05	1.69e-05	7.68e-06	1.54e-05	1.15e-05	2.47e-05	1.93e-05	5.77e-06	1.13e-05	4.81e-06	1.05e-05	7.41e-06	1.2e-05	8.23e-06	5.98e-06	1.51e-06	0	3.66e-06	1.25e-05	1e-05	8.32e-06	1.2e-06	1.46e-05	1.43e-05	8.52e-07	2.01e-05	7.79e-06	2.15e-05	1.3e-05	1.22e-05	1.31e-05	5.35e-06	4.51e-06	1.65e-05	1.68e-05	1.33e-05
n208.98553	0.000248	0.000362	0.000792	0.000435	0.000174	0.000217	8.69e-05	0.000113	0.000429	0.000363	0.000684	0.000712	0.000176	0.000173	0.000124	0.000163	0	6.56e-05	3.42e-05	8.49e-05	2.65e-05	0.000102	3.09e-05	0.00011	0.000228	0.000198	0.000138	0.000154	8.49e-06	9.21e-05	0	9.84e-05	0.000649	0.000624	0.000715	0.000457	7.79e-06	0.000134	0.000161	0.000148	8.36e-05	7.9e-05	9.45e-05	0.000133	0	3.09e-05	0.000102	0.000117	0.000194
n209.022	3.14e-05	3.34e-05	4.77e-05	3.92e-05	1.51e-05	1.25e-05	4.53e-07	3.28e-06	2.92e-05	2.96e-05	3.63e-05	4.5e-05	3.74e-06	7.78e-06	6.45e-06	6.83e-06	0	0	1.58e-06	2.83e-07	1.64e-06	0	3.19e-06	1.68e-06	7.47e-06	4.13e-06	3.52e-06	6.08e-06	0	3.34e-06	0	0	4.87e-05	8.76e-05	8.9e-05	6.64e-05	0	0	3.02e-07	9.16e-07	4.45e-07	1.35e-06	0	0	0	3.06e-06	3.43e-06	1.79e-06	3.39e-07
n209.03012	1.54e-05	1.49e-06	1.31e-05	1.71e-05	4.75e-06	7.12e-06	8.49e-06	4.73e-07	1.78e-05	3.41e-06	1.18e-05	2.62e-05	1.58e-05	4.44e-06	7.74e-06	4.7e-06	2.99e-07	8.93e-07	0	8.31e-06	5.55e-06	7.14e-06	4.19e-06	8.43e-06	6.19e-06	3.82e-06	3.02e-06	7.8e-06	5.24e-06	1.23e-05	1.33e-05	1.04e-05	2.94e-05	1.8e-05	2.46e-05	2.74e-05	1.41e-06	9.41e-07	1.31e-05	1.64e-05	7.67e-06	3.06e-07	6.37e-06	5.27e-06	3.05e-07	5.84e-06	4.54e-06	4.38e-06	1.71e-05
n209.04849	8.81e-07	9.61e-06	1.01e-05	7.99e-06	1.48e-06	4.46e-06	3.42e-06	3.86e-06	7.43e-06	1.52e-05	1.34e-05	2.16e-05	6.79e-06	7.82e-06	5.54e-06	3.4e-06	0	0	8.2e-06	5.27e-06	7.55e-07	3.04e-07	3.97e-06	2.83e-06	8.94e-06	4.98e-06	1.2e-06	1.04e-06	0	8.28e-06	7.52e-06	7.45e-06	5.17e-05	7.79e-05	4.92e-05	3.45e-05	0	3.25e-06	1.65e-06	0	5.38e-06	0	3.9e-06	1.74e-06	0	0	6.74e-06	7.07e-06	4.4e-06
n209.06642	3.2e-05	3.07e-05	5.41e-05	4.24e-05	1.07e-05	0	1.96e-05	1.03e-05	4.15e-05	1.06e-05	8.33e-05	9.51e-05	3.4e-05	2.71e-05	1.81e-05	4.46e-06	1.18e-05	2.03e-06	9.73e-06	4.38e-06	1.06e-05	1.26e-05	1.23e-05	1.22e-05	1.86e-05	2.07e-05	6.97e-06	0	1.23e-05	9.6e-06	9.39e-06	8.03e-06	9.07e-05	0.000124	0.000106	9.74e-05	2.01e-05	2.91e-05	2.64e-05	2.91e-05	1.39e-05	3.6e-06	1.49e-05	7.14e-06	0	0	2.25e-05	1.44e-05	2.01e-05
n209.11789	1.15e-05	2.28e-05	3.86e-05	2.52e-05	1.64e-06	8.13e-06	3.82e-06	1.45e-05	4.15e-05	3.64e-05	7.6e-05	8.03e-05	3.24e-05	3.22e-05	2.4e-05	4.11e-05	1.09e-05	4.87e-07	7.88e-06	1.68e-05	3.32e-06	4.83e-06	1.03e-05	1.37e-05	2.79e-05	3.08e-05	6.18e-06	2.82e-06	1.18e-05	5.95e-06	9.04e-06	1.62e-05	4.23e-05	3.67e-05	2.77e-05	3.67e-05	3.48e-05	4.8e-05	4.82e-05	3.34e-05	1.31e-05	1.23e-05	5.53e-06	1.9e-06	3.57e-07	0	0	5.77e-06	0
n209.85271	5.1e-05	5.68e-05	1.34e-05	1e-05	4.15e-05	5.24e-05	8.53e-06	1.02e-05	3.56e-05	5.16e-05	4.48e-06	9.24e-06	1.98e-05	1.75e-05	1.61e-05	4.35e-06	1.47e-05	5.53e-06	1.48e-05	8.66e-06	2.74e-05	1.79e-05	2.76e-05	2.54e-05	2.96e-05	2.84e-05	3.42e-05	6.63e-05	2.52e-05	2.66e-05	2.1e-05	2.23e-05	0	0	1.85e-06	0	1.71e-06	8.89e-06	9.62e-06	1.85e-05	9.29e-06	1.13e-05	1.27e-05	6.85e-06	1.65e-05	1.51e-05	9.57e-06	1.16e-05	2.72e-05
n209.94861	0.000117	0.000144	6.15e-05	6.57e-05	0.00205412	0.00327303	0.00116062	0.00187617	7.94e-05	0.000102	3.64e-06	1.38e-05	0.000175	0.000135	0.000246	0.000466	0.000197	0.000213	0.000191	0.000175	0.0029227	0.00344574	0.00235782	0.00430949	0.00248909	0.00252015	0.0145111	0.0162173	0.00106654	0.00199629	0.00287965	0.00417842	0	0	1.64e-05	1.6e-05	7.61e-05	8.67e-05	3.17e-05	4.69e-05	0.000395	0.000487	0.000605	0.000719	0.00321806	0.00285003	0.000924	0.000647	0.00702997
n210.96484	0.00657325	0.00591809	0.00579197	0.0062875	0.0013276	0.00190509	0.00425261	0	0.00421133	0.00425973	0.00959235	0.00914262	0.0102552	0.00721893	0.00826241	0.00800554	0.00804873	0.00846665	0.00964006	0.00747445	0.00414605	0.00333699	0.00140155	0.000989	0.00554034	0.00109296	0.00184669	0.00141288	0.00196975	0.00232502	0.004815	0.00386894	0.00160692	0.0108031	0.00899706	0.00961841	0.0108382	0.0109143	0.0133443	0.0134229	0.00969742	0.00547686	0.00580967	0.00545562	0.00285243	0.00315103	0.0048045	0.00157912	0.00143215
n210.98248	7.99e-05	9.85e-05	0.000147	0.000104	5.03e-05	5.19e-05	2.54e-05	3.3e-05	8.97e-05	9.58e-05	0.00014	0.000158	4.27e-05	4.4e-05	2.64e-05	4.52e-05	0	1.47e-06	3.96e-06	1.52e-05	1.47e-05	3.25e-05	2.62e-05	2.51e-05	7.28e-05	8.6e-05	3.77e-05	5.07e-05	4.06e-06	2.67e-05	1.69e-05	2.75e-05	0.000128	9.52e-05	0.000124	0.00011	0	2.78e-05	3.71e-05	2.16e-05	1.96e-05	3.5e-05	3.17e-05	4.33e-05	0	1.16e-05	2.49e-05	4.54e-05	4.79e-05
n211.13351	1.8e-05	1.05e-05	6.77e-05	7.09e-05	1.12e-05	0	2.98e-06	1.25e-05	1.84e-05	1.34e-05	2.74e-05	2.83e-05	1.2e-05	1.28e-05	0	8.22e-06	1.76e-06	5.18e-06	8.21e-06	2.35e-06	7.66e-06	6.09e-06	1.83e-07	0	3.29e-06	7.56e-06	0	2.16e-06	3.76e-06	0	1.85e-06	5.34e-06	6.3e-05	7.21e-05	5.6e-05	5.37e-05	3.29e-06	0	1.34e-05	1.83e-05	9.26e-06	6.58e-06	3.19e-06	4.18e-06	8.1e-06	0	3.17e-05	3.78e-05	4.77e-06
n211.85004	2.12e-05	2.87e-05	5.89e-06	6.36e-06	2.67e-05	3.51e-05	4.98e-06	4.21e-06	2.18e-05	3.03e-05	1.73e-06	3.23e-06	1.05e-05	1.28e-05	1.3e-06	1.14e-05	4.51e-06	3.1e-06	4.89e-07	1.45e-05	1.8e-05	1.1e-05	1.63e-05	1.29e-05	1.54e-05	1.78e-05	2.9e-05	2.74e-05	4.37e-06	1.01e-05	2.43e-06	9.03e-06	5.9e-07	9.12e-07	0	1.03e-06	3.4e-06	0	7.4e-06	1.63e-07	0	8.44e-07	5.17e-06	8.07e-06	4.29e-06	7.51e-06	1.17e-05	8e-06	1.77e-05
n211.94608	2.05e-05	3.3e-05	0	1.14e-05	0.00015	0.000215	0.000105	0.000132	4.3e-05	2.19e-05	2.17e-05	2.8e-05	3.57e-05	3.11e-05	4.21e-05	7.8e-05	3.94e-05	2.62e-05	4.35e-05	2.89e-05	0.00024	0.000262	0.000175	0.000296	0.000186	0.000183	0.00171052	0.00193757	8.23e-05	0.000157	0.000237	0.000262	0	1.76e-05	0	5.87e-06	2.69e-05	2.1e-05	1.22e-05	1.42e-05	6.74e-05	7.97e-05	6.1e-05	6.92e-05	0.00018	0.0002	8e-05	6.31e-05	0.000569
n211.96808	0.000187	0.000178	0.000218	0.000197	5.83e-05	2.3e-05	3.39e-05	4.62e-06	0.000167	0.000155	0.000296	0.000297	0.000181	0.000176	0.000239	0.000255	0.00022	0.000267	0.000193	0.000218	0.000102	9.67e-05	6.53e-05	1.03e-05	6.7e-05	2.5e-05	4.33e-05	3.92e-05	7.79e-05	5.33e-05	0.000115	9.68e-05	0.000345	0.000378	0.000316	0.000324	0.000318	0.000256	0.000366	0.000354	0.000162	0.000152	0.000134	0.000138	9.1e-05	8.15e-05	5.15e-05	6.34e-05	4.88e-05
n212.07475	4.12e-05	2.97e-05	4.7e-05	4.66e-05	1.94e-05	0	1.36e-05	1.82e-06	2.63e-05	4.99e-05	9.3e-05	0.000134	3.32e-05	3.01e-05	4.31e-05	6.34e-05	2.4e-05	3.05e-05	8.43e-05	3.27e-05	4.26e-05	2.06e-05	9.68e-06	1.56e-05	2.38e-05	3e-05	5.84e-06	3.12e-06	3.38e-05	0	6.67e-05	3.02e-05	4.86e-05	0.000136	9.74e-05	7.33e-05	7.76e-05	3.87e-05	5.1e-05	5.72e-05	2.95e-05	2.25e-05	1.46e-05	1.06e-05	2.82e-05	1.65e-05	4.49e-05	5.88e-06	1.96e-05
n212.96289	0.000199	0.000179	0.000241	0.000223	3.8e-05	3.55e-05	5.58e-05	0	0.00019	0.000155	0.000353	0.000299	0.000228	0.00019	0.00026	0.000237	0.000264	0.00024	0.00023	0.000252	0.000113	0.000109	6.24e-05	2.02e-05	7.2e-05	2.24e-05	7.02e-05	5.37e-05	5.61e-05	6e-05	0.000123	0.000129	0.000354	0.000457	0.000397	0.000341	0.000323	0.000342	0.000437	0.000373	0.000195	0.000171	0.000162	0.000175	0.000126	0.0001	8.09e-05	8.1e-05	6.45e-05
n212.96921	3.09e-05	3.04e-05	3.3e-05	3.95e-05	0	0	5.06e-06	8.65e-06	1.86e-05	2.26e-07	6.57e-05	5.57e-05	3.9e-05	2.34e-05	3.67e-05	2.73e-05	3.38e-05	4.41e-05	3.05e-05	2.81e-05	7.79e-06	1.53e-05	1.34e-05	2.45e-06	0	1.97e-05	7.75e-06	2.88e-06	1.37e-05	0	1.07e-05	2.25e-05	6.28e-05	4.72e-05	4.76e-05	3.77e-05	5.73e-05	4.03e-05	5.97e-05	4.58e-05	1.76e-05	2.17e-05	2.24e-05	1.95e-05	5.47e-06	1.45e-05	1.31e-06	0	1.27e-05
n212.98892	3.66e-05	1.95e-05	4.44e-05	2.44e-05	9.09e-06	3.41e-05	1.25e-05	8.44e-07	4.02e-05	1.81e-05	6.89e-05	7.54e-05	3.24e-05	2.33e-05	5.37e-05	4.84e-05	1.64e-05	2.03e-05	2.78e-05	2.33e-05	2.21e-05	1.71e-05	1.87e-05	1.36e-05	1.24e-05	3.09e-05	1.34e-05	2.7e-05	6.32e-07	1.43e-05	1.13e-05	1.24e-05	3.47e-05	1.78e-05	2.92e-05	2.85e-05	3.92e-05	3.08e-05	4.88e-05	4.3e-05	4.15e-05	2.6e-05	2.52e-05	2.78e-05	1.13e-05	5.7e-06	4.46e-05	3.41e-05	2.62e-05
n213.01698	0.000139	0.000164	0.000157	0.000157	0.000109	0.000114	8.09e-05	1.3e-05	0.000145	0.000152	0.00022	0.00035	0.000185	0.000154	0.00016	0.000138	6.89e-05	6.85e-05	7.58e-05	8.19e-05	8.46e-05	5.22e-05	8.42e-05	7.08e-05	0.000319	0.000254	9.28e-05	9.73e-05	9.98e-05	9.71e-05	0.000102	7.6e-05	0.000283	0.000436	0.00027	0.000198	9.19e-05	9.96e-05	0.000128	0.000143	7.89e-05	1.81e-05	0.000136	0.000108	2.07e-05	3.58e-05	0.000126	8.99e-05	0.000144
n213.11302	2.33e-05	2.1e-05	2.4e-05	2.58e-05	1.53e-05	8e-06	6.11e-06	0	2.03e-05	1.62e-05	4.08e-05	5.2e-05	1.17e-05	1.12e-06	4.29e-06	8.87e-06	8.85e-06	5.49e-06	4.61e-06	5.3e-06	1.48e-06	1.02e-05	2.49e-06	0	6.08e-06	0	3.63e-06	1.09e-07	2.43e-06	0	3.78e-06	6.36e-06	2.65e-06	7.18e-07	1.89e-06	1.3e-05	8.15e-06	1.18e-06	1.36e-05	1.58e-05	1.62e-06	0	1.29e-06	0	1.16e-06	2.44e-06	1.03e-05	1.4e-07	3.99e-06
n215.03268	0.00163405	0.00172923	0.000841	0.00158875	0.000845	0.00079	0.00110384	0.000316	0.00817051	0.00906834	0.0102643	0.00987879	0.00223898	0.00182922	0.00214678	0.00154197	0	0	0.000569	0.000601	0.000435	0.000183	0.00183444	0.00146299	0.00387122	0.00285584	0.00146439	0.000666	0.000881	0.000765	0.000803	0.000686	0.00415495	0.00482156	0.00478889	0.00464982	0.00124818	0.00119832	0.00181558	0.00123285	0.00113036	0.000369	0.000869	0.000755	0	0	0.000538	0.000435	0.00152506
n216.03598	6.05e-05	4.56e-05	2.36e-05	4.46e-05	2.31e-05	3.03e-05	2.13e-05	1.4e-05	0.000244	0.000241	0.000341	0.000305	4.9e-05	5.77e-05	4.66e-05	7.2e-05	0	0	1.02e-05	1.67e-05	3.66e-06	0	5.24e-05	3.1e-05	0.000103	7.83e-05	6.67e-05	4.82e-05	2.35e-05	2.72e-05	1.37e-05	3.09e-05	0.000125	0.000199	0.000224	0.00018	3.53e-05	3.63e-05	5.84e-05	4.79e-05	1.83e-05	1.57e-05	2.51e-05	3.18e-05	0	0	1.57e-05	2.45e-05	4.15e-05
n217.02968	0.00032	0.000195	5.92e-05	0.000188	0.000146	0.000158	0.000227	0.000155	0.00207727	0.00219199	0.00282444	0.00294781	0.000486	0.000471	0.000405	0.000429	0	0	0.00012	0.000115	9.31e-05	0	0.000349	0.000342	0.00064	0.000532	0.000316	0.00025	0.000148	0.000166	0.000166	8.24e-05	0.00101604	0.0010315	0.00137404	0.00123836	0.000295	0.000267	0.000374	0.000304	0.000276	0.000184	0.000214	0.00014	0	0	0.000139	8.94e-05	0.000307
n217.03506	4.33e-06	8.53e-06	1.72e-05	5e-06	5.42e-06	3.03e-06	0	7.63e-06	3.33e-05	5.72e-05	6.73e-05	8.17e-05	3.64e-05	3.57e-05	4.21e-05	3.06e-05	3.44e-06	2.19e-06	3.66e-05	1.8e-05	1.02e-05	1.06e-05	1.14e-05	8.32e-06	4.49e-06	6.69e-06	8.89e-06	9.78e-07	4.58e-06	2.84e-06	1.22e-06	0	2.83e-05	3.75e-05	6.23e-05	4.71e-05	6.44e-06	2.55e-05	0	1.51e-05	1.52e-05	2.4e-05	1.61e-05	2.85e-06	5.94e-06	1.47e-05	2.56e-05	6.3e-06	9.36e-06
n217.04799	5e-05	5.14e-05	5.56e-05	6.4e-05	2.43e-05	2.11e-05	1.73e-05	1.43e-05	6.22e-05	6.09e-05	0.000105	7.62e-05	2e-05	9.93e-07	6.73e-06	4.38e-06	0	0	1.55e-05	1.65e-05	5.97e-06	0	1.96e-05	8.29e-06	4.55e-05	3.29e-05	3.27e-06	0	6.38e-06	6.84e-06	3.72e-06	1.15e-05	8.83e-05	8.81e-05	8.85e-05	7.46e-05	2.92e-06	8.17e-06	6.25e-06	0	1.32e-05	7.72e-07	8.05e-06	9.22e-06	0	0	1.92e-05	2.33e-05	6.88e-05
n218.03293	1.72e-05	1.78e-05	0	2.01e-06	2.59e-06	3.5e-06	1.14e-05	6.65e-06	6.65e-05	8.42e-05	8.28e-05	8.37e-05	9.23e-06	1.11e-05	7.76e-06	1.09e-05	0	0	3.44e-06	0	1.07e-07	6.01e-07	8.08e-06	8.48e-06	3.77e-05	1.75e-05	1.54e-05	1.81e-06	3.29e-06	2.05e-06	3.48e-06	6.51e-06	4.33e-05	3.43e-05	4.37e-05	5.18e-05	0	1.29e-05	1.43e-05	4.24e-06	9.08e-06	3.5e-06	3.2e-06	3.94e-06	0	0	7.26e-06	0	6.76e-06
n219.97806	3.57e-05	5.97e-05	4.12e-05	4.5e-05	4.14e-05	3.95e-05	1.25e-05	1.87e-05	1.84e-05	2.97e-05	3.16e-05	2.11e-05	1.82e-05	1.21e-05	8.58e-06	1.22e-05	4.47e-06	9.21e-06	8.42e-06	1.19e-05	2.67e-05	4.14e-05	4.7e-06	0	4.24e-06	8.58e-06	7.28e-06	1.36e-05	1.48e-05	1.33e-05	8.58e-06	8.56e-06	1.15e-05	5.23e-06	1.8e-05	5.33e-06	6.23e-06	7.46e-06	1.2e-05	1.32e-05	1.24e-05	9.44e-06	1.63e-05	1.72e-05	1.98e-05	2.1e-05	1.81e-05	1.85e-05	2.12e-05
n221.06657	1.12e-05	1.35e-06	1.39e-05	1.63e-05	1.78e-06	3.88e-06	1.69e-06	1.56e-05	1.19e-05	1.1e-05	3.69e-05	5.29e-05	1.69e-06	7.19e-06	5.9e-06	2.26e-07	4.47e-07	0	3.17e-06	8.57e-07	1.91e-07	5.29e-06	0	2.29e-06	1.87e-06	9.43e-06	2.12e-06	2.08e-07	0	4.36e-06	2.25e-07	1.12e-06	8.38e-05	7.84e-05	6.68e-05	5.87e-05	0	0	2.08e-06	2.11e-07	1.66e-06	4.56e-06	1.67e-07	3.39e-06	0	2.15e-06	3.13e-06	7.19e-06	1.28e-05
n223.04568	2.07e-05	2.43e-05	1.25e-05	3.11e-05	3.92e-06	1.39e-05	8.88e-06	0	1.17e-05	0	4.19e-05	3.41e-05	7.05e-06	2.85e-06	4.36e-06	1.42e-05	4.97e-06	8.04e-06	7.11e-07	7.4e-06	7.57e-06	0	7.68e-07	0	6.56e-06	6.73e-06	1.04e-05	1.27e-06	4.83e-06	0	8.72e-06	9.32e-06	4.16e-05	5.52e-05	4.47e-05	5.21e-05	8.57e-07	1.08e-05	1.11e-05	3.36e-06	1.41e-05	0	6.49e-06	5.22e-06	0	9.37e-07	2.24e-06	0	9.44e-06
n223.08211	0.000106	0.000109	0.000118	0.000122	5.48e-06	5.82e-06	4.99e-05	4.18e-05	4e-05	2.18e-05	0.000139	0.000174	0.000106	9.09e-05	3.45e-05	2.25e-05	3.12e-05	3.78e-05	7.79e-05	6.43e-05	2.23e-05	2.26e-05	5.56e-05	6.93e-05	0.000111	0.000143	4.82e-06	0	1.83e-05	1.74e-05	2.16e-05	3.05e-05	0.000258	0.000242	7.59e-05	4.24e-05	5.61e-05	2.9e-05	3.39e-05	2.66e-05	4.36e-05	1.47e-05	5.89e-05	5.83e-05	2.34e-05	9.38e-06	0.000191	0.000156	2.55e-05
n223.13364	0.000507	0.000557	0.000625	0.000639	0.00018	0.000153	0.000241	0.000229	0.000446	0.000452	0.00148247	0.00162607	0.0013137	0.0014315	0.00110735	0.00114623	0.000649	0.000624	0.000493	0.00079	0.000232	0.000202	0.000286	0.00035	0.000523	0.000528	0.000101	6.65e-05	0.000231	0.000197	0.000314	0.000331	0.000117	0.000134	0.000148	0.000113	0.00109576	0.00174384	0.00128176	0.00125624	0.000366	0.000342	0.000355	0.000402	0.000236	0.000227	0.000536	0.000714	2.61e-05
n224.13698	5.25e-05	5.33e-05	7.19e-05	7.7e-05	2.8e-05	1.17e-05	1.62e-05	2.59e-05	4.53e-05	5.32e-05	0.000147	0.000175	0.000121	0.000124	8.36e-05	0.0001	5.88e-05	7.53e-05	6.36e-05	8.34e-05	1.6e-05	1.59e-05	3.29e-05	3.18e-05	6.13e-05	7.85e-05	1.08e-05	0	2.9e-05	2.61e-05	3.56e-05	3.79e-05	0	0	7.94e-06	1.71e-05	0.000118	0.000174	0.000116	0.000133	4.63e-05	3.37e-05	3.83e-05	4.18e-05	2.86e-05	1.46e-05	6.12e-05	7.81e-05	0
n225.11285	2.42e-05	2.64e-05	4.4e-05	5.22e-05	6.01e-06	1.51e-05	1.61e-05	0	6.31e-05	7.72e-05	9.38e-05	5.76e-05	3.44e-05	4.25e-05	2.09e-05	2.02e-05	7.4e-06	3.04e-06	9.96e-06	2.74e-06	4.02e-08	3.08e-06	0	1.06e-05	1.67e-05	2.18e-05	1.2e-05	0	8.54e-06	1.37e-05	1.01e-05	1.58e-05	3.77e-05	3.38e-05	3.08e-05	2.38e-05	1.97e-05	1.93e-05	3.33e-05	2.56e-05	1.78e-05	1.12e-05	1.6e-05	8.75e-06	0	0	0	1.42e-05	2.49e-06
n225.92619	1.49e-05	2.94e-05	1.47e-05	2.16e-05	0.000132	0.000135	0.000193	0.000276	1.64e-05	2.02e-05	0	0	8.5e-05	8.05e-05	8.91e-05	0.000114	0.000137	0.000141	0.000126	0.000121	0.000592	0.00044	0.000315	0.000279	0.000206	0.000152	0.00121884	0.00133879	0.000267	0.000286	0.000529	0.000528	9.33e-06	2.56e-06	1.13e-05	1.4e-05	3.63e-05	5.75e-05	1.54e-05	2.58e-05	0.000218	0.000207	0.000245	0.000186	0.000429	0.000566	0.000215	0.000126	0.000329
n225.96947	6.79e-06	3.46e-06	1.8e-05	4.04e-06	0	2.39e-06	8e-06	1.1e-05	9.52e-06	4.76e-06	6.23e-06	6.05e-06	3.32e-06	1.46e-05	1.44e-05	9.09e-06	7.67e-06	7.16e-06	7.2e-06	8.52e-06	1.59e-06	7.14e-06	0	1.3e-05	3.67e-06	0	3.42e-06	0	0	0	3.18e-06	5.58e-06	4.55e-06	4.59e-06	4.68e-06	4.29e-06	3.92e-06	0	1.62e-05	0	3.27e-06	8.2e-06	0	3.39e-06	1.66e-05	2.74e-06	3.56e-06	6.24e-06	3.76e-06
n226.03886	4.43e-06	0	0	2.83e-06	1.43e-05	0	9.9e-06	1.42e-05	0	0	0	0	4.32e-05	4.66e-05	1.75e-05	4.56e-05	2.68e-05	2.62e-05	2.47e-05	1.86e-05	3.46e-05	1.84e-05	3.15e-05	3.05e-05	1.09e-05	1.89e-05	0	0	1.21e-05	0	4.46e-06	0	0	0	0	3e-06	7.98e-05	1.74e-05	3.15e-05	1.99e-05	3.51e-05	6.44e-05	2.8e-05	1.35e-05	2.17e-05	5.46e-05	3.91e-05	2.34e-05	0
n226.90961	1.28e-06	0	5.54e-06	2.44e-06	0	0	2.59e-06	8.33e-07	8.67e-06	1.07e-05	2.1e-05	6.58e-06	2.58e-06	8.54e-07	4.63e-06	0	3.01e-06	0	3.64e-06	1.93e-06	1.1e-06	0	0	0	2.85e-06	8.83e-07	1.09e-06	0	0	0	1.29e-06	2.77e-06	2.31e-05	2.51e-05	2.8e-05	1.97e-05	3.75e-06	3.61e-06	5.37e-06	2.53e-06	2.54e-06	7.68e-07	9.58e-07	0	0	2.13e-06	7.43e-07	1.69e-06	1.2e-06
n226.99606	0.0002	0.000236	0.000619	0.000422	0.000143	0.000158	8.77e-05	8.16e-05	0.000308	0.000284	0.000599	0.000557	0.000137	9.96e-05	0.000122	0.000115	0	3.08e-05	6.06e-05	7.28e-05	4.52e-05	8.8e-05	6.95e-05	9.19e-05	0.000179	0.000198	0.000102	0.000106	2.04e-05	6.56e-05	2.79e-05	9.06e-05	0.000426	0.000436	0.000525	0.000401	8.72e-06	6.34e-05	8.95e-05	9.49e-05	7.58e-05	7.58e-05	5.79e-05	8.73e-05	0	3.6e-05	0.000135	0.000144	0.000184
n227.12851	1.91e-05	2.46e-05	7.07e-05	4.47e-05	1.1e-05	1.3e-05	2.83e-05	2.27e-05	8.95e-05	7.18e-05	0.000116	0.000104	2.86e-05	2.65e-05	2.31e-05	2.87e-05	1.96e-05	1.69e-05	8.28e-06	1.54e-05	3.35e-06	0	1.87e-05	1.59e-05	3.88e-05	3.19e-05	2.39e-05	1.76e-06	5.41e-06	0	7.67e-06	1.46e-05	9.32e-05	9.53e-05	8.85e-05	8.31e-05	2e-05	2.55e-05	2.8e-05	4.08e-05	1.51e-05	5.29e-06	7.95e-07	6.45e-06	7.83e-06	0	2.73e-05	3.04e-05	5.28e-06
n227.20128	1.43e-05	1.68e-05	1.56e-05	1.13e-05	7.02e-06	2.72e-07	4.94e-06	1.99e-06	9.99e-06	1.98e-05	2.71e-05	2.88e-05	2.72e-05	3.68e-05	6.38e-05	5.83e-05	1.15e-05	4.96e-06	1.59e-05	5.73e-06	1.35e-05	0	9.3e-06	1.6e-05	5.59e-06	1.64e-06	0	0	1.1e-06	1.35e-06	1.82e-05	0	1.41e-05	4.07e-05	1.86e-05	1.26e-05	2.03e-05	7.96e-06	4.86e-06	1.71e-05	0	6.99e-06	2.33e-06	0	3.33e-06	5.7e-06	1.11e-05	1.28e-05	8.73e-06
n228.97508	2.85e-05	1.64e-05	3.4e-05	1.14e-05	9.13e-06	9.01e-06	6.32e-06	1.69e-06	1.57e-05	3.64e-05	3.38e-05	5.93e-05	2.65e-05	3.15e-05	2.47e-05	6.69e-06	2.82e-05	1.79e-05	1.64e-05	1.38e-05	1.42e-05	2.21e-05	6.19e-06	1.57e-05	4.63e-06	7.53e-06	1.3e-05	1.89e-05	2.95e-06	1.32e-05	0	4.7e-06	2.45e-05	5.43e-05	4.59e-05	1.47e-05	1.47e-05	1.26e-05	2.2e-05	1.49e-05	8.17e-06	0	1.15e-05	7.18e-06	7.11e-06	0	1.53e-05	1.25e-05	2.78e-05
n228.9931	7.29e-05	9.1e-05	0.000146	0.00012	4.23e-05	4.47e-05	2.67e-05	2.22e-05	7.1e-05	6.43e-05	0.000152	0.000179	4.47e-05	2.81e-05	3.02e-05	2.65e-05	0	6.28e-06	1.09e-05	1.34e-05	1.71e-05	3.03e-05	2e-05	3.16e-05	5.38e-05	4.07e-05	2.93e-05	3.04e-05	1.8e-05	1.31e-05	9.35e-06	2.65e-05	0.000106	0.00013	0.000152	9e-05	0	1.27e-05	2.41e-05	1.55e-05	2.37e-05	1.53e-05	2.39e-05	3.03e-05	0	9.92e-06	3.54e-05	3.77e-05	4.53e-05
n229.01158	1.25e-05	1.31e-06	0	9.22e-06	1.27e-05	1.36e-05	1.23e-05	1.28e-05	1.56e-05	7.53e-06	1.23e-05	5.26e-06	1.01e-05	7.88e-06	1.03e-05	3.2e-06	7.7e-06	7.08e-06	6.81e-06	4.03e-06	1.45e-05	7.98e-06	1.25e-06	4.91e-06	3.18e-06	3.41e-06	8.34e-06	7.43e-06	2.12e-05	5.22e-06	7.44e-06	1.41e-05	2.9e-05	3.91e-05	1.45e-05	5.07e-05	1.09e-05	4.71e-06	1.41e-05	2.99e-06	2.83e-06	4.15e-06	1.76e-06	0	1.31e-05	4.8e-06	6.28e-06	7.02e-06	1.32e-05
n229.91954	1.06e-05	2.75e-05	2.48e-05	2.15e-05	1.4e-05	1.57e-05	2.14e-05	2.52e-05	2.88e-05	4.3e-05	4.05e-05	3.06e-05	2.6e-05	1.92e-05	1.62e-05	1.78e-05	1.05e-05	1.22e-05	2.12e-05	1.46e-05	2.47e-05	1.38e-05	2.94e-05	2.39e-05	1.47e-05	1.77e-05	1.65e-05	1.84e-05	2.62e-05	2.4e-05	1.16e-05	2.2e-05	2.01e-06	2.52e-06	1.59e-05	7.51e-06	1.17e-05	2.29e-05	8.88e-06	1.15e-05	2.15e-05	1.48e-05	2.48e-05	1.6e-05	2.29e-05	1.9e-05	1.45e-05	1.88e-05	4.74e-06
n230.90414	9.96e-06	9.21e-06	1.21e-05	3.13e-06	2.91e-06	0	2.25e-05	1.93e-05	1.22e-05	6.17e-06	2.24e-05	1.72e-05	1.45e-06	1.68e-06	2.39e-06	4.31e-06	0	0	2.76e-06	1.39e-06	1.91e-07	0	0	8.4e-07	1.03e-05	1.74e-06	2.02e-06	0	0	0	2.05e-06	8.91e-07	5.57e-06	5.82e-06	6.28e-06	6.09e-06	4.9e-06	5.66e-07	4.43e-06	0	1.43e-06	1.51e-06	1.67e-07	0	0	0	1.03e-05	1.22e-06	2.22e-06
n232.05109	5.49e-06	1.81e-05	2.89e-05	3.15e-05	1.45e-05	1.54e-05	1.23e-05	7.07e-06	2.31e-05	1.69e-05	3.1e-05	6.21e-05	5.52e-07	1.18e-06	0	2.69e-06	4.98e-06	6.88e-06	3.43e-06	3.75e-06	6.46e-06	3.55e-06	2.24e-05	8.51e-06	2.02e-05	1.3e-05	7.95e-06	4.49e-06	1.5e-05	1.06e-05	1.09e-05	8.94e-06	1.67e-05	1.92e-05	3.38e-05	6.2e-06	3.87e-06	0	0	9.98e-06	4.86e-06	6.8e-06	1.42e-05	6.91e-06	7.8e-06	7.9e-06	1.34e-05	1.21e-05	1.76e-05
n232.94667	3.73e-05	5.61e-05	5.68e-05	4.95e-05	3.95e-05	5.69e-05	9.02e-06	1.85e-06	6.3e-05	3.34e-05	0.000116	0.000106	3.78e-05	5.72e-05	4.89e-05	7.66e-05	2.96e-05	3.04e-05	4.1e-05	4.11e-05	1.52e-05	1.97e-05	0	5.09e-06	1.45e-05	2.42e-05	4.25e-06	0	8.13e-06	1.69e-05	4.68e-05	2.86e-05	7.07e-05	7.85e-05	0.000108	8.73e-05	6.38e-05	7.95e-05	8.34e-05	9.18e-05	2.05e-05	3.5e-06	1.45e-05	1.78e-05	1.55e-05	4.8e-06	8.54e-06	0	1.56e-05
n235.1185	0.000265	0.000261	0.000564	0.000615	0.000221	0.000208	0.000267	0.000216	0.000529	0.00055	0.00111643	0.00139501	0.000254	0.000223	0.000107	0.000117	0.000131	4.25e-05	0.000185	0.000202	0.00017	0.000157	0.000289	0.000264	0.000435	0.000441	0.000136	0.000108	0.000186	0.000154	0.000186	0.000155	0.000901	0.00107175	0.000531	0.00049	0.000134	7.89e-05	9.78e-05	0.000104	0.000232	0.000194	0.000238	0.00026	0.00017	6.23e-05	0.000459	0.000447	0.000307
n236.00421	8.38e-05	7.38e-05	4.87e-05	5.3e-05	7.32e-05	7.7e-05	0.000123	0.000151	5.54e-05	8.38e-05	0	4.61e-05	0.000146	0.000138	9.52e-05	0.000106	0.00013	0.000125	8.34e-05	0.000108	0.000152	0.000133	0.000185	0.000134	0.000147	0.000123	0.00012	0.000138	0.000158	0.000104	9.77e-05	0.000119	0	3.26e-05	0	1.8e-05	0.000103	7.53e-05	9.53e-05	8.72e-05	0.000164	9.49e-05	0.000252	0.000166	0.000168	0.000118	0.00018	0.00019	0.000102
n236.12184	1.08e-05	1.5e-05	4.67e-05	4.64e-05	2.48e-05	6.09e-06	2.42e-05	2.26e-05	5.12e-05	4.85e-05	9.13e-05	7.8e-05	1.38e-05	3.68e-06	3.52e-06	0	1.5e-06	0	1.01e-05	2.39e-05	8.7e-06	6.99e-06	2.07e-05	7.82e-06	3.94e-05	3.95e-05	7.61e-06	0	6.4e-06	4.44e-06	1.22e-05	1.42e-05	6.83e-05	6.45e-05	5.21e-05	3.07e-05	1.09e-05	0	0	0	6.47e-06	7.13e-06	9.2e-06	1.77e-05	3.63e-06	0	4.83e-05	4.84e-05	2.25e-05
n236.87131	1.62e-05	1.22e-05	6.84e-06	5.39e-06	2.79e-05	3.29e-05	2.13e-05	2.78e-05	9.56e-06	6.82e-06	0	0	3.12e-05	3.08e-05	2.05e-05	3.9e-05	2.44e-05	2.88e-05	2.11e-05	2.47e-05	3.42e-05	4.6e-05	3.91e-05	5.63e-05	1.84e-05	2.3e-05	5.82e-05	7.23e-05	2.66e-05	5.71e-05	2.26e-05	3.22e-05	5.99e-06	2.1e-06	7.22e-06	5.72e-06	1.18e-05	2.35e-05	1.39e-05	8.34e-06	2.87e-05	4.12e-05	3.42e-05	3.48e-05	3.27e-05	4.44e-05	2.59e-05	2.26e-05	1.27e-05
n237.0614	2.32e-05	9.03e-06	3.91e-05	2.93e-05	0	4.18e-07	5.31e-06	1.15e-05	1.87e-05	1.92e-05	5.31e-05	5.54e-05	1.28e-05	6.96e-06	0	3.08e-06	6.85e-06	6.13e-06	5.94e-06	8.37e-06	6.43e-06	0	6.33e-06	1.47e-05	1.54e-05	8.04e-06	0	2.84e-06	3.18e-06	0	3.2e-06	6.87e-07	7.32e-05	5.29e-05	6.54e-05	4.25e-05	0	1.19e-06	7.81e-06	2.88e-06	1.2e-05	7.47e-06	7.28e-06	1.27e-05	6.65e-06	2.62e-06	1.32e-05	7.95e-06	1.65e-05
n239.07706	1.77e-05	1.54e-05	8.95e-06	2.51e-05	3.57e-07	2.82e-06	1.17e-06	6.76e-06	2.84e-05	2.9e-06	1.56e-05	3.09e-05	1.17e-06	1.5e-05	8.73e-08	5.1e-06	6.76e-06	1.38e-06	0	0	1.82e-06	2.69e-06	3.1e-07	2.53e-06	8.43e-06	0	6.15e-06	0	9.56e-06	7.72e-06	8.14e-06	1.2e-05	2.33e-05	3.07e-05	2.53e-05	2.25e-05	3.88e-06	7.82e-07	3.22e-06	1.13e-05	4.38e-06	7.03e-06	7.46e-06	2.6e-06	0	1.5e-06	8.12e-06	1.12e-05	9.08e-06
n239.12849	1.78e-05	1.17e-05	1.3e-05	3.03e-05	8.39e-06	7.9e-06	7.6e-06	4.47e-06	3.06e-05	2.26e-05	6.6e-05	6.48e-05	2.69e-05	3.15e-05	2.82e-05	3.98e-05	8.53e-06	5.51e-06	6.92e-07	1.5e-05	2e-06	4.18e-06	8.04e-06	4.59e-06	1.83e-05	1.46e-05	4.33e-06	0	4.48e-06	0	8.01e-06	2.77e-06	3.46e-05	4.67e-05	3.07e-05	1.5e-05	2.16e-05	3.32e-05	2.28e-05	1.76e-05	7.47e-06	0	6.96e-06	2.98e-06	0	1.07e-06	1.65e-05	2.12e-05	0
n240.03503	1.02e-05	2.94e-05	8.55e-06	3.39e-06	1.8e-05	7.99e-06	1.86e-05	1.6e-05	0	8.87e-07	0	1.86e-05	6.16e-05	5.77e-05	2.07e-05	4.86e-05	2.23e-05	5.05e-05	1.67e-05	2.27e-05	2.74e-05	2.07e-05	2.6e-05	1.64e-05	5.48e-05	7.78e-05	1.63e-05	1.88e-05	2.81e-05	3.8e-05	2.1e-05	2.57e-05	0	0	0	3.6e-06	2.39e-05	1.39e-05	2.68e-05	1.6e-05	3.28e-05	2.03e-05	5.18e-05	5.75e-05	5.14e-06	1.29e-05	3.92e-05	7.29e-05	3.71e-05
n240.04849	2.98e-05	5.15e-05	5.15e-05	7.24e-05	4.68e-05	3.41e-05	5.48e-05	4.28e-05	8.85e-05	7.46e-05	7.48e-05	0.000125	2.57e-05	1.78e-05	1.65e-05	3.17e-05	1.29e-05	1.45e-05	2.63e-05	3.96e-05	3.44e-05	3.81e-05	2.79e-05	5.3e-05	4.78e-05	3.82e-05	2.65e-05	3.63e-05	3.04e-05	1.27e-05	4.02e-05	3.08e-05	5.21e-05	5.21e-05	1.45e-05	3.23e-05	1.63e-05	3.66e-06	0	1.86e-05	2.69e-05	2.5e-05	4.01e-05	2.95e-05	4.49e-05	3.3e-05	6.56e-05	6.03e-05	4.44e-05
n240.90733	8.16e-05	7.16e-05	7.08e-05	6.46e-05	3.69e-05	1.58e-05	7.46e-06	0	6.68e-05	6.42e-05	6.84e-05	6.56e-05	5.96e-05	5.01e-05	4.62e-05	2.85e-05	3.82e-05	4.36e-05	3.83e-05	3.36e-05	1.75e-05	1.36e-05	1.77e-05	4.15e-06	1.11e-05	8.04e-06	1.53e-05	4.68e-06	1.74e-05	2.59e-06	1.64e-05	1.15e-05	9.01e-05	6.27e-05	8.41e-05	7.06e-05	4.19e-05	5.97e-05	6.65e-05	7.27e-05	2.77e-05	2.19e-05	3.33e-05	2.92e-05	1.69e-05	7.66e-06	1.09e-05	2.31e-06	8.64e-06
n241.01205	0.00124466	0.00156257	0.00337303	0.00252603	0.000737	0.00076	0.000376	0.000397	0.00206781	0.00167765	0.00377065	0.00346924	0.000718	0.0006	0.000581	0.000574	0	6.53e-05	0.000173	0.00031	0	0.000357	0.000162	0.000358	0.0009	0.000731	0.000432	0.000484	1.17e-05	0.000274	0	0.000355	0.00291739	0.0028277	0.00254238	0.0022066	0	0.000351	0.000564	0.000457	0.000392	0.000341	0.000162	0.000402	0	1.42e-05	0.000401	0.000528	0.000777
n241.21701	5.15e-07	3.97e-07	0	4.44e-06	1.03e-05	7.71e-07	0	2.8e-06	7.93e-06	7.98e-07	2.38e-06	8.97e-06	2.16e-05	3.64e-05	6.05e-05	3.5e-05	0	6.42e-07	9.25e-06	5.12e-07	2.34e-06	7.43e-06	4.1e-06	4.49e-07	0	0	3.21e-06	0	4e-06	0	7.85e-06	4.66e-06	2.54e-05	1.04e-05	8.81e-06	1.38e-05	9.54e-06	1.69e-06	2.4e-06	7.7e-06	0	5.47e-06	8.46e-06	2.9e-07	0	6.16e-07	7.93e-06	8.97e-06	5.38e-06
n242.01494	4.09e-05	2.07e-05	9.07e-05	4.32e-05	1.14e-05	2.61e-05	1.88e-06	1.47e-05	4.82e-05	7.62e-05	6.53e-05	1.2e-06	2.35e-05	2.42e-05	4.88e-06	2.08e-05	0	1.43e-05	9.24e-06	8.75e-06	1.53e-06	1.62e-05	2.15e-05	7.28e-06	2.65e-05	3.16e-05	1.8e-05	1.45e-05	1.15e-05	3.36e-06	3.45e-06	4.89e-06	6.38e-06	5.74e-06	6.17e-05	1.77e-05	1.65e-05	5.89e-07	1.15e-05	1.89e-05	1.9e-05	1.33e-05	1.99e-05	2e-05	0	2.88e-06	2.48e-05	1.79e-05	2.15e-05
n242.05107	9.62e-05	0.000102	2.03e-05	5.86e-05	0.000107	7.01e-05	0.000203	0.000192	0.000298	0.000204	3.34e-05	4.79e-05	0.000338	0.000465	0.000207	0.00021	0.000215	0.000151	0.000208	0.000214	8.58e-05	9.56e-05	0.00039	0.000303	0.000371	0.000383	0.000203	0.000214	0.000235	0.000252	0.000182	0.000217	0.000108	1.05e-05	0	0	0.000231	0.0002	0.00019	0.000208	0.000257	0.000247	0.000275	0.000335	7.49e-05	7.92e-05	0.000192	0.000172	0.000118
n243.00883	0.000286	0.000335	0.000723	0.000558	0.000198	0.00025	0.000103	9.03e-05	0.000411	0.000396	0.000722	0.000688	0.000183	0.00017	0.00016	0.000157	0	3.58e-05	7.36e-05	9.38e-05	4.86e-05	9.67e-05	0.000115	0.000128	0.00021	0.00024	0.000117	0.000124	7.46e-05	9.06e-05	2.91e-05	8.9e-05	0.000726	0.000668	0.000713	0.00055	7.71e-05	8.97e-05	0.000152	0.000134	9.42e-05	9.6e-05	8.96e-05	0.000119	0	2.74e-05	0.000138	0.000142	0.000196
n243.06401	0.000493	0.00059	0.00133633	0.001363	0.000401	0.000476	0.000219	0.000133	0.000872	0.00083	0.00179432	0.00231269	0.000317	0.000246	0.000171	0.000166	0	0	0.00013	0.000106	0.000239	0.000174	0.000271	0.000255	0.00045	0.000396	0.000223	0.000191	9.68e-05	0.000136	9.05e-05	6.07e-05	0.000599	0.000718	0.00026	0.00014	0.000116	0.000138	0.000193	0.000253	0.000312	0.00022	0.000347	0.000275	6.89e-05	9.41e-05	0.000491	0.000462544	0.000425
n243.98611	0.000544	0.000568	0.000776	0.000677	0.000284	0.000265	0.000446	0.000261	0.000664	0.000562	0.0010478	0.000981	0.000685	0.000651	0.000667	0.000593	0.000385	0.000294	0.000369	0.00043217	0.000463	0.000515	0.000411	0.000379	0.000338	0.000251	0.000312	0.000323	0.000149	8.07e-05	0.000263	0.000245	0.000784	0.000976	0.000921	0.000899	0.000468	0.000432	0.00064	0.000601	0.000447	0.000329	0.000345	0.000399	0.000382	0.000331	0.000467	0.000405	0.000428
n244.02821	1.91e-05	2.24e-05	8.52e-06	1.1e-05	3.9e-06	1.6e-05	3.24e-05	2.23e-05	1.96e-05	1.32e-05	2.85e-05	2.91e-05	2.3e-06	0	0	5.04e-06	6.33e-07	0	1.3e-06	3.16e-07	4.06e-06	0	2.26e-07	1.31e-06	5.18e-06	0	1.19e-05	1.04e-05	0	3.44e-06	4.51e-06	4.6e-06	6.84e-06	1.96e-05	1.96e-05	2.33e-05	8.05e-07	0	0	5.94e-07	1.98e-07	0	5.06e-07	0	6.46e-07	0	6.05e-06	2.77e-07	5.8e-06
n244.06709	5.52e-05	4.6e-05	7.9e-05	7.09e-05	4.14e-05	3.67e-05	2.42e-05	1.61e-05	6.1e-05	8.13e-05	9.44e-05	0.000107	2.39e-05	3.14e-05	6.83e-06	8.54e-06	1.48e-06	3.97e-06	1.64e-05	1.18e-05	6.2e-06	2.14e-05	2.57e-05	2.51e-05	4.58e-05	5.06e-05	1.04e-05	1.47e-05	1.1e-05	1.91e-05	0	2.13e-06	4.79e-05	3.4e-05	1.75e-05	5.95e-06	7.04e-06	1.24e-05	1.21e-05	1.58e-05	3.08e-05	1.62e-05	2.95e-05	4.27e-05	1.43e-05	9.26e-06	6.13e-05	5.8e-05	4.76e-05
n244.48787	0.000102	8.91e-05	0.000112	0.000114	5.16e-05	7.96e-05	7.72e-05	7.92e-05	0.000109	9.17e-05	0.000153	0.000158	0.00011	0.000138	0.000142	0.000123	4.66e-05	7.85e-05	7.86e-05	7.34e-05	7.72e-05	7.7e-05	7.34e-05	7.83e-05	6.28e-05	5.37e-05	6.6e-05	5.57e-05	2.9e-05	3.06e-05	4.39e-05	5.03e-05	0.000136	0.000148	0.000139	0.000128	0.000122	0.000102	0.0001	9.22e-05	6.6e-05	6.36e-05	9.45e-05	5.1e-05	6.48e-05	7.13e-05	6.86e-05	7.61e-05	8e-05
n244.98409	3.22e-05	4.18e-05	5.45e-05	3.89e-05	3.36e-05	3.8e-05	3.54e-05	1.91e-05	4.05e-05	6.31e-05	5.91e-05	6.44e-05	5.46e-05	3.84e-05	5.3e-05	4.7e-05	2.11e-05	1.57e-05	4.06e-05	2.65e-05	2.96e-05	3.08e-05	4.15e-05	3.39e-05	1.6e-05	1.08e-05	1.72e-05	1.72e-05	1.54e-05	2.3e-05	2.84e-06	1.8e-05	6.14e-05	4.48e-05	8.28e-05	5.76e-05	5.75e-05	4.13e-05	3.31e-05	2.8e-05	3e-05	1.77e-05	3.69e-05	3.04e-05	3.44e-05	1.7e-05	3.53e-05	3.48e-05	4.21e-05
n244.98781	1.34e-05	1.94e-05	3.17e-06	2.04e-05	1.66e-05	1.28e-05	9.55e-06	4.98e-06	1.95e-05	2.84e-05	2.66e-05	2.63e-05	2.58e-05	3.1e-05	2.81e-05	1.75e-05	7.11e-06	5.1e-06	1.17e-05	4.26e-06	1.57e-05	2.09e-05	1.07e-05	3.05e-05	0	1.09e-05	2.02e-05	1.48e-06	5.68e-07	0	4.73e-06	1.04e-05	1.66e-05	1.48e-05	1.06e-05	3.14e-05	1.35e-05	2.36e-05	1.4e-05	5.24e-06	1.77e-05	1.71e-05	1.62e-05	1.61e-05	5.78e-08	1.18e-05	1.53e-05	1.47e-05	8.43e-06
n245.04324	0.000167	0.000178	0.000289	0.000295	6.1e-05	6.07e-05	9.39e-05	8.59e-05	0.000192	0.000214	0.000491	0.000509	6.74e-05	5.52e-05	6.54e-05	5.97e-05	1.19e-05	0	3.56e-05	1.22e-05	4.54e-05	3.12e-05	5.63e-05	3.6e-05	0.000139	0.000147	5.09e-05	5.45e-05	4.1e-05	2.08e-05	4.66e-05	4.11e-05	0.000601	0.000689	0.000493	0.000441	8.08e-05	7.13e-05	0.000108	0.000109	5.59e-05	3.17e-05	5.85e-05	3.49e-05	4.04e-06	0	8.83e-05	6.61e-05	0.00013
n245.06094	0.000153	0.000191	0.000303	0.000293	0.000152	0.000144	5.99e-05	3.18e-05	0.00021	0.000279	0.000405	0.000476	9.11e-05	6.75e-05	4.39e-05	5.34e-05	0	3.99e-06	2.34e-05	5.29e-05	7.66e-05	6.05e-05	0.0001	8.82e-05	0.000155	0.000154	4.5e-05	6.92e-05	3.71e-05	3.8e-05	1.62e-05	1.85e-05	0.000154	0.000274	7.77e-05	4.19e-05	4.19e-05	3.89e-05	6.15e-05	7.06e-05	8.86e-05	7.29e-05	7.86e-05	0.000102	4.29e-05	4.01e-05	0.000145	0.000128	0.000126
n245.09282	3.37e-05	3.8e-05	2.4e-05	1.3e-05	2.93e-05	3.5e-05	4.69e-05	6.27e-05	4.94e-05	3.25e-05	2.56e-05	2.08e-05	3.72e-05	3.66e-05	2.49e-05	2.86e-05	5.33e-05	4.02e-05	4.6e-05	5.93e-05	1.4e-05	1.34e-05	1.36e-05	7.54e-06	0	0	3.84e-05	3.52e-05	3.62e-05	4.63e-05	8.29e-05	7.77e-05	2.29e-06	0	2.33e-05	1.08e-05	3.89e-05	1.65e-05	9.21e-06	5.74e-06	8.4e-05	8.17e-05	3.8e-05	6.65e-05	3.35e-05	2.07e-05	1.06e-05	3.05e-06	3.59e-05
n245.48578	7.84e-06	3.99e-06	4.66e-06	4.89e-07	0	0	0	0	6.29e-06	4.04e-06	2.96e-06	1.25e-05	5.65e-06	7.46e-06	3.56e-06	4.13e-06	1.87e-06	3.41e-06	0	3.63e-06	1.71e-06	0	0	2.9e-06	2.98e-06	0	3.56e-06	6.87e-06	0	0	4.01e-07	0	9.85e-06	4.71e-06	5.68e-06	3.6e-06	0	0	5.82e-07	2.6e-07	2.21e-06	0	3.28e-06	0	2.85e-06	3.8e-06	0	0	6.54e-07
n245.93277	0	1.4e-05	1.39e-05	1.32e-05	7.54e-06	0	7.77e-06	6.72e-06	9.06e-06	4.22e-06	5.52e-06	0	0	4.31e-06	3.58e-06	1.44e-06	1.07e-05	7.64e-06	3.35e-06	2.71e-06	6.68e-06	8.15e-06	1.28e-06	6.55e-07	3.28e-06	0	7.38e-06	2.24e-07	7.73e-06	1.15e-05	0	2.87e-06	4.04e-06	4.07e-06	4.15e-06	2.32e-07	7.68e-06	5.95e-06	2.97e-06	1.3e-05	1.12e-05	2.95e-06	6.59e-06	1.07e-05	1.18e-05	5.93e-06	1.14e-05	1.98e-05	3.33e-06
n246.93234	1.44e-05	1.89e-05	5.52e-05	4.37e-05	6.08e-06	1.17e-05	4.7e-06	1.23e-06	5.2e-05	4.24e-05	9.46e-05	6.36e-05	1.52e-05	5.78e-06	1.34e-05	0	4.42e-06	0	1.2e-05	2.74e-06	4.91e-06	3.33e-06	6.67e-07	5.38e-06	5.19e-06	1.31e-06	0	0	0	5.71e-06	0	3.68e-06	6.98e-05	6.01e-05	6.23e-05	7.35e-05	2.82e-06	9.27e-06	2.65e-05	5.84e-06	1.05e-05	1.14e-06	6.3e-06	3.23e-06	3.86e-06	0	4.21e-07	1.79e-06	0
n246.9415	3.39e-05	4.55e-05	7.16e-05	4.64e-05	1.37e-05	1.5e-05	7.29e-07	0	4.68e-05	4.62e-05	6.94e-05	5.38e-05	2.12e-05	3.26e-05	2.62e-05	1.19e-05	2.05e-05	1.89e-05	2.06e-05	2.49e-05	4.81e-06	7.46e-06	0	6.41e-06	8.73e-06	0	5.94e-06	5.05e-06	2.58e-06	1.81e-05	1.11e-05	1.09e-05	4.81e-05	7.09e-05	9.81e-05	7.63e-05	3.81e-05	1.54e-05	4.06e-05	2.8e-05	2.9e-06	2.34e-06	1.73e-05	1.75e-05	2.16e-07	8.2e-06	1.01e-05	0	3.86e-06
n246.99658	2.24e-05	3.05e-05	2.68e-05	2.43e-05	4.45e-05	4.66e-05	6.63e-05	7.53e-05	2.23e-05	0	0	0	5.43e-05	5.61e-05	3.55e-05	2.93e-05	8.24e-05	9.07e-05	7.27e-05	9.44e-05	0.000121	0.000153	5.76e-05	5.11e-05	1.32e-05	1.18e-05	3.37e-05	2.92e-05	0.000117	0.000134	6.8e-05	9.38e-05	1.31e-05	0	9.56e-06	9.88e-06	5.26e-05	7.03e-05	4.06e-05	4.38e-05	8.57e-05	0.00011	8.37e-05	9.66e-05	0.000103	0.000112	8.47e-05	6.39e-05	5.23e-05
n247.04025	5.97e-05	6.6e-05	8.76e-05	9.14e-05	3.06e-06	1.73e-05	1e-05	7.58e-06	5.05e-05	8e-05	0.000117	0.000132	5.05e-06	1.12e-05	0	7.77e-06	0	0	1.02e-06	2.42e-06	8.21e-06	1.07e-05	3.18e-06	1.06e-05	4.57e-05	4.58e-05	0	7.46e-06	3.97e-06	3.67e-06	1.14e-05	5.1e-06	0.000105	0.000113	7.16e-05	6.01e-05	0	6.36e-08	0	3.81e-06	4.97e-06	3.51e-06	8.32e-06	1.13e-05	0	0	1.73e-05	1.03e-05	1.25e-05
n248.07953	1.83e-06	0	1.55e-06	0	0	0	3.55e-06	1.17e-06	1.56e-06	1.05e-06	2.17e-06	2.11e-06	2.42e-07	6.12e-06	6.05e-06	3.9e-06	9.86e-07	0	1.32e-06	0	0	0	0	0	2.68e-07	1.24e-06	1.19e-06	1.18e-06	0	0	6.53e-06	0	1.59e-06	0	1.63e-06	5.32e-06	0	1.76e-06	1.17e-06	1.2e-06	2.04e-06	1.08e-06	4.62e-06	0	1.01e-06	2.58e-06	1.29e-05	1.33e-05	1.16e-05
n248.92064	0.000152	0.000152	0.000147	0.000135	7.84e-05	5.05e-05	1.21e-05	1.15e-05	0.000111	0.00012	0.000209	0.000212	0.000177	0.000215	0.000294	0.000263	0.000237	0.000215	0.000253	0.000237	0.000124	0.000121	7.3e-05	6.18e-05	3.84e-05	3.94e-05	8.9e-05	9.01e-05	0.000112	9.47e-05	0.000118	0.000127	0.000248	0.000339	0.000275	0.000291	0.00037	0.000391	0.0004	0.000474	0.000192	0.000218	0.000114	0.000136	9.96e-05	0.000105	5.62e-05	5.43e-05	6.96e-05
n249.04156	1.52e-06	0	7.09e-06	3.58e-06	4.66e-06	7.28e-07	1.03e-05	3e-05	8.18e-06	4.11e-06	6.48e-06	3.56e-06	3.95e-06	2.03e-06	9.02e-06	2.49e-06	1.66e-06	0	4.97e-06	3.37e-06	1.3e-06	2.4e-06	1.93e-06	1.66e-06	0	1.09e-05	2.01e-06	1.52e-06	3.13e-05	4.09e-05	2.96e-06	1.69e-06	1.95e-05	1.15e-05	1.61e-05	1.59e-05	8.39e-06	0	1.97e-06	6.26e-06	7.96e-06	0	3.25e-06	6.15e-07	5.21e-06	6.99e-06	2.09e-06	4.65e-06	2.21e-06
n249.09787	4.53e-05	5e-05	7.01e-05	5.32e-05	3.65e-05	4.46e-05	2.91e-05	2.56e-05	6.94e-05	5.54e-05	0.000101	0.000128	1.55e-05	2.25e-05	2.2e-06	0	0	0	9.07e-06	5.31e-06	1.68e-05	1.93e-05	2.48e-05	4.32e-05	4.79e-05	2.43e-05	1.24e-05	1.45e-05	0	1.93e-05	2.81e-06	7.88e-06	4.53e-05	6.3e-05	0	0	0	2.09e-05	2.14e-05	8.83e-06	2.44e-05	1.59e-05	4.72e-05	4.81e-05	0	0	6.58e-05	5.61e-05	5.69e-05
n249.13406	5.29e-06	6.87e-06	3.76e-06	6.68e-06	6.86e-06	0	9.78e-07	1.54e-06	1.07e-05	1.54e-05	2.61e-05	3.63e-05	5.06e-06	1.58e-06	5.74e-08	4.81e-06	0	4.36e-06	7.75e-07	0	1.12e-06	3.27e-06	0	2.72e-06	1.08e-06	1.63e-06	4.86e-08	1.04e-06	0	5.46e-06	1.32e-06	0	3.42e-05	4.05e-05	3.38e-05	2.46e-05	1.16e-05	0	4.21e-06	4.21e-06	9.61e-07	3.25e-06	5.73e-06	8.95e-06	3.7e-06	0	5.84e-07	5.38e-06	6.66e-06
n251.11298	6.26e-05	5.64e-05	8.35e-05	0.00012	2.84e-05	1.15e-05	3.81e-05	1.76e-05	6.52e-05	8.1e-05	0.00019	0.000228	4.9e-05	3.97e-05	1.77e-05	2.66e-05	1.06e-05	6.44e-06	4.46e-05	3.48e-05	1.75e-05	1.69e-05	3.89e-05	5.15e-05	0.0001	9.29e-05	1.13e-05	1.68e-05	1.81e-05	3.77e-06	1.58e-05	1.88e-05	0.0002	0.00019	8.95e-05	8.25e-05	1.61e-05	1.73e-05	2.97e-05	3.62e-05	3.23e-05	1.2e-05	4.14e-05	5.29e-05	2.29e-05	7.22e-06	0.000122	9.56e-05	5.56e-05
n251.995119999999	9.99e-08	7.8e-06	3.28e-06	2.99e-06	4.56e-07	2.88e-06	4.5e-06	1.99e-06	5.92e-08	0	9.13e-06	4.6e-06	4.19e-06	7.8e-06	1.08e-05	6.86e-06	4.63e-06	2.12e-06	1.49e-06	0	1.99e-06	1.34e-06	3.39e-06	2.54e-06	0	0	0	7.25e-06	3.85e-07	2.7e-06	0	1.27e-05	2.05e-06	5.35e-06	3.46e-06	3.17e-06	4.41e-07	2.44e-06	0	4.77e-06	4.02e-07	7.32e-06	5.83e-06	3e-06	5.75e-06	2.03e-06	1e-05	4.25e-06	0
n252.93292	6.28e-05	6.01e-05	4.97e-05	4.87e-05	8e-06	0	6.7e-05	6.39e-05	5.01e-05	5.55e-05	0.000104	0.000106	5.55e-05	4.77e-05	9.19e-05	9.01e-05	7.39e-05	7.03e-05	7.49e-05	8.63e-05	4.55e-05	5.01e-05	3.8e-05	2.52e-05	5.92e-05	4.95e-05	3.26e-05	3.37e-05	1.55e-05	0	3.52e-05	3.03e-05	5.62e-05	5.02e-05	4.82e-05	6.77e-05	6.76e-05	4.87e-05	7.26e-05	6.15e-05	8.01e-05	5.46e-05	6.21e-05	6.04e-05	4.3e-05	3.96e-05	6.77e-05	7.24e-05	4.08e-05
n253.09247	1.4e-05	1.4e-05	1.7e-05	6.63e-06	7.04e-06	0	1.12e-05	3.18e-06	3.99e-05	3.28e-05	7.49e-05	9.71e-05	3.53e-05	3.41e-05	3.82e-05	3.4e-05	7.11e-06	4.84e-06	1.51e-05	1.69e-05	8.89e-06	3.52e-06	1.44e-05	8.54e-06	2.3e-05	2.18e-05	0	7.88e-07	1.17e-05	0	7.92e-06	3.89e-06	7.2e-05	7.65e-05	5.97e-05	5.38e-05	5.2e-05	3.65e-05	2.07e-05	2.24e-05	1.33e-05	7.14e-06	1.09e-05	1.01e-05	0	0	1.78e-05	1.18e-05	2.61e-05
n253.2169	3.31e-06	2.13e-06	6.56e-06	0	5.66e-06	0	3.45e-06	6.88e-06	2.76e-05	2.91e-05	4.17e-05	5.26e-05	4.88e-05	7.33e-05	8.85e-05	0.000115	8.55e-06	2.08e-06	1.17e-06	0	2.84e-06	1.6e-06	2.23e-05	2.08e-05	1.59e-05	1.71e-05	1.69e-05	1.59e-05	1.24e-05	0	5.6e-06	1.18e-05	3.92e-05	5.23e-05	4.32e-05	2.93e-05	2.17e-05	8.17e-06	1.43e-05	4.45e-06	3.39e-06	0	7.21e-06	5.15e-06	4.27e-06	0	1.53e-05	6.66e-06	2.08e-05
n254.01419	7.51e-06	1.77e-05	9.66e-06	1.74e-05	1.78e-05	1.9e-05	4.99e-05	4.12e-05	2.03e-05	1.34e-05	0	1.81e-05	3.6e-05	1.97e-05	3.58e-05	2.23e-05	3.32e-05	3.59e-05	2.59e-05	3.43e-05	4.63e-05	3.71e-05	7.23e-05	3.71e-05	6.37e-05	2.03e-05	1.98e-05	2.51e-05	3.67e-05	3.1e-05	3.61e-05	2.93e-05	9.54e-06	1.29e-05	0	0	2.61e-05	1.1e-05	1.28e-05	1.95e-05	3.53e-05	2.88e-05	6.49e-05	4.22e-05	5.14e-05	4.13e-05	9.9e-05	5.83e-05	3.68e-05
n254.92972	4.08e-05	2.98e-05	2.85e-05	3.19e-05	1.04e-05	0	3.06e-05	3.16e-05	2.04e-05	4.14e-05	6.46e-05	3.68e-05	1.41e-05	2.14e-05	3.68e-05	3.98e-05	2.51e-05	3.21e-05	4.43e-05	2.85e-05	1.88e-05	1.25e-05	1.64e-05	0	2.7e-05	3.22e-05	1.51e-05	9.07e-06	6.32e-06	0	1.56e-05	2.28e-05	4.14e-05	3.63e-05	1.62e-05	1.77e-05	3.98e-05	3.31e-05	4.41e-05	3.62e-05	4.11e-05	3.81e-05	2.79e-05	3.74e-05	1.8e-05	2.36e-05	3.03e-05	2.39e-05	2.97e-05
n255.23277	0.000214	0.000188	0.000247	0.000162	0.000151	1.81e-05	0.000254	0.000229	0.00023	0.000271	0.000332	0.000402	0.000254	0.000265	0.000396	0.000407	0.000185	0.000104	0.000233	0.000156	0.000132	9.77e-05	0.000102	1.73e-05	0.000194	0.000136	0.000101	7.26e-05	9.62e-05	1.35e-05	0.000218	0.000123	0.000381	0.000497	0.000416	0.000502	0.000326	0.000155	0.000407	0.000365	0.000161	8.42e-05	9.66e-05	5.64e-05	0.000144	5.35e-05	0.000227	0.000223	0.000316
n256.23584	1.37e-05	2.24e-05	2.9e-05	1.81e-05	1.79e-05	0	3.42e-05	3.39e-05	3.85e-05	1.57e-05	5.27e-05	5.29e-05	3.56e-05	2.44e-05	4.07e-05	5.54e-05	2.69e-05	1.37e-05	4.41e-05	1.24e-05	1.03e-05	9.19e-06	2.04e-05	0	1.22e-05	1.87e-05	1.91e-05	3.98e-06	8.06e-06	0	2.9e-05	1.71e-05	5.35e-05	6.13e-05	6.13e-05	6.94e-05	4.62e-05	1.82e-05	8.98e-05	6e-05	2.41e-05	8.63e-06	2.77e-06	1.05e-05	1.4e-05	2.07e-06	2.2e-05	2.16e-05	4.01e-05
n256.92865	2.82e-05	3.12e-05	1.53e-05	1.61e-06	3.3e-07	2.27e-06	2.39e-05	2.2e-05	2.28e-05	1.19e-05	3.99e-05	3.56e-05	1.18e-05	1.84e-05	2.32e-05	2.54e-05	1.4e-05	7.76e-06	3.28e-05	1.88e-05	1.24e-05	1.55e-05	1.45e-05	9.88e-06	9.25e-06	3.05e-06	4.13e-06	8.05e-06	0	2.95e-06	5.75e-06	9.61e-06	6.86e-06	2.25e-05	4.77e-06	1.53e-05	2.17e-06	1.07e-05	1.61e-05	1.98e-05	2.54e-05	2.81e-05	1.19e-05	1.34e-05	1.84e-05	1.46e-05	2.97e-05	1.47e-05	1.55e-05
n257.97281	3.1e-05	1.55e-05	3.23e-05	3.08e-05	4.55e-05	4.35e-05	6.45e-06	7.29e-06	3.08e-05	2.3e-05	3.11e-05	3.7e-05	4.18e-05	4.97e-05	0.000107	8.8e-05	8.44e-05	7.99e-05	5.02e-05	6.56e-05	5.25e-05	5.68e-05	5.45e-05	4.82e-05	3.57e-05	4.68e-05	4.61e-05	3e-05	2.33e-05	4.97e-05	7.22e-05	6.03e-05	3.04e-06	0	3.75e-06	0	6.69e-05	6.44e-05	5.55e-05	6.13e-05	5.93e-05	5.69e-05	7.77e-05	6.5e-05	7.9e-05	5.86e-05	6.01e-05	5.61e-05	2.36e-05
n257.98349	7.26e-06	2.09e-05	6.75e-06	1.24e-05	1.62e-05	7.75e-06	3.38e-06	0	1.03e-05	7.63e-06	1.29e-05	1.24e-05	5.52e-06	2.16e-05	1.94e-05	1.39e-05	8.05e-06	1.31e-05	4.38e-06	9.9e-07	2e-07	9.23e-06	1.1e-05	6.75e-06	6.4e-07	5.95e-07	2.38e-05	6.79e-06	1.28e-06	1.22e-05	2.04e-05	1.05e-05	7.36e-06	2.6e-05	1.44e-05	1.42e-05	7.8e-06	2.43e-05	3.39e-06	1.6e-07	5.46e-06	7.63e-06	0	9.74e-06	1.14e-05	1.25e-05	1.26e-05	3.8e-06	3.81e-06
n259.02243	0.000151	0.000116	0.000255	0.000198	0.000138	0.000116	0.000175	0.000132	0.000188	0.000162	0.000322	0.000273	9.55e-05	9.41e-05	0.000106	8.72e-05	7.09e-05	1.35e-05	6.46e-05	3.7e-05	4.63e-05	6.09e-05	5.82e-05	7.54e-05	9.33e-05	0.000108	7.35e-05	7.51e-05	9.42e-05	9.39e-05	7.66e-05	9.41e-05	0.000364	0.00039	0.000402	0.000351	9.28e-05	5.99e-05	8.21e-05	5.44e-05	4.36e-05	3.31e-05	4.43e-05	6.05e-05	3.67e-05	2.97e-05	6.14e-05	8.1e-05	0.000162
n259.05881	0.0003	0.000295	0.000356	0.000357	6.41e-05	6.68e-05	9.59e-05	7.03e-05	0.000145	0.00014	0.000383	0.000537	0.000126	0.000134	2.03e-05	3.89e-05	3.62e-05	2.57e-05	8.97e-05	6.86e-05	4.8e-05	1.55e-05	9.07e-05	0.000102	0.000327	0.000332	2.59e-05	1.34e-05	2.09e-05	1.69e-05	6.18e-05	3.72e-05	0.000447	0.000488	0.000198	0.000173	2.94e-05	2.48e-05	2.55e-06	2.57e-05	6.88e-05	3.93e-05	8.29e-05	7.52e-05	7.51e-06	1.06e-05	0.000199	0.000153	0.00012
n259.11026	8.12e-05	8.54e-05	0.000103	9.28e-05	3.82e-05	5.49e-05	9.03e-06	4.19e-06	0.0001	8.66e-05	0.000173	0.00022	6.79e-05	6.07e-05	4.34e-05	4.13e-05	2.82e-05	1.78e-05	1.97e-05	2.45e-05	3.78e-06	1.83e-05	4.37e-06	1.16e-05	4.95e-05	4.27e-05	5.53e-06	1.29e-05	0	1.03e-05	4.44e-06	2.39e-06	9.01e-06	9.89e-06	0	6.49e-06	2.14e-05	3.25e-05	6.18e-05	5.1e-05	1.71e-05	3.7e-06	2.12e-05	1.44e-05	6.32e-06	1.26e-05	2.08e-05	2.37e-05	0
n261.01938	1.71e-05	2.02e-05	5.81e-05	5.96e-05	1.8e-05	1.2e-05	5.89e-06	9.52e-06	4.15e-05	3.41e-05	8.26e-05	7.92e-05	1.21e-05	1.2e-05	9.96e-06	7.44e-06	1.61e-06	2.37e-06	0	2.89e-06	0	1.61e-06	0	7.07e-06	2.67e-05	9.96e-06	3.12e-06	8.27e-06	3.04e-06	5.04e-06	0	7.39e-07	4.31e-05	5.41e-05	6.48e-05	5.77e-05	9.03e-06	4.56e-06	5.62e-06	5.02e-06	5.7e-06	5.05e-06	2.37e-06	6.74e-06	2.83e-06	0	1.86e-06	6.09e-06	1.24e-05
n261.05585	8.17e-05	9.78e-05	7.19e-05	9.1e-05	2.58e-06	5.43e-06	1.09e-05	6.05e-06	2.33e-05	1.24e-05	0.000109	0.000134	1.34e-05	1e-05	0	5.97e-06	2.33e-06	6.7e-06	1.39e-05	6.03e-06	7.27e-06	0	4.27e-06	1.24e-05	5.64e-05	4.1e-05	0	1.49e-06	4.43e-06	0	8.48e-06	0	0.000122	0.000143	7.21e-05	2.63e-05	2.5e-06	3.1e-06	0	1.51e-06	4.44e-06	3.55e-06	1.46e-05	7.63e-06	5.44e-06	0	3.27e-05	3.04e-05	1.53e-05
n265.10785	0.000182	0.000198	0.000222	0.00019	0.00015	0.000121	6.94e-05	6.09e-05	0.00019	0.00021	0.000405	0.000514	7.16e-05	4.81e-05	0.000181	0.00019	0.00011	0.000121	8.4e-05	9.53e-05	0.000104	6.99e-05	7.37e-05	7.2e-05	9.26e-05	3.69e-05	2.33e-05	4.46e-05	9.44e-05	6.35e-05	0.00014	0.000123	0.00033	0.000454	0.000468	0.000454	0.000124	0.000134	0.000132	0.000146	0.000104	5.04e-05	7.05e-05	6.7e-05	8.56e-05	5.79e-05	8.65e-05	0.000102	6.34e-05
n265.14777	6.06e-05	7.3e-05	3.41e-05	6.04e-05	7e-05	6.88e-05	6.1e-05	4.22e-05	6.78e-05	6.52e-05	0.000101	7.35e-05	5.21e-05	2.43e-05	0.000108	8.59e-05	0	5.38e-07	2.05e-05	2.76e-05	3.24e-05	1.61e-05	4.79e-05	2.8e-05	6.98e-05	5.43e-05	4.05e-06	0	1.78e-05	3.33e-05	4.66e-05	5.13e-05	0.000168	0.000234	0.000307	0.00034	7.25e-05	9.74e-05	0.000148	0.000105	3.99e-05	5.1e-05	5.47e-05	6.14e-05	3.13e-05	3.33e-05	4.58e-05	4.74e-05	0.000164
n266.11084	1.56e-05	1.84e-05	4.08e-05	1.77e-05	8.91e-06	1.76e-05	1.62e-05	2.43e-06	2.19e-05	1.82e-05	4.08e-05	6.17e-05	6.76e-07	9.72e-06	9.04e-06	1.7e-05	1.45e-05	1.82e-05	6.57e-07	4.62e-06	1.21e-05	0	1.46e-05	1.05e-05	3.71e-06	7.4e-06	0	1.71e-06	1.17e-05	1.03e-05	1.46e-05	1.13e-05	3.17e-05	5.61e-05	6.43e-05	6.44e-05	2.74e-05	9.27e-06	2.22e-05	0	7.84e-06	1.15e-05	2.62e-06	0	1.34e-05	1.65e-06	1.13e-05	1.49e-05	3.72e-06
n266.15094	3.23e-06	4.46e-06	0	3.95e-06	4.01e-06	1.46e-06	0	0	0	0	0	0	0	0	0	0	0	0	0	0	0	0	0	0	0	0	0	0	0	0	0	0	0	7.2e-06	2.59e-05	3.74e-05	4.11e-06	0	7.35e-06	1.99e-06	0	0	4.6e-06	2.33e-06	0	0	0	0	5.07e-06
n267.07184	5.11e-05	6.07e-05	6.56e-05	4.92e-05	3.09e-05	1.5e-05	2.12e-05	2.08e-05	2.73e-05	2.19e-05	6.29e-05	7.18e-05	2.69e-05	1.75e-05	6.36e-06	1.41e-05	0	7.58e-06	6.8e-06	1.27e-05	1.29e-05	1.33e-05	1.63e-05	1.05e-05	4.45e-05	3.89e-05	1.44e-05	9.4e-06	7.42e-07	0	1.04e-05	4.25e-06	0.000112	0.000107	6.56e-05	8.34e-05	2.04e-06	0	7.23e-06	1.08e-05	1.39e-05	2.33e-05	1.56e-05	1.96e-05	0	0	2.03e-05	1.13e-05	2.77e-05
n268.02997	9.25e-05	8.31e-05	5.63e-05	7e-05	7.65e-05	9.99e-05	0.000117	0.000139	8.42e-05	0.000101	0	4.91e-05	0.000117	0.00013	0.000106	0.00011	0.000117	0.000117	9.78e-05	0.000113	0.000137	0.000149	0.000174	0.000175	0.00017	0.000148	0.000117	0.000153	0.00019	0.00019	0.000125	0.000135	4.39e-06	3.79e-05	0	1.61e-05	0.000126	8.14e-05	9.36e-05	8.84e-05	0.00014	0.000123	0.000214	0.00017	0.000176	0.00013	0.000155	0.0002	0.00013
n268.92343	5.58e-05	6.72e-05	5.25e-05	5.27e-05	7.14e-05	9.11e-05	8.69e-06	4.02e-06	7e-05	4.58e-05	0.000129	0.000108	4.45e-05	5.9e-05	4.04e-05	6.46e-05	6.98e-06	7.49e-06	1.66e-05	2.68e-05	1.83e-05	1.91e-05	6.43e-06	1.75e-05	1.65e-05	3.03e-05	7.26e-06	7.55e-06	5.62e-06	2.18e-05	2.55e-05	1.94e-05	3.64e-05	4.67e-05	0.000102	0.000106	3.9e-05	5.92e-05	7.2e-05	7.33e-05	1.35e-05	1.62e-05	1.73e-05	1.19e-05	4.45e-06	7.81e-06	5.12e-06	0	6.05e-06
n269.06979	1.57e-05	1.24e-05	1.54e-05	1.68e-05	0	9.5e-06	0	0	9.03e-06	8.4e-06	8.56e-06	2.11e-05	0	0	4.04e-06	2.15e-06	3.32e-07	6.93e-06	5.31e-06	2.69e-06	6.31e-06	0	0	6.36e-06	0	1.53e-06	1.33e-06	1.98e-06	1.66e-07	1.93e-07	2.66e-06	0	2.42e-05	3.13e-05	2.72e-05	2.86e-05	0	1.75e-07	6.23e-06	2.01e-06	0	0	1.98e-06	1.2e-05	3.38e-07	2.15e-06	1.37e-05	9.04e-06	1.46e-06
n269.10303	1.15e-05	1.86e-06	1.3e-05	1.53e-05	0	3.79e-06	1.3e-05	9.86e-06	1.82e-05	5.46e-06	1.32e-05	2.49e-05	6.46e-06	1.12e-05	1.16e-07	2.7e-06	8.04e-07	6.76e-06	0	1.21e-05	4.97e-06	0	6.15e-06	5.64e-06	1.68e-05	1.08e-05	9.87e-08	0	0	0	3.35e-06	2.91e-06	2.57e-05	5.31e-05	2.75e-05	3.74e-05	1.34e-06	6.01e-07	9.65e-08	2.47e-06	4.54e-06	1.32e-05	2.49e-06	1.33e-06	3.64e-06	1.66e-06	3.73e-06	5.87e-06	2.19e-06
n270.08365	1.87e-05	2.15e-05	1.14e-05	2.03e-05	2.74e-05	3.92e-05	2.92e-05	2.32e-05	2.33e-05	2.69e-05	2.1e-06	7.64e-06	2.83e-05	4.39e-05	1.34e-05	1.57e-05	2.66e-05	2.89e-05	2.01e-05	3.41e-05	3.97e-05	6.78e-05	5.73e-05	4e-05	3.75e-05	4.11e-05	2.93e-05	4.19e-05	1.56e-05	3.63e-05	1.37e-05	1.79e-05	7.6e-06	0	0	5.9e-06	1.54e-05	1.73e-05	2.25e-05	3.03e-05	6.1e-05	5.29e-05	8.19e-05	9.78e-05	5.75e-05	6.73e-05	8.07e-05	0.000108	5.59e-05
n270.10684	7.06e-07	5.08e-08	3.13e-06	1.38e-06	3.04e-08	0	2.26e-06	8.72e-07	2.96e-06	2.82e-06	7.52e-06	3.76e-06	0	0	1.34e-06	4.08e-07	8.98e-07	1.69e-06	2.32e-06	4.19e-07	1.54e-06	3.82e-08	7.7e-07	0	8.27e-07	3.86e-08	4.87e-07	0	5.72e-07	0	1.25e-06	4.22e-08	5.73e-06	7.75e-06	5.95e-06	7.48e-06	2.94e-08	0	2.5e-06	2.71e-06	6.42e-07	6.33e-07	1.53e-06	2.18e-06	1.22e-06	7.34e-07	5.92e-06	1.15e-06	5.35e-07
n270.89984	3.35e-05	4.71e-05	7.21e-05	6.16e-05	2.51e-05	1.35e-05	1.8e-05	1.33e-05	4.55e-05	6.54e-05	0.000141	9.73e-05	2.85e-05	2.06e-05	4.38e-05	3.86e-05	2.06e-05	2.13e-05	3.8e-05	3.37e-05	1.44e-05	1.24e-05	1.83e-05	1.94e-07	2.71e-05	2.1e-05	1.23e-05	0	7.37e-06	0	2.23e-05	1.66e-05	0.000111	0.000142	0.000126	0.000135	3.1e-05	4.34e-05	3.23e-05	2.54e-05	3.13e-05	1.84e-05	2.62e-05	1.85e-05	5.96e-06	1.3e-05	1.18e-05	1.58e-05	8.71e-06
n270.9212	4.35e-05	3.77e-05	4.73e-05	5.76e-05	5.1e-05	5.85e-05	1.22e-05	0	5.48e-05	4.07e-05	0.000134	0.000108	3.57e-05	3.36e-05	2.96e-05	2.22e-05	3.5e-06	6.78e-06	1.5e-05	1.87e-05	1.43e-05	8.36e-06	1.35e-05	3.82e-06	1.82e-05	7e-06	3.89e-06	0	1.4e-05	7.15e-06	1.99e-05	1.46e-05	2.54e-05	4.61e-05	6.94e-05	6.59e-05	3.26e-05	3.8e-05	5.28e-05	5.24e-05	1.05e-05	5.64e-06	1.14e-05	1.13e-05	4.45e-06	4.82e-06	6.04e-06	0	8.1e-06
n270.97772	9.1e-06	5.45e-06	3.7e-06	9.05e-06	3.61e-06	1.67e-07	1.76e-06	8.64e-07	7.81e-06	8.3e-06	1.62e-05	1.9e-05	2.98e-06	4.2e-06	7.25e-06	6.81e-06	4.15e-06	1.1e-06	5.68e-06	4.42e-06	9.85e-07	7.51e-08	2.95e-06	2.18e-06	1.08e-05	9.59e-06	0	3.52e-06	1.31e-06	1.39e-06	2.09e-06	6.52e-06	1.4e-05	3.74e-06	2.09e-05	7.97e-06	9.98e-06	2.35e-06	6.17e-06	5.74e-06	2.95e-06	1.3e-06	1.85e-06	2.26e-06	2.75e-06	1.9e-06	3.43e-06	4.55e-06	0
n271.05936	2.97e-05	4.74e-05	8.57e-05	7.22e-05	1.09e-05	2.06e-05	6.87e-06	6.65e-06	4.04e-05	4.24e-05	0.000128	0.00014	6.08e-06	7.12e-06	0	4.55e-06	0	0	6.81e-06	4.45e-06	1.02e-05	7.32e-06	1.24e-05	1.3e-05	1.96e-05	2.76e-05	8.58e-07	4.55e-06	7.61e-06	6.11e-06	9.66e-06	5.53e-06	8.15e-05	6.13e-05	6.32e-05	2.85e-05	1.28e-05	3.33e-06	0	4e-06	4.06e-06	2.18e-06	1.34e-05	1.44e-05	1.08e-06	0	2.67e-05	2.27e-05	2.13e-05
n271.08289	3.18e-06	5.43e-06	1.36e-05	6.87e-06	4.74e-07	2.88e-06	8.23e-07	2.8e-06	1.96e-05	1.51e-05	3.26e-05	2.05e-05	1.25e-05	1.45e-05	1.07e-05	5.59e-06	9.65e-07	3.86e-06	2.55e-06	4.34e-06	2.89e-06	4.32e-06	1.3e-05	7.59e-06	1.21e-05	1.78e-05	9.86e-06	5.47e-06	7.24e-06	5.94e-06	6.62e-06	9.31e-06	1.97e-06	2.51e-06	7.71e-07	1.14e-06	1.95e-05	7.09e-06	1.05e-05	1.62e-05	4.45e-06	5.79e-06	6.69e-06	3.99e-06	2.34e-06	2.91e-07	4.27e-06	4.38e-06	3.69e-07
n271.09497	7.45e-06	1.74e-05	1.13e-05	1.07e-05	8e-06	1.87e-05	1.1e-05	3.66e-06	1.79e-05	2.92e-05	2.16e-05	0.000109	8.22e-06	3.77e-06	6.62e-06	4.64e-06	0	4.38e-06	1.56e-06	4.57e-06	1.4e-05	4.3e-06	1.2e-05	5.61e-06	1.09e-05	2.3e-05	6.33e-06	1.34e-06	8.32e-06	5.65e-06	4.69e-06	7.81e-06	1.25e-05	0	2.24e-05	1.75e-05	3.43e-06	5.17e-06	8.47e-06	1.99e-05	8.32e-06	2.11e-06	6.29e-06	1.13e-05	0	6.24e-06	1.26e-05	1.87e-05	3.51e-06
n271.09583	5.27e-05	6.29e-05	8.2e-05	0.000116	4.08e-05	4.76e-05	2.52e-05	8.53e-06	0.000129	0.000163	0.000241	0.000291575	3.39e-05	2.74e-05	3.99e-05	2.48e-05	2.37e-05	2.16e-05	3.18e-05	1.99e-05	3.09e-05	2.4e-05	3.73e-05	1.87e-05	5.12e-05	4.99e-05	3e-05	1.68e-05	2.94e-05	2.83e-05	3.24e-05	2.96e-05	0.00017	0.000265	0.000105	0.000124	3.21e-05	2.29e-05	4.14e-05	2.99e-05	3.1e-05	1.08e-05	3.12e-05	3.64e-05	2.47e-05	2.2e-05	4.88e-05	3.99e-05	4.17e-05
n271.11954	4.37e-06	7.21e-06	1.97e-06	1.22e-06	9.58e-08	6.04e-08	1.68e-06	0	1.23e-06	4.5e-07	9.16e-06	1.02e-05	1.84e-06	1.52e-06	7.31e-07	1.42e-06	1.93e-06	8.65e-07	2.56e-06	2.49e-07	8.33e-07	6.81e-07	8.31e-08	3.61e-07	3.76e-06	1.52e-05	5.4e-07	2.37e-06	8.1e-08	0	9.79e-07	0	2.01e-06	9.16e-06	2.64e-06	2.97e-06	9.27e-08	2.8e-07	2.42e-05	2.16e-05	1.32e-06	5.34e-07	1.4e-06	0	2.38e-07	8.29e-07	7.46e-08	6.41e-07	0
n271.22864	3.17e-06	4.67e-06	1.62e-06	0	1.13e-06	0	5.33e-07	2.87e-06	2.13e-06	2.64e-06	1.11e-05	9.29e-06	5.63e-06	3.84e-06	8.55e-06	3.83e-06	1.42e-06	1.52e-06	1.56e-06	3.18e-06	1.01e-06	2.37e-06	1.13e-06	0	0	1.25e-06	3.6e-07	0	1.31e-06	0	3e-06	1.39e-06	9.28e-07	1.34e-06	5.69e-06	5.59e-06	1.19e-06	6.84e-06	2.88e-06	2.35e-06	1.92e-06	1.94e-06	2.24e-06	1.22e-06	0	0	5.36e-06	7.84e-07	3.56e-06
n272.06296	4.75e-05	3.78e-05	4e-05	5.84e-05	2.05e-05	3.25e-05	8.68e-05	8.33e-05	5.51e-05	5.21e-05	1.75e-05	2.21e-05	5.54e-05	5.71e-05	1.32e-05	1.69e-05	5.02e-05	3.27e-05	4.54e-05	5.81e-05	5.89e-05	8.62e-05	0.000139	0.000104	0.000148	0.000166	3.99e-05	4.64e-05	7.9e-05	9.44e-05	3.42e-05	4.34e-05	1.1e-05	4.84e-06	0	6.03e-06	1.63e-05	2.69e-05	9.62e-06	1.59e-05	6.34e-05	5.47e-05	8.25e-05	9.33e-05	5.97e-05	7.44e-05	0.000165	0.000212	7.13e-05
n272.08926	2.81e-06	1.9e-06	5.43e-06	1.26e-06	9.22e-07	2.48e-06	1.32e-05	1.51e-05	4.05e-06	1.41e-06	9.56e-06	7.09e-06	3.4e-06	6.69e-06	7.04e-06	5.06e-06	4.49e-06	5.71e-06	7.5e-06	2.98e-06	5.17e-06	5.86e-06	1.53e-06	3.31e-06	2.02e-07	1.23e-06	1.09e-06	3.13e-06	6.53e-06	4.66e-06	3.13e-06	7.34e-06	2.3e-07	5.51e-06	4.2e-07	0	5.56e-06	5.39e-06	8.05e-06	7.04e-06	3.32e-06	2.65e-06	4.23e-06	3.36e-06	2.62e-06	4.78e-06	5.92e-06	6.79e-06	7.23e-06
n272.8967	2.64e-05	3.22e-05	6.27e-05	5.95e-05	1.51e-05	8.57e-06	1.35e-05	4.64e-06	4.99e-05	7.01e-05	9.93e-05	9.97e-05	2.27e-05	2.15e-05	2.74e-05	2.24e-05	7.88e-06	1.36e-05	2.83e-05	2.53e-05	9.4e-06	8.52e-06	1.16e-05	0	2.19e-05	1.35e-05	0	1.99e-06	9.8e-06	0	1.38e-05	1.13e-05	0.000124	0.000126	0.000128	0.00011	2.66e-05	3.17e-05	2.68e-05	2.98e-05	1.77e-05	1.62e-05	1.29e-05	1.39e-05	3.94e-06	8.9e-06	1.87e-05	1.73e-05	2.12e-06
n272.94116	4.85e-07	9.95e-07	1.26e-07	0	0	0	2.44e-06	8.01e-07	0	1.13e-06	1.48e-06	2.9e-06	1.65e-06	2.61e-06	9.62e-07	0	8.07e-08	6.78e-07	2.19e-06	4.31e-06	4.16e-07	4.17e-07	1.16e-06	0	8.74e-07	1.95e-06	8.15e-07	0	8.3e-07	8.7e-07	2.72e-06	1.32e-06	0	1.09e-06	1.33e-07	0	2.9e-06	5.84e-07	2.8e-06	2.41e-06	3.3e-06	3.01e-06	1.34e-06	0	6.87e-07	5.84e-07	1.11e-06	6.38e-07	8.95e-07
n273.00235	2.02e-07	1.07e-06	1.23e-06	5.59e-07	0	1.07e-06	2.79e-08	1.05e-06	0	1.75e-06	0	3.55e-06	5.95e-06	1.31e-05	2.06e-06	6.78e-06	3.58e-06	5.73e-06	1.87e-06	3.91e-06	8.86e-07	8.03e-07	0	2.17e-06	3.08e-08	0	7.05e-07	9.37e-07	8.82e-07	1.01e-06	2.04e-07	8.87e-07	0	0	0	5.94e-07	3.94e-06	3.68e-06	1.79e-06	3.34e-06	4.61e-06	5.08e-06	7.92e-07	2.93e-06	8.84e-07	3.8e-07	0	0	0
n273.00781	3.43e-06	7.67e-06	2.34e-06	9.7e-06	5.36e-06	5.84e-06	6.06e-06	1.73e-06	1.42e-05	1.44e-05	1.15e-05	7.63e-06	1.81e-05	1.49e-05	1.12e-05	9.16e-06	9.8e-06	5.51e-06	7.73e-06	7.99e-06	6.78e-06	4.77e-06	5.1e-06	6.42e-06	1.92e-06	0	6.05e-06	2.92e-06	9.39e-06	1.39e-05	1.4e-05	1.28e-05	8.3e-06	1e-05	1.06e-05	6.2e-06	9.13e-06	8.26e-06	6.58e-06	3.71e-06	7.64e-06	5.16e-06	2.83e-06	3.09e-06	6e-06	4.03e-06	6.98e-06	5.51e-07	5.84e-06
n273.03882	0.000176	0.000184	0.000339	0.000305	0.000108	0.000107	5.19e-05	4.96e-05	0.000209	0.000251	0.000462	0.000364	7.84e-05	6.45e-05	7.45e-05	4.6e-05	4.57e-06	6.56e-06	2.56e-05	3.95e-05	3.9e-05	3.9e-05	4.03e-05	4.23e-05	0.000113	9.65e-05	5.34e-05	6.6e-05	1.71e-05	2.89e-05	1.59e-05	3.14e-05	0.000346	0.000355	0.000338	0.000284	2.07e-05	2.12e-05	5.96e-05	5.16e-05	5.27e-05	3.74e-05	4.89e-05	4.86e-05	7.05e-06	4.43e-06	5.25e-05	6.01e-05	0.00012
n273.07498	9.63e-06	2.2e-05	3.51e-05	2.64e-05	9.08e-06	5.39e-06	9.72e-06	8.69e-06	2.08e-05	7.85e-06	4.87e-05	4.98e-05	7.97e-06	8.6e-06	1.16e-06	0	0	0	8.09e-06	0	3.61e-06	6.44e-06	6.38e-06	1.68e-06	1.76e-05	1.99e-05	3.04e-06	0	2.97e-06	2.44e-06	2.62e-06	2.1e-06	4.9e-05	5.65e-05	5.77e-05	1.72e-05	1.34e-06	0	2.11e-06	0	6.09e-06	4.27e-06	4.02e-06	5.91e-06	0	0	9.32e-06	1.53e-05	7.62e-06
n273.07507	2.36e-05	2.29e-05	4.15e-05	5.29e-05	1.75e-05	1.39e-05	5.48e-06	4.56e-06	2.66e-05	3.12e-05	5.71e-05	9.67e-05	8.23e-06	8.8e-06	1.33e-06	8.39e-06	1.05e-05	0	1.15e-06	4.37e-06	2.72e-06	5.22e-07	1.24e-05	1.12e-05	2.32e-05	2.5e-05	0	2.77e-06	8.92e-06	8.62e-06	5.35e-06	1.95e-06	7.92e-05	9.48e-05	3.14e-05	3.97e-05	1.06e-05	4.52e-06	9.92e-07	8e-06	6.16e-06	0	6.89e-06	3.06e-06	7.7e-06	0	1.54e-05	1.26e-05	1.7e-05
n273.09296	1.35e-05	1.84e-05	2.49e-05	3.8e-05	8.61e-06	1.91e-05	9.82e-06	0	3.16e-05	5.4e-05	7.76e-05	0.000111	1.03e-05	2.05e-06	1.28e-05	1.34e-05	5.88e-06	6.66e-06	1.01e-05	5.48e-07	8.33e-06	8.93e-06	4.3e-06	1.02e-05	1.47e-05	1.08e-05	8.36e-06	7.65e-06	7.76e-06	7.81e-06	9.95e-06	4.5e-06	5.17e-05	7.11e-05	3.43e-05	4.71e-05	5.41e-06	3.07e-06	9.42e-06	1.38e-05	8.83e-06	0	6.97e-06	4.08e-06	3.47e-06	2.5e-06	1.17e-05	1.62e-05	6.01e-06
n273.09845	4.12e-06	1.97e-06	8.18e-06	3.98e-06	1.17e-06	1.01e-06	2.34e-08	8.01e-07	3.12e-06	4.34e-06	4.54e-06	1.44e-06	2.34e-08	1.87e-06	6.83e-08	8.75e-07	0	0	8.84e-07	0	3.46e-07	3.77e-07	0	0	6.6e-07	8.49e-07	5.79e-08	8.07e-07	0	7.38e-07	4.06e-07	1.24e-06	1.66e-06	0	0	1.88e-06	0	1.89e-06	5.66e-08	8.17e-07	5.5e-07	1.29e-06	3.02e-07	3.65e-07	0	0	2.28e-06	0	6.36e-08
n273.95258	2.83e-05	4.02e-05	6.16e-05	4.86e-05	4.11e-05	3.69e-05	2.24e-05	2.71e-05	4.66e-05	5.09e-05	4.51e-05	5.83e-05	8.82e-05	9.24e-05	0.000175	0.000129	0.000141	0.000114	0.000148	0.00012	5.36e-05	5.33e-05	5.71e-05	3.82e-05	4.57e-05	3.36e-05	2.63e-05	3.71e-05	5.19e-05	4.84e-05	6.78e-05	6.62e-05	0	0	1.35e-07	0	0.000109	7.72e-05	0.000135	0.000142	9.96e-05	0.000111	0.000107	0.000106	7.5e-05	6.86e-05	7.95e-05	6.13e-05	3.47e-05
n273.96133	6.3e-05	6.92e-05	4.32e-05	5.31e-05	5.92e-05	8.2e-05	3.77e-05	1.99e-05	5.37e-05	2.39e-05	4.31e-05	4.9e-05	0.00015	0.000207	0.00019	0.000125	0.000266	0.00025	0.000225	0.000245	0.000132	9.92e-05	9.76e-05	7.29e-05	4.39e-05	4.62e-05	9.51e-05	8.13e-05	0.000111	0.000138	0.000131	9.31e-05	0	0	2.96e-06	3.49e-06	0.000244	0.000169	0.000214	0.000228	0.000214	0.000218	0.000167	0.000165	0.000133	0.000138	9.86e-05	7.37e-05	3.96e-05
n273.99786	4.63e-06	5.34e-06	2.02e-06	3.05e-06	6.92e-06	1.58e-05	1.11e-05	1.61e-05	2.84e-06	6.3e-06	2.11e-06	0	7.08e-06	1.42e-05	9e-06	1.1e-05	8.7e-06	1.58e-05	9.23e-06	1.96e-05	1.87e-05	1.81e-05	1.69e-05	1.08e-05	3.75e-06	6.55e-06	2.18e-05	2.32e-05	1.53e-05	2.14e-05	1.06e-05	1.21e-05	2.88e-06	0	2.13e-06	1.5e-06	8.83e-06	1.62e-05	1.13e-05	6.91e-06	5.84e-06	1.02e-05	3.96e-06	4.58e-06	1.4e-05	1.62e-05	1.16e-05	1.16e-05	2.75e-06
n274.89581	6.44e-06	2.96e-06	9.82e-06	7.17e-06	3.97e-06	1.85e-06	3.09e-07	1.57e-06	1.02e-05	1.01e-05	2.61e-05	8.6e-06	2.53e-06	2.86e-06	5.99e-06	8.74e-06	4.3e-06	3.69e-06	2.82e-06	2.8e-06	4.05e-06	1.03e-06	8.21e-07	0	3.4e-07	3.9e-06	3.52e-08	4.35e-07	8.01e-07	0	3.53e-06	3.11e-06	3.4e-05	2.44e-05	3.02e-05	2.19e-05	4.08e-06	1e-05	4.56e-06	6.03e-07	1.31e-06	4.41e-06	1.09e-06	2.4e-06	8.76e-07	1.8e-07	0	3.53e-06	4.7e-06
n275.03577	4.1e-05	2.95e-05	9.28e-05	7.6e-05	2.76e-05	2.22e-05	8.54e-06	1.12e-05	5.66e-05	5.01e-05	0.000126	8.01e-05	1.62e-05	1.16e-05	1.17e-05	5.77e-06	1.99e-06	0	6.37e-07	6.59e-06	2.75e-06	9.12e-06	9.06e-06	1.13e-05	1.85e-05	2.13e-05	1.54e-05	7.48e-06	4.74e-06	1.68e-05	1.88e-06	7.74e-06	7.63e-05	6.8e-05	7.11e-05	6.18e-05	7.45e-06	7.95e-06	1.22e-05	3.38e-06	9.65e-06	9.29e-06	8.76e-06	8.18e-06	4.51e-06	0	4.05e-06	9.79e-06	2.19e-05
n275.05438	0.000204	0.000241	0.000327	0.000367	6.19e-05	9.24e-05	5.52e-05	4.24e-05	0.000198	0.000202	0.000488	0.00051	4.97e-05	4.16e-05	1.35e-05	2.13e-05	0	0	1.99e-05	3.74e-06	5.45e-05	4.84e-05	3.95e-05	4.31e-05	0.00017	0.000143	2.9e-05	2.22e-05	1.18e-05	1.57e-05	4.55e-05	3.1e-05	0.000334	0.000377	0.000222	0.000198	3.27e-06	6.06e-06	2.49e-05	1.36e-05	3.67e-05	1.37e-05	5.79e-05	5.52e-05	0	0	7.07e-05	0.000102	0.000104
n275.10614	4.61e-06	1.02e-05	1.18e-05	1.23e-05	5.6e-06	8.69e-06	7.87e-07	3.14e-06	1.52e-05	9.02e-06	2.79e-05	3.35e-05	3.5e-06	4.2e-06	2.75e-06	3.35e-06	1.82e-06	0	2.76e-06	0	2.86e-06	6.43e-07	2.33e-06	4.4e-06	5.9e-06	7.23e-06	1.25e-06	3.36e-06	0	2.97e-07	2.08e-06	7.1e-07	1.22e-05	1.18e-05	1.04e-05	1.16e-05	0	2.68e-07	7.12e-06	1.01e-05	9.8e-07	0	2.84e-06	6.23e-07	0	0	8.22e-06	0	9.48e-06
n275.15189	1.48e-06	5.27e-06	1.21e-06	9.37e-07	1.2e-06	9.84e-07	9.99e-06	1.25e-05	2.26e-06	3.75e-06	1.61e-05	8.49e-06	3.32e-07	2.19e-06	0	0	7.69e-07	0	1.9e-06	1.61e-06	0	1.82e-07	1.63e-06	8.7e-07	6.75e-06	4.47e-06	1.04e-06	0	0	9.23e-07	0	1.6e-06	8.42e-06	2.43e-06	1.27e-06	0	0	2.7e-06	1.66e-05	1.5e-05	1.26e-06	0	0	1.76e-07	7.84e-07	0	2.91e-06	4.19e-06	3.28e-05
n275.20212	3.3e-07	0	0	0	8.79e-08	0	2.82e-06	1.79e-06	4.24e-06	6.5e-06	0	4.66e-06	7.7e-07	2.85e-06	7.17e-07	0	0	0	1.93e-06	2.08e-08	2.83e-07	0	2.22e-06	2.7e-07	8.5e-07	3.01e-07	5.76e-07	5.8e-07	7.43e-08	0	2.42e-06	0	4.4e-06	4.56e-06	2.12e-06	0	1.57e-06	0	0	2.28e-06	7.57e-07	2.62e-07	2.47e-07	0	0	0	5.53e-07	1.82e-08	2.6e-06
n276.1095	7.29e-06	6.75e-06	4.75e-06	1.49e-05	2.89e-06	0	7.89e-06	8.73e-06	1.88e-05	1.21e-05	2.85e-05	2.21e-05	1.97e-05	2.24e-05	1.85e-05	1.68e-05	7.6e-06	1.14e-05	1.35e-05	1.04e-05	1.89e-06	4.17e-06	5.84e-06	1.69e-06	6.1e-06	9.42e-06	5.51e-06	4.69e-06	5.6e-06	4.55e-06	6.44e-06	7.19e-06	3.39e-05	3.67e-05	2.81e-05	3.07e-05	2.48e-05	1.51e-05	1.74e-05	2.63e-05	1.07e-05	9.03e-06	5.69e-06	1.02e-05	9.89e-07	1.19e-05	6.08e-06	1.65e-06	9.26e-06
n277.0513	5.35e-05	6.51e-05	0.000104	0.000108	2.78e-05	2.17e-05	1.62e-05	1.79e-05	5.64e-05	4.9e-05	0.000157	0.000161	1.65e-05	1.59e-05	8.16e-06	6.69e-08	1.28e-06	0	3.31e-06	4.45e-06	1.26e-05	9.21e-06	8.34e-06	1.01e-05	4.13e-05	3.51e-05	8.64e-06	2.06e-06	7.08e-06	1.82e-06	9.27e-06	5.87e-06	9.42e-05	0.000116	7.45e-05	8.06e-05	2.3e-06	1.34e-06	3.63e-06	1.63e-06	1.03e-05	9.94e-06	1.1e-05	1.05e-05	1.21e-06	0	1.57e-05	1.9e-05	2.45e-05
n277.12302	1.01e-06	5.95e-06	2.18e-06	0	0	0	8.81e-06	1.91e-06	3.85e-06	0	5.24e-07	1.37e-06	4.69e-06	7.31e-07	3.18e-06	2.86e-06	0	0	7.65e-07	2.65e-06	8.67e-07	4.91e-07	0	3.94e-07	0	7.56e-07	2.88e-07	2.41e-06	0	0	1.02e-06	5.42e-07	2.1e-05	2.4e-05	1.02e-05	7.03e-06	2.84e-06	0	3.03e-06	7.77e-07	5.25e-06	6.58e-07	7.57e-07	4.76e-07	0	0	7.22e-07	0	4.2e-06
n277.12967	0.000758	0.000775	0.00163439	0.0015718	0.000724	0.000707	0.000841	0.00076	0.00159187	0.0018733	0.0029671	0.00289277	0.000718	0.000644	0.000114	0.000103	0.000251	0.000257	0.000541	0.000542	0.000501	0.000533	0.000842	0.000899	0.00149435	0.00140485	0.000231	0.000186483	0.000462	0.000551	0.000478	0.000463	0.00215566	0.00235144	0.00127018	0.00116458	0.000252	0.000231	7.68e-05	3.66e-05	0.000638	0.000506	0.000729	0.000749	0.000409	0.000409	0.00155897	0.0013022	0.000958
n277.2178	0.000332	0.000261	0.000484	0.000435	0.000158	0	0.00034	0.00048	0.000654	0.000612	0.000736	0.000737	0.0004	0.000303	0.000282	0.000204	0.000237	0.000247	0.000469	0.00033	0.000257	0.000178	0.000224	0.000232	0.000283	0.000168	9.94e-05	5.76e-05	0.000132	0	0.000364	0.000257	0.00173732	0.00172455	0.000931	0.00091	0.000491	0.000433	0.000487	0.000543	0.000243	0.000136	0.000312	0.000278	0.000202	0.000213	0.000502	0.000465	0.00113517
n278.13303	7.26e-05	7.89e-05	0.000142	0.000162	6.95e-05	7.55e-05	8.45e-05	6.92e-05	0.000171	0.000166	0.000312	0.000282	6.59e-05	6.95e-05	1.36e-05	1.47e-07	4.72e-06	1.9e-05	5.04e-05	5.54e-05	4.69e-05	3.79e-05	6.9e-05	8.44e-05	0.000134	0.000126	3.23e-05	1.43e-05	4.07e-05	4.8e-05	4.81e-05	3.29e-05	0.00021	0.000254	0.000129	0.000137	2.63e-05	2.14e-05	1.07e-05	2.16e-05	6.02e-05	5.16e-05	7.92e-05	7.24e-05	2.29e-05	3.7e-05	0.000145	0.000132	9.66e-05
n278.22119	3.1e-05	3.86e-05	6.76e-05	6.42e-05	1e-05	0	4.64e-05	3.66e-05	7.96e-05	6.05e-05	0.000113	0.0001	4.95e-05	3.33e-05	2.27e-05	2.64e-05	2.83e-05	2.15e-05	6.11e-05	3.92e-05	2.78e-05	2.21e-05	2.12e-05	2.14e-05	3.15e-05	8.82e-06	1.35e-05	0	1.27e-05	0	3.53e-05	3.77e-05	0.000252	0.000257	0.000152	0.000131	6.18e-05	5.88e-05	4.31e-05	5.48e-05	3.32e-05	1.52e-06	4.04e-05	3.83e-05	2.63e-05	2.79e-05	6.28e-05	5.71e-05	0.000181
n279.03943	0.000151	0.000161	0.0002	0.000226	7.43e-05	8.34e-05	0.000111	8.01e-05	0.000284	0.000308	0.00046	0.000474	0.000151	0.000129	0.000141	0.000123	2.84e-05	3.67e-05	5.76e-05	4.11e-05	5.47e-05	5.79e-05	8.22e-05	6.16e-05	0.000148	0.000148	7.38e-05	5.48e-05	3.25e-05	4.69e-05	7.03e-05	5.96e-05	0.000192	0.000175	0.000178	0.000173	5.74e-05	8.37e-05	8.57e-05	9.82e-05	6.54e-05	3.63e-05	7.4e-05	6.06e-05	8.47e-06	1.33e-05	6.17e-05	4.76e-05	0.000168
n279.06479	3.53e-05	5.93e-05	8.91e-05	8.66e-05	2.67e-05	2.78e-05	7.71e-06	1.52e-05	5.45e-05	4.68e-05	8.54e-05	5.58e-05	7.15e-05	5.7e-05	3.86e-05	2.6e-05	2.29e-05	2.35e-05	2.18e-05	1.91e-05	1.14e-05	1.65e-05	3.44e-05	1.79e-05	4.92e-05	5.21e-05	1.13e-05	8.31e-06	1.35e-05	1.69e-05	7.97e-06	1.29e-05	7.75e-07	0	0	0	0.000112	0.000118	0.000173	0.000128	1.42e-05	1.71e-05	4.59e-05	4.58e-05	0	2.67e-06	1.42e-05	3.01e-05	6.34e-06
n279.08798	2.19e-05	2.44e-05	2.44e-05	2.12e-05	1.43e-05	1.38e-05	1.56e-05	1.83e-05	3.39e-05	2.68e-05	4.95e-05	5.01e-05	2.04e-05	2.71e-05	4e-05	1.97e-05	2.3e-05	1.38e-05	8.07e-06	7.72e-06	1.07e-05	1.27e-05	1.46e-05	1.95e-05	7.84e-06	1.6e-05	7.29e-06	9.37e-06	7.06e-06	9.19e-06	1.99e-05	2.96e-05	2.73e-05	6e-05	5.75e-05	6.27e-05	1.2e-05	2.29e-06	2.17e-05	2.83e-05	1.88e-05	1.33e-05	9.65e-06	1.49e-05	1.03e-05	1.1e-05	1.34e-05	1.14e-05	1.95e-05
n279.10904	6.67e-06	4.81e-06	1.09e-05	1.57e-05	4.69e-06	2.32e-06	4.96e-06	2.31e-06	7.07e-06	5.49e-06	9.9e-06	1.97e-05	3.16e-06	9.02e-07	3.6e-06	2.16e-08	0	1.71e-06	6.23e-06	8.29e-06	3.78e-06	3.44e-06	6.52e-06	5.99e-06	6.89e-06	6.77e-06	5.05e-07	9.84e-07	1.25e-06	8.28e-07	1.66e-06	0	1.73e-05	2.83e-05	8.84e-06	6.41e-06	1.33e-06	0	3.44e-06	8.46e-07	2.55e-06	1.13e-06	2.65e-06	4.64e-06	1.24e-06	2.42e-06	9.03e-06	8.58e-06	9.6e-06
n279.12741	5.63e-06	7.7e-06	1.22e-05	5.63e-06	1.04e-05	9.23e-06	6.93e-06	6.55e-06	6.59e-06	8.76e-06	4.53e-05	4.36e-05	3.72e-06	2.67e-06	1.8e-06	2.84e-06	1.17e-06	0	1.93e-06	4.97e-06	3.88e-06	0	1.88e-06	1.24e-06	8.59e-06	1.07e-05	4.48e-06	2.42e-06	2.64e-06	9.05e-06	5.53e-06	1.21e-06	1.23e-05	9.75e-06	6.96e-05	5.89e-05	1.24e-05	1.03e-05	9.71e-06	9.94e-06	5.63e-06	3.4e-06	7.03e-06	4.21e-06	2.56e-06	2.98e-06	1.11e-05	6.9e-06	1.23e-05
n279.14532	9.55e-06	5.43e-06	8.69e-06	1.61e-05	7.36e-06	4.58e-06	6.02e-06	4.97e-06	1.22e-05	1.42e-05	4.81e-05	4.7e-05	7.6e-06	9.21e-06	3.43e-06	2.73e-06	8.58e-06	3.93e-06	6.39e-06	1.02e-05	3.26e-06	2.34e-06	6.87e-06	4.65e-06	1.38e-05	1.54e-05	1.24e-06	3.82e-06	5.57e-06	1.03e-07	6.29e-06	3.13e-06	4.83e-05	4.3e-05	1.53e-05	2.89e-05	5.29e-06	0	2.24e-06	4.63e-06	3.22e-06	4.63e-06	7.25e-06	6.89e-06	6.53e-06	4.02e-06	1.29e-05	1.67e-05	3.01e-06
n279.22446	9.9e-07	0	4.47e-06	0	1.13e-06	0	7.64e-07	1.23e-06	3.48e-06	2.57e-06	6.26e-06	4.67e-06	7.63e-07	2.14e-06	2.23e-06	0	9.34e-07	0	4.7e-07	1.7e-06	1.64e-06	0	3.45e-07	2.63e-06	1.95e-06	0	9.63e-07	1.87e-07	2.36e-06	1.44e-07	2.59e-06	1.45e-06	7.76e-06	9.38e-06	3.04e-06	7.71e-06	2.42e-06	4.09e-06	1.94e-06	2.97e-06	1.48e-06	0	1.47e-06	0	4.15e-08	0	2.42e-06	2.58e-06	8.96e-06
n279.23352	3.91e-05	2.86e-05	4.48e-05	3.94e-05	2.16e-05	0	3.89e-05	3.24e-05	7.2e-05	9.3e-05	9.54e-05	9.85e-05	8.85e-05	7.48e-05	0.000122	0.000118	3.62e-05	4.12e-05	6.58e-05	4.83e-05	3.05e-05	9.66e-06	3.26e-05	2.85e-05	2.33e-05	2.74e-05	2.87e-05	1.59e-05	2.23e-05	0	5.33e-05	3.42e-05	0.000122	0.000141	7.78e-05	9.31e-05	7.33e-05	8.5e-05	6.88e-05	6.08e-05	2.94e-05	1.88e-05	3.45e-05	2.19e-05	2.35e-05	1.52e-05	5.48e-05	3.53e-05	9.38e-05
n279.5896	2.25e-06	3.61e-06	7.7e-06	3.32e-06	1.82e-06	5.29e-06	1.43e-06	2.4e-06	4.62e-06	4.07e-06	6.66e-06	4.09e-06	6.27e-06	2.25e-06	4.53e-06	0	4.48e-06	2.37e-06	1.54e-06	9.87e-07	3.54e-07	1.33e-06	4.24e-06	6.44e-06	4.16e-06	3.46e-06	1.26e-06	1.4e-06	3.11e-06	1.63e-06	4.94e-06	2.19e-06	1.38e-05	0	1.16e-05	9.94e-06	2.39e-06	0	2.29e-06	1.19e-06	2.05e-06	2.49e-07	3.09e-07	3.77e-07	1.31e-06	2.17e-06	2.53e-06	0	8.19e-07
n280.04272	2.63e-06	3.17e-06	5.45e-06	9.13e-06	2.98e-06	2.04e-06	9.4e-07	1.79e-06	8.4e-06	1.41e-05	1.71e-05	2.33e-05	2.61e-06	4.37e-06	4.29e-06	3.71e-06	1.31e-07	0	4.15e-07	1.61e-06	1.55e-06	5.87e-07	3.84e-06	3.16e-06	5.44e-06	3.79e-06	3.21e-06	2.24e-06	1.4e-06	2.61e-06	2.36e-06	6.48e-07	1.2e-05	4.52e-06	7.12e-06	5.02e-06	3.45e-06	3.54e-06	3.5e-06	6.92e-07	2.65e-07	1.08e-06	3.34e-06	2.74e-06	0	1.52e-06	1.3e-06	1.12e-07	6.45e-06
n280.07272	6.12e-06	0	1.68e-06	4.63e-06	1.43e-06	0	8.59e-06	1.3e-05	3.07e-06	2.58e-06	4.31e-06	2.14e-06	3.3e-06	3.88e-06	6.74e-06	6.26e-06	2.61e-06	2.51e-06	3.97e-06	2.28e-06	3.98e-07	0	1.44e-06	0	2.6e-06	2.35e-09	2.09e-07	0	5.33e-06	7.43e-06	1.19e-06	1.99e-06	4.28e-06	9.8e-07	1.78e-06	0	1.11e-05	4.3e-06	1.04e-05	2.81e-06	2.76e-06	7.85e-07	4.31e-06	0	1.09e-06	1.77e-06	2.61e-06	2.35e-07	2.29e-07
n280.23676	4.72e-06	5.18e-06	5.59e-06	3.98e-06	4.49e-06	1.43e-07	6.93e-06	6.18e-06	9.05e-06	1.14e-05	1.27e-05	8.28e-06	1.13e-05	1.3e-05	1.22e-05	1.7e-05	6.75e-06	3.04e-06	8.69e-06	5.78e-06	4.41e-06	1.59e-06	4.67e-06	3.94e-06	4.07e-06	4.01e-06	3.4e-06	4.15e-06	3.67e-06	0	6.81e-06	2.7e-06	8.12e-06	1.03e-05	5.45e-06	1.14e-05	9.35e-06	7.5e-06	7.06e-06	1.03e-05	2.7e-06	1.65e-06	5.34e-06	3.55e-06	3.54e-06	1.72e-06	8e-06	4.14e-06	1.28e-05
n281.03641	3.14e-05	2.91e-05	4.46e-05	5.07e-05	1.24e-05	1.47e-05	2.42e-05	2.02e-05	4.7e-05	5.76e-05	8.65e-05	9.37e-05	2.84e-05	2.62e-05	2.27e-05	2.25e-05	7.72e-06	4.73e-06	9.84e-06	8.49e-06	1.39e-05	9.77e-06	1.56e-05	1.72e-05	3.19e-05	2.84e-05	1.37e-05	1.37e-05	8.04e-06	1.03e-05	2.33e-05	1.44e-05	3.81e-05	3.65e-05	4.56e-05	3.6e-05	1.16e-05	1.86e-05	1.36e-05	1.55e-05	1.77e-05	8.37e-06	1.65e-05	1.82e-05	6.62e-06	6.98e-06	9.18e-06	9.58e-06	3.83e-05
n281.06717	5.84e-05	4.72e-05	8.21e-05	7.7e-05	2.2e-05	3.63e-05	5.27e-05	6.03e-05	5.35e-05	6.23e-05	0.000125	0.000164	4.08e-05	4.21e-05	6.73e-05	7.65e-05	4.87e-05	4.74e-05	5.69e-05	4.32e-05	4.26e-05	3.41e-05	2.59e-05	2.54e-05	3.69e-05	3.05e-05	1.69e-05	1.41e-05	2.72e-05	4.84e-05	4.31e-05	3.82e-05	9.02e-05	8.7e-05	7.85e-05	7.19e-05	8.35e-05	6.31e-05	6.9e-05	5.99e-05	3.56e-05	2.97e-05	4.49e-05	3.44e-05	2.38e-05	2.92e-05	4.03e-05	5.03e-05	4.31e-05
n281.08801	4.51e-06	6.73e-06	5.43e-06	1.42e-06	1.13e-06	0	7.88e-06	8.03e-06	7.7e-06	9.87e-06	1.07e-05	2.1e-05	7.97e-06	7.12e-06	8.73e-06	7.09e-06	2.43e-06	4.15e-06	7.04e-06	5.33e-06	5.01e-06	2.88e-06	5.33e-06	3.53e-06	1.59e-06	6.04e-06	4.57e-06	2.9e-06	3.65e-06	1.11e-06	5.9e-06	1.88e-06	1.57e-05	1.04e-05	1.18e-05	1.04e-05	4.33e-06	3.83e-06	6.49e-06	3.15e-06	4.54e-06	2.52e-06	5.15e-06	3.28e-06	5.32e-06	1.16e-06	5.97e-06	5.86e-06	7.08e-06
n281.09741	5.48e-06	7.38e-06	1.3e-05	1.53e-05	8.34e-06	1.09e-05	1.18e-05	4.49e-06	1.11e-05	1.87e-05	3.05e-05	5.15e-05	5.07e-06	6.4e-06	5.42e-06	3.76e-06	0	1.86e-06	4.6e-06	3.37e-06	5.34e-06	6.59e-06	7.71e-06	7.69e-06	7.67e-06	8.41e-06	3.37e-06	7.02e-06	4.89e-06	2.92e-06	4.34e-06	4.02e-06	1.04e-05	2.06e-05	7.82e-06	1.47e-05	2.38e-06	6.99e-07	1.06e-06	3.91e-06	5.1e-06	3.08e-06	8.1e-06	7.46e-06	4.49e-06	3.27e-06	1.28e-05	5.84e-06	1.29e-05
n281.14325	8.75e-06	8.54e-06	6.9e-06	6.37e-06	1.16e-05	1.69e-05	6.74e-06	5.25e-06	8.6e-06	7.43e-06	4.65e-05	3.4e-05	3.49e-06	2.11e-06	4.9e-06	2.49e-07	2.43e-07	7.91e-08	0	2.18e-07	4.88e-06	4.81e-06	0	0	1.29e-05	1.35e-05	0	0	1.45e-06	1.9e-06	4.29e-06	6.76e-06	2.4e-05	3.17e-05	7.36e-05	5.55e-05	1.43e-05	2.15e-05	1.75e-05	2.42e-05	4.44e-06	1.7e-06	2.98e-06	3.52e-06	1.24e-06	3.37e-06	3.57e-06	1.11e-06	1.05e-05
n281.24915	2.49e-05	2.12e-05	5.42e-05	3.81e-05	8.96e-06	3.68e-06	0.000154	0.000204	5.67e-05	5.65e-05	6.95e-05	4.24e-05	7.77e-05	8.58e-05	0.000163	0.000167	3.85e-05	3.35e-05	4.99e-05	4.47e-05	2.12e-05	9.74e-06	1.22e-05	1.12e-05	1e-05	7.86e-06	2.66e-05	7.41e-06	6.19e-06	7.82e-06	2.93e-05	1.46e-05	5.72e-05	7.42e-05	8.01e-05	7.43e-05	4.23e-05	3.67e-05	4.8e-05	2.76e-05	2.85e-06	0	1.54e-05	1.05e-05	3.18e-05	2.39e-05	6.23e-05	5.54e-05	0.000245
n281.56894	4.61e-06	1.4e-05	2.5e-05	1.87e-05	4.05e-06	0	6.5e-06	5.51e-06	1.5e-05	1.17e-05	3.19e-05	1.92e-05	7.09e-06	1.08e-05	2.18e-05	1.16e-05	1.23e-05	1.12e-05	9.24e-06	9.88e-06	9.22e-06	7.21e-06	5.55e-06	6.58e-07	9.98e-06	8.23e-06	4.94e-06	0	7.26e-06	0	5.39e-06	8.43e-06	1.59e-05	1.1e-05	1.14e-05	1.07e-05	2.32e-05	1.03e-05	1.56e-05	1.81e-05	7.79e-06	4.82e-06	1.04e-05	8.46e-06	5.96e-06	5.49e-06	4.79e-06	5.98e-06	8.45e-06
n281.96973	0	1.06e-06	9.03e-07	0	0	1.22e-06	5.49e-06	6.81e-06	1.31e-06	1.05e-07	0	1.65e-06	1.23e-06	2.07e-06	3.7e-06	5.64e-06	7.01e-06	5.51e-06	9.98e-06	4.25e-06	1.07e-05	1.18e-05	0	2.35e-06	2.26e-07	0	1.57e-06	2.83e-06	1.22e-05	1.72e-05	8.84e-06	1.42e-05	5.48e-06	3.31e-06	9.52e-07	0	5.43e-06	4.16e-06	7.65e-06	4.2e-06	5.82e-06	6.56e-06	2.49e-06	2.89e-06	7.42e-06	8e-06	3.59e-06	3.09e-06	0
n282.05692	1.98e-07	0	1.1e-06	4.95e-07	9.4e-07	9.7e-07	5.28e-07	1.93e-06	1.17e-06	1.19e-06	0	0	3.09e-06	2.14e-06	1.95e-06	1.47e-06	3.38e-06	2.67e-06	1.79e-06	7.57e-07	7.68e-07	7.95e-07	4.13e-06	2.3e-06	5.83e-07	0	0	0	7.95e-07	9.1e-07	1.99e-07	1.88e-07	0	0	1.17e-06	5.25e-07	4.28e-06	8.21e-07	1.34e-06	0	2.94e-06	3.01e-06	3.5e-06	1.42e-06	3.31e-06	1.64e-06	4.72e-06	0	8.96e-07
n282.08487	3.26e-06	6.12e-06	1.03e-05	1.15e-05	0	2.51e-06	4.04e-06	9.83e-06	1.02e-05	3.27e-05	3.57e-05	4.41e-05	4.04e-06	3.57e-06	9.3e-06	1.36e-05	4.81e-06	1.12e-06	1.01e-05	1.28e-05	3.73e-06	5.36e-06	1.33e-05	2.06e-05	1.09e-05	1.1e-05	7.3e-06	8.11e-06	7.41e-06	1.39e-06	9.17e-06	5.93e-06	1.37e-05	1.72e-06	6.99e-07	8.63e-06	8.44e-06	8.07e-07	7.45e-06	2.26e-06	6.54e-06	1.93e-06	3.85e-06	7.81e-06	3.79e-06	2.72e-06	1.03e-05	9.23e-06	1.14e-05
n282.1199	0	4.97e-07	2.23e-06	2.39e-06	0	0	2.91e-06	6.45e-07	1.19e-05	1.01e-05	1.86e-05	1.5e-05	4.71e-06	5.64e-06	7.19e-06	6.83e-06	1.96e-06	1.69e-06	2.48e-06	0	0	3.74e-07	4.3e-06	6.17e-06	8.32e-06	9.52e-06	1.97e-06	3.56e-06	1.04e-06	1.73e-06	2.25e-06	4.13e-07	2e-06	0	2.35e-06	2.53e-06	2.2e-06	0	3.15e-06	2.75e-06	1.24e-06	1.63e-06	4.32e-07	3.63e-07	1.45e-06	1.62e-06	1.57e-06	0	0
n282.25253	1.05e-06	3.04e-06	5.3e-06	5.23e-06	0	1.89e-06	2.72e-05	2.9e-05	6.62e-06	5.37e-06	5.76e-06	2.6e-07	1.11e-05	1.39e-05	2.26e-05	1.76e-05	3.37e-06	8.98e-06	5.24e-06	6.05e-06	2.03e-06	0	0	2.88e-06	3.43e-06	3.94e-06	2.79e-06	0	0	4.26e-07	3.18e-06	0	6.35e-06	6.62e-06	1e-05	1.43e-05	2.35e-06	3.59e-06	4.91e-06	2.16e-06	1.75e-06	1.03e-06	2.24e-06	0	3.45e-06	4.57e-06	6.56e-06	8.47e-06	3.96e-05
n282.78186	1.15e-05	1.14e-05	3.49e-06	4.32e-06	0	0	1.76e-06	0	7.97e-06	7.15e-06	7.44e-06	5.37e-06	1.11e-05	6.48e-06	9.48e-06	7.41e-06	5.77e-06	5.1e-06	5.57e-06	4.79e-06	6.12e-06	6.97e-06	3.31e-06	1.66e-07	4.99e-06	0	4.09e-06	2.91e-06	7.12e-06	7.63e-06	1.12e-05	9.59e-06	8.12e-05	9.73e-05	6.23e-05	5.66e-05	5.75e-06	9.41e-06	1.41e-05	1.27e-05	4.85e-06	0	3.36e-06	1.77e-06	7.65e-07	2.44e-06	2.37e-06	0	4.49e-06
n283.04977	2.9e-06	2.13e-06	7.82e-06	9.24e-06	4.93e-06	1.54e-06	3.78e-06	4.21e-06	5.94e-07	5.59e-06	1.51e-05	1.69e-05	1.03e-06	7.49e-06	7.32e-07	5.5e-06	2.31e-06	3.57e-06	4.74e-06	1.31e-06	2.5e-06	0	5.37e-06	5.88e-06	5.88e-06	8.15e-06	3.57e-06	7.28e-07	2.43e-06	1.11e-06	5.73e-06	0	8.68e-06	1.4e-05	8.62e-06	3e-06	3.76e-06	4.37e-07	1.38e-06	1.85e-06	5.35e-06	2.05e-06	4.78e-06	3.72e-06	4.87e-06	3.87e-06	6.09e-06	4.98e-06	1.97e-06
n283.07895	9.41e-07	0	0	0	8.37e-07	2.15e-06	1.31e-05	8.41e-06	1.31e-06	3.18e-06	7.1e-07	8.55e-07	5.52e-06	3.55e-06	3.72e-06	1.68e-06	3.2e-06	2.97e-06	2.3e-06	5.89e-06	7.51e-06	2.85e-06	1.14e-05	8.51e-06	2.1e-06	6.15e-06	4.5e-06	3.19e-06	6.9e-06	4.46e-06	3.92e-06	2.62e-06	1.33e-06	8.46e-07	0	0	2.63e-06	3.13e-06	0	3.26e-06	8.29e-06	7.82e-06	9.41e-06	5.23e-06	4.23e-06	5.5e-06	9.33e-06	4.45e-06	2.26e-06
n283.08621	8.79e-05	7.84e-05	0.000136	0.000142	7.72e-05	7.74e-05	7.06e-05	7.16e-05	0.000156	0.000148	0.000231	0.000265	6.22e-05	4.72e-05	5.79e-05	6.11e-05	3.48e-05	2.86e-05	4.82e-05	3.66e-05	3.03e-05	3.32e-05	4.58e-05	3.4e-05	6.78e-05	5.41e-05	5.35e-05	6.06e-05	5.99e-05	6.16e-05	4.25e-05	4.26e-05	0.000128	0.000141	0.000147	0.000136	3.94e-05	3.04e-05	4.13e-05	3.88e-05	4.18e-05	2.93e-05	1.84e-05	1.9e-05	4.67e-05	3.66e-05	4.46e-05	4.23e-05	6.03e-05
n283.10379	2.94e-05	2.41e-05	5.34e-05	4.84e-05	1.09e-06	2.87e-06	1.06e-05	1.22e-05	1.89e-05	1.63e-05	7.37e-05	8.57e-05	1.43e-05	1.46e-05	9.56e-06	5.47e-06	5.33e-06	7.06e-06	1.96e-05	1.32e-05	1.12e-05	7.25e-06	1.13e-05	5.92e-06	2.89e-05	2.87e-05	6.08e-06	2.59e-06	3.99e-06	6.2e-06	1.01e-05	6.06e-06	6.61e-05	7.4e-05	2.84e-05	3.1e-05	6.73e-06	3.39e-06	1.02e-05	6.04e-06	9.61e-06	9.9e-06	1.39e-05	1.01e-05	6.97e-06	4.08e-06	4.35e-05	3.54e-05	1.64e-05
n283.11932	9.51e-05	9.76e-05	0.000179	0.000161	3.66e-05	2.61e-05	0.000187	0.000163	0.000181	0.000199	0.000193	0.000218	0.000205	0.00021	0.000224	0.000215	9.16e-05	9.95e-05	4.2e-05	2.12e-05	6.67e-05	6.1e-05	0.000116	0.000112	7.4e-05	6.7e-05	4.06e-05	3.37e-05	4.38e-05	2.59e-05	0.000193	0.000201	0.000379	0.00041	0.00046	0.000455	2.06e-05	0	0.000211	0.000229	9.15e-05	7.3e-05	5.68e-05	5.17e-05	8.11e-05	8.67e-05	3.59e-05	2.8e-05	0.000232
n283.26483	0.000379	0.000239	0.000335	0.000349	0.000174	8.42e-05	0.000455	0.00045	0.000334	0.000405	0.000798	0.00074	0.000357	0.00017	0.000588	0.000501	0.000213	0.000165	0.000239	0.000158	0.000259	0.00013	4.83e-05	0	0.000376	0.000231	0.000248	0.000257	6.61e-05	0	0.000298	0.000163	0.000737	0.0007	0.00074	0.00111441	0.000293	0.000126	0.000825	0.000795	0.000219	0.000111	0.000189	1.09e-05	0.000197	0.000214	0.000502	0.000416	0.000501
n283.78677	6.61e-05	8.11e-05	2.37e-05	2.56e-05	5.37e-05	7.43e-05	1.12e-05	1.37e-05	4.18e-05	5.51e-05	6.53e-06	7.81e-06	2.1e-05	2.07e-05	1.52e-05	1.62e-05	5.8e-06	8.88e-06	1.18e-05	1.2e-05	2.3e-05	2.21e-05	2.3e-05	2.44e-05	3.43e-05	3.96e-05	5.21e-05	5.03e-05	2.25e-05	2.44e-05	1.14e-05	1.05e-05	2.04e-06	7.34e-07	0	5.59e-07	9.13e-06	1.28e-05	6.13e-06	9.68e-06	1.08e-05	1.02e-05	1.64e-05	9.57e-06	1.01e-05	1.64e-05	1.37e-05	8.68e-06	3.57e-05
n284.08932	3.55e-06	0	9.26e-06	1.2e-05	3.13e-06	1.32e-06	3.78e-06	3.55e-06	7.41e-06	1.32e-05	6.43e-06	1.74e-05	4.95e-06	8.53e-07	6.97e-06	8.93e-07	3.42e-07	1.77e-06	3.15e-06	0	2.71e-06	9.77e-07	3.39e-06	2.62e-06	3.52e-06	2.56e-06	2.54e-06	4.88e-06	5.46e-06	6.34e-06	5.08e-06	2.62e-06	2.59e-06	4.38e-06	5.66e-07	1.41e-05	9.99e-07	1.25e-06	1.77e-06	0	1.03e-06	0	9.03e-07	2.04e-06	2.34e-06	7.96e-07	4e-06	3.2e-06	3.87e-06
n284.09921	4.36e-06	2.67e-06	1.26e-05	1.38e-05	0	2.41e-06	1.06e-05	1.46e-05	2.29e-05	2.41e-05	2.79e-05	3.52e-05	2.36e-05	2.03e-05	2.48e-05	1.95e-05	1.45e-05	1.68e-05	1.45e-05	1.46e-05	4.35e-06	2.17e-06	1.91e-05	2e-05	2.5e-05	2.58e-05	7.8e-06	7.79e-06	1.03e-05	2.01e-05	1.49e-05	1.15e-05	3.68e-06	1.91e-06	7.49e-06	1.23e-05	2.89e-05	2.48e-05	3e-05	2.39e-05	1.65e-05	1.38e-05	1.53e-05	1.35e-05	1.14e-05	1.1e-05	1.12e-05	9.8e-06	1.23e-05
n284.12256	5.99e-06	9.45e-06	1.53e-05	2.67e-05	1.2e-06	0	2.39e-05	1.3e-05	2.11e-05	1.94e-05	2.77e-05	1.94e-05	2.57e-05	2.11e-05	2.23e-05	2.59e-05	9.56e-06	9.6e-06	9.47e-06	3.42e-06	6.15e-06	5.88e-06	1.45e-05	8.88e-06	1.11e-05	7.66e-06	2.43e-06	2.46e-06	6.03e-06	2.52e-06	2.05e-05	1.88e-05	6.58e-05	4.94e-05	6.93e-05	6.26e-05	3.81e-06	0	2e-05	2.71e-05	9.45e-06	9.89e-06	3.5e-06	8.75e-06	5.99e-06	9.9e-06	6.22e-06	1.6e-06	1.88e-05
n284.26822	4.38e-05	4.78e-05	6.46e-05	1.92e-05	3.32e-05	9.21e-06	5.97e-05	7.38e-05	5.49e-05	7.23e-05	0.000115	8.82e-05	4.84e-05	5.28e-05	9.19e-05	8.07e-05	4.02e-05	2.21e-05	5.09e-05	2.9e-05	4.33e-05	3.5e-05	1.27e-05	0	4.44e-05	6.05e-05	4.18e-05	3.09e-05	1.46e-05	0	4.87e-05	3.36e-05	0.000117	0.000112	0.00013	0.000147	5.34e-05	1.41e-05	0.000139	0.00014	3.72e-05	3.02e-05	1.82e-05	1.26e-05	3.4e-05	1.11e-05	7.33e-05	7.29e-05	7.02e-05
n284.77887	5.86e-06	6.28e-06	0	1.25e-06	0	1.25e-06	9.89e-07	4.36e-07	5.05e-06	8.26e-06	3.98e-06	1.91e-06	2.95e-06	3.4e-06	7.27e-06	5.69e-06	2.11e-06	5.27e-06	4.84e-06	2.41e-06	3.32e-06	1.53e-06	0	0	2.86e-06	1.36e-06	2.84e-06	2.44e-06	7.3e-06	5.65e-06	4.02e-06	1.62e-06	5.75e-05	5.05e-05	2.61e-05	3.54e-05	1.86e-06	6.9e-06	7.22e-06	8.37e-06	2.06e-06	5.33e-08	1.79e-06	8.99e-07	1.93e-06	2.65e-06	2.19e-06	4.21e-07	2.4e-06
n284.89841	0.000821	0.000871	0.000757	0.000731	0.000446	0.00037	9.12e-05	0	0.000956	0.00103937	0.000859	0.000857	0.000546	0.000547	0.000589	0.000514	0.000458	0.000446	0.000492	0.000433	0.000272	0.000267	0.00025	0.000114	0.000224	0.000105	0.000189	0.000191	0.000229	0.000218	0.00028	0.000203	0.000858	0.000933	0.000843	0.000677	0.000702	0.000674	0.00081	0.000871	0.000391	0.000281	0.000367	0.000366	0.000163	0.000179	0.000204	9.45e-05	0.000159
n284.95386	7.08e-06	1.26e-05	6.25e-06	3.39e-06	2.18e-05	2.23e-05	1.35e-05	1.8e-05	7.03e-06	2.43e-06	0	0	1e-05	1.48e-05	1.02e-05	5.83e-06	2.26e-05	2.41e-05	1.58e-05	1.79e-05	2.87e-05	3.56e-05	1.35e-05	1.28e-05	2.95e-06	5.08e-06	1.36e-05	1.3e-05	2.66e-05	3.3e-05	1.58e-05	1.79e-05	4.14e-06	2.34e-06	1.56e-06	3.6e-06	8.73e-06	1.78e-05	1.29e-05	1.48e-05	1.3e-05	1.9e-05	1.75e-05	2.27e-05	2.04e-05	2.4e-05	2.37e-05	1.83e-05	1.82e-05
n285.07513	5.77e-05	5.44e-05	3.64e-05	9.24e-05	3.61e-05	4.69e-05	2.45e-05	1.2e-05	0.000106	0.000125	0.000218	0.000292	3.19e-05	3.28e-05	2.6e-05	3.33e-05	3.81e-05	1.2e-05	1.23e-05	1.78e-05	1.07e-05	1.18e-05	4.77e-05	3.78e-05	6.96e-05	6.18e-05	3.25e-05	3.83e-05	3.2e-05	3.16e-05	1.93e-05	1.33e-05	0.000111	0.000104	4.13e-05	4.94e-05	3.2e-05	1.86e-05	1.97e-05	4.11e-05	2.29e-05	1.52e-05	2.13e-05	1.69e-05	3.1e-05	6.93e-06	2.98e-05	2.7e-05	2.86e-05
n285.1348	2.47e-06	1.36e-06	0	2.71e-06	0	5.53e-07	3.35e-06	1.16e-06	8.7e-07	3.77e-06	1.48e-05	5.68e-06	2.19e-06	2.8e-06	2.89e-06	1.68e-06	6.98e-07	0	7.32e-07	7.31e-07	2.9e-07	2.74e-06	2.69e-06	2.56e-06	6.43e-07	3.19e-07	1.07e-06	5.34e-07	1.46e-06	5.16e-07	1.05e-06	1.23e-06	8.83e-07	2.3e-06	2.08e-06	1.98e-06	0	1.51e-06	4.58e-06	3.87e-06	5.73e-07	2.78e-07	2.54e-07	1.37e-07	0	0	6.9e-07	0	1.02e-06
n285.27151	3.73e-06	3.76e-06	3.77e-06	3.58e-06	1.13e-06	1.67e-06	3.61e-06	5.39e-06	1.72e-06	1.55e-06	6.52e-06	4.58e-06	6.77e-07	7.6e-07	4.91e-06	4.21e-06	1.41e-06	2.82e-06	1.87e-06	1.06e-06	3.39e-06	0	1.9e-06	0	5.58e-06	3.07e-06	4.24e-07	1.81e-06	1.3e-06	0	3.32e-06	2.33e-06	5.4e-06	6.72e-06	5.34e-06	7.21e-06	4.36e-06	1.62e-06	7.81e-06	1.08e-05	2.11e-06	7.04e-07	4.11e-07	4.4e-07	1.44e-06	2.08e-06	4.58e-06	3.92e-06	4.66e-07
n285.78372	6.32e-05	8.01e-05	2.21e-05	2.4e-05	5.61e-05	7.08e-05	1.33e-05	1.19e-05	5.37e-05	5.95e-05	7.86e-06	1.25e-05	2.09e-05	2.35e-05	1.6e-05	1.61e-05	8.89e-06	9.83e-06	1.19e-05	8.98e-06	2.04e-05	2.53e-05	2.31e-05	2.76e-05	2.34e-05	2.99e-05	4.64e-05	5.17e-05	1.99e-05	2.23e-05	1.21e-05	1.43e-05	1.45e-06	7.86e-07	0	2.1e-06	1.29e-05	1.26e-05	1.13e-05	6.25e-06	1.14e-05	1.12e-05	9.93e-06	1.33e-05	1.42e-05	1.88e-05	1.49e-05	9.33e-06	3.27e-05
n285.90155	3.26e-05	3.57e-05	3.22e-05	4.72e-05	1.92e-05	1.44e-05	3.27e-06	1.13e-06	4.17e-05	4.42e-05	3.77e-05	3.53e-05	1.95e-05	2.47e-05	2.28e-05	1.84e-05	1.53e-05	1.84e-05	1.69e-05	1.69e-05	1.34e-05	1.18e-05	8.89e-06	5.1e-06	6.58e-06	3.41e-06	7.83e-06	8.48e-06	9.52e-06	1.02e-05	1.17e-05	8.55e-06	3.28e-05	4.52e-05	4.3e-05	2.63e-05	2.46e-05	2.83e-05	3.1e-05	3.23e-05	1.89e-05	1.42e-05	1.75e-05	1.54e-05	5.79e-06	7.96e-06	6.16e-06	3.12e-06	1.04e-05
n286.04221	2.18e-05	1.65e-05	1.76e-05	2.13e-05	2.34e-05	1.58e-05	3.18e-05	2.93e-05	1.29e-05	1.68e-05	0	1.08e-05	2.25e-05	2.28e-05	1.98e-05	1.91e-05	2.76e-05	2.27e-05	2e-05	1.88e-05	2.42e-05	2.85e-05	4.56e-05	3.16e-05	3.06e-05	3.34e-05	2.52e-05	3.02e-05	3.38e-05	3.12e-05	2.13e-05	2.2e-05	0	1.27e-05	0	4.46e-06	1.48e-05	9.37e-06	1.24e-05	1.87e-05	2.75e-05	2.43e-05	4.81e-05	3.69e-05	3.03e-05	3.24e-05	4.08e-05	5.71e-05	2.94e-05
n286.07858	6.13e-05	5.65e-05	4.71e-05	5.02e-05	3.44e-05	4.04e-05	5.55e-05	5.96e-05	2.98e-05	5.08e-06	4.97e-05	5.57e-05	5.02e-05	7.44e-05	3.34e-05	3.86e-05	3.7e-05	3.26e-05	4.47e-05	4.52e-05	3.36e-05	2.84e-05	8.75e-05	7.04e-05	0.000113	0.000134	3.81e-05	4.51e-05	4.09e-05	5.62e-05	3.35e-05	3.93e-05	1.38e-05	0	6.84e-06	7.79e-06	3.41e-05	2.29e-05	2.7e-05	2.44e-05	3.68e-05	4.99e-05	6.68e-05	7.75e-05	4.12e-05	3.58e-05	0.000137	0.000166	7.08e-05
n286.89545	0.000244	0.000232	8.33e-05	0.00021	0.000116	0.000105	1.82e-05	0	0.000295	0.000293	0.000247	0.000266	0.000156	0.00015	0.000152	0.000139	0.000131	0.000133	0.000137	0.000116	8.43e-05	8.05e-05	5.18e-05	3.9e-05	5.37e-05	2.58e-05	4.23e-05	5.78e-05	6.46e-05	8.03e-05	8.52e-05	7.24e-05	0.000237	0.000228	0.000194	0.000155	0.000207	0.000222	0.000223	0.000232	9.93e-05	7.89e-05	0.000102	0.000101	4.96e-05	5.11e-05	5.56e-05	0	2.16e-05
n287.06006	3.55e-06	3.41e-08	2.48e-06	0	1.39e-06	1.3e-06	2.91e-06	7.36e-08	2.75e-06	2.3e-06	2.74e-06	4.65e-06	1.15e-06	7.54e-08	1.05e-06	4.75e-08	2.32e-07	6.77e-07	1.3e-06	1.75e-06	9.36e-07	0	1.29e-06	8.69e-07	3.36e-06	3.43e-06	2.01e-06	9.34e-07	0	7.07e-08	9.9e-07	0	1.77e-05	5.11e-06	1.1e-05	3.18e-06	0	6.38e-08	1.58e-07	4.43e-08	8.41e-07	1.24e-06	3.52e-06	5.41e-07	5.54e-07	0	1.84e-06	1.29e-06	1.77e-07
n287.07227	1.84e-05	1.4e-05	3.34e-05	2.51e-05	1.23e-05	1.38e-05	7.65e-06	3.85e-06	1.79e-05	1.91e-05	6.43e-05	7.3e-05	7.41e-06	3.88e-06	4.57e-06	4.11e-06	1.83e-06	0	3.05e-06	0	6.54e-06	2.89e-06	2e-06	2.27e-06	1.94e-05	2.01e-05	7.24e-06	7.42e-06	0	2.59e-06	5.56e-06	3.87e-06	3.7e-05	3.97e-05	2.57e-05	1.96e-05	0	0	4.93e-06	4.51e-06	7.14e-06	1.39e-06	5.41e-06	2.46e-06	0	0	9.17e-06	9.64e-06	1.88e-05
n287.08209	2.87e-06	5.01e-06	0	1.31e-06	7.12e-07	9.59e-07	2.43e-06	1.75e-06	4.19e-07	0	4.76e-08	0	1.41e-06	4.22e-06	3.09e-08	1.45e-06	2.56e-06	2.82e-06	2.46e-06	1.81e-06	1.45e-07	3.84e-07	4.83e-06	6.02e-06	5.31e-06	3.9e-06	9.11e-07	1.1e-06	0	1.19e-06	9.23e-07	1.5e-06	4.25e-07	0	0	1.39e-06	1.06e-06	0	2.56e-08	0	1.35e-06	2.25e-06	5.55e-06	6.6e-06	5.59e-07	1.8e-06	9.91e-06	8.45e-06	1.08e-06
n287.09079	0.000225	0.000235	0.00053	0.000483	0.000108	0.000127	0.000113	5.8e-05	0.000263	0.000283	0.000806	0.000898	0.000132	7.9e-05	6.19e-05	4.17e-05	1.02e-05	2.09e-06	7.34e-05	2.53e-05	5.69e-05	4.42e-05	0.000116	9.07e-05	0.000294	0.000243	6.16e-05	4.99e-05	5.73e-05	5.19e-05	5.75e-05	3.75e-05	0.000574	0.000606	0.00037	0.000327	3.87e-05	3.87e-05	5.9e-05	4.68e-05	9.29e-05	4e-05	8.32e-05	7.39e-05	1.31e-05	1.9e-05	0.000201	0.000148	0.000216
n287.09622	6.53e-06	1.15e-05	3.11e-05	2.41e-05	1.01e-05	1.23e-05	1.62e-05	1.16e-05	2.58e-05	2.68e-05	5.59e-05	5.85e-05	2.12e-05	1.53e-05	1.78e-05	1.68e-05	1.4e-05	1.26e-05	1.04e-05	1.5e-05	7.32e-06	1.04e-05	1.2e-05	1.03e-05	1.76e-05	2.15e-05	8.09e-06	3.8e-06	2.25e-05	1.94e-05	1.49e-05	2.11e-05	4.33e-05	3.34e-05	2.1e-05	3.7e-05	1.9e-05	1.38e-05	1.75e-05	1.75e-05	1.94e-05	1.57e-05	1.54e-05	2.51e-05	1.1e-05	1.31e-05	1.67e-05	1.33e-05	1.24e-05
n287.15057	5.48e-06	3.25e-06	8.58e-06	5.22e-06	3.6e-06	2.71e-06	5.9e-06	2.53e-06	7.69e-06	4.5e-06	2.72e-05	2.42e-05	1.68e-06	0	5.94e-06	3.13e-06	0	3.03e-06	6.11e-06	3.52e-06	1.29e-06	1.26e-07	2.41e-06	2.21e-06	6.97e-06	6.79e-06	2.22e-06	3.16e-06	1.82e-06	1.66e-06	3.16e-06	1.29e-06	3.37e-05	2.2e-05	1.27e-05	1.85e-05	2.65e-06	7e-08	1.3e-05	1.23e-05	3.34e-06	1.51e-06	0	3.97e-06	0	0	4.5e-06	2.1e-06	6.68e-06
n287.8988	9.58e-06	1.15e-05	3.94e-06	1.05e-05	4.89e-06	4.36e-06	3.35e-07	0	1.15e-05	1.11e-05	1.18e-05	1.07e-05	2.62e-06	5.14e-06	5.45e-06	6.01e-06	2.66e-06	4.07e-06	4.44e-06	3.18e-06	3.65e-06	2.33e-06	1.59e-06	0	2.57e-06	2.65e-08	1.7e-06	1.84e-06	2.64e-06	2.24e-06	1.74e-06	1.64e-06	8.44e-06	1.35e-05	6.66e-06	6.44e-06	4.09e-06	1.14e-05	6.83e-06	9.9e-06	3.15e-06	2.99e-06	2.22e-06	3.49e-06	8.53e-07	9.23e-07	6.11e-07	0	4.1e-07
n288.09415	1.44e-05	1.71e-05	5.24e-05	2.5e-05	1.09e-05	9.26e-06	7.66e-06	3.32e-06	2.4e-05	3.02e-05	7.64e-05	6.81e-05	5.38e-06	4.15e-06	1.99e-06	3.75e-06	6e-07	2.53e-07	4.42e-06	0	3.75e-06	4.7e-07	9.36e-06	8.65e-06	2.05e-05	2.13e-05	5.97e-06	3.51e-06	2.82e-06	3.45e-06	1.88e-06	9.51e-07	4.64e-05	5.99e-05	4.05e-05	1.5e-05	1.34e-06	1.59e-06	3.3e-06	1.96e-06	5.22e-06	2.49e-06	4.67e-06	9.56e-07	0	1.91e-07	1.58e-05	1.09e-05	1.2e-05
n288.89337	2.51e-05	2.29e-05	2.27e-05	1.62e-05	1.4e-05	1.05e-05	7.66e-07	0	2.92e-05	2.49e-05	2.59e-05	2.29e-05	1.22e-05	1.74e-05	1.47e-05	1.44e-05	1e-05	1.21e-05	1.45e-05	9.39e-06	1.01e-05	7.89e-06	4.78e-06	5.64e-06	3.84e-06	2.64e-06	5.66e-06	6.71e-06	6.19e-06	5.08e-06	1.09e-05	4.38e-06	1.97e-05	2.6e-05	2.73e-05	2.33e-05	1.49e-05	2.06e-05	2.66e-05	1.94e-05	1.34e-05	9e-06	1.09e-05	9.22e-06	5.22e-06	2.93e-06	3.21e-06	1.81e-06	2.51e-06
n288.966	9.42e-07	4.54e-06	7.27e-07	0	1.93e-06	0	7.09e-07	7.71e-07	1.54e-05	2.76e-05	1.65e-05	1.05e-05	2.48e-06	2.21e-06	0	1.03e-06	0	0	6.89e-07	1.02e-06	8.07e-07	0	8.47e-07	5.5e-06	6.48e-06	6.58e-06	3.48e-06	2.65e-06	2.33e-06	0	2.24e-06	0	8.31e-07	3.28e-06	6.43e-06	0	9.45e-07	0	0	0	6.97e-07	7.12e-07	7.05e-07	1.29e-06	0	0	6.5e-07	8.97e-07	1.42e-06
n289.03357	8.65e-06	1.14e-05	3.66e-05	3.71e-05	1.12e-05	2.64e-05	2.94e-05	3.16e-05	1.23e-05	4.21e-06	2.73e-05	2.93e-05	6.54e-06	0	1.54e-05	1.13e-05	2.27e-05	2.16e-05	1.36e-05	3.54e-06	2.64e-05	2.21e-05	8.73e-06	1.9e-05	1.12e-05	6.61e-06	2.13e-05	1.53e-05	5.32e-05	7e-05	4.69e-05	4.84e-05	0.000217	0.000205	0.00019	0.0002	1.73e-05	2.2e-05	1.95e-05	1.33e-05	7.33e-06	4.04e-06	2.19e-06	3.29e-07	2.07e-05	2.16e-05	2.02e-05	1.61e-05	2.52e-05
n289.06479	1.12e-07	5.14e-07	6.76e-06	3.25e-06	1.73e-07	1.53e-06	2.34e-06	9.3e-07	2.4e-06	1.34e-07	8.62e-06	9.83e-06	3.53e-08	1.91e-06	1.36e-06	2.28e-06	2.39e-06	4.39e-07	6.23e-07	1.65e-06	1.6e-06	1.72e-06	1.81e-06	0	3.9e-08	0	7.17e-07	1.29e-06	1.12e-06	7.73e-08	1.18e-06	1.66e-06	0	0	1.01e-05	0	3.81e-06	2.08e-06	2.09e-06	1.9e-06	3.47e-08	2.82e-06	1.6e-06	1.9e-06	1.09e-06	0	1.26e-06	8.9e-07	3.24e-06
n289.07013	3.46e-05	3.88e-05	5.67e-05	4.83e-05	2.55e-05	2.73e-05	1.06e-05	0	0.000174	0.000197	0.00039	0.00042	4.75e-05	2.46e-05	5.59e-05	4.39e-05	0	0	2.33e-05	1.3e-05	1.25e-05	5.1e-06	3.96e-05	3.91e-05	6.03e-05	5.38e-05	2.51e-05	1.94e-05	2e-05	1.85e-05	1.76e-05	9.8e-06	0.000225	0.000233	0.000181	0.000167	3.36e-05	3.25e-05	3.36e-05	3.4e-05	1.45e-05	0	1.54e-05	1.11e-05	0	0	2.6e-05	1.04e-05	0.000164
n289.08789	6.76e-05	6.83e-05	0.000147	0.00015	3.66e-05	2.96e-05	2.9e-05	2.97e-05	7.76e-05	8.35e-05	0.000236	0.000262	3.57e-05	2.62e-05	2.35e-05	1.58e-05	1.2e-05	1.61e-05	2.56e-05	1.93e-05	2.05e-05	1.46e-05	3.97e-05	2.03e-05	7.98e-05	7.32e-05	2.68e-05	2.6e-05	1.94e-05	1.88e-05	1.88e-05	9.9e-06	0.000165	0.000187	0.00012	8.95e-05	2.45e-05	3.68e-05	3.92e-05	4.82e-05	4.51e-05	4.31e-05	3.69e-05	4.31e-05	1.46e-05	1.83e-05	5.56e-05	5.38e-05	6.32e-05
n289.11194	5.41e-05	5.87e-05	7.44e-05	9.34e-05	4.42e-05	4.55e-05	6.28e-05	5.94e-05	6.19e-05	7.42e-05	0.000106	9.73e-05	2.02e-05	2.09e-05	3.54e-05	1.45e-05	6.6e-06	4.42e-06	3.67e-05	3.45e-05	2.05e-05	3.21e-05	4.27e-05	2.56e-05	6.96e-05	6.61e-05	4.28e-05	3.83e-05	3.22e-05	2.49e-05	2.25e-05	2.3e-05	0.000112	0.000116	5e-05	5.82e-05	5.07e-05	4.41e-05	4.71e-05	4.17e-05	6.24e-05	5.59e-05	6.92e-05	8.33e-05	1.4e-05	1.54e-05	6.08e-05	5.47e-05	7.87e-05
n289.12311	1.23e-07	0	2.59e-07	0	8.05e-07	0	1.86e-06	3.15e-06	5.61e-06	3.19e-06	9.4e-06	7.25e-06	2.66e-06	2.99e-06	3.43e-06	2.98e-06	8.68e-07	4.68e-06	2.47e-06	0	1.61e-06	0	4.69e-06	2.21e-06	7.11e-06	1.79e-06	2.13e-06	0	7.62e-06	3.17e-06	1.97e-06	3.95e-07	8.57e-07	0	2.73e-07	4.3e-06	1.51e-06	0	2.19e-06	3.17e-06	3.07e-06	2.66e-06	3.05e-06	1.52e-06	1.36e-06	1.48e-06	1.78e-06	0	2.98e-07
n289.1301	1.2e-05	4.89e-06	1.28e-05	4.64e-06	4.78e-06	1.54e-06	6.67e-06	5.04e-06	9.48e-06	4.52e-06	2.2e-05	2.4e-05	0	3.88e-07	0	0	2.9e-06	7.32e-07	4.2e-06	5.05e-06	3.02e-06	2.92e-06	3.72e-06	5.86e-07	9.93e-06	1.38e-05	3.27e-06	3.15e-07	9.19e-07	1.06e-06	2.71e-06	2.78e-06	1.53e-05	1.94e-05	9.23e-06	1.03e-06	2.6e-06	0	2.07e-05	1.98e-05	2.6e-06	1.04e-06	2.31e-06	2.47e-06	1.66e-06	1.23e-07	8.29e-06	3.41e-06	5.35e-06
n289.16626	1.29e-05	9.05e-06	3.44e-05	2e-05	1.08e-05	1.25e-05	9.71e-06	1.09e-05	2.07e-05	2.06e-05	4.26e-05	5.12e-05	6.76e-06	8.48e-06	5.97e-06	7.47e-07	4.95e-06	8.57e-07	5.22e-06	7.38e-06	6.21e-06	6.03e-06	9.91e-06	9.41e-06	2.06e-05	1.77e-05	1.66e-06	6.27e-06	4.27e-06	6.57e-06	7.74e-06	6.8e-06	4.77e-05	4.74e-05	2.52e-05	2.86e-05	9.9e-06	3.87e-06	2.02e-06	4.63e-06	4.98e-06	5.59e-06	6.01e-06	1.03e-05	3.63e-06	4.26e-06	2.3e-05	1.65e-05	1.79e-05
n289.18152	1.07e-05	1.15e-05	2.09e-05	2.66e-05	5.36e-06	8.46e-06	7.48e-06	4.26e-06	1.09e-05	1.56e-05	2.89e-05	3.15e-05	1.9e-05	1.78e-05	2.28e-05	2.06e-05	1.77e-05	1.16e-05	1.3e-05	9.42e-06	7.42e-06	5.42e-06	1.81e-06	3.88e-06	1.15e-05	1.25e-05	4.51e-06	1.99e-06	7.79e-06	4.74e-06	9.73e-06	8.06e-06	4.18e-06	0	5.67e-06	2.8e-07	2.64e-05	1.91e-05	2.19e-05	2.44e-05	5.12e-06	6.75e-06	8.19e-06	8.07e-06	5.1e-06	5.83e-06	9.4e-06	1.03e-05	2.23e-06
n290.08884	5.04e-06	6.49e-06	5.71e-06	7.99e-06	3.09e-06	1.85e-06	1.43e-05	1.29e-05	6.71e-06	3.63e-06	1.55e-05	1.9e-05	2.04e-06	1.33e-06	0	2.51e-07	0	0	3.03e-06	2.48e-06	3.51e-06	3.19e-07	1.85e-06	4.89e-07	2.45e-06	4.65e-06	0	0	2.71e-06	1.01e-06	2.89e-06	1.03e-06	4.52e-06	6.52e-06	7.19e-06	2.55e-06	2.92e-06	5.07e-06	0	1.14e-06	5.09e-06	1.26e-06	1.78e-06	3.93e-06	0	0	3.45e-06	3.6e-06	2.09e-05
n290.1153	5.8e-06	7.98e-06	9.98e-06	3.8e-06	7.56e-06	5.35e-06	5.67e-06	4.74e-06	6.03e-06	1.34e-06	6.83e-06	1.07e-05	2.38e-06	4.44e-07	1.68e-06	1.59e-06	7.09e-06	3.72e-06	4.78e-06	4.2e-06	2.88e-06	1.42e-06	4.65e-06	3.2e-06	7.78e-06	1.1e-05	4.68e-06	3.19e-06	5.64e-06	8.92e-06	8.67e-07	1.34e-06	5.43e-06	7.23e-06	2.24e-06	2.31e-06	2.86e-06	4.45e-06	1e-06	5.47e-06	5.64e-06	7.99e-06	8.06e-06	8.26e-06	3.54e-06	2.64e-06	7.41e-06	3.4e-06	4.57e-06
n290.12506	2.36e-06	2.88e-06	3.8e-06	6.71e-07	2.97e-06	6.63e-06	3.98e-06	8.43e-06	5.27e-06	3.02e-06	3.83e-07	3.74e-06	6.52e-06	8.12e-06	4.65e-06	9.76e-06	8.39e-07	2.56e-06	1.07e-06	3.76e-06	2.47e-07	2.05e-07	6.53e-07	4.1e-06	9.8e-06	6.31e-06	8.44e-06	1.09e-05	2.05e-06	2.9e-06	3.07e-06	3.31e-06	0	0	1.39e-06	7.13e-07	4.14e-06	2.04e-06	8.78e-06	1.1e-06	9.45e-07	4.36e-06	2.37e-06	3.56e-07	8.56e-07	4.44e-06	4.21e-06	4.92e-06	1.34e-06
n291.01865	1.1e-05	8.79e-06	1.71e-05	1.4e-05	1.08e-05	8e-06	9.65e-06	2.05e-06	1.47e-05	1.69e-05	3.5e-05	3.68e-05	4.2e-06	3.99e-06	5.04e-06	8.21e-06	3.69e-06	3.2e-06	6.37e-06	7.65e-06	1.09e-05	3.88e-06	1.02e-05	8.98e-06	1.14e-05	9.31e-06	4.07e-06	4.36e-06	4.85e-06	1.15e-05	4.65e-06	1.36e-05	1.73e-05	3.56e-05	1.56e-05	9.11e-06	3.98e-06	5.29e-06	7.71e-06	5.8e-06	8.21e-06	7.81e-06	7.97e-06	7.01e-06	4.3e-06	6.8e-06	1.42e-05	6.22e-06	9.51e-06
n291.06723	7.11e-06	1e-05	1.26e-05	7.73e-06	4.29e-06	3.17e-06	0	0	5.13e-05	5.84e-05	0.000101	0.000116	1.01e-05	8.19e-06	1.48e-05	1.28e-05	0	0	5.9e-06	2.3e-06	4.1e-06	8.07e-07	1.11e-05	9.29e-06	1.66e-05	1.64e-05	4.1e-06	3.91e-06	3.63e-06	1.99e-06	5.59e-06	2.35e-06	5.83e-05	7.15e-05	3.73e-05	5.05e-05	1.05e-05	6.82e-06	7.05e-06	7.39e-06	3.03e-06	0	3.07e-06	1.66e-06	0	0	3.55e-06	4.17e-06	4.79e-05
n291.09146	8.26e-07	2e-06	4.4e-06	9.12e-07	7.23e-08	4.08e-07	3.47e-06	1.5e-06	2.78e-06	1.12e-06	9.43e-06	7.39e-06	3.86e-06	8.42e-07	1.44e-06	0	7.12e-07	0	2.9e-06	1.19e-06	0	6.27e-07	7.79e-07	5.32e-07	3.08e-06	6.62e-06	2.11e-06	6.65e-07	6.12e-08	1.1e-06	2.97e-06	0	4.2e-06	4.51e-06	2.02e-06	4.76e-06	2.13e-06	1.25e-08	2.4e-06	0	6.85e-06	1.83e-06	3.4e-06	2.16e-06	2.53e-06	7.23e-07	4.79e-06	2.01e-06	4.11e-06
n291.10898	2.99e-06	6.1e-07	9.8e-06	6.53e-06	4.18e-06	1.71e-06	4.32e-06	0	2.73e-06	4.08e-06	7.4e-06	1.02e-05	1.93e-06	3.27e-06	0	0	0	1.31e-06	2.64e-06	1.23e-06	1.32e-07	0	1.39e-06	2.72e-06	4.12e-06	5.06e-06	0	0	3.42e-07	2.19e-06	1.56e-07	0	3.61e-06	1.04e-05	1.29e-06	1.03e-05	2.05e-06	1.39e-06	5.43e-07	0	1.73e-06	2.72e-06	5.24e-06	4.71e-07	2.58e-06	2.92e-06	7.75e-06	7.22e-06	4.92e-07
n291.14551	3.16e-05	3.82e-05	4.48e-05	5.74e-05	2.85e-05	2.67e-05	2.54e-05	2.9e-05	5.07e-05	4.98e-05	9.46e-05	0.000115	2.91e-05	2.99e-05	1.63e-05	1.99e-05	2.85e-05	1.65e-05	3.27e-05	2.62e-05	1.84e-05	2.36e-05	3.47e-05	2.58e-05	4e-05	3.98e-05	1.52e-05	1.67e-05	1.52e-05	1.92e-05	1.2e-05	1.54e-05	0.00013	0.000112	0.000127	7.89e-05	2.76e-05	1.79e-05	2.63e-05	2.53e-05	3.25e-05	2.84e-05	2.27e-05	3.35e-05	2.25e-05	2.31e-05	4.29e-05	3.63e-05	2.17e-05
n291.16055	2.72e-06	4.37e-06	1.13e-06	1.03e-06	0	4.45e-07	1.5e-06	0	1.48e-06	4.44e-06	6.1e-06	0	8.47e-07	6.58e-07	8.03e-07	2.64e-06	7.21e-07	1.28e-06	0	1.69e-07	5.25e-07	7.42e-07	0	0	9.35e-07	0	5.98e-07	6.06e-07	0	0	6.98e-07	8.19e-07	1.74e-06	2.54e-07	1.36e-05	1.08e-05	3.89e-06	3.78e-06	4.07e-06	3.3e-06	8.33e-07	0	4.1e-08	7.19e-07	3.11e-06	6.99e-07	1.85e-06	1.48e-07	3.2e-06
n291.18185	0.000167	0.000151	0.00035	0.000339	0.000107	0.000105	0.000176	0.000168	0.000402	0.000467	0.00101581	0.00117772	0.000164	0.000139	0.000158	0.000139	0.00014	0.000122	0.00015	0.000135	0.000148	0.000133	0.000152	0.000177	0.000283	0.000266	9.94e-05	8.32e-05	0.000195	0.000201	0.000226	0.000196	0.000871	0.00096	0.000581	0.000603	9.2e-05	6.47e-05	0.000148	0.000135	0.000134	8.96e-05	0.000155	0.000145	0.000107	8.75e-05	0.000224	0.000196	0.00022
n291.19714	6.67e-05	7.74e-05	0.000121	0.000108	2.44e-05	3.4e-05	7.61e-05	5.52e-05	7.46e-05	7.46e-05	0.000149	0.000138	0.000123	0.000107	8.31e-05	7.11e-05	5.14e-05	4.54e-05	7.93e-05	6.57e-05	3.37e-05	3.17e-05	2.09e-05	2.41e-05	7.63e-05	5.65e-05	1.4e-05	5.54e-06	3.14e-05	2.82e-05	5.61e-05	5.39e-05	0.0001	7.31e-05	7.19e-05	6.64e-05	0.000119	0.000146	0.000103	8.35e-05	4.31e-05	3.86e-05	4.88e-05	5.27e-05	1.4e-05	1.22e-05	5.26e-05	5.6e-05	0.000159
n291.21024	9.17e-06	1.25e-05	1.16e-05	9.61e-06	8.87e-06	5.69e-06	2.96e-06	1.16e-06	1.85e-05	1.28e-05	3.62e-05	2.17e-05	6.14e-06	9.01e-06	1.03e-05	9.03e-06	0	0	4.81e-07	0	3.55e-06	1.44e-06	2.45e-06	1.57e-06	4.17e-06	7.47e-06	5.54e-06	1.25e-06	2.47e-06	4.87e-06	3.11e-06	1.24e-07	2.67e-05	2.06e-05	2.03e-05	3.76e-05	2.61e-06	2.99e-06	1.17e-05	8.73e-06	1.32e-06	6.39e-07	2.48e-06	0	0	0	1.28e-06	0	9.68e-06
n292.00821	1.36e-05	1.91e-05	7.04e-07	3.67e-06	1.68e-05	2.58e-05	2.97e-05	3.09e-05	1.15e-06	0	2.34e-06	8.88e-06	4.97e-05	6.06e-05	3.38e-05	3.43e-05	3.6e-05	3.64e-05	3.23e-05	3.57e-05	4.78e-05	6.53e-05	3.95e-05	3.91e-05	1.15e-05	1.19e-05	2.72e-05	3.86e-05	4.51e-05	5.53e-05	2.17e-05	2.98e-05	0	0	0	4.01e-07	1.96e-05	3.02e-05	2.17e-05	3.12e-05	1.67e-05	2.33e-05	1.22e-05	9.38e-06	2.97e-05	3.4e-05	3.22e-05	3.25e-05	7.64e-06
n292.18515	1.35e-05	1.02e-05	1.67e-05	4.29e-05	8.6e-06	1.14e-05	1.38e-05	1.49e-05	4.76e-05	6.11e-05	0.000119	0.000128	1.43e-05	1.55e-05	1.95e-05	1.57e-05	1.91e-05	8.91e-06	1.17e-05	1.75e-05	1.14e-05	6.03e-06	1.98e-05	2.94e-05	2.71e-05	3.29e-05	1.09e-05	8.62e-06	2.37e-05	2.44e-05	2.36e-05	2.24e-05	8.68e-05	9.77e-05	3.46e-05	4.93e-05	1.35e-05	1.07e-05	1.5e-05	1.22e-05	8.94e-06	1.1e-05	1.36e-05	1.3e-05	1.51e-05	8.16e-06	2.11e-05	1.62e-05	2.06e-05
n292.20044	7.31e-06	1.04e-05	1.18e-05	1.94e-05	5.1e-07	0	6.31e-06	6.54e-06	1.25e-05	5.59e-06	1.93e-05	1.32e-05	1.89e-05	1.19e-05	1.57e-05	1.07e-05	7.99e-06	7.92e-06	1.19e-05	9.7e-06	6.28e-06	3.04e-06	2.82e-06	0	6.17e-06	5.75e-06	1.84e-06	0	0	0	9.66e-06	7.84e-06	1.35e-05	7.45e-06	1.43e-05	6e-06	1.82e-05	2.07e-05	1.37e-05	1.62e-05	3.13e-06	3.41e-06	5.17e-06	5.79e-06	0	3.1e-06	6.87e-06	5.76e-06	2.4e-05
n293.06726	7.34e-06	7.66e-06	1.56e-05	1.17e-05	5.1e-06	1.04e-05	1.06e-05	1.43e-05	1.5e-05	1.54e-05	2.24e-05	1.88e-05	6.97e-06	5.57e-06	9.74e-06	2.65e-06	4.7e-06	3.9e-06	5.64e-06	4.76e-06	4.12e-06	4.73e-06	2.29e-06	6.85e-06	1.08e-05	8.04e-06	8.63e-06	4.87e-06	6.22e-06	9.82e-06	6.12e-06	9.8e-06	2.13e-05	3.19e-05	2.41e-05	2.14e-05	2.24e-06	3.98e-06	6.94e-06	3.09e-06	6.39e-06	5.5e-07	2.96e-06	6.65e-06	3.38e-06	4.81e-06	1.08e-05	4.24e-06	8.94e-06
n293.08841	3.17e-06	1.82e-06	1.23e-05	6.7e-06	2.52e-06	6.41e-06	5.63e-06	4.07e-06	7.71e-06	6.56e-06	9.33e-06	9.56e-06	5.01e-06	3.29e-06	0	0	0	0	3.84e-06	7.71e-07	3.27e-06	2.54e-06	2.64e-06	5.44e-06	5.79e-06	5.08e-06	1.09e-06	0	6.86e-07	3.16e-07	8.75e-07	2.03e-07	5.21e-06	7.33e-06	0	0	1.63e-06	2.86e-07	0	0	4.8e-06	3.75e-06	4.8e-06	6.58e-06	0	3.18e-06	1.06e-05	6.36e-06	1.13e-05
n293.12485	0.000111	9.23e-05	0.000243	0.000272	6.49e-05	6.4e-05	9.13e-05	9.41e-05	0.000146	0.000115	0.000357	0.000384	7.45e-05	4.82e-05	1.45e-05	2.51e-05	1.94e-05	2.26e-05	7.9e-05	4.17e-05	7.88e-05	6.71e-05	0.000113	0.000108	0.000133	8.07e-05	2.02e-06	3.45e-05	3.02e-05	2.32e-05	7.07e-05	3.33e-05	0.000331	0.0003	0.000167	0.000201	3.48e-05	2.94e-05	2.16e-05	3.09e-05	7.63e-05	6.57e-05	8.82e-05	8.11e-05	4.23e-05	5.14e-05	0.00014	0.000164	0.000131
n293.16116	2.26e-06	6.76e-07	3.61e-06	5.39e-06	1.61e-06	2.49e-07	1.96e-06	2e-06	3.24e-06	8.1e-06	1.36e-05	1.48e-05	2.32e-06	0	1.07e-06	1.15e-06	1.72e-06	2.03e-06	2.22e-06	6.11e-07	1.06e-06	0	4.07e-06	2.79e-06	2.1e-06	6.33e-06	2.36e-07	0	3.01e-06	0	2.57e-06	7.34e-07	1.43e-05	1.67e-05	6.1e-06	7.04e-06	7.39e-07	2.06e-07	4.76e-06	1.17e-06	1.73e-06	6.15e-07	9.3e-07	0	1.61e-06	6.28e-07	5.26e-06	4.07e-06	1.6e-06
n293.17654	0.000283	0.000285	0.000528	0.000634	0.000341	0.00034	5.62e-05	1.58e-05	0.000233	0.000218	0.00087	0.000915	0.000102	7.08e-05	0.000331	0.000335	9.96e-05	0.000102	8.52e-05	7.61e-05	0.000175	0.000208	0.000161	0.000115	0.000144	9.88e-05	0.000117	0.000113	0.000177	0.000151	0.000146	0.000147	0.00113641	0.00114148	0.000406	0.000377	0.000144	0.000131	0.000166	0.000166	8.13e-05	4.19e-05	5.79e-05	3.84e-05	7.96e-05	9.87e-05	0.000154	0.000167	0.000308
n293.21277	3.08e-05	3.79e-05	3.84e-05	3.83e-05	7.29e-06	0	2.65e-05	1.95e-05	5.47e-05	6.67e-05	8.7e-05	7.42e-05	5.13e-05	4.4e-05	5.15e-05	3.43e-05	2.25e-05	2.16e-05	4.21e-05	4.09e-05	1.57e-05	1.59e-05	1.52e-05	1.55e-05	4.49e-05	2.94e-05	2.17e-05	1.78e-06	7.04e-06	0	2.85e-05	2.77e-05	9.22e-05	9.89e-05	6.71e-05	5.88e-05	5.23e-05	7.78e-05	8.84e-05	7.76e-05	2.59e-05	1.14e-05	2.32e-05	2.62e-05	6.9e-06	3.57e-06	3.12e-05	3.04e-05	6.7e-05
n294.12799	1.23e-05	1.05e-05	2.94e-05	2.12e-05	4.99e-06	4.22e-06	9.24e-06	9.78e-06	1.49e-05	9.01e-06	4.03e-05	3.98e-05	5.41e-06	4.22e-06	4.37e-06	4.32e-06	0	6.88e-07	5.92e-06	3.49e-06	2.95e-06	5.25e-06	1.34e-05	1.41e-05	1.65e-05	1.66e-05	2.16e-06	1.57e-06	2.51e-06	1.22e-06	4.88e-06	3.39e-07	2.79e-05	2.54e-05	9.47e-06	1.77e-05	4.1e-06	0	1.65e-06	4.69e-07	5.23e-06	4.43e-06	6.4e-06	5.61e-06	2.11e-06	1.88e-06	1.78e-05	1.79e-05	1.67e-05
n294.17972	4.25e-05	4.07e-05	8.64e-05	9.17e-05	4.79e-05	5.22e-05	1.15e-05	6.08e-06	3.28e-05	4.07e-05	0.000138	0.000125	1.69e-05	1.04e-05	4.76e-05	4.97e-05	1.26e-05	1.69e-05	9.26e-06	1.01e-05	2.87e-05	3.55e-05	2.96e-05	2.13e-05	2.5e-05	1.69e-05	1.81e-05	1.63e-05	3.08e-05	2.93e-05	2.25e-05	2.15e-05	0.000146	0.000181	5.85e-05	6.19e-05	2.06e-05	2.58e-05	2.49e-05	2.82e-05	1.23e-05	4.87e-06	8.38e-06	5.51e-06	1.42e-05	1.36e-05	2.2e-05	2.65e-05	4.85e-05
n294.21588	2.39e-06	2.5e-06	2.58e-06	3.16e-07	0	0	1.23e-06	3.45e-06	4.23e-06	3.43e-06	9.51e-06	6.02e-06	6.51e-06	8.56e-06	4.88e-06	6.04e-06	1.63e-06	2.17e-06	4.32e-06	2.75e-06	2.65e-06	1.11e-06	0	1.08e-06	4.84e-06	4.13e-06	0	9.16e-07	0	0	1.38e-06	0	1.07e-05	8.69e-06	3.44e-07	3.35e-07	6.76e-06	1.17e-05	1.18e-05	1.05e-05	1.21e-06	3.46e-06	2.09e-06	1.35e-06	2.12e-07	3.09e-06	4.7e-06	1.88e-06	2.83e-06
n294.92691	1.23e-05	1.11e-05	1.16e-05	1.13e-05	3.71e-06	6.33e-06	2.11e-06	0	1.31e-05	1.36e-05	2e-05	1.33e-05	1.52e-05	1.72e-05	2.17e-05	1.67e-05	2.23e-05	1.92e-05	2.2e-05	2.12e-05	7.72e-06	8.11e-06	4.67e-06	3.75e-06	4.92e-06	2.64e-06	8.33e-06	5.69e-06	5.01e-06	9.4e-06	1.47e-05	9.66e-06	1.2e-05	1.65e-05	2.5e-05	1.23e-05	3.12e-05	5.37e-05	4.22e-05	3.47e-05	1.83e-05	1.4e-05	1.36e-05	1.14e-05	7.96e-06	7.58e-06	9.99e-06	5.28e-06	9.3e-06
n295.08469	2.24e-06	0	3.03e-06	5.15e-06	5.33e-06	4.79e-06	6.92e-06	3.49e-05	2.61e-06	5.11e-06	7.63e-06	1.19e-05	1.24e-06	7.05e-08	4.68e-06	4.89e-06	2.2e-06	5.1e-07	8.19e-07	7.06e-06	1.62e-06	0	0	0	1.52e-06	8.63e-06	2.18e-07	1.77e-06	3.25e-06	1.73e-05	6.86e-07	1.28e-06	4.33e-06	0	0	7.64e-07	2.97e-06	4.78e-06	3.21e-06	1.73e-06	1.74e-06	1.96e-06	5.1e-07	1.86e-06	0	1.56e-06	7.73e-07	0	2.39e-07
n295.08539	4.94e-06	5.95e-06	4.81e-06	5.8e-06	4.76e-06	5.07e-06	4.47e-06	2.02e-06	5.26e-06	5.48e-06	1.05e-05	7.69e-06	7.18e-06	6.96e-06	2.73e-06	2.48e-06	4.92e-06	4.29e-06	7.31e-06	2.36e-06	1.74e-06	1.3e-06	3.29e-06	1.26e-06	7.32e-06	4.14e-06	2.91e-06	0	7.46e-07	0	5.33e-06	1.44e-06	3.07e-06	1.28e-05	4.11e-06	1.79e-06	2.97e-06	0	3.16e-06	1.52e-06	2.05e-06	1.66e-06	3.71e-06	3.77e-06	9.02e-07	7.55e-07	8.86e-06	8.54e-06	1.88e-06
n295.104	6.61e-05	6.81e-05	6.36e-05	7.13e-05	1.59e-05	1.59e-05	4.46e-05	3.96e-05	5.7e-05	5.25e-05	0.000102	0.000123	4.85e-05	4.3e-05	6.76e-05	5.81e-05	5.31e-05	4.18e-05	5.09e-05	4.57e-05	6.17e-05	5.72e-05	4.36e-05	4.28e-05	4.05e-05	2.87e-05	3.53e-05	3.36e-05	0	0	3.05e-05	2.68e-05	0.000108	0.000119	8.81e-05	0.000107	6.62e-05	4.54e-05	6.87e-05	7.4e-05	4.63e-05	3.32e-05	4.3e-05	5.06e-05	4.66e-05	5.25e-05	5.6e-05	4.51e-05	4.49e-05
n295.14032	1.52e-05	1.25e-05	3.18e-05	2.56e-05	6.46e-06	7.39e-06	1.33e-05	1.04e-05	2.26e-05	2.15e-05	4.77e-05	5.62e-05	1.21e-05	9.48e-06	2.51e-06	1.24e-06	3.12e-06	4.43e-06	1.22e-05	6.78e-06	9.53e-06	4.63e-06	1.02e-05	1.2e-05	2.28e-05	2.39e-05	4.9e-06	1.64e-06	3.42e-06	4.28e-06	8.27e-06	6.45e-06	3.87e-05	4.35e-05	2.28e-05	1.27e-05	3.82e-06	0	6.44e-06	1.17e-06	1.15e-05	7.95e-06	1.09e-05	1.16e-05	8.5e-06	5.31e-06	2.89e-05	1.75e-05	1.74e-05
n295.22839	5.31e-06	0	4.7e-06	9.28e-08	4.38e-07	0	8.18e-06	8.04e-06	4.18e-06	6.48e-06	7.49e-06	1.2e-05	2.49e-06	5.77e-06	7.33e-06	4.23e-06	4.51e-06	8.87e-07	3.08e-06	5.46e-06	2e-06	7.69e-07	1.08e-06	1.4e-06	3.43e-07	1.89e-06	2.91e-06	1.13e-06	3.71e-07	0	3.03e-06	2.74e-06	2.99e-06	2.74e-06	4.34e-06	6.1e-06	6.11e-06	5.74e-06	6.7e-06	8.32e-06	0	0	1.66e-06	2.11e-06	2.28e-06	7.06e-07	2.34e-06	3.61e-06	5.75e-06
n295.93063	2.41e-06	3.95e-06	2.13e-06	0	3.4e-06	4.59e-06	4.18e-06	3.57e-06	0	1.63e-07	0	2.08e-06	8.85e-06	1.23e-05	1.74e-05	1.62e-05	1.2e-05	1.43e-05	8.55e-06	1.38e-05	6.7e-06	9.76e-06	8.87e-06	9.03e-06	3.44e-06	4.85e-06	4.43e-06	7.35e-06	5.75e-06	1.16e-05	8.95e-06	9.13e-06	0	0	2.24e-06	0	1.99e-05	1.37e-05	9.3e-06	1.22e-05	1.34e-05	1.51e-05	1.05e-05	1.53e-05	9.19e-06	7.62e-06	1.2e-05	1.02e-05	1.06e-06
n295.94333	3.4e-05	3.48e-05	2.41e-05	1.56e-05	6.47e-05	7.75e-05	2.85e-05	2.47e-05	1.81e-05	1.44e-05	4.39e-05	3.14e-05	9.55e-05	0.000117	0.000111	9.34e-05	5.2e-05	6.46e-05	8.04e-05	9.26e-05	3.99e-05	4.51e-05	4.49e-05	3.88e-05	3.35e-05	3.84e-05	2.24e-05	2.38e-05	5.17e-05	5.79e-05	5.94e-05	6.54e-05	6e-07	0	2.02e-06	0	0.000109	0.000127	0.000161	0.000171	6.32e-05	7.09e-05	4.09e-05	5e-05	5.56e-05	6.37e-05	4.07e-05	3.4e-05	2.54e-05
n296.00311	2.54e-05	2.04e-05	4.59e-06	9.02e-06	2.22e-05	2.38e-05	4.06e-05	3.77e-05	1.51e-05	1.08e-05	0	4.89e-06	4.33e-05	5.54e-05	2.32e-05	2.55e-05	3.02e-05	3.24e-05	3.34e-05	3.57e-05	3.12e-05	3.52e-05	4e-05	2.48e-05	5.72e-05	6.47e-05	4.36e-05	4.68e-05	2.71e-05	2.99e-05	2.22e-05	1.94e-05	1.18e-06	0	0	2.71e-06	2.29e-05	2.13e-05	1.82e-05	1.97e-05	4.54e-05	4.82e-05	6.48e-05	6.93e-05	3.25e-05	3.43e-05	5.22e-05	3.84e-05	3.19e-05
n296.07242	8.64e-06	1.27e-05	1.96e-05	1.79e-05	2.86e-06	8.43e-06	5.11e-06	3.66e-06	1.07e-05	1.3e-05	2.27e-05	3.99e-05	5.44e-06	2.69e-06	9.37e-06	3.91e-06	6.1e-06	9.86e-06	1.31e-05	7.84e-06	8.1e-06	7.56e-06	9.42e-06	1.18e-05	1.11e-05	1.12e-05	1.44e-06	1.78e-06	2.53e-06	1.42e-06	3.18e-06	6.08e-06	4.03e-05	4.58e-05	3.28e-05	4.71e-05	1.59e-05	1.05e-05	2.39e-05	1.89e-05	3.35e-06	5.68e-06	5.09e-06	1.97e-06	4.03e-06	4.56e-06	8e-06	7.51e-06	5.62e-06
n296.10742	1e-07	3.23e-06	1.99e-06	0	1.81e-06	0	1.92e-06	1.58e-06	1.22e-06	7.25e-07	6.48e-06	3.14e-06	2.33e-06	2.26e-06	5.29e-06	4.43e-06	1.4e-06	7.47e-07	2.94e-06	5.32e-06	3.44e-06	3.89e-06	3.36e-06	5.47e-07	1.53e-06	2.33e-06	2.92e-06	2.3e-06	0	0	2.13e-06	1.61e-06	5.53e-06	1.91e-06	8.66e-06	5.7e-06	5.57e-06	4.54e-06	7.87e-06	8.84e-07	1.52e-06	2.8e-06	2.36e-06	4.06e-06	3.54e-06	2.41e-06	5.11e-06	3.12e-06	1.27e-06
n297.00232	8.62e-06	1.1e-05	1.11e-05	1.42e-05	3.15e-06	4.12e-06	0	7.83e-07	5.17e-06	1.52e-05	2.6e-05	2.21e-05	1.09e-05	9.64e-06	1.43e-05	1.04e-05	1.31e-05	1.98e-05	1.2e-05	1.36e-05	5.91e-06	6e-06	3.86e-06	3.42e-06	2.59e-07	3.81e-06	4.19e-06	4.06e-07	3.22e-07	5.32e-06	6.6e-06	6.88e-06	3.11e-05	1.98e-05	1.5e-05	1.45e-05	1.98e-05	1.84e-05	2.48e-05	2.21e-05	8e-06	8.47e-06	9.84e-06	6.76e-06	4.95e-06	3.94e-06	0	3.13e-06	6.05e-06
n297.03671	4.56e-05	4.82e-05	5.6e-05	4.1e-05	2.87e-05	1.52e-05	3.54e-05	3.41e-05	6.35e-05	5.37e-05	7.66e-05	8.06e-05	5.2e-05	4.81e-05	6.03e-05	5.43e-05	3.63e-05	3.72e-05	5.1e-05	2.7e-05	4.23e-05	3.88e-05	2.98e-05	2.87e-05	2.8e-05	1.18e-05	3.67e-05	2.83e-05	2.37e-05	1.79e-05	3.37e-05	3.43e-05	4.39e-05	6.42e-05	7.11e-05	7.1e-05	3.17e-05	1.68e-05	3.09e-05	2.17e-05	4.03e-05	3.58e-05	2.95e-05	3.33e-05	3.55e-05	3.49e-05	3.79e-05	1.88e-05	4.43e-05
n297.06198	3.24e-06	2.44e-06	0	0	7.5e-07	0	0	1.06e-06	2.79e-06	2.74e-06	5.7e-06	0	1.93e-05	2.69e-05	1.91e-05	1.4e-05	1.23e-05	1.18e-05	2.12e-05	1.46e-05	1.15e-05	1.75e-05	1.42e-05	1.31e-05	0	0	2.1e-06	0	0	0	4.51e-06	2.02e-06	1.37e-06	4.48e-06	0	0	1.65e-05	6.4e-06	9.33e-06	6.98e-06	1.47e-05	1.84e-05	2.04e-05	1.61e-05	1.56e-05	1.4e-05	1.92e-05	1.71e-05	2.31e-06
n297.08307	3.36e-06	1.91e-06	4.28e-06	2.92e-06	1.29e-07	2.73e-06	5.21e-06	5.31e-06	2.23e-06	9.84e-07	4.79e-06	3.6e-06	5.29e-06	3.5e-06	5.24e-06	8.02e-06	6.03e-07	1.2e-06	6.28e-06	9.41e-07	2e-06	1.34e-06	3.3e-06	1.72e-06	4.64e-06	6.65e-06	2.83e-06	3.03e-06	3.11e-06	9.33e-07	7.44e-07	2.12e-06	2.27e-06	8.41e-06	4.76e-06	1.03e-05	1.25e-07	0	4.39e-06	4.47e-07	3.12e-06	3.31e-06	1.34e-06	1.94e-06	0	1.49e-06	3.88e-06	2.68e-06	4.15e-06
n297.09842	1e-05	1.19e-05	2.22e-05	2.49e-05	1.19e-05	1.18e-05	1.09e-05	9.16e-06	1.88e-05	2.64e-05	4.58e-05	3.93e-05	4.7e-06	3.84e-06	9.74e-07	1.93e-06	4.37e-06	1.26e-06	8.67e-06	4.68e-06	0	2.94e-06	7.48e-06	6.44e-06	1.84e-05	1.71e-05	5.91e-06	3.43e-06	5.35e-06	4.84e-06	3.71e-06	6.07e-06	2.9e-05	4.56e-05	2.33e-05	1.55e-05	4.24e-06	1.82e-06	1.19e-06	1.81e-06	5.03e-06	2.73e-06	2.08e-06	4.49e-06	7.08e-06	1.03e-06	2.02e-05	1.55e-05	1.37e-05
n297.1196	2.04e-05	2.48e-05	4.26e-05	3.69e-05	5.02e-06	6.81e-06	1.49e-05	8.42e-06	1.67e-05	2.08e-05	7.12e-05	6.44e-05	1.99e-05	1.17e-05	1.53e-05	1.17e-05	1.14e-05	8e-06	1.88e-05	1.26e-05	9.97e-06	1.09e-05	1.41e-05	1.3e-05	2.74e-05	2.58e-05	8.82e-06	5.39e-06	9.62e-06	9.06e-06	1.38e-05	1.03e-05	7.24e-05	6.22e-05	2.68e-05	3.66e-05	9.76e-06	7.11e-06	1.08e-05	1.24e-05	1.04e-05	8.89e-06	1.73e-05	1.79e-05	7.06e-06	8.64e-06	3.22e-05	3.23e-05	1.86e-05
n297.15353	3.58e-05	3.21e-05	4.83e-05	4.28e-05	0	0	0.00012	0.000123	6.61e-05	5.29e-05	6.1e-05	2.85e-05	3.25e-05	1.99e-05	4.07e-05	2.41e-05	1.62e-05	1.36e-05	3.3e-05	1.91e-05	1.21e-05	5.49e-06	2.33e-06	0	2.51e-05	1.2e-05	7.13e-06	0	3.04e-06	3.92e-07	2.39e-05	1.7e-05	7.05e-05	5.82e-05	8.53e-05	8.72e-05	8.63e-05	9.22e-05	2.82e-05	2.17e-05	2.87e-05	1.75e-05	1.06e-05	1.3e-05	2.28e-05	1.66e-05	6.6e-05	5.46e-05	0.000315
n297.17145	4.24e-06	2.78e-06	8.24e-06	6.41e-06	3.02e-06	0	4.72e-06	2.95e-06	1.59e-05	2.19e-05	4.65e-05	2.91e-05	2.8e-05	2.69e-05	2.83e-05	2.19e-05	9.7e-06	9.6e-06	7.77e-06	9.76e-06	2.22e-06	2.33e-07	7.14e-06	7.99e-06	1.42e-05	1.48e-05	1.99e-06	0	5.18e-06	3.54e-06	1.02e-05	8.56e-06	3.76e-06	3.15e-06	4.92e-06	9.76e-07	3.43e-05	2.34e-05	1.34e-05	1.84e-05	4.13e-06	4.74e-06	5.24e-06	5.58e-06	1.5e-06	2.26e-06	1.36e-06	4.59e-07	2.14e-06
n297.24414	3.95e-06	5.31e-07	4.46e-10	2.28e-06	3.24e-06	1.41e-06	5.48e-06	1.73e-06	4.88e-06	4.02e-06	1.08e-05	1.99e-06	3.23e-06	1.08e-06	7.15e-06	7.32e-06	5.06e-07	2.5e-06	4.6e-06	2.09e-06	3.72e-06	1.85e-06	1.44e-06	1.82e-06	3.81e-06	3.44e-06	2.19e-06	1.43e-06	1.04e-06	0	2.54e-06	1.85e-06	5.28e-06	8.25e-06	1.11e-05	6.34e-06	5.32e-06	2.34e-06	6.77e-06	5.87e-06	2.04e-06	0	2.03e-06	0	8.67e-07	1.71e-06	5.75e-06	4.82e-06	1.02e-05
n297.53845	1.17e-05	9.56e-06	1.19e-05	3.76e-06	6.99e-06	6.78e-06	9.36e-06	8.03e-06	8.88e-06	8.08e-06	1.47e-05	5.74e-07	6.94e-06	3.69e-06	6.52e-06	8.91e-06	7.21e-06	7.03e-06	1.01e-05	3e-06	5.25e-06	6.45e-06	8.34e-06	1.12e-05	4.12e-06	2.95e-06	8.01e-06	6.38e-06	4.27e-06	5.64e-06	8.29e-06	1.93e-06	1.22e-05	8.74e-06	1.56e-05	1.13e-05	6.39e-06	4.6e-06	3.65e-06	6.05e-06	5.77e-06	7.13e-06	3.89e-06	7.33e-06	8.03e-06	6.69e-06	5.61e-06	4e-06	5.87e-06
n298.11496	1.04e-06	0	0	5.14e-06	0	0	3.32e-06	2.01e-06	4.82e-06	9.41e-06	6.27e-06	0	4.14e-06	6.63e-06	8.4e-06	1.15e-06	4.95e-06	5.02e-06	6.77e-06	7.65e-08	8.96e-07	3.8e-06	5.72e-06	1.16e-05	4.5e-06	1.93e-06	4.45e-06	0	4.22e-06	4.87e-06	4.83e-06	1.8e-06	3.3e-06	1.15e-07	0	0	5.9e-06	5.05e-06	6.54e-06	1.09e-05	4.21e-06	2.17e-06	4.49e-06	7.24e-06	2.37e-06	1.71e-06	7.39e-06	3.26e-06	5.04e-06
n298.15689	1.34e-06	0	2.38e-06	3.7e-06	0	8.83e-08	1.95e-05	1.63e-05	6.33e-06	3.29e-06	1.22e-06	1.5e-06	4.28e-06	6.07e-07	7.6e-06	3.99e-06	1.52e-06	9.92e-07	1.33e-06	1.49e-07	8.2e-07	0	1.65e-06	1.33e-06	4.86e-06	5.13e-07	6.68e-07	0	2.07e-07	1.21e-06	8.04e-07	0	1.61e-06	2.23e-07	1.02e-05	1.48e-05	1.61e-05	1.57e-05	1.76e-06	2.82e-06	5.22e-06	0	1.94e-06	7.52e-07	3.65e-06	3.06e-06	7.52e-06	8.22e-06	4.34e-05
n299.05667	4.83e-06	2.5e-06	9.66e-06	5.95e-06	8.13e-07	5.57e-07	4.93e-06	3.53e-06	1.54e-05	8.28e-06	1.08e-05	4.55e-06	9.85e-06	1.15e-05	8.4e-06	1.56e-06	4.62e-07	1.43e-07	6.46e-06	0	1.24e-06	0	3.61e-06	4.21e-06	1.02e-05	6.26e-06	3.74e-06	4.39e-06	6.87e-07	1.73e-06	2.12e-06	1.19e-06	3.54e-05	3.04e-05	2.45e-05	9.82e-06	4.71e-06	5.91e-06	3.45e-06	1.27e-06	2.81e-06	3.32e-06	2.05e-06	5.71e-07	6.08e-07	0	4.48e-06	9.15e-07	3.44e-06
n299.07776	2.24e-05	2.32e-05	7.77e-06	1.18e-05	9.47e-06	6.29e-06	1.79e-05	1.69e-05	2.15e-05	1.3e-05	2.51e-05	3.73e-05	1.97e-05	1.8e-05	1.62e-05	1.96e-05	1.37e-05	1.54e-05	2.27e-05	1.22e-05	1.21e-05	9.84e-06	9.99e-06	2.6e-06	9.34e-06	8.3e-06	8.34e-06	8.52e-06	7.92e-06	2.3e-06	1.43e-05	1.3e-05	3.19e-05	3.64e-05	5.74e-05	4.62e-05	1.66e-05	6.48e-06	1.14e-05	1.36e-05	1.74e-05	1.28e-05	9.25e-06	1.03e-05	1.46e-05	1.44e-05	1.25e-05	8.02e-06	9.53e-06
n299.09067	7.83e-05	7.7e-05	0.000148	0.000127	4.83e-05	5.25e-05	2.4e-05	1.35e-05	8.89e-05	9.49e-05	0.000201	0.000213	2.87e-05	1.78e-05	1.82e-05	1.53e-05	2.58e-06	0	1.39e-05	4.08e-06	3.31e-05	2.02e-05	3.39e-05	2.27e-05	5.77e-05	4.72e-05	2.24e-05	2.36e-05	1.82e-05	1.77e-05	2.39e-05	1.29e-05	0.000191	0.000256	0.000145	0.000106	1.55e-05	1.58e-05	1.33e-05	2.19e-05	2.5e-05	4.37e-06	3.3e-05	2.27e-05	9.68e-06	6.08e-06	4.31e-05	3.44e-05	5.39e-05
n299.11407	7.02e-06	4.07e-06	1.27e-06	3.81e-06	2.86e-06	1.51e-06	4e-06	1.74e-06	1.05e-05	9.04e-06	2.35e-05	3.63e-05	2.21e-06	3.88e-06	3.45e-06	0	3.14e-06	1.19e-06	4.53e-06	4.66e-06	3.01e-06	2.33e-06	4.38e-06	1.83e-07	9.77e-06	4.54e-06	6.55e-07	0	6.59e-07	5.19e-06	3.75e-06	4.93e-06	1.46e-05	6.26e-06	4.01e-06	1.82e-05	7.54e-07	8.44e-07	1.97e-06	5.55e-06	4.92e-06	2.17e-06	2.02e-06	1.19e-06	8.23e-07	1.67e-06	1.02e-05	3.78e-06	3.15e-06
n300.01343	2.63e-06	2.61e-06	2.3e-06	1.63e-06	1.23e-06	0	1.44e-06	2.85e-06	4.74e-06	3.89e-06	4.66e-08	6.02e-06	5.13e-06	7.32e-06	5.03e-06	2.89e-06	3.23e-06	6.26e-06	4.95e-06	4.94e-06	1.9e-06	3.26e-06	1.04e-06	3.46e-06	3.99e-07	4.84e-06	1.4e-06	1.5e-06	5.72e-06	1.9e-06	3.46e-06	4.59e-06	0	0	0	4.8e-08	8.08e-06	8.79e-06	1.19e-05	6.5e-06	4.18e-06	5.53e-06	5.99e-06	2.68e-06	2.5e-06	3.51e-06	2.1e-06	2.38e-06	2.81e-08
n300.02176	1.14e-06	0	1.42e-05	7.59e-06	2.02e-06	0	1.09e-06	7.94e-07	4.51e-07	3.11e-06	8.57e-06	7.1e-06	2e-06	3.62e-06	6.44e-06	3.24e-06	1.15e-06	2.01e-06	3.29e-06	0	2.23e-06	1.74e-06	8.25e-07	5.29e-06	3.95e-06	2.98e-06	9.26e-07	0	1.47e-06	0	1.68e-06	0	4.58e-07	0	0	1.55e-07	9.8e-06	1.17e-06	1.84e-06	2.25e-06	1.08e-06	1.97e-06	1.83e-06	0	1.92e-06	1.55e-06	2.21e-06	4.01e-06	1.34e-06
n300.0495	3.19e-06	6.32e-06	2.08e-06	3.92e-06	4.59e-06	4.85e-06	1.27e-05	1.62e-05	2.87e-06	6.24e-06	4.04e-06	3.49e-06	5.82e-06	7.7e-06	1e-05	6.93e-06	6.17e-06	5.16e-06	6.6e-06	2.76e-06	4.93e-06	5.41e-06	3.31e-06	6.63e-06	3.11e-06	8.14e-06	5.51e-06	5.5e-06	6.41e-06	4.78e-06	6.74e-06	7.99e-06	1.69e-05	1.5e-05	1.93e-05	9.44e-06	7.75e-06	9.69e-06	9.14e-06	4.05e-06	4.82e-06	5.7e-06	5.83e-06	6.08e-06	3.95e-06	2.71e-06	4.48e-06	2.72e-06	1.22e-05
n300.09418	1.25e-05	8.68e-06	1.76e-05	1.51e-05	6.74e-06	1.35e-05	6.76e-06	8.24e-06	1.04e-05	1.28e-05	1.33e-05	1.81e-05	1.07e-05	6.96e-06	4.08e-06	1.57e-06	6.96e-06	3.64e-06	6.76e-06	1.09e-06	6.53e-06	6.5e-06	9.03e-06	9.25e-06	9.84e-06	1.85e-05	5.89e-06	3.73e-06	4.3e-06	6.83e-06	7.73e-06	5.31e-06	1.62e-05	1.63e-05	1.06e-05	6.4e-06	1.87e-06	0	2.28e-06	3.76e-07	6.94e-06	4.87e-06	1.1e-05	8.08e-06	4.21e-06	6.43e-06	1.87e-05	2.15e-05	5.72e-06
n300.1933	2.08e-06	1.34e-06	0	0	0	0	8.4e-07	2.3e-06	1.19e-05	1.16e-05	6.85e-06	1.18e-05	8.39e-07	2.36e-06	1.78e-06	5.28e-07	0	0	0	6.68e-07	1.78e-06	1.01e-06	3.96e-07	0	5.02e-06	3.73e-06	2.22e-06	0	0	0	2.1e-06	1.72e-06	1.28e-05	6.52e-06	4.9e-06	2.22e-06	4.13e-07	3.76e-07	9.37e-07	0	8.26e-07	2.12e-06	1.56e-06	9.79e-07	0	0	0	5.86e-07	9.43e-07
n300.99741	4.33e-06	5.18e-06	7.42e-06	4.93e-06	1.92e-06	6.84e-07	5.6e-06	2.9e-06	5.13e-06	1.32e-06	1.2e-05	9.13e-06	6.72e-06	6.02e-06	1.18e-05	8.52e-06	8.45e-06	9.72e-06	6.61e-06	4.99e-06	2e-06	4.95e-06	4e-06	3.14e-07	2.86e-06	4.69e-06	4.49e-06	2.77e-06	6.01e-07	5.43e-06	3.68e-06	2.51e-06	8.74e-06	1.23e-05	9.49e-06	6.03e-06	1e-05	2.23e-05	1.44e-05	1.39e-05	4.44e-06	4.91e-06	5.51e-06	5.37e-06	2.82e-06	5.66e-06	3.43e-06	1.54e-06	3.69e-06
n301.07016	2.33e-06	2.34e-06	1.07e-05	1.16e-05	5.94e-06	2.53e-06	5.2e-06	3.44e-06	2.75e-06	3.33e-06	1.99e-05	1.62e-05	2.15e-06	0	2.42e-07	7.76e-07	5.3e-07	3.74e-07	2.45e-06	0	1.64e-06	2.42e-06	1.12e-06	1.7e-06	2.4e-06	4.66e-06	2.05e-07	0	3.05e-06	9.19e-07	2.34e-06	0	3.9e-06	1.47e-05	1.35e-05	2.25e-06	3.38e-07	8.3e-07	2e-07	1.64e-06	7.05e-07	9.99e-07	0	0	1.76e-06	3.59e-07	0	0	1.43e-06
n301.08786	1.88e-05	1.89e-05	5.15e-05	3.87e-05	1.67e-05	1.03e-05	7.1e-06	6.8e-06	2.31e-05	3.09e-05	6.44e-05	5.71e-05	1.11e-05	1.04e-05	7.17e-06	3.61e-06	3.23e-07	4.14e-06	6.19e-06	6.78e-06	9e-06	3.63e-06	5.99e-06	5.67e-06	1.83e-05	1.71e-05	6.91e-06	2.17e-06	1.75e-06	3.32e-06	5.98e-06	0	5.33e-05	7.12e-05	4.76e-05	4.36e-05	8.19e-06	4.64e-06	7.36e-06	3.3e-06	7.69e-06	5.32e-06	9e-06	3.05e-06	4.3e-06	3.99e-06	1.46e-05	1.06e-05	2.02e-05
n301.1662	7.16e-06	7.81e-06	1.63e-05	1e-05	2.01e-06	7.5e-06	4.67e-06	0	1.34e-05	1.32e-05	3.97e-05	1.97e-05	5.78e-06	9.71e-07	5.11e-06	0	0	2.04e-06	5.83e-06	1.87e-06	2.05e-06	1.8e-06	9.19e-06	7.63e-06	1.44e-05	1.07e-05	2.05e-06	4.11e-06	3.74e-06	7.03e-06	4.87e-06	2.47e-06	2.87e-05	2.33e-05	6.67e-06	1.24e-05	4.75e-06	5.71e-06	1.09e-05	1.24e-05	3.01e-06	0	4.02e-06	2.49e-06	7.2e-07	1.45e-06	1.08e-05	7.14e-06	1.37e-05
n302.07352	2.4e-05	2.99e-05	2.45e-05	2.91e-05	2.12e-05	2.1e-05	2.68e-05	3.98e-05	1.91e-05	1.41e-05	1.99e-05	1.17e-05	2.14e-05	2.2e-05	1.62e-05	1.19e-05	1.11e-05	1.61e-05	2.28e-05	1.82e-05	2.25e-05	3.63e-05	4.96e-05	3.44e-05	5.17e-05	6.02e-05	2.45e-05	2.14e-05	2.68e-05	2.82e-05	1.18e-05	1.45e-05	8.94e-06	0	0	3.97e-06	6.78e-06	1.36e-05	1.43e-05	1.25e-05	2.24e-05	2.14e-05	3.51e-05	3.82e-05	3.05e-05	2.91e-05	7.29e-05	7.02e-05	4.79e-05
n302.09369	2.07e-06	0	3.2e-06	1.72e-06	1.11e-06	9.72e-09	3.18e-06	1.78e-06	7.77e-07	0	4.47e-06	9.28e-06	1.03e-06	1.27e-06	1.24e-06	1.08e-06	0	1.22e-06	0	6.15e-07	9.17e-07	1.47e-06	8.51e-07	8.05e-07	1.56e-06	1.89e-06	1.05e-06	4.22e-07	9.86e-07	9.12e-09	1.13e-06	1.68e-06	6.77e-06	1.97e-06	2.55e-06	1.83e-06	1.05e-07	8.23e-09	1.03e-06	4.27e-07	0	0	9.74e-08	0	9.16e-07	1.17e-06	1.83e-06	7.12e-07	1.15e-06
n302.0997	8.56e-07	3.89e-06	1.41e-06	0	2.11e-06	1.34e-06	5.87e-07	8.61e-07	0	1.22e-06	7.61e-07	4.17e-06	8.49e-06	2.17e-06	7.91e-06	6.07e-06	1.72e-06	1.93e-06	1.72e-06	7.81e-07	2.21e-06	1.45e-06	0	2.17e-06	2.25e-06	1.62e-06	1.93e-06	3.66e-06	8.74e-07	1.48e-06	4.07e-06	3.13e-06	1.91e-06	1.17e-06	0	2.35e-06	4.99e-06	2.81e-06	4.09e-07	8.79e-07	6.83e-06	1.95e-06	2.42e-06	2.66e-06	0	7.16e-07	5.57e-07	6.85e-07	4.97e-06
n303.09143	0.00130044	0.00132365	0.0022224	0.00224665	0.00128474	0.00128067	0.00118501	0.00107547	0.00206706	0.00240454	0.00498152	0.0052312	0.00109847	0.00099	0.00100785	0.000836	0.000543	0.000436	0.000689	0.000643	0.000699	0.000719	0.00108038	0.000898	0.00166848	0.00151308	0.000848	0.000791	0.000711	0.000639	0.000576	0.000517	0.00424093	0.00473715	0.00312701	0.0026891	0.000812	0.000735	0.0010611	0.00102862	0.00133939	0.00114756	0.00126753	0.00131915	0.000662	0.000606	0.00151295	0.00147928	0.00144249
n303.14551	6.85e-06	4.39e-06	0	1.22e-05	3.3e-06	5.4e-06	7.53e-06	4.65e-06	3.44e-06	0	2.6e-05	1.7e-05	1.34e-06	7.57e-06	9.18e-06	1.18e-05	1.53e-05	7.87e-06	1.24e-05	1.72e-05	3.88e-06	7.53e-06	5.54e-06	5.23e-06	1.13e-05	1.1e-05	5.98e-06	3.18e-06	3.3e-06	3.86e-06	4.27e-06	3.82e-06	0.000109	0.000114	6.23e-05	5.87e-05	5.61e-06	1.67e-06	1.04e-05	9.89e-06	3.88e-06	7.63e-06	1.72e-05	1.34e-05	2.27e-06	0	1.44e-05	4.71e-06	1.1e-05
n303.18192	5.77e-05	5.49e-05	0.000141	0.000132	4.04e-05	3.73e-05	6.34e-05	5.38e-05	0.00012	0.000108	0.000266	0.000258	4.38e-05	4.36e-05	9.42e-06	9.98e-06	2.49e-05	1.74e-05	4.34e-05	3.94e-05	4.22e-05	3.65e-05	5.85e-05	6.31e-05	0.000108	0.000103	1.76e-05	2.19e-05	3.57e-05	3.39e-05	4.53e-05	3.22e-05	0.00024	0.000246	0.000153	0.000159	2.13e-05	1.61e-05	9.8e-06	1.29e-05	4.24e-05	3.07e-05	5.02e-05	5.27e-05	2.74e-05	2.7e-05	0.000105	8.2e-05	9.06e-05
n304.03461	2.43e-06	0	3.6e-06	4.14e-06	0	0	3.58e-06	0	1.78e-05	1.32e-05	1.56e-05	2e-05	9.1e-06	1.5e-05	1.93e-05	2.31e-05	6.84e-06	1.01e-06	7.07e-06	6.24e-06	7.05e-07	0	1.66e-05	2.02e-05	1.95e-05	1.88e-05	7.8e-06	6.93e-06	2.17e-06	0	6.91e-06	6.51e-06	8.23e-06	1.99e-06	3.35e-06	1.24e-05	1.11e-05	0	0	0	7.54e-06	4.26e-06	1.05e-05	2.66e-06	1.21e-07	2.84e-06	1.81e-06	1.16e-06	1.04e-06
n304.06143	2.65e-06	1.99e-06	1.49e-06	1.58e-06	6.42e-07	0	1.45e-05	1.22e-05	9.31e-07	0	3.14e-06	5.38e-06	1.03e-06	1.51e-06	5.07e-06	3.78e-06	4.6e-06	4.07e-06	6.25e-06	3.35e-06	6.16e-06	5.94e-06	4.24e-06	4.68e-06	7.34e-07	0	1.73e-06	2.38e-06	2.94e-06	2.4e-06	4.86e-06	4.68e-06	5.36e-07	3.35e-06	1.57e-06	5.33e-06	6.91e-06	3.39e-06	8.26e-06	1.03e-05	2.58e-06	2.73e-06	2.84e-06	1.65e-06	3.85e-06	2.47e-06	1.89e-06	4.65e-06	6.92e-06
n304.09464	9.5e-05	9.26e-05	0.000225	0.00022	0.000114	0.000114	0.000102	8.92e-05	0.000269	0.000235	0.000539	0.000548	9.15e-05	6.36e-05	8.07e-05	6.13e-05	4.53e-05	1.37e-05	9.49e-05	4.51e-05	7.46e-05	7.93e-05	0.000108	8.96e-05	0.000165	6.16e-05	6.17e-05	5.51e-05	5.7e-05	4.84e-05	4.71e-05	3.44e-05	0.000588	0.00057	0.000351	0.000302	6.08e-05	6.89e-05	0.000119	7.57e-05	0.000107	6.1e-05	0.000134	0.000153	7.58e-05	4.46e-05	0.000133	0.000163	0.000171
n304.18521	2.1e-06	3.87e-06	5.67e-06	8.37e-06	1.98e-06	4.95e-07	3.68e-06	2.84e-06	8.25e-06	9.81e-06	1.27e-05	1.36e-05	1.5e-06	1.1e-06	0	7.49e-07	2.86e-06	0	1.55e-06	8.99e-07	0	1.61e-06	7.25e-06	4.73e-06	1.39e-05	1.43e-05	0	1.11e-06	3.23e-06	2.71e-06	0	3.91e-06	3.89e-05	2.55e-05	1.42e-05	7.8e-06	1.07e-06	4.19e-07	1.57e-06	2.19e-06	2.43e-07	2.97e-06	2.64e-06	3.14e-06	3.64e-06	0	8.25e-06	7.43e-06	1e-06
n304.88834	2.06e-05	2.28e-05	6.97e-05	6.52e-05	1.79e-05	1.6e-05	1.46e-06	8.63e-07	6.5e-05	5.12e-05	8.54e-05	7.79e-05	6.09e-06	6.71e-06	1.48e-05	1.02e-05	0	1.22e-06	4.77e-06	6.44e-07	0	1.32e-06	2.7e-06	5.34e-06	8.59e-06	7.7e-06	1.49e-06	9.15e-07	1.9e-06	4.99e-06	0	2.98e-06	4.18e-05	4.24e-05	4.08e-05	4.44e-05	7.88e-06	5.58e-06	4.81e-06	7.41e-06	5.34e-06	2.06e-06	3.07e-07	2.77e-06	0	0	3.26e-06	0	3.26e-06
n305.01862	6.84e-07	0	5.44e-06	7.44e-06	2.18e-06	0	0	3.45e-06	1.7e-05	1.47e-05	5.22e-05	2.61e-05	2.59e-05	2.5e-05	3.23e-05	2.9e-05	1.43e-05	1.38e-05	1.38e-05	4.04e-06	1.4e-06	0	1.88e-05	2.44e-05	2.51e-05	2.72e-05	1.79e-05	1.31e-05	1.24e-05	1.22e-05	1.22e-05	9.35e-06	2.25e-06	0	5.3e-06	1.09e-05	1.92e-05	1.17e-05	9.77e-06	5.34e-06	1.27e-05	9.37e-06	1.21e-05	7.16e-06	2.51e-07	2.72e-06	0	0	7.54e-06
n305.06937	1.51e-05	6.34e-06	3.1e-05	2.87e-05	0	3.6e-05	0.000192	0.000153	7.41e-06	1.12e-05	6.82e-05	6.36e-05	1.52e-05	2.62e-05	6.56e-05	5.73e-05	5.04e-05	7.65e-05	5.85e-05	3.37e-05	6e-05	6.35e-05	3.8e-05	4.06e-05	0	4.57e-06	2.39e-05	3.27e-05	4.5e-05	6.32e-05	4.33e-05	2.67e-05	1.28e-05	2.8e-05	3.56e-05	1.9e-05	6.76e-05	4.84e-05	0.000113	9.25e-05	2.02e-05	1.74e-05	2.93e-05	3.8e-05	3.96e-05	4.06e-05	4.19e-05	3.55e-05	5.82e-05
n305.08716	1.42e-05	1.08e-07	6.96e-05	4.6e-05	3.56e-05	3.84e-05	1.56e-05	8.78e-06	5.93e-05	6.13e-05	0.000115	0.000137	2.67e-05	2.33e-05	2.3e-05	2.04e-05	1.87e-05	1.76e-05	1.87e-05	1.95e-05	2.2e-05	1.32e-05	3.92e-05	2.68e-05	2.36e-05	2.16e-05	6.99e-06	2.64e-06	2.39e-05	1.82e-05	1.13e-05	7.48e-06	0.000142	0.000156	8.33e-05	9.52e-05	2.45e-05	2.09e-05	2.62e-05	2.1e-05	3.13e-05	2.42e-05	3.85e-05	3.71e-05	2.56e-05	1.3e-05	3.2e-05	4.59e-05	4.37e-06
n305.10718	0.00331368	0.00326377	0.00467538	0.00413212	0.00245029	0.00217761	0.00276717	0.00217696	0.00458648	0.0047165	0.00812241	0.00845689	0.001407	0.000654	0.00120029	0.000932	0.000151	0	0.00137566	0.000835	0.00107815	0.0009	0.00150048	0.000983	0.0037834	0.00316979	0.00210539	0.00210514	0.00111583	0.000728	0.000942	0.000692	0.00838005	0.00856743	0.00534963	0.00401451	0.00128693	0.000843	0.00152503	0.00149114	0.0022622	0.00152911	0.00200515	0.00195755	0.000613	0.000226	0.00300616	0.00227831	0.00383415
n305.16116	2.76e-05	1.71e-05	8.43e-05	5.83e-05	1.64e-05	1.7e-05	2.28e-05	2.71e-05	4.55e-05	4.65e-05	0.000106	0.000125	2.15e-05	2.08e-05	1.43e-05	1.52e-05	1.7e-05	1.23e-05	1.82e-05	1.27e-05	1.5e-05	1.23e-05	1.7e-05	2.19e-05	5.45e-05	4.9e-05	7.31e-06	1.15e-05	1.86e-05	1.61e-05	2.22e-05	1.69e-05	0.000109	0.000115	7.88e-05	6.62e-05	1.11e-05	6.17e-06	1.41e-05	1.06e-05	1.44e-05	1.25e-05	2.38e-05	1.41e-05	1.38e-05	1.13e-05	4.09e-05	3.81e-05	3.38e-05
n305.17654	4.23e-05	4.32e-05	6.84e-05	6.76e-05	1.54e-05	2.82e-05	1.32e-05	1.38e-05	1.51e-05	2.73e-05	0.000101	0.000101	4.28e-05	4.95e-05	3.75e-05	3.78e-05	2.5e-05	2.27e-05	1.43e-05	1.64e-05	1.11e-05	6.62e-06	1.58e-05	8.53e-06	2.96e-05	3.2e-05	9.65e-06	0	7.32e-06	7.77e-06	1.88e-05	2.12e-05	0	0	7.09e-06	3.05e-06	3.1e-05	4.87e-05	3.46e-05	3.21e-05	3.4e-06	6.44e-06	1.13e-05	8.26e-06	8.73e-06	5.5e-06	4.36e-06	7.14e-06	2.23e-05
n305.19757	0.00014	0.000111	0.000375	0.000385	0.000107	6.92e-05	0.000196	0.000204	0.000456	0.000599	0.00126168	0.00143778	0.000227	0.00023	0.000228	0.000205	0.000208	0.000235	0.000223	0.000205	0.000164	0.000155	0.000225	0.000233	0.000341	0.000392	7.98e-05	5.51e-05	0.000364	0.000405	0.000359	0.00038	0.00110436	0.00121543	0.000757	0.000744	0.000177	0.000137	0.000198	0.000212	0.00014	0.000144	0.000174	0.00016	0.00013	0.000124	0.000288	0.000237	0.000191
n305.57108	1.04e-06	5.94e-06	2.6e-06	1.4e-06	0	5.73e-06	2.48e-05	2.19e-05	0	5.05e-06	8.74e-06	1.46e-05	5.49e-06	4.12e-06	1.3e-05	1.1e-05	9.53e-06	1.28e-05	9.96e-06	5.91e-06	1.1e-05	9.38e-06	8.66e-06	9.62e-06	4.2e-07	0	5.83e-06	7.36e-06	1.19e-05	1.04e-05	3.84e-06	5.57e-06	8.76e-06	2.48e-06	5.37e-06	0	1.15e-05	1.22e-05	1.7e-05	1.62e-05	5.21e-06	4.12e-06	4.7e-06	9.88e-06	5.55e-06	9.38e-06	6.13e-06	5.44e-06	1.14e-05
n306.05862	2.78e-05	1.72e-05	1.58e-05	1.96e-05	2.76e-05	3.15e-05	0.000106	0.00011	3.74e-05	1.69e-05	1.33e-06	2.06e-06	8.79e-05	9.88e-05	6.53e-05	6.21e-05	5.68e-05	5.42e-05	5.49e-05	5.35e-05	5.88e-05	4.43e-05	9.9e-05	6.48e-05	7.02e-05	6.84e-05	4.82e-05	5.61e-05	6.21e-05	7.91e-05	6.07e-05	5.17e-05	1.32e-05	0	2.6e-06	5.25e-06	5.55e-05	5.31e-05	4.08e-05	5.51e-05	7.26e-05	6.27e-05	6.81e-05	6.88e-05	5.18e-05	5.21e-05	7.6e-05	6.65e-05	7e-05
n306.06723	0	2.7e-06	1.77e-07	1.99e-06	0	3.1e-06	1.44e-05	1.03e-05	0	0	3.91e-06	5.91e-06	1.21e-06	1.45e-07	3.91e-06	4.47e-06	5.13e-06	5.54e-06	5.11e-06	2.47e-06	6.5e-06	6.15e-06	3.86e-06	4.05e-06	0	0	2.15e-06	2.24e-06	4.98e-06	4.56e-06	2.62e-06	2.11e-06	0	2.72e-06	1.86e-07	2.7e-06	1.73e-06	4.54e-06	9.18e-06	8.78e-06	2.15e-06	5.06e-06	1.33e-06	0	1.15e-07	1.07e-06	5.45e-06	4.91e-06	8.56e-06
n306.077	2.73e-05	2.54e-05	3.41e-05	2.97e-05	9.81e-06	1.88e-05	6.74e-05	5.49e-05	2.89e-06	1.47e-05	3.54e-05	4.67e-05	4.56e-05	3.91e-05	4.94e-05	4.2e-05	5.69e-05	4.92e-05	5.14e-05	4.39e-05	6.53e-05	3.27e-05	2.83e-05	3.11e-05	1.84e-05	2.75e-05	1.14e-05	1.87e-05	3.73e-05	4.14e-05	2.6e-05	1.91e-05	3.11e-06	9.23e-06	1.52e-05	8.13e-06	6.2e-05	5.36e-05	8.53e-05	7.39e-05	4.42e-05	3.52e-05	4.45e-05	4.67e-05	5.23e-05	4.63e-05	0.000127	6.72e-05	1.77e-05
n306.11032	0.000361	0.000365	0.000567	0.0005	0.000258	0.000274	0.000305	0.00025	0.000543	0.000543	0.00102797	0.00104524	0.00014	6.54e-05	0.000145	9.36e-05	5.98e-06	0	0.000148	9.68e-05	9.72e-05	9.02e-05	0.000141	0.000113	0.000432	0.000349	0.000238	0.00023	9.96e-05	8.61e-05	8.57e-05	6.57e-05	0.00101041	0.00108371	0.000595	0.000482	0.000126	9.39e-05	0.00018	0.000149	0.00024	0.000135	0.00021	0.000213	5.06e-05	2.55e-05	0.00032	0.000275	0.000483
n306.16418	9.11e-07	3.53e-06	3.47e-06	9.93e-07	1.08e-07	0	1.85e-06	1.22e-06	4.03e-06	2.59e-06	3.88e-06	9.18e-06	8.41e-07	3.37e-07	6.43e-07	0	0	0	1.61e-07	0	7.81e-07	6.75e-07	1.05e-06	7.61e-07	9.29e-07	1.37e-06	0	0	1.82e-06	1.64e-06	9.18e-07	7.45e-07	3.66e-06	5.09e-06	0	5.5e-06	1.25e-06	0	0	0	8.27e-07	3.03e-07	6.82e-07	1.52e-06	0	9.11e-07	1.68e-06	0	0
n306.20084	2.43e-05	1.84e-05	5.08e-05	5.38e-05	2.28e-05	9.82e-06	3.41e-05	2.12e-05	6.66e-05	7.86e-05	0.000195	0.000206	3.01e-05	3.32e-05	3.65e-05	3.02e-05	2.78e-05	2.91e-05	2.72e-05	2.97e-05	2.66e-05	2.66e-05	3.78e-05	3.4e-05	4.41e-05	4.56e-05	1.34e-05	7.65e-06	5.11e-05	5.36e-05	5.19e-05	5.06e-05	0.000136	0.000174	8.85e-05	0.000103	3.12e-05	2.3e-05	3.15e-05	2.98e-05	2.54e-05	1.51e-05	2.69e-05	3.33e-05	2.01e-05	1.69e-05	3.36e-05	3.88e-05	3.26e-05
n306.88562	1.81e-05	1.5e-05	1.18e-05	3.06e-05	1.46e-05	1.51e-05	3.64e-06	2.97e-06	4.37e-05	4.04e-05	7.1e-05	5.4e-05	4.42e-06	4.41e-06	1.18e-05	8.28e-06	0	0	4.59e-06	0	0	0	2.5e-06	5.41e-06	6.69e-06	6.17e-06	2.99e-06	7.57e-08	1.29e-07	4.66e-06	0	0	3.8e-05	4.32e-05	1.89e-05	1.66e-05	5.94e-06	6.09e-06	4.95e-06	6.94e-06	2.11e-06	0	0	0	0	0	3.7e-06	0	3.72e-06
n307.0625	5.1e-06	7.15e-06	8.12e-06	1.02e-05	4.96e-06	4.18e-06	8.38e-06	9.98e-06	2.16e-05	9.65e-06	2.84e-05	1.28e-05	7.92e-06	1.08e-05	7.49e-06	7.43e-06	5.34e-06	3.01e-06	4.8e-06	2.74e-06	3.36e-06	3.98e-06	1.26e-05	5.63e-06	1.18e-05	7.96e-06	4.69e-06	2.42e-06	4e-06	4.01e-06	3.37e-06	4.98e-06	6.37e-08	1.29e-05	0	5.82e-06	8.46e-06	4.88e-06	3.19e-06	2.22e-06	4.52e-06	5.11e-06	3.54e-06	5.54e-06	0	2.88e-06	4.28e-06	6.73e-06	8.18e-06
n307.10269	9.98e-05	0.000102	0.000151	0.000139	6.82e-05	6.46e-05	7.86e-05	7.08e-05	0.000128	0.000142	0.000271	0.000287	3.78e-05	1.9e-05	3.25e-05	2.28e-05	1.48e-06	0	3.75e-05	2.86e-05	2.86e-05	2.65e-05	3.26e-05	2.73e-05	0.000119	0.00011	6.53e-05	5.9e-05	2.21e-05	1.6e-05	2.42e-05	2.31e-05	0.000284	0.000278	0.000159	0.000123	3.27e-05	2.46e-05	4.75e-05	4.31e-05	6.86e-05	4.44e-05	5.16e-05	6.54e-05	1.46e-05	2.24e-06	8.22e-05	7.28e-05	0.000122
n307.11111	3.83e-05	3.92e-05	5.83e-05	3.76e-05	2.93e-05	1.46e-05	2.55e-05	1.25e-05	4.47e-05	4.24e-05	8.95e-05	0.0001	1.01e-05	3.44e-07	6.53e-06	4.67e-06	0	0	8.41e-06	6.22e-06	7.74e-06	6.23e-06	8.36e-06	5.54e-06	4.08e-05	3.89e-05	1.87e-05	2.37e-05	7.93e-06	3.03e-06	1.02e-05	6.42e-06	9.23e-05	8.21e-05	4.37e-05	5.44e-05	8.81e-06	9.78e-06	1.08e-05	1.32e-05	2e-05	1.12e-05	2.12e-05	1.71e-05	6.17e-06	0	2.83e-05	2.23e-05	4.16e-05
n307.12241	7.2e-07	2.21e-06	2.59e-06	3.13e-06	0	0	7.62e-06	2.66e-06	0	1.27e-06	3.15e-06	4.13e-06	1.69e-06	1.03e-06	1.33e-06	1.6e-06	3.55e-07	3.6e-07	0	1.48e-06	4.43e-07	0	0	1.41e-06	1.99e-06	1.25e-06	3.7e-07	8.31e-07	1.24e-06	0	0	5.32e-07	6.65e-06	3.52e-06	0	5.39e-07	0	0	1.97e-06	2.76e-06	2.06e-06	6.94e-07	1.98e-06	0	5.22e-07	3.45e-07	1.77e-06	1.67e-06	4.07e-07
n307.14035	2.38e-05	2.37e-05	3.33e-05	3.06e-05	1.25e-05	1.16e-05	2.39e-05	2.26e-05	2.81e-05	3.34e-05	6.54e-05	5.69e-05	2.03e-05	1.69e-05	1.77e-05	1.22e-05	7.46e-06	1.17e-05	2.14e-05	1.43e-05	1.56e-05	1.27e-05	1.67e-05	1.79e-05	2.64e-05	2.84e-05	1.02e-05	5.67e-06	6.76e-06	8.4e-06	1.34e-05	8.68e-06	5.9e-05	5.77e-05	3.62e-05	3.25e-05	8.73e-06	1.06e-05	1.38e-05	7.95e-06	1.7e-05	1.4e-05	1.57e-05	1.91e-05	8.48e-06	1.21e-05	3.56e-05	2.38e-05	1.55e-05
n307.17673	0.000145	0.000127	0.000301	0.000287	0.000119	9.44e-05	0.000132	0.000109	0.000212	0.000257	0.000467	0.000486	0.000109	7.26e-05	5.14e-05	0	6.68e-05	4.7e-05	0.000106	9.46e-05	9.02e-05	7.69e-05	0.000143	0.000145	0.000274	0.000266	7e-05	3.52e-05	7.49e-05	4.14e-05	8.13e-05	6.04e-05	0.00029	0.000357	0.000202	0.000169	6.52e-05	2e-05	5.11e-05	6.22e-07	0.000112	6.89e-05	0.000145	0.000141	0.00011	9.12e-05	0.000291	0.000264	0.000213
n307.19205	7.63e-05	8.62e-05	0.000135	0.000157	4.08e-05	4.25e-05	5.25e-05	5.32e-05	9.32e-05	0.0001	0.000227	0.000271	0.000147	0.00019	0.000159	0.000155	8.36e-05	9.31e-05	8.29e-05	9.03e-05	3.25e-05	3e-05	3.67e-05	2.79e-05	0.000101	0.000115	2.01e-05	2.56e-05	4.46e-05	4.07e-05	5.91e-05	5.75e-05	4.88e-05	3.98e-05	5.55e-05	6.74e-05	0.000171	0.000186	0.000112	0.000159	5.49e-05	6.2e-05	6.09e-05	5.59e-05	3.1e-05	3.94e-05	6.11e-05	7.61e-05	8.24e-05
n308.10602	1.12e-05	6.9e-06	1.81e-05	1.66e-05	3.13e-06	5.3e-06	1.17e-05	6.23e-06	1.72e-05	2.8e-05	3e-05	2.74e-05	4.95e-06	1.81e-06	1.07e-06	0	0	0	2.31e-06	2.97e-06	1.16e-06	1.32e-06	5.2e-07	0	1.47e-05	1.38e-05	3.01e-06	5.51e-06	3.94e-07	0	1.97e-06	1.78e-06	2.08e-05	3.17e-05	8.98e-06	6.91e-06	2.12e-06	9.35e-07	1.16e-06	3.65e-06	4.26e-06	5.94e-06	5.97e-06	4.96e-06	0	2.02e-06	6.75e-06	5.79e-06	5.24e-06
n308.18021	1.56e-05	1.08e-05	4.15e-05	4.94e-05	1.4e-05	1.59e-05	1.54e-05	1.23e-05	2.37e-05	2.6e-05	4.87e-05	7.39e-05	1.32e-05	1.27e-05	2e-06	1.71e-06	5.43e-06	7.3e-06	9.89e-06	1.14e-05	1.03e-05	5.38e-06	1.74e-05	1.92e-05	3.55e-05	3.78e-05	4.1e-06	5.51e-06	8.58e-06	0	1.01e-05	4.09e-06	4.1e-05	4.61e-05	1.63e-05	1.35e-05	8.42e-06	2.77e-06	4.65e-07	3.88e-06	1.15e-05	1.17e-05	1.44e-05	1.51e-05	9.65e-06	1.28e-05	3.29e-05	2.95e-05	2.27e-05
n308.19547	1.07e-05	7.05e-06	1.33e-05	1.46e-05	4.87e-06	5.55e-06	5.88e-06	9.04e-06	1e-05	1.06e-05	4.1e-05	4.4e-05	2.32e-05	2.73e-05	2.95e-05	2.9e-05	1.66e-05	1.74e-05	1.29e-05	9.79e-06	8.58e-07	2.33e-06	3.5e-06	7.6e-06	1.76e-05	1.59e-05	2.07e-06	1.29e-06	3.77e-06	3.8e-06	8.82e-06	7.61e-06	0	1.45e-06	4.7e-06	4.77e-06	2e-05	3.14e-05	1.43e-05	2.05e-05	5.84e-06	6.85e-06	5.67e-06	8.5e-06	2.94e-06	2.7e-06	7.81e-06	1.36e-05	8.32e-06
n308.59409	6.39e-06	1.06e-06	2.5e-06	2.09e-06	4.98e-06	4.29e-06	4.54e-06	2.52e-06	3.74e-06	5.96e-06	5.98e-06	7.04e-06	6.71e-07	0	1.98e-06	1.34e-06	7.96e-06	8.77e-06	7.22e-06	3.74e-06	0	7.97e-07	2.1e-06	1.27e-06	8.81e-07	0	2.69e-06	2.71e-06	6.6e-06	9.06e-06	5.52e-06	6.67e-06	9.26e-07	0	2.57e-06	2.66e-06	3.53e-06	4.86e-07	0	6.01e-08	1.1e-05	5.54e-06	1.41e-05	1.21e-05	5.19e-06	4.15e-06	5.52e-06	2.96e-06	6.09e-06
n308.79578	0	0	6.95e-08	5.11e-07	0	1.24e-07	0	0	0	5.14e-07	2.1e-06	2.21e-06	5.1e-07	3.4e-06	4.37e-06	3.92e-06	1.58e-06	7.14e-06	5.24e-06	1.38e-06	4.4e-06	3.52e-06	0	2e-06	0	0	1.15e-06	1.24e-06	9.94e-06	1.29e-05	1.01e-05	9.6e-06	8.92e-05	0.000115	3.84e-05	4.51e-05	5.23e-06	7.83e-06	1.07e-05	9.15e-06	2.78e-06	1.07e-06	0	1.06e-06	8.77e-07	1.6e-06	0	2.89e-07	1.27e-06
n308.85596	9.04e-06	4.88e-06	7.32e-06	7.63e-06	1.86e-06	0	3.64e-07	2.83e-07	7.97e-06	8.46e-06	1.79e-05	6.82e-06	1.22e-06	3.05e-06	1.16e-05	5.88e-06	3.9e-06	4.45e-06	5.77e-06	6.48e-06	2.87e-06	0	3.04e-07	0	3.29e-06	3e-07	3.23e-06	0	0	0	4.39e-06	9.98e-07	1.85e-05	2.32e-05	1.06e-05	4.24e-06	1.57e-06	7.3e-06	7.46e-06	7.94e-06	3.54e-06	1.75e-06	2.87e-06	0	7.97e-07	1.74e-06	3.99e-06	1.67e-06	3.61e-06
n308.93298	1.84e-06	7.25e-06	4.42e-06	1.67e-06	0	2.24e-06	4.87e-06	9.6e-08	2.41e-06	8.71e-06	1.56e-05	1.23e-05	1.18e-05	9.04e-06	2.24e-05	1.98e-05	1.23e-05	1.31e-05	1.66e-05	1.39e-05	5.86e-06	1.13e-05	6.14e-06	5.26e-06	3.26e-06	1.81e-06	7.96e-06	6.47e-06	9.45e-06	1.38e-05	1.72e-05	1.44e-05	8.21e-05	8.16e-05	7.01e-05	6.58e-05	1.87e-05	1.59e-05	2.65e-05	1.79e-05	8.47e-06	8.14e-06	6.52e-06	8.67e-06	7.59e-06	8e-06	8.72e-06	7.96e-06	6.47e-06
n308.94269	1.17e-05	8.59e-06	4.83e-06	4.34e-06	4.53e-06	2.53e-06	0	0	9.08e-06	9.08e-06	1.56e-05	1.53e-05	6.91e-06	1e-05	1.53e-05	1.59e-05	1.13e-05	9.47e-06	1.13e-05	7.42e-06	7.24e-06	6.1e-06	3.92e-06	5.5e-07	4.48e-07	2.68e-06	6.92e-06	6.98e-06	5.17e-06	1.3e-06	9.63e-06	1.06e-05	9.34e-06	5.29e-06	1.84e-05	1.65e-05	1.86e-05	1.48e-05	2.17e-05	2.72e-05	6.08e-06	7.54e-06	6.09e-06	7.2e-06	4.38e-06	1.85e-06	1.65e-05	9.55e-06	3.48e-06
n309.11972	6.37e-05	6.35e-05	7.72e-05	7.9e-05	3.36e-05	3.67e-05	4.85e-05	4.99e-05	6.88e-05	7e-05	0.000112	0.00012	4e-05	4.3e-05	4.89e-05	4.61e-05	3.33e-05	2.86e-05	5.58e-05	4.05e-05	5.32e-05	4.91e-05	4.41e-05	4.42e-05	4.59e-05	4.14e-05	3.38e-05	2.72e-05	2.27e-05	1.82e-05	3.24e-05	2.98e-05	0.000103	0.00013	8.39e-05	7.11e-05	5.35e-05	3.21e-05	4.83e-05	4.75e-05	4.61e-05	3.92e-05	4.73e-05	4.21e-05	3e-05	2.52e-05	7.56e-05	5.47e-05	4.53e-05
n309.17499	4.58e-05	3.91e-05	3.51e-05	3.86e-05	3.52e-05	1.41e-05	2.91e-05	2.79e-05	4.35e-05	2.9e-05	6.32e-05	7.07e-05	2.28e-05	0	1.09e-05	3.99e-05	0	8.54e-07	2.53e-05	1.33e-05	3.01e-05	2.99e-05	9.28e-06	0	3.58e-05	1.21e-05	6.65e-06	4.79e-07	1.03e-05	0	3.35e-05	2.33e-05	0.000228	0.000229	0.00021	0.000207	2.55e-05	3.28e-05	8.31e-05	5.58e-05	3.12e-05	6.79e-06	2.2e-05	2.51e-05	1.96e-05	2.7e-05	3.34e-05	4.1e-05	0.000135
n309.20792	0.000987	0.000937	0.0015796	0.00153277	0.000237	0.000141	0.000841	0.000735	0.00145937	0.00151032	0.00247307	0.00223508	0.00163146	0.00167575	0.000869	0.000564	0.0006	0.000526	0.000955	0.000944	0.000446	0.000318	0	0	0.00108918	0.000992	0.00014	0	0.000132	1.94e-05	0.000815	0.000669	0.00136502	0.00136335	0.00134123	0.00110693	0.000756	0.000919	0.000662	0.000448	0.000391	0.000247	0.000656	0.000595	0.000175	0.000147	0.000674	0.000596	0.00272676
n309.80075	0	0	5.51e-06	3.72e-06	0	9.88e-07	7.89e-06	5.29e-06	5.6e-06	2.25e-06	2.8e-06	8.05e-07	2.29e-05	2.58e-05	1.59e-05	1.78e-05	3.03e-05	2.32e-05	2.54e-05	2.66e-05	2.17e-05	2.35e-05	1.2e-05	1.3e-05	6.37e-06	4.92e-06	8.03e-06	5.86e-06	2.94e-05	4.28e-05	2.68e-05	2.73e-05	4.25e-06	2.17e-06	5.82e-06	3.95e-06	2.04e-05	3.15e-05	2.46e-05	2.64e-05	2.76e-05	1.93e-05	1.46e-05	1.25e-05	1.58e-05	1.51e-05	9.27e-06	5.52e-06	2.84e-06
n310.09393	1.11e-05	1.45e-05	5.68e-06	9.4e-06	0	0	6.18e-06	3.13e-07	7.03e-06	1.84e-05	1.89e-05	3.3e-05	6.72e-06	7.43e-06	8.52e-06	2.02e-06	7.34e-06	6.23e-06	8e-06	5.28e-06	2.67e-06	0	0	0	7.24e-06	6.36e-06	1.87e-06	0	2.61e-06	0	4.4e-06	5.61e-06	1.59e-05	1.46e-05	1.1e-05	8.17e-06	5.12e-06	6.08e-06	7.76e-06	1.48e-06	2.79e-06	0	3.24e-06	4.08e-06	1.39e-06	1.34e-06	7.34e-06	5.75e-06	3.24e-07
n310.12262	3.92e-06	5.58e-06	5.78e-07	4.12e-06	1.34e-06	1.41e-06	2.09e-06	7.6e-07	4.27e-06	3.33e-06	5.82e-06	5.95e-06	4.05e-06	7.8e-07	2.18e-06	5.16e-07	9.5e-07	1.42e-06	3.98e-06	5.32e-06	2.88e-06	1.15e-06	2.74e-06	3.85e-06	2.78e-06	2.65e-06	1.98e-06	1.7e-06	1.68e-06	0	1.84e-06	2.85e-06	5.24e-06	3.28e-06	9.77e-06	2.61e-06	4.26e-06	8.73e-07	1.78e-06	5.75e-07	3.05e-06	1.43e-06	1.09e-06	2.02e-07	2.37e-06	3.12e-06	6e-06	5.41e-06	2.09e-06
n310.15131	2.14e-06	0	2.4e-06	8.36e-08	0	0	2.32e-06	1.54e-06	1.03e-05	1.34e-05	1.37e-05	2.19e-05	6.35e-06	6.75e-06	2.46e-06	3.31e-06	1.53e-06	2.25e-06	2.08e-06	6.41e-08	1.84e-06	0	5.85e-06	6.73e-06	1.06e-05	7.88e-06	2.43e-07	1.84e-06	0	0	2.69e-06	0	3.05e-07	1.04e-06	2.53e-06	8.88e-08	2.3e-06	0	2.94e-06	3.88e-06	3.55e-06	4.64e-06	4.83e-06	5.68e-06	1.56e-06	5.67e-08	2.38e-07	2e-06	1.87e-06
n310.17801	6.33e-06	2.88e-06	5.03e-06	0	6.31e-06	7.58e-06	2.31e-06	5.77e-06	3.92e-06	1.73e-06	4.46e-06	8.1e-07	4.62e-07	2.7e-06	6.95e-06	4.12e-06	9.65e-07	0	1.91e-06	0	1.7e-06	1.05e-06	0	1.88e-06	4.84e-06	2.65e-06	0	0	2.39e-06	3.16e-06	1.29e-06	3.97e-06	2.54e-05	2.94e-05	2.43e-05	3.18e-05	4.8e-06	3.3e-06	6.63e-06	1.32e-05	4.54e-07	1.03e-06	2.75e-06	4.47e-06	3.18e-06	2.67e-06	2.52e-06	9.7e-07	2.02e-05
n310.21121	0.000155	0.000149	0.000253	0.000234	3.4e-05	1.78e-05	0.000128	0.0001	0.000208	0.000238	0.000383	0.000334	0.00026	0.000248	0.000125	8.04e-05	8.44e-05	8.92e-05	0.000151	0.000149	7.55e-05	5.96e-05	1.4e-06	0	0.000178	0.000146	2.04e-05	0	1.64e-05	6.02e-06	0.000137	0.000111	0.000218	0.000225	0.000193	0.000168	9.82e-05	0.000144	0.0001	6.08e-05	6.38e-05	3.5e-05	0.000115	0.000103	2.38e-05	2.35e-05	0.000117	9.43e-05	0.000453
n310.80582	4.14e-05	5.51e-05	1.8e-05	2.61e-05	6.79e-05	0.0001	4.48e-05	4.26e-05	2.88e-05	2.58e-05	0	0	5.7e-05	5.31e-05	3.73e-05	3.87e-05	4.97e-05	4.77e-05	4.31e-05	4.48e-05	8.01e-05	8.87e-05	7.34e-05	8.74e-05	5.87e-05	6.32e-05	0.000185	0.000185	6.96e-05	9.89e-05	4.76e-05	5.38e-05	6.63e-06	2.73e-06	1.72e-05	1.89e-05	2.5e-05	4.45e-05	1.94e-05	2.36e-05	4.1e-05	5.4e-05	4.7e-05	4.83e-05	8.13e-05	8.08e-05	4.99e-05	3.81e-05	7.19e-05
n310.897	0	5.01e-07	1.17e-06	5.24e-07	0	0	3.99e-07	4.36e-07	5.81e-07	6.16e-07	0	7.83e-07	0	4.47e-07	0	1.35e-06	1.49e-06	1.48e-06	3.37e-06	3.95e-07	3.95e-07	3.77e-07	6.26e-07	1.94e-07	0	4.62e-07	0	1.28e-06	7.62e-07	0	6.05e-07	4.16e-07	5.9e-07	5.94e-07	0	5.56e-07	1.64e-06	0	2.86e-06	1.65e-06	1.26e-06	2.31e-06	1.29e-06	3.65e-07	0	3.55e-07	4.61e-07	3.47e-07	0
n311.06256	1.59e-06	0	3.54e-08	2.52e-07	0	1.84e-06	2.26e-06	3.79e-06	1.2e-06	5.76e-06	4.12e-06	3.03e-06	3.23e-06	2.23e-06	4.39e-06	2.64e-06	1.83e-06	2.53e-06	1.72e-06	1.52e-06	2.22e-06	1.62e-06	5.98e-06	4.26e-06	3.59e-06	6.78e-06	2.41e-06	5.16e-06	4.92e-06	3.54e-06	2.31e-06	2.91e-06	1.21e-06	2.28e-06	5.67e-07	3.51e-06	1.42e-07	1.31e-07	7.29e-08	4.65e-07	3.24e-06	3.18e-06	4.98e-06	9.43e-07	9e-08	1.71e-07	6.87e-06	4.25e-06	7.17e-07
n311.08109	1.26e-05	1.37e-05	1.3e-05	9.82e-06	5.74e-06	7.33e-06	8.79e-06	6.06e-06	1.99e-05	2.05e-05	3.96e-05	4.73e-05	1.44e-05	9.7e-06	1.89e-05	1.63e-05	1.09e-05	1.83e-05	1.8e-05	1.06e-05	1.23e-05	1.28e-05	1.24e-05	1.02e-05	1.13e-05	9.98e-06	6.75e-06	4.83e-06	1.19e-05	1.13e-05	1.01e-05	9.51e-06	9.63e-05	0.000109	6.91e-05	7.53e-05	1.44e-05	1.32e-05	1.08e-05	9.57e-06	1.07e-05	1.65e-05	1.26e-05	1.34e-05	8.91e-06	1.01e-05	1.66e-05	1.18e-05	6.96e-06
n311.09903	4.97e-06	3.94e-06	3.55e-06	1.6e-06	0	7.3e-07	2.39e-06	2.26e-07	6.07e-07	8.51e-07	3.76e-06	7.02e-06	3.65e-06	2.32e-07	1.84e-06	1.2e-06	2.64e-06	0	2.55e-06	1.15e-06	8.85e-07	1.73e-06	3.17e-06	1.14e-06	3.16e-06	9.52e-07	0	4.87e-07	0	0	4.22e-07	1.7e-06	4.65e-06	0	4.04e-06	0	5.07e-06	9.02e-07	8.26e-07	2.94e-06	1.47e-06	1.59e-06	1.42e-06	1.78e-06	2.12e-06	0	4.95e-06	2.26e-06	0
n311.11423	4.28e-05	4.1e-05	6.82e-05	6.91e-05	3.39e-05	2.32e-05	7.09e-05	6.61e-05	7.61e-05	6.96e-05	0.000121	0.000133	6.41e-05	4.89e-05	4.39e-05	4.02e-05	3.48e-05	3.58e-05	3.9e-05	4.12e-05	3.58e-05	3.41e-05	4.29e-05	3.55e-05	6.57e-05	6.1e-05	2.27e-05	2.46e-05	2.17e-05	2.13e-05	3.24e-05	2.3e-05	0.000149	0.000143	0.000154	0.000125	4.02e-05	2.66e-05	3.94e-05	4.09e-05	5.78e-05	5.34e-05	4.6e-05	5.15e-05	3.31e-05	4.49e-05	7.53e-05	6.05e-05	3.52e-05
n311.16946	0.000108	9.26e-05	0.000163	0.000135	1.46e-05	0	0.000407	0.000407	0.000225	0.000179	0.000215	0.000133	0.000121	8.4e-05	0.000165	6.7e-05	6.24e-05	5.58e-05	0.000126	8.62e-05	4.48e-05	1.53e-05	2.74e-05	0	0.000104	4.75e-05	4.27e-05	0	3.67e-05	0	7.47e-05	5.82e-05	0.000239	0.000216	0.000383	0.000328	0.000329	0.000343	0.000141	9.04e-05	0.000115	5.87e-05	5.03e-05	3.1e-05	7.29e-05	6.72e-05	0.000237	0.000192	0.0012718
n311.21457	1.22e-05	9.9e-06	2.12e-05	6.67e-06	0	0	1.02e-05	7.29e-06	8.85e-06	1.34e-05	2.58e-05	3.48e-05	1.31e-05	1.79e-05	8.16e-06	6.88e-06	4.99e-06	3.65e-06	1.1e-05	8.89e-06	6.17e-06	4.51e-06	0	1.03e-07	8.42e-06	1.06e-05	0	0	0	3.31e-06	1.07e-05	5.9e-06	1.05e-05	8.65e-06	6.98e-06	0	1.11e-05	9.82e-06	3.78e-06	6.02e-06	4.67e-06	3.93e-06	5.39e-06	4.37e-06	0	0	5.89e-06	7.95e-06	4.14e-05
n311.22339	4.29e-05	4.4e-05	6.81e-05	7.15e-05	1.46e-05	4.72e-06	3.92e-05	3.9e-05	8.72e-05	7.87e-05	0.00011	0.000122	8.94e-05	9.2e-05	5.91e-05	4.7e-05	2.36e-05	3.06e-05	4.05e-05	4.11e-05	1.38e-05	6.19e-06	1.75e-05	0	4.53e-05	4.26e-05	1.37e-05	5.34e-06	1.79e-05	1.52e-06	2.49e-05	2.18e-05	4.69e-05	4.28e-05	6.05e-05	5.73e-05	4.3e-05	4.47e-05	3.89e-05	3.02e-05	2.4e-05	1.87e-05	2.15e-05	1.72e-05	8.75e-06	1.33e-05	3.13e-05	3.35e-05	5.04e-05
n311.29611	8.09e-06	5.06e-06	6.7e-06	6.44e-06	5.5e-06	3.08e-06	5.03e-06	6.94e-06	6.91e-06	8.51e-06	1.14e-05	7.98e-06	5.61e-06	1.16e-05	1.26e-05	1.46e-05	4.12e-06	5.42e-06	7.06e-06	4e-06	7.38e-06	5.46e-06	3.14e-06	1.19e-06	2.88e-06	4.4e-06	3.4e-06	5.76e-06	3.98e-06	0	7.34e-06	2.9e-06	1.03e-05	1.34e-05	1.53e-05	1.65e-05	6.36e-06	4.03e-06	7.76e-06	1.01e-05	3.11e-06	4.26e-06	2.1e-06	3.04e-06	3.54e-06	1.56e-06	6.63e-06	2.35e-06	9.78e-06
n311.91742	0.000278	0.00029	0.000184	0.000174	0.000218	0.000294	0.000145	0.000155	0.000115	0.000114	0.000165	0.000181	0.000864	0.00103599	0.00081	0.000738	0.00121488	0.00122352	0.00102296	0.0011493	0.000483	0.000531	0.000427	0.000318	0.000172	0.000206	0.000333	0.000351	0.000575	0.000746	0.00051	0.000504	0	0	5.26e-05	3.94e-05	0.00117348	0.00130314	0.00110286	0.00122557	0.00120135	0.00127612	0.000796	0.000841	0.000535	0.000582	0.000448	0.0003	0.000167
n312.01901	0	3.67e-07	1.58e-06	2.52e-07	6.61e-07	0	5.73e-07	1.93e-06	4.11e-06	1.34e-06	1.05e-05	5.76e-06	5.72e-07	1.74e-06	0	1.69e-06	1.31e-06	2.21e-06	1.75e-06	2.2e-06	4.07e-07	1.02e-06	1.98e-06	1.09e-06	2.14e-06	7.74e-07	0	8.5e-07	0	8.9e-07	0	0	7.8e-06	1.29e-06	0	5.11e-06	0	0	1.14e-06	8.6e-07	5.63e-07	1.73e-06	2.67e-06	2.4e-06	5.88e-06	2.82e-06	4.82e-06	5.36e-06	1.81e-06
n312.07077	3.8e-05	4.41e-05	6.68e-05	5.87e-05	6.43e-05	7.99e-05	1.28e-05	7.29e-06	2.84e-05	2.88e-05	0.000117	0.000117	4.5e-05	5.04e-05	7.75e-05	6.9e-05	1.83e-05	1.67e-05	4.44e-05	2.94e-05	1.86e-05	1.48e-05	1.82e-05	1.66e-05	2.99e-05	2.88e-05	1.08e-05	7.59e-06	1.12e-05	7.76e-06	2.26e-05	2.53e-05	7.56e-06	2.28e-05	8.54e-06	1.72e-06	7.68e-05	5.57e-05	8.5e-05	8.57e-05	2.59e-05	1.99e-05	1.84e-05	1.58e-05	1.94e-05	2.02e-05	2.52e-05	3.05e-05	2.51e-05
n312.09451	3.43e-06	7.78e-06	9.31e-07	2.32e-06	9.95e-06	1.03e-05	1.05e-05	1.19e-05	1.34e-05	4.91e-06	4.78e-07	6.03e-06	1.18e-05	1.76e-05	5.09e-06	1.16e-05	7.95e-06	7.19e-06	6.05e-06	8.68e-06	8.4e-06	1.25e-05	1.57e-05	1.23e-05	1.92e-05	2.55e-05	7.57e-06	1.27e-05	8.53e-06	1.17e-05	6.93e-06	9.11e-06	5.72e-06	0	0	0	6.23e-06	1.59e-06	7.92e-06	8.54e-06	1.3e-05	1.31e-05	1.56e-05	2.36e-05	1.23e-05	1.2e-05	2.11e-05	2.52e-05	1.63e-05
n312.11771	0	7.02e-07	6.49e-06	7.27e-06	9.11e-07	1.4e-06	6.75e-06	1.17e-05	3.68e-06	1.39e-06	1.75e-05	1.63e-05	3.31e-06	4.45e-06	6.22e-06	3.94e-06	3.34e-06	5.2e-06	6.24e-06	5.12e-06	1.6e-06	2.49e-06	2.77e-06	6.3e-06	4.46e-06	5.55e-06	1.16e-06	2.62e-06	1.67e-07	2.31e-06	2.71e-06	2.12e-06	9.95e-06	9.77e-06	1.28e-05	7.85e-06	4.91e-07	1.33e-06	2.81e-06	5.82e-06	7.09e-06	2.31e-06	5.35e-06	5.6e-06	2.86e-06	3.61e-06	9.17e-06	5.72e-06	3.75e-06
n312.13068	1.1e-06	2.53e-06	5.48e-06	1.86e-06	0	0	3.96e-07	1.02e-06	1.99e-06	2.12e-06	4.31e-06	7.65e-06	2.41e-06	4.72e-07	5.59e-07	1.26e-06	0	1.84e-06	1.28e-06	1.28e-06	1.59e-06	3.32e-06	3.73e-06	3.04e-06	4.07e-06	3.99e-06	0	2.5e-07	1.65e-06	0	1.11e-06	0	0	2.36e-07	0	2.73e-07	3.03e-06	0	4.03e-06	2.24e-06	3.34e-06	2.17e-06	5.74e-06	3.38e-06	2.29e-06	1.75e-07	4.96e-06	5.57e-06	0
n312.17258	1.39e-05	2.23e-05	1.96e-05	1.46e-05	4.46e-06	0	5.68e-05	6.08e-05	3.1e-05	2.58e-05	2.13e-05	2.36e-05	1.65e-05	1.2e-05	1.86e-05	1.32e-05	2.12e-06	8.31e-06	1.8e-05	1.16e-05	2.15e-06	5.13e-06	0	0	1.5e-05	7.69e-07	1.93e-06	0	4.02e-06	0	7.74e-06	1.53e-05	3.83e-05	3.22e-05	5.32e-05	4.64e-05	4.15e-05	4.63e-05	2.06e-05	1.61e-05	1.75e-05	1.17e-05	3.09e-06	4.14e-06	6.56e-06	1.22e-05	3.48e-05	2.78e-05	0.000163
n312.22678	4.08e-06	3.78e-06	7.27e-06	6.13e-06	2.86e-07	0	1.48e-06	3.42e-06	6.52e-06	1.19e-05	1.86e-05	1.84e-05	1.08e-05	1.74e-05	7.12e-06	6.03e-06	2.13e-06	2.97e-06	4.34e-06	2.31e-06	2.15e-06	1.87e-06	8.42e-07	5.05e-07	2.3e-06	5.85e-06	1.02e-06	0	2.01e-06	0	5.98e-06	4.7e-06	6.07e-06	8.37e-07	4.62e-06	7.45e-06	6.93e-06	7.53e-06	5.08e-06	0	1.41e-06	1.03e-06	1.88e-06	2.74e-06	1.33e-06	6.63e-07	3.11e-06	4.82e-06	6.92e-06
n312.80295	3.33e-05	3.6e-05	1.71e-05	1.07e-05	6.07e-05	6.06e-05	2.88e-05	3.32e-05	1.58e-05	1.56e-05	0	0	3.45e-05	3.74e-05	2.72e-05	2.66e-05	3.23e-05	3.06e-05	2.85e-05	2.92e-05	4.98e-05	7e-05	6.03e-05	6.02e-05	3.25e-05	4.56e-05	0.000123	0.00014	5.1e-05	6.1e-05	2.61e-05	2.92e-05	2.56e-06	3.35e-06	1.1e-05	1.14e-05	1.86e-05	3.11e-05	1.48e-05	1.95e-05	3.3e-05	3.23e-05	3.05e-05	3.86e-05	4.91e-05	5.23e-05	3.15e-05	2.09e-05	4.19e-05
n312.92081	1.01e-05	1.14e-05	5.52e-06	7.9e-06	8.96e-06	8.76e-06	5.35e-06	2.35e-06	6.69e-06	6.33e-06	1.06e-05	2.51e-06	3.97e-05	3.72e-05	3.1e-05	3.13e-05	5.59e-05	6.21e-05	4.59e-05	5.24e-05	1.65e-05	2.77e-05	1.84e-05	1.1e-05	6.4e-06	4.63e-06	1.6e-05	1.7e-05	2.35e-05	3.03e-05	2.3e-05	2.35e-05	0	0	1.02e-06	4.69e-08	5.69e-05	5.87e-05	5.26e-05	5.65e-05	5.65e-05	5.72e-05	3.86e-05	4.11e-05	2.79e-05	2.96e-05	2.4e-05	9.86e-06	3.52e-06
n313.03604	9.24e-06	9.81e-06	8e-06	4.71e-06	4.74e-06	1.57e-06	5.63e-06	7.09e-06	5.96e-06	1.08e-05	1.09e-05	1.28e-05	8.59e-06	8.37e-06	1.33e-05	1.09e-05	8.26e-06	4.69e-06	5.33e-06	3.57e-06	8.08e-06	4.46e-06	2.76e-06	1.05e-05	1.85e-06	5.32e-06	6.43e-06	3.61e-06	3.82e-06	0	4.04e-06	0	1.57e-05	1.19e-05	1.59e-05	7.23e-06	7.59e-06	3.59e-06	9.41e-06	5.43e-06	4.21e-06	4.38e-06	1.85e-06	2.88e-06	6.76e-06	3.07e-06	5.56e-06	3.9e-06	7.18e-06
n313.05719	9.85e-06	1.27e-05	1.19e-05	1.2e-05	6.19e-06	9.77e-06	8.64e-06	8.46e-06	1.13e-05	9.3e-06	1.95e-05	1.35e-05	1.42e-05	1.29e-05	8.57e-06	4.94e-06	3.89e-06	3.41e-06	8.29e-06	3.29e-06	2.74e-06	6.13e-06	1.09e-05	1.38e-05	1.22e-05	1.07e-05	3.71e-06	8.33e-06	1.11e-05	1.07e-05	6.69e-06	7.56e-06	1.88e-05	2.27e-05	2.9e-05	2.41e-05	5.82e-06	6.47e-06	3.94e-06	5.62e-06	7.31e-06	8.79e-06	9.33e-06	1.02e-05	6.69e-06	5.91e-06	1.41e-05	7.64e-06	1.23e-05
n313.09338	1.36e-05	1.86e-05	2.48e-05	2.3e-05	1.01e-05	8.87e-06	1.1e-05	1.21e-05	1.68e-05	2.14e-05	3.64e-05	3.87e-05	8.17e-06	4.97e-06	8.61e-06	2.24e-06	3.16e-06	5.36e-06	7.2e-06	4.92e-06	5.34e-06	3.52e-06	2.59e-06	5.92e-06	1.47e-05	8.9e-06	9.57e-06	3.67e-06	7.96e-06	7.72e-06	1.17e-05	9.32e-06	3.27e-05	6.26e-05	2.56e-05	3.22e-05	5.22e-06	1.71e-06	5.06e-06	1.88e-06	8.54e-06	2.81e-06	6.85e-06	1.01e-05	5.4e-06	5.92e-06	7.51e-06	3.55e-06	1.57e-05
n313.10657	0.000174	0.000178	0.000362	0.000324	0.000105	0.000137	8.13e-05	6.76e-05	0.000258	0.00024	0.000644	0.000804	0.000105	6.91e-05	8.71e-05	8.02e-05	5.56e-05	5.72e-05	7.97e-05	3.09e-05	8.71e-05	6.2e-05	0.000122	0.000117	0.000174	0.000188	6.78e-05	5.81e-05	6.54e-05	0.000105	9.04e-05	6.19e-05	0.000524	0.000506	0.000346	0.0003	8.41e-05	7.3e-05	8.37e-05	8.21e-05	8.2e-05	5e-05	0.000107	7.76e-05	4.14e-05	4.27e-05	0.00017	0.000141	0.000149
n313.16467	0	0	0	0	0	0	0	5.93e-06	0	0	0	0	0	0	0	1.96e-07	0	0	0	0	0	0	0	0	0	0	0	0	3.52e-07	0	0	0	0	0	0	0	6.32e-06	3.11e-06	0	4.62e-07	0	0	0	0	0	0	3.98e-06	1.41e-06	2.3e-05
n313.16595	4.33e-07	1.63e-06	1.74e-06	9.3e-07	2.07e-06	1.95e-06	5.76e-06	4.25e-06	5.51e-06	5.74e-06	1.07e-05	1.08e-05	1.25e-06	4.04e-06	3.57e-06	1.83e-06	1.11e-06	2.02e-06	2.86e-06	1.64e-06	0	0	4.91e-06	9.21e-08	3.34e-06	3.78e-06	8.01e-08	2.03e-06	1.75e-06	0	1.92e-07	0	4.87e-06	9.44e-07	7.87e-06	5.31e-06	4.25e-06	3.86e-06	1.11e-05	1.58e-05	0	9.06e-07	3.18e-07	0	1.13e-06	6.31e-07	6.96e-06	3.3e-06	1.78e-05
n313.19458	1.63e-05	8.05e-06	2.59e-05	1.98e-05	1.16e-05	9.41e-06	1.12e-05	1.21e-05	4.11e-05	3.9e-05	4.93e-05	4.28e-05	1.33e-05	7.56e-06	3.1e-06	6.65e-06	0	2.58e-06	1.18e-05	6.67e-07	9.74e-06	2.08e-06	2.85e-06	7.68e-06	1.86e-05	1.14e-05	1.15e-06	1.96e-06	4.56e-07	1.57e-06	1.29e-05	2.58e-06	0.000102	0.000116	5.53e-05	5.17e-05	4.29e-06	5.27e-06	6.8e-06	4.29e-06	1.1e-05	8.01e-06	8.59e-06	0	0	3.75e-06	1.37e-05	3.32e-06	3.06e-05
n313.91547	3.22e-05	3.61e-05	2.51e-05	2.16e-05	2.67e-05	3.03e-05	2.32e-05	2.27e-05	1.93e-05	1.73e-05	1.79e-05	8.65e-06	0.000102	0.000123	9.31e-05	7.75e-05	0.000155	0.000156	0.000128	0.000136	5.88e-05	6.95e-05	5.86e-05	3.17e-05	2.24e-05	1.94e-05	4.35e-05	3.88e-05	7.12e-05	9.34e-05	5.74e-05	6.22e-05	0	0	1.47e-05	7.96e-06	0.000154	0.000163	0.000142	0.000152	0.000146	0.000162	0.000106	0.000114	7.68e-05	7.36e-05	4.72e-05	4.08e-05	1.94e-05
n314.02902	2.68e-06	6.04e-08	5.48e-06	4.4e-06	0	8.55e-07	5.33e-07	1.6e-06	9.89e-06	7.38e-06	8.84e-06	5.56e-06	8.72e-06	7.14e-06	8.41e-06	7.73e-06	6.8e-06	7.48e-06	6.13e-06	3.43e-06	0	4.03e-06	3.34e-06	3.17e-06	5.87e-06	3.37e-06	2.92e-06	3.62e-06	2.55e-06	8.18e-06	3.19e-06	2.37e-06	6.93e-07	0	0	1.46e-07	8.29e-06	7.86e-06	7.12e-06	6.83e-06	6.17e-06	4.19e-06	5.29e-06	6.31e-06	3.76e-06	2.26e-06	1.54e-06	0	1.61e-06
n314.11002	3.15e-05	2.15e-05	4.37e-05	3.96e-05	2.87e-05	3.09e-05	3.52e-05	2.96e-05	3.68e-05	3.52e-05	4.95e-05	7.13e-05	2.83e-05	3.5e-05	1.89e-05	1.15e-05	2.27e-05	1.59e-05	2.42e-05	2.66e-05	2.36e-05	1.67e-05	5.1e-05	3.17e-05	5.59e-05	5.9e-05	2.37e-05	1.82e-05	2.6e-05	3.21e-05	2.38e-05	1.96e-05	3.33e-05	2.74e-05	2.43e-05	1.48e-05	2.4e-05	1.73e-05	1.11e-05	7.92e-06	2.59e-05	1.97e-05	3.35e-05	3.9e-05	2.37e-05	2.84e-05	6.8e-05	7.59e-05	4.59e-05
n314.11804	8.09e-06	1.12e-05	1.67e-05	1.46e-05	4.81e-06	5.07e-06	3.28e-06	1.94e-06	7.53e-06	8.5e-06	2.42e-05	2.83e-05	4.84e-06	5.97e-06	1.58e-06	3.78e-06	4.9e-06	3.09e-06	4.78e-06	4.23e-06	4.29e-06	2.01e-06	5.1e-06	4e-06	8.3e-06	7.01e-06	1.2e-06	5.24e-07	5.53e-06	5.71e-06	5.62e-07	4.55e-06	1.93e-05	2.22e-05	1.36e-05	7.3e-06	3.13e-06	0	4.32e-06	2.99e-06	3.77e-06	3.03e-07	2.78e-06	4.28e-06	2.88e-06	2.75e-06	1.09e-05	7.31e-06	4.8e-06
n314.80087	1.05e-05	5.39e-06	3.02e-06	2.99e-06	1.24e-05	1.43e-05	4.3e-06	6.56e-06	2.27e-06	1.72e-06	0	0	7.36e-06	7.99e-06	5.8e-06	4.77e-06	6.09e-06	5.78e-06	8.21e-06	5.2e-06	1.24e-05	1.62e-05	1.28e-05	1.26e-05	1.11e-05	8.6e-06	2.23e-05	2.83e-05	1.07e-05	1.33e-05	9.85e-06	7.77e-06	8.31e-07	0	3.19e-06	1.14e-06	4.58e-06	5.72e-06	1.72e-06	2.34e-06	5.15e-06	4.55e-06	9.25e-06	7.71e-06	8.75e-06	8.93e-06	8.65e-06	6.31e-06	8.59e-06
n314.84113	1.31e-05	1.03e-05	1.07e-05	9.03e-06	7.76e-07	3.4e-06	2.29e-07	0	1.51e-05	2.08e-05	1.62e-05	1.21e-05	3.32e-06	1.26e-06	6.82e-06	5.31e-06	1.79e-06	1.94e-06	3.87e-06	2.52e-06	1.99e-06	2.01e-06	0	0	2.39e-06	8.77e-07	3.18e-06	1.1e-06	0	1e-06	2.86e-06	1.31e-06	9.85e-06	1.62e-05	4.48e-06	2.89e-06	3.51e-06	1.35e-06	7.96e-06	3.31e-06	1.54e-06	1.24e-06	1.74e-06	1.15e-06	7.31e-07	0	6.17e-07	1.51e-06	1.41e-06
n314.98007	0	3.22e-06	0	0	0	0	4.57e-06	4.95e-06	9.86e-06	5.94e-06	8.48e-06	1.81e-07	1.23e-05	1.38e-05	1.26e-05	1.02e-05	4.14e-06	1.88e-06	9.55e-06	1.05e-05	1.71e-06	1.65e-06	3.9e-06	5.78e-06	7e-06	5.85e-06	3.99e-06	2.87e-06	7.08e-06	1.19e-05	1.24e-05	1.02e-05	5.8e-05	4.86e-05	1.8e-05	2.17e-05	1.24e-05	9.51e-06	1.62e-05	1.78e-05	8.07e-06	6.61e-06	4.4e-06	4.01e-06	0	0	2.68e-06	4.03e-06	1.39e-06
n315.07269	0.000176	0.00019	0.000128	0.000104	2.14e-05	1.99e-05	0.000199	0.000191	0.00018	0.000165	0.000262	0.00025	0.000166	0.000141	0.000161	0.00014	0.00012	8.72e-05	0.000194	0.000144	0.000132	0.000119	4.3e-05	4.66e-05	8.17e-05	6.64e-05	7.42e-05	6.6e-05	1.58e-05	2.91e-06	0.000148	0.000122	0.000781	0.000827	0.00103189	0.000892	0.000137	0.000136	0.00014	0.000138	0.000112	9.03e-05	0.000123	0.000113	8.04e-05	5.38e-05	0.000146	9.3e-05	0.000104
n315.08542	7.57e-06	7.61e-06	1.89e-05	2.07e-05	3.52e-06	3.13e-06	1.6e-05	1.35e-05	1.4e-05	1.29e-05	2.04e-05	2.95e-05	4.82e-06	5.54e-06	0	3.68e-07	0	0	4.57e-06	3.88e-07	3.05e-06	8.08e-07	4.49e-06	3.82e-06	5.05e-06	1.69e-05	0	4.03e-06	2.94e-06	2.11e-06	2.32e-06	2.55e-06	2.47e-05	2.95e-05	1.18e-05	1.19e-05	1.01e-06	0	0	5.1e-07	4.46e-06	2.5e-06	2.59e-06	6.19e-06	0	0	9.08e-06	5.23e-06	4.5e-06
n315.10339	3.11e-05	2.78e-05	6.15e-05	4.67e-05	1.78e-05	1.8e-05	1.43e-05	7.98e-06	4.73e-05	5.65e-05	0.000101	0.000134	1.31e-05	1.53e-05	1.6e-05	1.34e-05	8.82e-06	6.38e-06	7.6e-06	3.69e-06	9.82e-06	1.77e-06	1.3e-05	1.11e-05	3.23e-05	3.15e-05	1.23e-05	9.57e-06	1.09e-05	7.12e-06	1.25e-05	7.32e-06	6.34e-05	9.41e-05	6.16e-05	4.77e-05	5.73e-06	6.61e-06	1.18e-05	4.94e-06	1.17e-05	7.78e-06	1.58e-05	9.66e-06	5.26e-06	4.85e-06	2.55e-05	1.6e-05	2.55e-05
n315.11215	6.86e-06	9.78e-06	1.36e-05	1.24e-05	5.02e-07	0	8.18e-06	8.34e-06	3.67e-06	3.33e-06	6.42e-06	2.4e-06	6.91e-06	6.22e-06	2.96e-06	0	2.67e-06	3.85e-07	3.69e-06	2.48e-06	3.7e-06	6.18e-07	2.3e-06	2.08e-06	6.21e-06	7.26e-06	2.21e-08	0	2.38e-06	4.14e-06	4.41e-06	1.53e-06	6.71e-06	1.15e-05	7.07e-06	8.07e-06	2.15e-06	7.93e-07	5.33e-06	5.19e-06	2.9e-06	2.01e-06	3.58e-06	4.85e-06	0	0	1.07e-05	4.83e-06	7.89e-06
n315.12766	9.98e-06	1.46e-05	1.36e-05	2.17e-05	1.76e-06	4.97e-06	5.57e-06	7.33e-06	3.63e-06	1.36e-05	1.3e-05	2.55e-05	7.72e-06	1.1e-05	7.39e-06	9.56e-06	5.87e-06	2.67e-06	6.26e-06	1.09e-06	3.2e-06	0	3.03e-06	2.85e-06	6.88e-06	5.13e-06	5.09e-06	3.9e-06	1.17e-05	1.01e-05	1.1e-05	6.16e-06	1.82e-05	1.66e-05	1.6e-06	1.01e-05	6.63e-06	0	5.29e-06	4.61e-06	5.34e-06	5.96e-06	7.63e-06	8.55e-06	2.97e-06	2.35e-06	7.93e-06	5.14e-06	5.73e-06
n315.18164	6.44e-06	1.05e-05	9.08e-06	5.45e-06	1.41e-06	2.66e-06	1.11e-05	1e-05	1.83e-05	1.6e-05	3.75e-05	2.95e-05	4.67e-06	2.6e-06	6.36e-06	0	7.35e-06	2.48e-06	1.1e-05	7.6e-06	2.74e-06	2.88e-06	2.97e-06	1.11e-06	1.3e-05	1.22e-05	1.69e-06	0	2.8e-06	8.38e-07	3.7e-06	4.83e-06	1.86e-05	4.2e-05	2.7e-05	2.15e-05	7.23e-06	4.77e-06	1.11e-05	1.36e-05	2.64e-06	2.99e-06	4.43e-06	6.63e-06	1.83e-06	2.48e-06	6.39e-06	1.17e-05	1.51e-05
n316.00815	1.28e-05	1.14e-05	1.74e-05	2.09e-05	1.3e-05	1.07e-05	9.55e-06	9.72e-06	1.7e-05	1.36e-05	1.72e-05	1.21e-05	1.91e-05	2.68e-05	2.27e-05	1.59e-05	2.3e-05	2.41e-05	2.15e-05	2.09e-05	1.4e-05	1.27e-05	1.41e-05	1.49e-05	9.22e-06	1.14e-05	6.59e-06	9.4e-06	1.5e-05	1.8e-05	1.42e-05	1.37e-05	3.48e-07	0	1.45e-06	1.62e-06	3.66e-05	2.49e-05	3.23e-05	3.7e-05	2.29e-05	2.61e-05	2.11e-05	2.12e-05	1.94e-05	1.93e-05	1.83e-05	1.13e-05	7.59e-06
n316.07617	1.73e-05	1.79e-05	1.44e-05	1.78e-05	2.42e-06	0	2.44e-05	2.24e-05	2.15e-05	1.7e-05	3e-05	2.74e-05	1.93e-05	1.79e-05	1.99e-05	2.01e-05	9.48e-06	1.05e-05	1.73e-05	1.66e-05	8.06e-06	1.34e-05	6.61e-06	1.2e-06	5.33e-06	7.59e-06	7.06e-06	6.64e-06	0	0	1.13e-05	1.48e-05	7.92e-05	0.000115	0.00012	0.000102	1.29e-05	8.32e-06	1.74e-05	1.74e-05	1.05e-05	7.88e-06	8.2e-06	1.5e-05	7e-06	6.31e-06	1.97e-05	1.24e-05	9.22e-06
n316.08905	8.08e-06	1.15e-05	1.64e-05	1.35e-05	5.64e-06	8.47e-06	1.89e-05	1.7e-05	2.33e-05	1.52e-05	1.4e-05	2.2e-05	3.01e-05	2.91e-05	2.09e-05	1.92e-05	8.93e-06	1.16e-05	1.53e-05	1.55e-05	1.09e-05	1.34e-05	2.67e-05	2.62e-05	3.55e-05	3.69e-05	1.59e-05	1.62e-05	1.11e-05	1.84e-05	8.34e-06	9.69e-06	2.23e-05	7.13e-06	9.77e-06	9.78e-06	1.58e-05	1.23e-05	9.9e-06	1.62e-05	1.74e-05	1.99e-05	1.7e-05	1.85e-05	5.86e-06	6.14e-06	1.96e-05	2.36e-05	4.92e-05
n316.15189	0	0	0	0	7.06e-07	0	1.64e-06	1.98e-06	5.66e-06	4.36e-06	8.26e-06	1.01e-05	1.63e-06	2.03e-06	5.82e-07	2.17e-06	0	0	1.3e-06	1.56e-06	0	0	4.78e-06	2.68e-06	3.02e-06	4.29e-06	1.67e-06	1.96e-06	5.97e-07	0	0	0	7.12e-07	3.52e-06	0	1.39e-06	6.82e-07	0	1.75e-06	0	1.61e-06	1.83e-06	1.76e-06	0	0	0	5.56e-07	4.37e-07	1.89e-06
n316.72299	2.5e-05	3.12e-05	2.14e-05	1.56e-05	2.93e-05	3.94e-05	1.17e-06	1.5e-06	3.31e-05	3.84e-05	3.59e-05	4.09e-05	1.16e-06	1.24e-07	2.5e-07	9.81e-07	0	0	9.55e-07	6.65e-07	1.08e-08	2.73e-07	3.14e-06	5.54e-08	8.33e-06	7.14e-06	1.74e-06	8.75e-08	1.84e-06	2.34e-06	2.24e-06	1.26e-06	3.35e-06	1e-06	5.85e-06	1.26e-06	4.1e-07	0	2.07e-07	0	0	0	9.08e-07	2.64e-07	0	0	9.01e-07	5.83e-07	1.06e-05
n316.99182	0	4.78e-06	1.99e-06	0	1.2e-06	3.88e-08	6.9e-07	8.67e-07	7.74e-06	7.37e-06	2.57e-06	5.97e-06	4.17e-06	7.15e-06	3.76e-06	2.64e-06	5.36e-06	4.88e-06	3.67e-06	4.76e-06	1.43e-06	1.94e-06	4.99e-06	2.38e-06	2.37e-06	2.03e-06	1.51e-06	2.47e-06	3.25e-06	2.3e-06	1.04e-06	1.35e-06	0	0	5.64e-07	2.5e-06	8.56e-06	3.26e-06	6.95e-06	7.63e-06	1.41e-06	2.46e-06	2.4e-06	1.18e-06	1.04e-06	1.26e-06	0	5.78e-07	9.05e-07
n317.03973	4.78e-06	2e-06	8.27e-06	6.94e-06	8.25e-06	1.01e-05	1.73e-05	2.34e-05	4.2e-06	5.74e-06	0	6.69e-06	7.34e-06	6.46e-06	8.13e-06	6.58e-06	9.14e-06	1.07e-05	1.21e-05	9e-06	1.91e-05	1.97e-05	7.58e-06	5.05e-06	3.33e-06	4.16e-06	6.99e-06	5.44e-06	1.89e-05	2.25e-05	1.12e-05	1.34e-05	1.45e-06	0	1.59e-06	0	1.07e-05	5.67e-06	7.91e-06	8.44e-06	1.12e-05	1.04e-05	7.11e-06	7.88e-06	1.28e-05	9.46e-06	1.29e-05	9.96e-06	1.21e-06
n317.0553	1.73e-05	2.06e-05	1.4e-05	2.3e-05	1.93e-05	1.87e-05	1.42e-05	1.49e-05	3.6e-05	2.83e-05	3.9e-05	5.9e-05	1.25e-05	9.97e-06	8.39e-06	1.21e-05	7.27e-06	5.11e-06	1.05e-05	9.67e-06	8.94e-06	7.69e-06	1.25e-05	1.75e-05	1.91e-05	2.17e-05	7.81e-06	7.86e-06	6.67e-06	1.24e-05	6.62e-06	6.82e-06	3.53e-05	3.05e-05	3.1e-05	2.04e-05	2.13e-05	1.29e-05	5.32e-06	7.66e-06	1.67e-05	1.26e-05	8.81e-06	1.52e-05	1.09e-05	7.83e-06	1.42e-05	1.64e-05	4.63e-06
n317.07065	5.33e-06	7.99e-06	1.32e-05	7.18e-06	6.39e-06	8.02e-06	3.62e-06	3.44e-06	7.16e-06	7.35e-06	1.52e-05	1.41e-05	1.07e-05	8.13e-06	3.34e-06	4.95e-06	6.16e-06	2.68e-06	5.66e-06	1.13e-05	6.65e-06	2.21e-06	3.66e-06	3.6e-06	2.76e-06	2.39e-06	2.06e-06	3.4e-06	5.54e-06	9.23e-08	6.53e-06	2.33e-07	2.2e-05	1.53e-05	7.27e-06	1.78e-05	6.55e-06	5.52e-06	7.84e-07	3.23e-06	6.37e-06	7.22e-06	6.65e-06	8.62e-06	5.71e-06	6.35e-06	7.63e-06	4.62e-06	7.92e-06
n317.12463	1.06e-05	8.18e-06	8.94e-06	7.86e-06	2e-06	2.78e-06	6.28e-06	6.71e-06	1.11e-05	4.12e-06	3.44e-05	2.93e-05	3.01e-06	4.4e-06	2.91e-06	2.23e-08	3.93e-06	0	6.22e-06	1e-06	4.34e-06	0	3.95e-06	3.73e-06	7.49e-06	1e-05	2.62e-06	5.29e-07	0	1.96e-06	2.47e-06	1.94e-06	9.99e-06	1.71e-05	2.84e-06	4.45e-06	0	0	2.3e-06	3.81e-06	2.12e-06	1.82e-06	1.84e-06	2.63e-06	1.21e-06	9.33e-07	6.2e-06	7.38e-06	6.71e-06
n317.16107	8.85e-06	1.3e-05	1.72e-05	9.45e-06	8.36e-06	6e-06	1.24e-05	1.2e-05	1.73e-05	2.35e-05	4.92e-05	4.95e-05	6.5e-06	6.14e-06	4.68e-06	3.78e-06	4.05e-06	5.61e-06	1.06e-05	8.78e-06	5.13e-06	3.17e-06	8.62e-06	1.13e-05	2.12e-05	1.57e-05	5.7e-06	1.73e-06	7.22e-06	2.5e-06	5.56e-06	2.88e-06	3.09e-05	2.32e-05	9.89e-06	1.65e-05	7.96e-06	3.12e-06	1.2e-05	1.18e-05	8.31e-06	5.22e-06	8.06e-06	7.23e-06	3.14e-06	3.42e-06	1.69e-05	1.37e-05	1.39e-05
n317.19727	9.08e-06	7.36e-06	1.66e-05	1.93e-05	6.71e-06	1.39e-06	5.18e-06	5.98e-06	1.44e-05	1.22e-05	4.78e-05	4.99e-05	3.82e-06	1.1e-05	4.63e-06	9.43e-07	8.15e-07	4.39e-06	4.05e-06	5.12e-06	3.4e-06	1.54e-06	9.59e-06	1.16e-05	1.8e-05	1.71e-05	3.22e-06	1.35e-06	9.3e-06	3.24e-06	3.46e-06	4.99e-06	4.2e-05	4.42e-05	2.06e-05	1.5e-05	2.95e-06	6.96e-07	8.92e-06	8.81e-06	3.08e-06	4.68e-06	3.69e-06	3.63e-06	3.13e-06	3.77e-06	1.71e-05	1.61e-05	1.71e-05
n317.22571	0	9e-07	0	0	0	4.19e-07	3.13e-06	0	2.15e-06	5.34e-06	2.47e-06	3.14e-06	2.9e-06	1.16e-06	6.68e-06	6.17e-06	0	0	1.81e-06	1.76e-06	0	6.77e-07	0	0	2.25e-06	0	1.35e-06	1.76e-06	0	0	0	7.47e-07	2.18e-06	2.64e-06	0	0	0	0	1.32e-06	1.78e-06	2e-06	0	0	6.56e-07	0	0	1.7e-06	1.54e-06	9.16e-06
n319.05008	2.4e-05	1.97e-05	1.44e-05	1.57e-05	2.33e-06	6.35e-06	1.97e-05	1.63e-05	2.37e-05	1.99e-05	4.13e-05	3.21e-05	5.96e-06	7.71e-06	1.88e-05	1.85e-05	9.81e-06	8.73e-06	1.15e-05	9.21e-06	6.23e-06	1.13e-05	5.09e-06	7.24e-06	1.07e-05	1.38e-05	5.92e-06	6.24e-06	0	0	7.66e-06	8.95e-06	3.77e-06	8.63e-06	1.25e-05	8.35e-06	5.86e-06	3.13e-06	9.53e-06	3.76e-06	9.6e-06	1.34e-05	4.81e-06	7.92e-06	8.68e-06	6.99e-06	1.42e-05	1.77e-05	9.43e-06
n319.08038	5.21e-05	5.41e-05	9.62e-05	8.65e-05	1.76e-05	1.05e-05	1.22e-05	1.06e-05	2.79e-05	4.37e-05	0.0001	0.000132	1.61e-05	1.2e-05	1.98e-06	4.39e-06	2.54e-07	0	9.34e-06	6.12e-06	1.12e-05	7.96e-06	1.33e-05	1.76e-05	4.08e-05	4.32e-05	2.69e-06	5.69e-06	8.54e-06	3.02e-06	1.33e-05	8.75e-06	0.0001	9.56e-05	6.62e-05	6.4e-05	1.86e-06	8.14e-07	9.56e-07	2.7e-06	1.11e-05	3.23e-06	1.14e-05	1.04e-05	0	0	3.52e-05	2.75e-05	2.42e-05
n319.08606	4.91e-05	5.66e-05	8.5e-05	8.76e-05	3.35e-05	3.17e-05	4.67e-05	4.84e-05	7.77e-05	9.4e-05	0.000132	0.000133	7.07e-06	0	1.54e-05	1.34e-05	1.37e-05	1.04e-05	1.16e-05	6.35e-06	6.36e-06	5.6e-06	1.42e-05	4.41e-06	4.6e-05	3.85e-05	3.25e-05	3.7e-05	2.38e-05	1.31e-05	1.83e-05	1.81e-05	9.5e-05	0.0001	9.11e-05	9.4e-05	9.37e-06	6.59e-06	7.62e-06	9.97e-06	1.28e-05	1.94e-06	1.68e-05	1.96e-05	1.02e-05	4.93e-06	1.94e-05	1.37e-05	3.47e-05
n319.09601	0.000579	0.000608	0.000805	0.00082	0.000359	0.000359	0.000436	0.000388	0.00113488	0.00134678	0.000954	0.000923	0.00054	0.00054	0.000446	0.000371	0.000112	9.86e-05	0	0	0.000218	0.000195	0.000369	0.000249	0.000292	0.00025	0.000189	0.000122	0.000112	9.19e-05	0.000384	0.00038	0.00165976	0.00192442	0.00223008	0.00189915	1.5e-05	0	0.000411	0.000411	0.00019	0.000123	0.000151	0.000129	0.000139	0.000148	1.38e-05	0	0.00105268
n319.14032	1.47e-05	1.72e-05	2.35e-05	3.13e-05	7.3e-06	3.38e-08	2.83e-05	2.38e-05	1.81e-05	8.16e-06	4.43e-05	5.07e-05	1.53e-05	9.4e-06	1.86e-05	1.48e-05	1.28e-05	9.54e-06	2.91e-05	2.34e-05	2.47e-05	2.04e-05	1.71e-05	1.85e-05	2.67e-05	1.75e-05	7.8e-06	4.34e-06	4.58e-06	4.37e-06	8.06e-06	8.65e-06	0.000132	0.000129	6.73e-05	5.54e-05	1.19e-05	9.37e-06	2.75e-05	2.3e-05	1.63e-05	1.06e-05	1.5e-05	1.76e-05	2.59e-06	6.96e-06	2.81e-05	2.03e-05	2.64e-05
n319.16687	2.72e-06	1.24e-06	0	0	0	0	1.48e-06	8.53e-07	4.43e-07	0	9.81e-07	1.82e-06	1.47e-06	0	1.33e-06	1.11e-06	0	1e-06	3.73e-07	0	2.33e-06	9.29e-07	0	0	2.76e-06	1.73e-07	5.39e-07	1.02e-06	0	0	2.74e-06	1.03e-06	5.28e-06	2.43e-05	2.38e-05	1.34e-05	0	0	5.27e-07	1.03e-06	1.98e-06	0	2.04e-06	9e-07	0	0	3.52e-07	0	5.92e-07
n319.1767	7.38e-05	7.24e-05	0.00012	0.00011	4.54e-05	4.03e-05	6.56e-05	5.92e-05	9.26e-05	8.9e-05	0.000191	0.000189	5.29e-05	5.13e-05	1.92e-05	7.31e-06	2.36e-05	6.41e-06	5.08e-05	4.1e-05	4.14e-05	3.17e-05	5.05e-05	5.55e-05	0.000126	0.000119	2.17e-05	1.35e-05	2.28e-05	2.08e-05	3.6e-05	2.31e-05	0.000177	0.000174	0.000101	9.59e-05	2.18e-05	1.61e-05	1.82e-05	3.35e-06	5.38e-05	3.94e-05	5.68e-05	5.65e-05	3.16e-05	2.19e-05	0.000119	0.0001	7.97e-05
n319.21304	1.32e-06	1.18e-07	1.71e-05	1.65e-05	8.65e-06	5.36e-06	9.75e-06	9.16e-06	2.67e-05	2.9e-05	5.15e-05	7.68e-05	1.53e-05	1.69e-05	1.28e-05	1.65e-05	1.5e-05	1.27e-05	1.29e-05	1.29e-05	4.53e-06	7.02e-06	1.25e-05	1.34e-05	1.43e-05	1.31e-05	2.79e-06	3.97e-06	2.29e-05	3.27e-05	1.79e-05	2.22e-05	4.59e-05	5.01e-05	3.82e-05	3.4e-05	1.72e-05	1.01e-05	1.35e-05	2.3e-05	7.87e-06	1.15e-05	6.31e-06	8.92e-06	1.09e-05	9.89e-06	1.49e-05	1.08e-05	5.17e-06
n319.24167	2.85e-05	2.85e-05	2.99e-05	1.95e-05	1.62e-05	3.22e-05	1.12e-05	4.82e-06	2.74e-05	2.95e-05	5.98e-05	4.99e-05	1.74e-05	1.07e-05	1.18e-05	1.03e-05	8.01e-08	0	2.1e-06	1.35e-06	7.42e-06	7.31e-06	8.3e-07	8.29e-06	2.23e-05	1.75e-05	1.15e-05	9.41e-06	4.57e-07	5.15e-06	8.08e-06	3.66e-06	5.67e-05	6.97e-05	6.89e-05	0.000112	5.46e-06	7.13e-06	2.53e-05	2.61e-05	9.4e-06	2.91e-06	4.07e-06	1.76e-06	1.05e-06	0	4.63e-06	4.25e-06	1.4e-05
n319.55157	9.78e-06	6.63e-06	3.43e-06	1.1e-06	2.58e-06	2.39e-06	2.1e-06	4.83e-06	4.35e-06	3.83e-06	8e-06	1.45e-06	1.01e-06	2.62e-06	2.68e-06	1.71e-06	2.46e-06	7.8e-07	3.64e-06	3.9e-06	2.07e-06	1.04e-07	2.83e-06	2.18e-06	2.86e-06	9.71e-07	3.3e-06	1.88e-06	0	0	1.15e-06	1.15e-07	0	3.22e-06	3.32e-06	1.17e-06	2.37e-06	2.32e-06	6.03e-07	3.63e-06	3.52e-06	2.27e-06	3.63e-07	1.54e-06	2.07e-06	3.23e-06	3.46e-06	5.81e-06	6.78e-07
n319.92554	1.15e-06	0	2.42e-06	4.32e-07	4.29e-07	1.65e-06	4.65e-06	7.62e-06	9e-07	5.64e-07	0	8.09e-07	1.19e-06	4.57e-06	3.75e-06	4.97e-06	8.57e-06	5.2e-06	7.8e-06	1.14e-05	9.4e-06	8.8e-06	1.61e-06	2.91e-06	1.17e-06	0	2.58e-06	3.42e-06	1.9e-05	1.33e-05	1.38e-05	1.21e-05	2.62e-06	0	5.49e-06	4.58e-07	1.05e-05	1.1e-05	1.24e-05	1.1e-05	1.07e-05	5.87e-06	7.24e-06	4.69e-06	4.98e-06	6.88e-06	4.22e-06	2e-06	0
n320.04865	1.03e-05	1.18e-05	8.3e-06	8e-06	4.14e-06	8.67e-06	1.42e-05	5.23e-06	1.19e-05	8.51e-06	2.47e-05	1.71e-05	3.84e-06	1.88e-06	6.91e-06	1.03e-05	5.91e-06	5.63e-06	7.29e-06	6.43e-06	3.17e-06	6.41e-06	6.13e-06	0	4.52e-06	5.39e-06	3.12e-06	2.91e-06	5.07e-07	0	5.84e-06	4.38e-06	0	7.9e-06	6.66e-06	2.89e-06	6.36e-06	1.1e-06	3.61e-06	6.84e-06	3.72e-06	1.43e-06	1.2e-06	2.38e-06	6.36e-06	6.05e-06	2.16e-06	1.15e-05	9.71e-06
n320.07462	4.17e-05	4.03e-05	6.4e-05	5.42e-05	4.05e-05	3.39e-05	2.29e-05	1.23e-05	4.82e-05	3.66e-05	8.22e-05	7.14e-05	4.14e-05	7.35e-05	0.000119	7.24e-05	3.55e-05	3.53e-05	5.23e-05	2.99e-05	7.22e-05	4.67e-05	2.62e-05	3.06e-05	3.19e-05	2.64e-05	3.82e-05	3.41e-05	7.51e-05	7.74e-05	7.46e-05	6.3e-05	5.41e-05	5e-05	4.66e-05	5.56e-05	7.69e-05	3.31e-05	3.17e-05	2.81e-05	6.32e-05	5.74e-05	4.89e-05	3.43e-05	3.09e-05	4.25e-05	2.11e-05	2.82e-05	6.53e-05
n320.09937	7.2e-05	7.44e-05	9.34e-05	0.000117	5.29e-05	5.4e-05	5.72e-05	5.18e-05	0.000136	0.000153	0.000121	0.000118	6.46e-05	7.7e-05	6.49e-05	4.16e-05	1.92e-05	1.24e-05	2.15e-07	0	2.81e-05	2.66e-05	4.58e-05	3.01e-05	4.41e-05	3.85e-05	2.69e-05	1.48e-05	1.41e-05	1.9e-05	5.01e-05	4.77e-05	0.00021	0.000258	0.000307	0.000245	1.96e-06	0	5.29e-05	5.47e-05	2.82e-05	2.02e-05	1.84e-05	1.69e-05	1.86e-05	1.97e-05	9.05e-06	5.27e-06	0.000149
n320.18021	5.07e-06	6.19e-06	1.12e-05	1.32e-05	2.56e-06	1.6e-06	5.39e-06	5.72e-06	7.49e-06	9.29e-06	2.34e-05	2.98e-05	1.97e-06	4.2e-06	2.31e-06	0	1.38e-06	0	3.06e-06	1.26e-06	1.54e-06	2.18e-06	5.55e-06	7.56e-06	1.32e-05	1.49e-05	1.51e-06	0	7.42e-07	9.9e-07	1.57e-06	1.9e-06	2.6e-05	1.52e-05	7.84e-06	7.21e-06	1.64e-06	1.49e-06	0	0	3.16e-06	3.22e-06	4.97e-06	5.82e-06	2.85e-06	2.86e-06	1.51e-05	1.32e-05	9.39e-06
n320.54984	7.51e-06	4.4e-06	3.57e-07	1.01e-07	0	0	0	3.69e-06	2.68e-07	2.11e-06	7.85e-06	5.42e-06	8.12e-07	0	2.35e-06	2.41e-06	2.28e-07	1.19e-06	2.25e-07	2.5e-06	1.33e-06	9.87e-07	7.48e-07	2.59e-06	0	0	1.52e-06	0	1.49e-06	0	7.67e-07	1.38e-06	2.72e-07	2.04e-06	3.77e-07	1.08e-07	9.37e-07	0	2.46e-06	0	2.42e-06	8.21e-07	0	8.55e-07	2.32e-07	6.88e-08	5.69e-06	1.19e-06	1.67e-06
n320.57623	8.02e-06	9.71e-06	1.56e-05	5.59e-06	7.42e-06	8.65e-06	3e-06	1.36e-06	8.02e-06	3.66e-06	9.02e-06	1.56e-05	1.51e-05	1.37e-05	1.96e-05	1.24e-05	5.66e-06	8.33e-06	1.02e-05	5.84e-06	1.02e-05	9.45e-06	5.1e-06	6.76e-06	1.2e-07	6.7e-06	5.75e-06	6.37e-06	1.24e-05	1.71e-05	1.73e-05	1.14e-05	5.02e-06	1.02e-05	5.61e-06	1.29e-05	1.47e-05	7.86e-06	8.1e-06	1.86e-06	1.25e-05	3.64e-06	6.86e-06	1.14e-05	6.4e-06	5.7e-06	8.85e-06	8.79e-06	1.24e-05
n320.86594	1.77e-05	1.59e-05	4.34e-05	4.89e-05	1.41e-05	9.46e-06	4.2e-07	0	3.83e-05	4.24e-05	5.95e-05	5.45e-05	7.37e-06	5.05e-06	7.7e-06	5.51e-06	1.01e-06	1.52e-06	4.57e-06	5.23e-06	7.28e-07	0	2.33e-06	3.36e-06	2.86e-06	2.12e-06	0	5.83e-07	2.87e-06	3.57e-06	2.49e-06	0	3.44e-05	4.49e-05	5.37e-05	4.39e-05	3.22e-06	3.23e-06	6.51e-06	4.32e-06	2.25e-06	0	0	0	0	2.59e-06	2.54e-06	3.44e-06	0
n320.94284	2.08e-06	9.38e-07	1.32e-06	3.82e-06	4.99e-07	0	0	0	5.58e-06	4.69e-06	6.26e-06	8.77e-06	6.54e-06	6.21e-06	9.02e-06	7.5e-06	6.39e-06	4.41e-06	2.6e-06	2.89e-06	6.21e-07	7.06e-07	2.34e-06	1.68e-06	1.16e-06	1.39e-06	3.17e-06	0	2.33e-06	9.02e-08	3.31e-06	2.28e-06	4.72e-07	0	4.23e-06	1.53e-06	1.23e-05	1.68e-05	1.01e-05	1.3e-05	2.19e-06	2.77e-06	3.95e-06	4.83e-06	0	1.83e-06	1.08e-06	6.7e-07	1.17e-06
n321.04773	4.58e-06	6.1e-06	9.06e-06	0	5.48e-06	4.38e-06	2.93e-06	5.47e-06	5.21e-06	7.26e-06	3.49e-05	1.82e-05	1.32e-06	1.53e-06	4.72e-06	7.87e-06	2.16e-06	3.62e-06	2.63e-06	5.45e-06	2.74e-06	1.19e-06	3.28e-06	5.38e-06	4.24e-06	6.35e-06	3.03e-06	1.14e-06	2.12e-06	0	2.11e-06	1.07e-06	4.57e-06	7.13e-08	5.48e-06	0	2.57e-06	2.38e-06	6.35e-06	2.4e-06	6.08e-06	3.63e-06	1.8e-07	1.97e-06	1.15e-06	1.66e-06	2.18e-06	3.07e-06	4.81e-06
n321.09305	0.00015	0.000169	0.000232	0.000226	0.000105	0.000102	0.000113	0.00011	0.000313	0.000377	0.000284	0.000261	0.000131	0.00016	0.00013	8.6e-05	3.23e-05	3.08e-05	5.34e-06	0	5.95e-05	5.17e-05	0.000105	6.55e-05	8.29e-05	7.83e-05	5.7e-05	1.99e-05	3.93e-05	2.55e-05	9.77e-05	8.76e-05	0.00049	0.00049	0.000658	0.000538	7.29e-06	0	0.00011	9.58e-05	5.25e-05	5.07e-05	4.19e-05	3.29e-05	3.61e-05	4.97e-05	2.03e-05	0	0.000309
n321.10196	1.6e-05	2.03e-05	2.53e-05	2.28e-05	6.96e-06	7.99e-06	1.15e-05	1.94e-05	2.85e-05	3.05e-05	4.56e-05	4.57e-05	1.61e-05	9.28e-06	1.14e-05	1.38e-05	8.63e-06	5.15e-06	1.48e-05	1.28e-05	9.89e-06	8.92e-06	1.54e-05	1.26e-05	2.8e-05	2.56e-05	6.14e-06	9.85e-06	7.74e-06	5.49e-06	6.96e-06	3.55e-06	5.85e-05	4.92e-05	3.21e-05	3.66e-05	1.82e-05	1.45e-05	1.2e-05	1.02e-05	2.26e-05	2.02e-05	2.47e-05	2.71e-05	1.27e-05	5.57e-06	2.88e-05	3e-05	2.17e-05
n321.11954	3.71e-05	3.64e-05	8.23e-05	0.000102	3.48e-05	4.05e-05	4.13e-05	3.32e-05	7.3e-05	8.52e-05	0.000127989	0.000121	3.1e-05	3.03e-05	0	0	5.31e-06	4.58e-06	2.01e-05	2.69e-05	2.33e-05	2.44e-05	4.79e-05	4.71e-05	7.14e-05	6.06e-05	5.8e-06	5.72e-06	2.28e-05	3.12e-05	1.66e-05	1.53e-05	0.000102	9.64e-05	6.37e-05	5.01e-05	7.28e-06	1.7e-05	0	3.55e-07	3.13e-05	2.32e-05	3.66e-05	3.96e-05	2.15e-05	1.4e-05	6.22e-05	6.53e-05	5.15e-05
n321.15594	5.26e-05	4.88e-05	9.85e-05	7.04e-05	2.51e-05	2.39e-05	5.36e-05	4.8e-05	6.47e-05	7.18e-05	0.000141	0.000157	4.26e-05	4.19e-05	1.85e-05	1.74e-05	2.04e-05	2.46e-05	4.46e-05	3.61e-05	3.05e-05	3.62e-05	3.83e-05	4.51e-05	7.2e-05	6.64e-05	1.47e-05	1.59e-05	1.96e-05	1.75e-05	3.63e-05	2.81e-05	0.000174	0.000182	0.000107	0.000105	1.85e-05	1.35e-05	1.77e-05	1.74e-05	3.16e-05	2.9e-05	3.95e-05	4.17e-05	1.75e-05	1.88e-05	6.6e-05	5.9e-05	5.65e-05
n321.17142	1.48e-05	1.85e-05	2.4e-05	8.31e-06	7.28e-06	8.35e-06	1.01e-05	2.43e-06	7.73e-06	3.62e-07	1.93e-05	0	1.77e-05	1.82e-05	1.73e-05	1.52e-05	1.11e-05	8.85e-06	7.1e-06	7.47e-06	4.3e-06	1.89e-06	6.94e-07	0	3.59e-06	6.88e-06	3.79e-06	0	4.16e-06	1.08e-06	8.77e-06	9.36e-06	3.98e-06	0	1.51e-05	1.44e-05	1.07e-05	1.55e-05	1.49e-05	1.56e-05	6.36e-06	6.95e-07	2.76e-06	4.98e-06	4.61e-06	0	4.12e-06	5.13e-06	1.86e-06
n321.19247	0.000802	0.000773	0.00156639	0.00159295	0.000556	0.000502	0.000713	0.000642	0.00140198	0.00160855	0.00290266	0.00331043	0.000621	0.000565	0.000181	3.74e-05	0.000313	0.000217	0.000651	0.000495	0.000486	0.000423	0.000746	0.000785	0.00141326	0.00152209	0.000219	0.000137	0.000431	0.00032	0.000493	0.000399	0.00298249	0.00343041	0.00167464	0.00154364	0.000323	0.000117	0.000144	1.33e-05	0.000555	0.00044	0.000643	0.00066	0.000375	0.000286	0.00134767	0.00115835	0.000898
n321.23834	3.77e-06	2.14e-06	4.7e-07	2.41e-06	1.33e-06	2e-06	9.49e-07	2.36e-07	1.98e-06	6.03e-06	1.33e-05	2.2e-06	2.08e-06	1.36e-06	6.52e-07	2.42e-06	0	0	0	0	0	5.72e-07	0	1.97e-07	1.05e-06	2.51e-07	1.2e-06	1.24e-06	1.32e-06	2.09e-07	0	6.31e-07	4.01e-06	1.14e-05	1.12e-05	1.33e-05	8.18e-07	1.89e-07	7.58e-06	2.79e-06	9.32e-07	2.18e-07	0	5.54e-07	0	0	0	1.32e-06	2.68e-06
n322.09641	2.06e-05	2.19e-05	3.27e-05	3.18e-05	1.15e-05	1.45e-05	1.5e-05	1.34e-05	3.75e-05	4.28e-05	3.43e-05	3.43e-05	2.11e-05	2.29e-05	1.48e-05	1.42e-05	0	3.88e-06	2.32e-06	0	6.18e-06	4.41e-06	1.53e-05	1.25e-05	9.55e-06	1.1e-05	4.1e-06	4.74e-06	2.54e-06	4.18e-07	1.33e-05	1.21e-05	5.68e-05	8.2e-05	8.57e-05	7.31e-05	2.7e-06	5.61e-07	1.54e-05	1.73e-05	8.2e-06	5.81e-06	3.27e-06	3.14e-06	4.09e-06	3.27e-06	7.86e-07	0	4.14e-05
n322.19571	0.000101	8.76e-05	0.000188	0.000209	7.52e-05	6.34e-05	9.32e-05	9.11e-05	0.000157	0.000193	0.00037	0.000429	7.92e-05	8.03e-05	2.82e-05	0	3.42e-05	2.31e-05	7.35e-05	6.11e-05	5.54e-05	5.58e-05	9e-05	9.92e-05	0.000193	0.000197	2.56e-05	0	4.76e-05	4.25e-05	5.36e-05	5.15e-05	0.000389	0.000463	0.000194	0.000197	4.09e-05	1.46e-05	1.59e-05	0	7.34e-05	5.71e-05	7.48e-05	8.38e-05	4.13e-05	2.11e-05	0.000174	0.000147	0.000132
n322.85419	5.64e-05	6.44e-05	3.71e-05	4.01e-05	2.96e-05	2.72e-05	5.45e-06	1.63e-06	6.17e-05	7.7e-05	5.15e-05	3.19e-05	3.53e-05	3.34e-05	3.85e-05	2.96e-05	2.77e-05	2.82e-05	2.91e-05	2.34e-05	1.93e-05	1.64e-05	1.62e-05	5.16e-06	1.51e-05	1.82e-05	1.96e-05	7.36e-06	1.51e-05	1.93e-05	2.07e-05	1.41e-05	5.02e-05	4.01e-05	3.02e-05	2.53e-05	4.08e-05	5.15e-05	4.98e-05	4.86e-05	2.72e-05	1.92e-05	1.99e-05	2.02e-05	1.08e-05	1.08e-05	1.14e-05	6.63e-06	1.46e-05
n323.0289	5.89e-06	5.35e-06	1.02e-05	5.12e-06	7.13e-06	5.96e-06	1.18e-05	1.42e-05	2.21e-05	2.43e-05	3e-05	2.75e-05	8.05e-06	1.16e-05	1.06e-05	1.2e-05	2.62e-06	2.95e-06	8.52e-06	6.35e-06	8.6e-07	1.84e-06	1.49e-05	1.12e-05	1.75e-05	2.37e-05	1.32e-05	1.52e-05	4.21e-06	1.66e-06	5.1e-06	2.98e-06	4.04e-06	9.7e-06	0	3.33e-06	8.16e-06	3.6e-06	1.44e-06	1.03e-06	7.61e-06	4.6e-06	6.48e-06	7.35e-06	5.04e-07	0	2.8e-06	4.29e-07	5.79e-06
n323.09909	1.11e-05	1.25e-05	2.07e-05	6.7e-06	2.88e-06	6.27e-06	6.49e-06	6.85e-06	7.08e-06	9.18e-06	2.35e-05	2.84e-05	7.51e-06	7.42e-06	1.1e-05	1.05e-05	5.41e-06	6.44e-06	6.59e-06	7.39e-06	5.16e-06	4.44e-06	4.71e-06	7e-06	6.21e-06	6.23e-06	2.23e-06	2.51e-06	1.44e-06	2.12e-06	4.97e-06	2.08e-06	3.53e-05	2.18e-05	1.9e-05	2.3e-05	6.24e-06	1.38e-06	7.05e-06	5.07e-06	6.14e-06	3.51e-06	5.36e-06	3.7e-06	4.2e-06	1.36e-06	9.74e-06	1.15e-05	2.72e-06
n323.11768	1.95e-05	2.32e-05	4.25e-05	3.05e-05	1.26e-05	1.02e-05	2.01e-05	1.74e-05	2.84e-05	3.1e-05	5.09e-05	6.69e-05	1.6e-05	1.52e-05	8.26e-06	5.2e-06	1.43e-06	0	1.01e-05	7.29e-06	2.14e-06	4.1e-06	1.12e-05	8.97e-06	3.48e-05	3.83e-05	1.36e-05	1.52e-05	8.81e-06	6.76e-06	1.04e-05	7.24e-06	5.5e-05	5.94e-05	3.26e-05	3.23e-05	2.51e-06	4.82e-06	2.45e-06	3.66e-06	2.27e-05	1.69e-05	2.26e-05	2.54e-05	2.11e-06	0	2.57e-05	2.63e-05	3.08e-05
n323.13531	0.000157	0.000175	9.69e-05	0.000201	0.000101	0.000109	0.000161	0.000164	0.000197	0.000203	0.000398	0.000416	9.03e-05	8.89e-05	0.000136	0.000119	0.000141	9.94e-05	0.000117	8.8e-05	0.000115	0.000116	0.00013	9.47e-05	0.000108	9.15e-05	0.000101	0.000116	0.000118	8.35e-05	0.000124	0.000112	0.000265	0.000252	0.000193	0.0002	0.000177	0.00012	0.000159	0.000167	9.07e-05	7.09e-05	0.0001	9.4e-05	0.000136	8.4e-05	0.000128	0.000103	0.000126
n323.17184	5.38e-06	1.75e-05	2.46e-05	2.47e-05	8.56e-06	4.99e-06	1.05e-05	5.23e-06	1.28e-05	2.11e-05	3.57e-05	4.49e-05	5.04e-06	5.51e-06	9.13e-06	4.22e-06	6.35e-06	2.91e-06	8.42e-06	6.09e-06	5.62e-06	5.96e-06	9.75e-06	5.34e-06	1.22e-05	1.52e-05	3.95e-06	0	7.91e-06	4.37e-06	6.31e-06	8.71e-06	4.68e-05	6.49e-05	1.9e-05	3.15e-05	4.35e-06	2.24e-08	3.73e-06	2.04e-07	7.03e-06	4.9e-06	5.61e-06	6.6e-06	3.35e-06	3.66e-06	1.64e-05	7.49e-06	1.64e-05
n323.1871	5.25e-05	6.65e-05	8.84e-05	9.25e-05	3.37e-05	3.72e-05	2.91e-05	3.14e-05	5.13e-05	6.54e-05	0.000128	0.000171	7.78e-05	0.000113	6.68e-05	7.37e-05	3.87e-05	4.22e-05	2.72e-05	3.24e-05	1.45e-05	1.3e-05	1.83e-05	1.29e-05	4.65e-05	6.66e-05	2.24e-05	1.4e-05	1.62e-05	2e-05	3.16e-05	3.15e-05	2.11e-05	2.4e-06	4.9e-05	4.65e-05	6.08e-05	8.72e-05	5.71e-05	7.47e-05	2.32e-05	2.58e-05	2.47e-05	2.94e-05	1.66e-05	9.57e-06	2.23e-05	2.24e-05	3.46e-05
n323.22351	0.000114	0.000105	0.000175	0.000154	8.6e-05	6.55e-05	7.64e-05	6.15e-05	3.76e-05	1.08e-05	9.71e-05	7.63e-05	6.22e-05	5.2e-05	6.26e-05	4.65e-05	5.96e-05	4.97e-05	7.15e-05	5.68e-05	1.09e-05	0	3.04e-06	0	1.31e-05	0	1.6e-05	3.35e-06	2.37e-05	8.58e-06	1.95e-05	1.31e-05	4.08e-05	2.25e-05	5.33e-05	4.4e-05	5.5e-05	4.97e-05	7.46e-05	5.64e-05	1.48e-05	0	2.27e-05	8.74e-06	4.06e-05	3.32e-05	8.41e-05	9.86e-05	0.000189
n324.1387	2.08e-05	2.03e-05	2.03e-05	3.32e-05	9.32e-06	1.4e-05	2.42e-05	1.65e-05	2.38e-05	2.89e-05	4.25e-05	4.33e-05	1.66e-05	9.83e-06	1.43e-05	1.2e-05	1.27e-05	1.34e-05	1.77e-05	1.29e-05	1.4e-05	1.5e-05	1.05e-05	1.43e-05	1.53e-05	1.09e-05	1.06e-05	5.54e-06	7.91e-06	5.85e-06	1.48e-05	1.33e-05	2.95e-05	3.17e-05	1.38e-05	1.66e-05	2.02e-05	1.56e-05	1.51e-05	1.05e-05	1.2e-05	8.18e-06	1.62e-05	1.03e-05	1.02e-05	1.25e-05	1.91e-05	1.01e-05	1.04e-05
n324.22678	1.47e-05	1.5e-05	2.21e-05	2.68e-05	1.77e-05	7.86e-06	1.57e-05	1.6e-05	2.69e-06	4.73e-06	7.18e-06	9.11e-06	6.01e-06	1.21e-05	9.22e-06	9.87e-06	8.03e-06	7.76e-06	8.24e-06	9.87e-06	1.32e-06	1.15e-06	1.44e-06	0	1.44e-06	0	2.42e-06	0	2.86e-06	0	2.36e-06	2.98e-06	7.19e-06	0	5.82e-06	1.34e-06	6.5e-06	6.74e-06	1.03e-05	1.22e-05	2.26e-06	0	3.82e-06	0	5.71e-06	4.8e-06	9.89e-06	2.31e-05	3.59e-05
n324.85144	2.02e-05	2.96e-05	1.11e-05	6.92e-06	1.02e-05	4.51e-06	1.21e-06	0	2.01e-05	2.27e-05	2.62e-05	1.35e-05	1.09e-05	1.3e-05	1.45e-05	9.93e-06	5.07e-06	9.49e-06	1.08e-05	7.04e-06	6.8e-06	4.88e-06	3.7e-06	2.04e-06	3.23e-06	3.45e-06	8.64e-06	3.19e-06	4.43e-06	3.73e-06	5.39e-06	5.39e-06	2.15e-05	2.12e-05	1.16e-05	1.79e-06	1.03e-05	2.11e-05	1.59e-05	2.28e-05	8e-06	6.66e-06	3.88e-06	5.17e-06	3.93e-06	5.33e-06	3.54e-06	0	6.69e-06
n324.93762	8.91e-06	8.63e-06	3.8e-06	9.86e-06	2.08e-06	6.15e-06	1.05e-06	3.51e-06	5.81e-06	8.72e-06	1.48e-05	6.48e-06	1.11e-05	1.07e-05	1.19e-05	1.63e-05	1.13e-05	1.81e-05	1.34e-05	7.13e-06	8.42e-06	5.97e-06	4.63e-06	2.86e-06	2.57e-06	5.64e-06	5.79e-06	8.68e-06	6.34e-06	8.86e-06	9.06e-06	7.02e-06	6.51e-06	0	1.26e-06	2.67e-06	1.5e-05	1.91e-05	1.71e-05	2.4e-05	1.12e-05	1.17e-05	5.97e-06	8.69e-06	5.16e-06	7.64e-06	3.68e-06	1.18e-06	4.13e-06
n325.01334	3.41e-06	2.22e-06	3.46e-06	2.53e-06	0	0	2.41e-06	2.26e-06	0	7.41e-07	5.58e-06	2.51e-08	4.41e-06	3.72e-06	3.68e-06	6.57e-06	2.09e-06	2.8e-06	3.63e-06	3.2e-06	1.96e-06	3.23e-06	3.38e-07	2.72e-06	7.14e-07	4.61e-07	2.01e-06	2.81e-06	0	0	4.44e-06	4.7e-07	3.03e-06	6.13e-06	1.57e-06	4.23e-06	3.61e-06	1.54e-06	2.47e-06	1.77e-06	1.93e-06	1.43e-06	4.98e-06	2.56e-06	3.43e-06	3.12e-06	6.49e-06	0	4.35e-06
n325.07816	2.98e-06	3.13e-07	2.96e-06	3.45e-07	3.49e-06	1.76e-06	3.99e-06	4.95e-06	0	2.17e-06	8.88e-06	3.09e-06	3.68e-06	8.1e-07	1.93e-06	2e-06	3.08e-06	2.44e-06	1.04e-06	1.24e-06	0	3.47e-06	1.7e-06	4.4e-07	2.95e-06	1.74e-07	3.74e-06	2.62e-06	3.37e-06	0	3.27e-06	2.85e-06	3.92e-06	7.49e-06	4.35e-06	4.7e-06	6.68e-06	7.94e-07	1.77e-06	1.33e-06	3.84e-06	0	1.4e-06	1.37e-06	6.26e-07	3.45e-06	4.22e-06	6.51e-06	5.55e-06
n325.09332	4.43e-06	1.2e-05	4.96e-06	4.35e-06	7.11e-06	9.01e-06	4.95e-06	4.93e-06	1.56e-05	2.13e-05	1e-05	1.66e-05	6.64e-06	5.73e-06	9.16e-06	6.96e-06	0	3.8e-06	5.41e-06	3.93e-06	5.67e-06	5.38e-06	3.49e-06	4.51e-06	5.99e-06	4.21e-06	1.55e-06	2.56e-06	3.07e-06	5.26e-06	2.96e-06	3.16e-06	3.52e-05	3.46e-05	2.33e-05	3.32e-05	8.37e-09	2.18e-07	1.02e-05	4.09e-06	4.15e-06	1.36e-06	5.5e-06	5.08e-06	4.21e-07	7.21e-06	9.29e-06	6.46e-06	4.17e-06
n325.12994	1.73e-05	1.1e-05	1.99e-05	3.4e-05	1.18e-05	1.03e-05	2.84e-05	2.4e-05	3.07e-05	2.26e-05	5.46e-05	5.25e-05	2.21e-05	2.1e-05	1.47e-05	1.09e-05	4.53e-06	8.83e-06	1.08e-05	9.4e-06	1.34e-05	1.04e-05	1.79e-05	2.02e-05	3.21e-05	3.11e-05	8.02e-06	4.7e-06	7.45e-06	1.03e-05	1.23e-05	7.4e-06	6.12e-05	5.9e-05	3.54e-05	3.89e-05	1.27e-05	9.95e-06	1.6e-05	8.47e-06	2.49e-05	1.57e-05	1.62e-05	1.56e-05	9.24e-06	7.3e-06	3.11e-05	2.3e-05	2.02e-05
n325.18515	0	7.36e-05	9.63e-05	5.69e-05	9.39e-05	8.45e-05	0.000222	0.000277	4.3e-05	8.06e-05	3.83e-05	5.67e-05	0	5e-05	0.000117	7.98e-05	6.67e-05	3.77e-05	3.89e-06	7.33e-05	0	0	7.1e-05	9.07e-05	0	1.11e-05	2.09e-05	4.16e-05	8.22e-05	8.71e-05	0	2.87e-05	9.89e-07	1.98e-05	0.000102	1.97e-06	0.000186	0.000281	5.22e-05	0.000116	0	3.8e-05	0	3.4e-06	7.2e-05	3.59e-05	0.000108	4.87e-05	0.000372
n325.20282	0.000127	0.00013	0.000223	0.0002	1.92e-05	0	7.4e-05	6.8e-05	0.000256	0.000342	0.00043	0.000475	0.000264	0.000308	0.000226	0.000188	0.000124	0.000127	0.000112	0.000144	4.83e-05	4.03e-05	6.73e-05	6.14e-05	0.000208	0.000213	6.29e-05	3.62e-05	5.38e-05	3.21e-05	0.00011	0.00011	0.000125	0.000145	0.00024	0.0002	0.000197	0.000298	0.000178	0.000209	6.1e-05	5.64e-05	0.000102	0.000102	3.9e-05	3.22e-05	7.43e-05	7.28e-05	3.73e-05
n325.92838	0	2.67e-06	0	0	0	0	0	0	0	0	0	0	1.87e-06	3.41e-06	1.64e-06	1.93e-06	9.54e-07	4.2e-06	1.31e-06	2.17e-06	1.47e-06	3.45e-07	0	0	0	0	0	0	2.87e-06	3.56e-06	0	0	0	0	3.74e-06	0	3.23e-06	5.92e-06	6.01e-06	5.27e-06	2.86e-06	1.23e-06	1.91e-06	0	2.47e-06	0	0	0	0
n326.08878	2.73e-05	2.93e-05	4.85e-05	4.55e-05	1.05e-05	1.16e-05	1.59e-05	1.52e-05	2.58e-05	3.27e-05	7.12e-05	7.92e-05	1.6e-05	1.62e-05	3.76e-06	0	1.07e-05	9.7e-06	1.08e-05	7.77e-06	3.15e-06	5.56e-07	2.01e-06	2.97e-07	1.87e-05	1.85e-05	3.7e-06	0	1.34e-05	1.01e-05	1.61e-05	9.48e-06	4.22e-05	4.42e-05	1.93e-05	2.7e-05	1.17e-05	8.85e-07	1.32e-06	0	8.78e-06	6.32e-06	1.05e-05	1.3e-05	5.85e-06	4.86e-06	1.24e-05	1.31e-05	1.75e-05
n326.11005	1.3e-05	1.32e-05	5.25e-06	2.06e-05	1.66e-05	1.02e-05	2.31e-05	2.26e-05	1.61e-05	1.74e-05	3.28e-05	2.95e-06	2.12e-05	2.75e-05	2.1e-05	1.73e-05	1.81e-05	1.47e-05	1.48e-05	1.7e-05	2.01e-05	2.5e-05	2.91e-05	2.35e-05	3.15e-05	3.47e-05	2.11e-05	2.27e-05	1.88e-05	2.73e-05	2.08e-05	2.17e-05	1.92e-06	0	4.31e-06	2.22e-06	1.36e-05	1.25e-05	1.73e-05	1.2e-05	2.27e-05	2.56e-05	3.08e-05	3.8e-05	1.84e-05	2.41e-05	3.92e-05	4.52e-05	2.34e-05
n326.14618	1.68e-07	0	0	3.91e-07	0	0	1.2e-06	2.55e-06	1.65e-06	9.69e-07	8.59e-07	5.26e-06	2.29e-06	1.25e-06	0	1.03e-06	0	1.96e-06	1.34e-06	6.21e-07	1.44e-07	1.94e-06	3.22e-06	1.49e-06	5.53e-06	8.49e-06	0	0	0	1.32e-06	1.69e-07	0	5.82e-07	9.34e-07	0	4.15e-07	5.17e-07	0	0	0	1.18e-06	1.92e-06	1.26e-07	0	0	2.65e-07	1.85e-06	1.99e-06	2.79e-06
n326.18811	1.9e-05	1.67e-05	2.3e-05	1.7e-05	5.57e-06	0	5.83e-05	5.08e-05	3.08e-05	2.47e-05	3.86e-05	2.73e-05	1.4e-05	9.21e-06	2.64e-05	1.89e-05	9.95e-06	7.26e-06	2.03e-05	1.25e-05	7.47e-06	2.89e-06	5.27e-06	3.94e-07	1.65e-05	1.77e-07	8.37e-06	2.31e-06	1.08e-05	0	1.37e-05	9.05e-06	3.3e-05	3.25e-05	7.02e-05	5.8e-05	4.82e-05	5.7e-05	2.62e-05	1.84e-05	1.88e-05	4.96e-06	8.6e-06	4.09e-06	1e-05	1.16e-05	4.21e-05	3.2e-05	0.000205
n326.20609	2.28e-05	2.36e-05	3.76e-05	3.23e-05	9.25e-07	5.31e-06	1.39e-05	8.43e-06	4.24e-05	4.58e-05	7.9e-05	7.95e-05	5.05e-05	4.84e-05	3.85e-05	3.28e-05	2.52e-05	2.36e-05	1.53e-05	1.65e-05	9.81e-06	6.37e-06	1.43e-05	1.54e-05	3.66e-05	3.42e-05	1.42e-05	8.14e-06	1.35e-05	3.95e-06	2.48e-05	2.13e-05	1.84e-05	7.15e-06	3.95e-05	3.08e-05	3.04e-05	4.73e-05	3.71e-05	3.7e-05	1.15e-05	8.54e-06	1.66e-05	1.71e-05	8.5e-06	5.06e-06	1.3e-05	6.69e-06	9.42e-06
n326.86627	1.79e-05	1.55e-05	4.05e-06	5.78e-06	6.51e-06	6.69e-06	5.79e-06	6.02e-06	1.03e-05	1.99e-05	1.31e-05	1.02e-05	6.65e-06	6.83e-06	6.83e-06	2.96e-06	4.87e-06	6.2e-07	4.82e-06	3.72e-06	4.13e-06	5.45e-06	2.54e-06	4.82e-06	7.7e-06	7.69e-06	4.49e-06	4.95e-06	2.62e-06	0	2.58e-06	0	0	3.37e-06	0	0	6.4e-06	5.74e-06	5.17e-06	9.21e-06	7.24e-06	4.9e-06	3.42e-06	6.18e-06	2.8e-06	2.85e-06	2.71e-06	4.15e-06	5.35e-06
n327.03998	1.32e-06	2.23e-06	0	9.53e-07	2.17e-06	2.55e-06	2.98e-07	1.09e-06	1.06e-06	1.12e-06	5.06e-06	0	3.04e-06	5.29e-06	1.06e-06	7e-07	2.04e-06	3.53e-06	3.69e-06	3.03e-06	0	6.86e-07	0	1.65e-06	2.01e-07	0	3.74e-06	2.67e-06	3.99e-06	2.05e-06	4.35e-06	4.23e-06	1.07e-06	1.08e-06	0	1.01e-06	8.61e-07	2.91e-06	0	0	6.89e-06	6.15e-06	2e-06	2.91e-06	1.9e-06	2.01e-06	8.39e-07	6.31e-07	0
n327.08856	2.57e-05	1.76e-05	1.37e-05	1.82e-05	5.69e-06	7.06e-06	3.1e-05	3.25e-05	1.86e-05	2.67e-05	4.85e-05	4.77e-05	5.05e-06	1.03e-05	4.83e-06	3e-06	0	0	4.11e-06	1.83e-06	6.06e-06	3.33e-06	5.43e-06	5.22e-06	1.21e-05	1.1e-05	0	1.51e-06	2.2e-06	0	8.24e-06	0	3.09e-05	5.22e-05	7.55e-07	9.62e-06	3.28e-06	1.78e-06	0	2.05e-06	3.17e-06	1.01e-06	5.61e-06	3.26e-06	0	0	1.06e-05	1.43e-05	2.88e-06
n327.10892	1.58e-05	1.96e-05	2.42e-05	1.34e-05	1.4e-05	8.92e-06	1.71e-05	1.43e-05	1.68e-05	2.49e-05	3.22e-05	3.98e-05	1.58e-05	1.99e-05	1.92e-05	1.44e-05	1.33e-05	1.03e-05	1.33e-05	7.51e-06	1.25e-05	8.26e-06	9.04e-06	1.21e-05	1.76e-05	1.79e-05	9.79e-06	7.73e-06	9.94e-06	6.83e-06	9.84e-06	9.75e-06	6.34e-05	6.41e-05	4.58e-05	4.2e-05	1.17e-05	4.67e-06	1.15e-05	8.25e-06	1.44e-05	1.21e-05	1.16e-05	1.56e-05	9.96e-06	6.79e-06	2.25e-05	1.57e-05	1.82e-05
n327.12192	2.42e-05	1.93e-05	4e-05	2.47e-05	1.17e-05	1.14e-05	7.93e-06	4.21e-06	2.54e-05	3.24e-05	6.8e-05	8.4e-05	1.02e-05	4.96e-06	4.47e-06	6.16e-06	1.73e-06	0	3.08e-06	2.58e-06	8.06e-06	2.27e-06	4.14e-06	3.01e-06	1.87e-05	1.58e-05	5.65e-06	3.35e-06	3.44e-06	1.61e-06	9.87e-06	2.64e-06	5.28e-05	6.24e-05	3.68e-05	2.61e-05	5.09e-06	0	2.91e-06	5.16e-06	5.53e-06	1.8e-06	7.96e-06	8e-06	0	0	1.22e-05	1.12e-05	2e-05
n327.13019	1.08e-05	1.19e-05	5.75e-06	8.04e-06	0	0	4.5e-06	5.07e-06	5.56e-06	1e-06	1.89e-05	1.62e-05	1.02e-05	9.87e-06	1.63e-06	3.27e-06	3.5e-06	4.54e-06	7.67e-06	2.83e-06	1.9e-06	1.9e-06	0	3.13e-06	4.88e-06	1.17e-05	0	0	0	1.43e-06	3.17e-06	3.72e-06	7.9e-06	7.97e-06	7.74e-06	9.46e-07	1.58e-06	0	3.74e-06	2.69e-06	1.41e-06	4.01e-06	4.35e-06	4.23e-06	9.79e-07	2.14e-06	1.21e-05	1.37e-05	1.84e-06
n327.15872	7.01e-06	1.15e-05	6.36e-06	1.07e-05	4.53e-06	7.56e-06	2.46e-06	0	8.95e-06	3.99e-05	2.67e-05	0.0001	2.46e-06	0	4.32e-06	2.41e-06	3.76e-06	1.1e-06	0	3.4e-07	2.45e-06	0	6.81e-07	5.38e-07	7.09e-06	7.1e-06	2.96e-06	0	1.64e-06	1.31e-06	3.67e-06	0	8.86e-06	7.27e-05	5.88e-06	1.01e-05	1.95e-06	1.2e-07	4.08e-06	4.64e-07	4.25e-06	0	3.44e-06	1.23e-06	1.24e-06	0	1.39e-06	9.14e-07	4.35e-06
n327.17416	7.56e-06	8.3e-06	2.42e-05	2.45e-05	7.05e-06	1.03e-05	4.99e-06	0	1.34e-05	1.52e-05	3.11e-05	2.06e-05	1.72e-05	8.96e-06	7.01e-06	6.26e-06	1.17e-06	3.44e-06	1.24e-06	5.76e-06	2.37e-06	1.1e-06	7.68e-07	1.41e-06	1.03e-05	5.95e-06	9.03e-07	7.44e-07	0	2.93e-06	2.78e-06	3.94e-06	8.17e-06	4.82e-06	9.96e-06	6.65e-06	9.21e-06	1.26e-05	5.7e-06	8.66e-06	2.93e-06	0	4.06e-06	2.18e-06	0	1.87e-06	2.06e-06	7.57e-07	2.35e-05
n327.19193	0	0	0	0	0	0	1.46e-06	1.71e-06	0	0	0	0	0	0	0	0	0	0	0	0	0	0	0	0	9.41e-07	0	0	0	0	0	0	0	2.92e-06	0	0	0	0	1.02e-06	0	0	0	0	0	0	0	0	8.11e-07	0	1.3e-05
n327.21835	8.52e-05	8.37e-05	3.72e-05	5e-05	1.43e-05	4.23e-06	7.31e-05	6.31e-05	0.000243	0.000233	0.000314	0.00029	0.000148	0.000136	0.000114	6.1e-05	1.67e-05	9.18e-06	7.58e-05	5.36e-05	4.87e-05	3.73e-05	8.13e-05	7.63e-05	0.000146	0.000125	9.26e-05	4.54e-05	3.3e-05	2.81e-05	8.05e-05	7.01e-05	0.000465	0.000493	0.000485	0.000441	7.32e-05	8.79e-05	9.96e-05	5e-05	8.62e-05	5.59e-05	7.59e-05	7.63e-05	0	0	6.14e-05	3.23e-05	0.000299
n327.96603	1.66e-06	2.66e-06	2.52e-06	5.14e-06	1.77e-06	1.01e-06	1.55e-05	1.78e-05	7.33e-06	1.07e-05	1.16e-05	7.63e-06	2.78e-06	3.58e-06	9.7e-08	3.64e-06	2.75e-06	1.68e-06	4.42e-06	2e-06	5.48e-07	0	2.6e-06	3.34e-06	2.28e-06	5.85e-06	2.24e-06	3.3e-06	2.59e-06	3.54e-06	3.38e-06	1.49e-06	7.22e-07	1.02e-06	2.66e-06	9.84e-07	3.55e-06	4.96e-06	1.54e-06	2.14e-06	0	2.47e-06	8.1e-07	4.09e-06	1.64e-06	1.51e-06	5.83e-06	4.07e-06	2.04e-06
n328.04495	0.000298	0.000322	0.00045	0.000485	0.000193	0.000269	0.000116	9.57e-05	0.000265	0.000196	0.000382	0.000332	0.000177	0.00015	0.000275	0.000375	0.000357	0.000163	0.000152	0.000233	0.000136	0.000163	0.000154	0.00014	0.000185	0.000116	6.2e-05	0.000106	9.81e-05	0.000137	9.89e-05	0.000104	9.63e-05	1.55e-05	3.08e-05	5.89e-05	0.0005	0.000567	0.000597	0.000274	0.000187	0.000137	0.000324	0.000344	0.000186	0.00021	0.000211	0.000206	0.00011
n328.05939	2.68e-05	2.81e-05	3.38e-05	2.35e-05	1.11e-05	7.84e-06	2.16e-05	1.42e-05	2.51e-05	3.42e-05	5.13e-05	5.52e-05	2.56e-05	1.77e-05	3.05e-05	2.8e-05	1.78e-05	1.03e-05	2.86e-05	1.78e-05	2.02e-05	1.68e-05	8.67e-06	1.47e-05	1.05e-05	1.09e-05	1.11e-05	1.18e-05	6.6e-06	1.09e-06	1.46e-05	7.63e-06	2.96e-05	3.08e-05	4.07e-05	3.64e-05	2.95e-05	2.01e-05	1.83e-05	2.01e-05	1.66e-05	1.3e-05	1.67e-05	8.54e-06	1.84e-05	9.76e-06	2.1e-05	1.67e-05	1.97e-05
n328.10443	3.73e-05	4.27e-05	5.18e-05	6.34e-05	2.22e-05	1.4e-05	1.64e-05	1.78e-05	2.76e-05	3.92e-05	6.5e-05	6.03e-05	5.45e-06	0	4.04e-06	0	3.63e-06	6.87e-07	5.9e-06	6.67e-06	5.91e-06	3.79e-06	2.76e-06	0	9.74e-06	2.46e-06	3.63e-06	0	8.29e-06	0	7.37e-06	3.71e-06	6.16e-05	7.74e-05	5.32e-05	4.89e-05	6.48e-06	0	5.96e-06	0	5.87e-06	0	5.66e-06	4.55e-06	7.89e-06	4.48e-06	1.28e-05	1.36e-05	3.27e-05
n328.12543	2.4e-06	4.15e-06	1.12e-06	2.86e-06	7.84e-07	8.81e-07	2.68e-06	2.34e-06	1.55e-07	5.31e-06	3.43e-06	7.69e-06	3.87e-06	1.48e-06	0	0	1.97e-06	6.57e-07	1.05e-06	0	3.51e-06	0	5.7e-06	1.18e-06	1.38e-05	8.69e-06	0	0	0	0	3.85e-07	5.39e-07	2.16e-06	2.23e-07	1.18e-06	9.85e-07	1.25e-06	0	0	0	6.77e-07	4.48e-06	3.04e-06	6.26e-06	2.65e-06	1.44e-06	9.57e-06	1.05e-05	1.12e-06
n328.22168	1.18e-05	1.03e-05	1.94e-06	0	4.04e-06	0	1.18e-05	8.32e-06	3.57e-05	4.08e-05	5.23e-05	4.7e-05	2.34e-05	2.41e-05	1.82e-05	2.13e-05	0	4.63e-07	1.13e-05	4.66e-06	8.92e-06	6.66e-06	1.89e-05	6.45e-06	2.07e-05	2.4e-05	1.21e-05	1.45e-05	1.03e-05	0	1.59e-05	1.54e-05	7.18e-05	7.14e-05	9.44e-05	6.86e-05	1.34e-05	1.17e-05	1.48e-05	1.75e-05	1.27e-05	7.14e-06	1.37e-05	6.94e-06	0	0	7.34e-06	8.83e-07	4.18e-05
n328.86353	1.24e-05	1.35e-05	9.93e-07	1.97e-06	4.21e-06	0	2.04e-06	3.43e-06	9.96e-06	1.16e-05	2.99e-06	1.45e-06	4.35e-06	6.56e-06	8.73e-06	5.79e-06	3.9e-06	1.56e-06	4.31e-06	3.06e-06	2.55e-06	0	3.98e-06	0	3.54e-06	5.47e-06	4.92e-06	5.52e-06	2.04e-06	0	4.77e-07	1.97e-07	4.63e-06	0	1.05e-06	2.05e-06	7.48e-06	3.46e-07	4.85e-06	4.73e-06	4.19e-06	5.63e-06	3.5e-06	3.51e-06	2.05e-06	3.84e-06	4.12e-06	2.95e-06	5.78e-06
n328.97894	2.04e-06	0	8.78e-07	8e-07	7.47e-07	1.13e-06	4.53e-06	2.74e-06	1.31e-06	2.01e-06	3.9e-06	0	6.57e-07	0	6.23e-07	2.4e-06	1.26e-06	1.65e-06	5.96e-07	3.39e-06	2.88e-06	1.41e-06	1.59e-06	1.03e-06	7.26e-07	3.68e-07	2.87e-06	2.72e-06	8.54e-07	5.06e-06	3.55e-06	2.11e-06	2.56e-06	9.08e-07	9.26e-07	8.49e-07	1.99e-06	1.89e-06	0	9.3e-07	6.47e-07	3.59e-07	1.43e-06	1.66e-06	1.92e-06	5.43e-07	0	5.3e-07	0
n329.048	3e-05	2.86e-05	3.48e-05	4.57e-05	2.06e-05	2.15e-05	7.97e-06	9.09e-06	1.72e-05	1.97e-05	4.27e-05	4.52e-05	3.46e-05	4.7e-05	4.62e-05	4.09e-05	3.05e-05	3.92e-05	2.91e-05	3.46e-05	1.28e-05	1.29e-05	1.83e-05	1.2e-05	1.36e-05	1.44e-05	1.1e-05	1.12e-05	9.5e-06	7.08e-06	1.24e-05	9.12e-06	0	5e-06	0	4.82e-06	4.89e-05	5.01e-05	4.59e-05	5.07e-05	4.02e-05	3.78e-05	3.51e-05	3.04e-05	1.81e-05	1.99e-05	1.79e-05	1.71e-05	1.14e-05
n329.06735	0.000187	0.000195	0.000223	0.000196	0.000129	0.000115	6.33e-05	5.96e-05	0.0003	0.000306	0.000307	0.000301	0.000256	0.000293	0.000241	0.000201	0.000133	0.000118	0.000125	0.000114	9.2e-05	8.57e-05	0.000169	0.000146	0.000145	0.000153	0.00012	0.000118	0.000108	9.2e-05	0.000126	9.68e-05	0.000209	0.000251	0.000478	0.000418	0.000182	0.000171	0.000168	0.00018	0.00013	0.000128	0.000139	0.000125	9.51e-05	8.33e-05	7.53e-05	4.12e-05	8.76e-05
n329.08847	6.02e-05	5.59e-05	6.9e-05	5.48e-05	4.61e-05	4.1e-05	6.18e-05	5.52e-05	7.07e-05	6.38e-05	0.000108	9.61e-05	1.66e-05	1.4e-05	3.15e-05	1.86e-05	1.86e-05	1.62e-05	1.85e-05	2.03e-05	2.22e-05	2.14e-05	1.87e-05	1.36e-05	3.57e-05	3.41e-05	3.12e-05	1.83e-05	3.89e-05	3.04e-05	3.9e-05	3.83e-05	0.000142	0.000163	0.000156	0.000122	2.12e-05	7.39e-06	1.91e-05	7.61e-06	2.07e-05	1.26e-05	2.25e-05	2.14e-05	2.11e-05	1.87e-05	2.91e-05	2.28e-05	4.99e-05
n329.10129	5.88e-05	6.37e-05	9.78e-05	0.000103	1.57e-05	1.71e-05	1.44e-05	6.18e-06	4.44e-05	4.4e-05	0.000136	0.000185	1.8e-05	1.4e-05	8.02e-06	8.99e-06	7.8e-07	5.13e-06	1.21e-05	5.43e-06	1.1e-05	1.04e-05	1.69e-05	1.62e-05	5.26e-05	4.3e-05	8.46e-06	4.62e-06	4.41e-06	7.5e-06	9.01e-06	1.3e-05	0.000118	0.000145	8.12e-05	6.84e-05	8.82e-06	1.27e-06	3.11e-06	4.18e-06	1.03e-05	4.92e-06	1.04e-05	1.63e-05	0	1.48e-06	3.58e-05	2.11e-05	4.07e-05
n329.12442	2.51e-06	4.26e-06	9.27e-06	1.03e-05	4.67e-06	5.68e-07	1.16e-05	4.07e-06	4.33e-06	1.05e-05	1.46e-05	3.18e-05	6.38e-06	5.98e-06	4.53e-06	4.12e-06	1.48e-06	2.84e-06	4.45e-06	1.54e-06	1.45e-06	6.13e-07	7.41e-06	2e-06	6.77e-06	9.93e-06	1.9e-06	2.33e-06	3.34e-06	2.08e-06	6.54e-06	5.66e-06	8.61e-06	8.69e-06	8.43e-06	1.24e-05	1.1e-06	1.03e-07	6.13e-06	6.33e-06	4.76e-06	6.57e-07	3.61e-06	3.92e-06	2.55e-06	2.11e-06	4.47e-06	2.51e-06	8.63e-06
n329.15323	9.1e-05	8.3e-05	0.00017	0.000211	8.55e-05	9.91e-05	7.77e-06	7.37e-07	5.55e-05	6.32e-05	0.000247	0.000236	1.78e-05	1.4e-05	4.86e-05	5.69e-05	1.3e-05	2.03e-05	0	1.79e-05	3.28e-05	4.38e-05	3.39e-05	1.51e-05	3.74e-05	2.34e-05	2.49e-05	2.86e-05	2.9e-05	3.08e-05	2.78e-05	2.24e-05	0.000256	0.0003	0.000118	0.000126	2e-05	2.14e-05	2.81e-05	2.38e-05	1.05e-05	5.73e-06	7.69e-06	3.08e-06	1.28e-05	2.33e-05	6.18e-06	2.41e-05	5.75e-05
n329.18939	4.39e-06	1.02e-05	6e-07	1.81e-05	0	4.27e-06	3.88e-06	3.24e-06	2.34e-05	1.37e-05	2.09e-05	3.18e-05	6.67e-06	5.12e-06	3.45e-06	3.46e-06	0	1.27e-06	9.11e-06	1.75e-06	3.45e-06	1.26e-06	0	2.54e-06	7.98e-06	2.94e-06	1.14e-06	0	0	1.69e-06	4.51e-06	1.39e-06	4.44e-05	3.38e-05	1.68e-05	9.14e-06	2.69e-07	9.25e-06	1.14e-05	6.71e-06	4.66e-06	9.59e-07	3.72e-06	2.32e-06	0	0	5.86e-06	4.1e-06	1.08e-05
n329.23407	1.79e-05	2.89e-05	1.24e-05	1.47e-05	1e-06	0	1.38e-05	6.94e-06	4.05e-05	4.24e-05	5.35e-05	3.65e-05	2.99e-05	2.97e-05	3.73e-05	3.28e-05	6.45e-06	8.93e-06	9.28e-06	8.3e-06	1.91e-05	1.35e-05	2.73e-05	1.65e-05	2.36e-05	2.07e-05	1.79e-05	1.75e-05	9.87e-06	0	2.38e-05	2.22e-05	8.38e-05	0.000107	0.00014	0.000124	1.42e-05	1.16e-05	1.84e-05	1.71e-05	1.84e-05	1.66e-05	1.78e-05	1.69e-05	8.96e-06	1.19e-05	1.26e-05	3.19e-06	5.52e-05
n329.96289	1.81e-06	3.41e-06	1.84e-06	1.68e-06	0	1.62e-06	9.13e-06	1.17e-05	5.73e-06	4.09e-06	4.84e-06	3.92e-06	1.11e-06	1.77e-06	3.25e-06	1.09e-06	1.18e-06	1.19e-06	2e-06	1.27e-06	7.63e-07	9.67e-07	0	7.92e-07	2.82e-06	3.94e-06	1.42e-06	0	0	0	1.68e-06	0	1.37e-06	1.91e-06	1.95e-06	1.78e-06	0	0	1.39e-06	2.57e-06	0	2.26e-07	0	1.52e-06	1.2e-06	1.14e-06	4.27e-06	1.11e-06	1.56e-06
n330.04288	1.8e-05	1.68e-05	1.97e-05	1.97e-05	1.73e-05	1.17e-05	3.77e-06	1.77e-06	7.79e-06	1.52e-05	2.07e-05	2.04e-05	2.21e-05	2.68e-05	2.79e-05	2.13e-05	2.24e-05	1.8e-05	1.37e-05	1.13e-05	6.91e-06	6.4e-06	7.84e-06	8.04e-06	6.03e-06	7.41e-06	5.76e-06	6.3e-06	5.57e-06	4.02e-06	7.45e-06	4.05e-06	0	0	3.53e-07	2.6e-06	2.87e-05	2.8e-05	2.64e-05	3.13e-05	2.2e-05	1.87e-05	1.48e-05	1.19e-05	9.55e-06	1.33e-05	1.09e-05	4.02e-06	8.56e-06
n330.07083	2.55e-05	2.88e-05	3.64e-05	3.19e-05	2e-05	2.08e-05	1.2e-05	7.7e-06	4.16e-05	5.02e-05	4.75e-05	5.95e-05	4.53e-05	3.98e-05	2.91e-05	2.92e-05	2.12e-05	1.32e-05	1.99e-05	1.52e-05	1.61e-05	8.99e-06	2.84e-05	2.05e-05	2.53e-05	1.87e-05	1.35e-05	1.71e-05	1.65e-05	1.44e-05	1.84e-05	1.89e-05	3e-05	2.92e-05	7.9e-05	5.69e-05	3.26e-05	2.48e-05	2.52e-05	1.92e-05	1.86e-05	1.48e-05	2.06e-05	1.36e-05	1.39e-05	6.7e-06	9.66e-06	8.15e-06	9.48e-06
n330.0914	5.99e-06	5.63e-06	0	4.4e-06	2.67e-06	2.86e-06	4.71e-06	8.09e-06	5.23e-06	3.51e-06	8.98e-06	8.17e-07	3.43e-06	0	9.84e-07	2.89e-06	0	1.75e-06	2.33e-06	1.69e-06	1.48e-06	1.77e-06	0	0	7.01e-07	4.6e-06	2.85e-06	1.34e-06	2.36e-06	3.34e-06	4.27e-06	1.3e-06	1.72e-05	9.28e-06	1.74e-05	8.99e-06	0	0	2.1e-07	4.64e-07	2.01e-06	0	1.88e-06	4.94e-06	1.12e-06	0	2.2e-06	1.72e-06	3.68e-06
n330.10501	9.61e-06	9e-06	9.96e-06	1.43e-06	5.78e-06	4.46e-06	1.08e-05	4.9e-06	0	6.51e-06	6.76e-06	6.45e-06	2.76e-06	9.68e-06	4.16e-06	6.99e-06	3.19e-06	3.42e-06	2.49e-06	4.42e-06	1.78e-06	5.85e-06	2.5e-06	3.88e-06	1.71e-05	2.53e-05	4e-06	3.82e-06	4.97e-06	6.27e-06	8.44e-06	6.33e-06	7.09e-07	0	5.27e-06	1.52e-06	4.11e-06	2.27e-06	8.23e-07	1.56e-06	3.04e-06	3.5e-06	7.95e-06	7.2e-06	5.35e-06	3.04e-06	1.78e-05	8.02e-06	3.23e-06
n330.15649	1.11e-05	1.37e-05	2.63e-05	2.49e-05	1.53e-05	1.53e-05	2.12e-06	0	1.35e-05	6.47e-06	2.96e-05	2.84e-05	2.17e-06	1.23e-06	5.79e-06	7.25e-06	3.05e-06	2.22e-06	0	4.9e-06	3.98e-06	1.01e-05	4.77e-06	3.13e-06	2.24e-06	5.53e-06	3.05e-06	1.87e-07	4.73e-06	4.5e-06	2.46e-06	3.32e-06	3.88e-05	4.49e-05	1.47e-05	6.97e-06	3.21e-06	4.88e-06	5.13e-06	5.09e-06	3.27e-06	5.6e-07	4.77e-07	8.64e-07	1.69e-06	2.85e-06	1.44e-06	3.08e-06	9.83e-06
n330.20419	7.46e-07	9.52e-07	0	0	1e-07	0	9.53e-07	1.34e-06	3.25e-06	7.96e-06	1.97e-06	0	1.7e-06	3.93e-06	0	2.51e-07	0	0	0	2.78e-07	6.4e-07	7.16e-07	2.22e-06	0	2.02e-06	2.47e-06	1.52e-06	0	8.49e-08	0	7.52e-07	7.91e-07	2.91e-06	4.18e-07	2.14e-06	0	9.64e-07	1.19e-06	0	0	9.37e-07	1.24e-06	5.59e-07	6.94e-07	0	0	0	2.44e-07	0
n330.7002	5.66e-05	7.56e-05	4.26e-05	4.06e-05	2.8e-05	3.51e-05	4.72e-06	1.61e-06	8.51e-05	0.000101	3.06e-05	4.58e-05	2.65e-06	0	3.13e-06	5.68e-06	0	0	3.69e-07	2.2e-06	4.53e-06	2.03e-06	5.8e-06	6.52e-06	8.56e-06	1.08e-05	1.2e-05	1.04e-05	5.34e-06	3.16e-06	6.44e-06	5.53e-06	7.91e-06	1.66e-05	8.09e-06	9.17e-06	2.28e-06	0	1.37e-06	0	1.91e-06	0	2.36e-06	1.76e-06	0	0	2.85e-07	1.32e-06	1.27e-05
n330.90228	9.46e-06	4.51e-06	0	9.26e-07	0	0	4.49e-06	0	1.82e-06	3.13e-06	1.52e-05	1.04e-05	1.49e-05	4.73e-06	2.59e-05	2.25e-05	1.34e-05	1.37e-05	1.1e-05	1.18e-05	1.02e-05	2.94e-06	2.94e-06	4.19e-06	5.51e-06	8.26e-07	6.37e-06	3.61e-06	1.44e-06	8.65e-06	1.58e-05	1.04e-05	9.48e-05	0.000119	7.31e-05	6.08e-05	2.14e-05	1.51e-05	2.16e-05	2.3e-05	1.05e-05	6.22e-06	8.99e-06	1.19e-05	3.62e-06	3.97e-06	1.02e-05	2.28e-06	5.84e-06
n330.91528	2.57e-06	5.1e-06	5.64e-06	1.77e-06	8.59e-06	1.11e-05	3.06e-08	1.44e-06	4.88e-06	5.37e-06	1.75e-05	1.71e-05	8.56e-06	1.08e-05	1.76e-05	1.29e-05	3.6e-06	4.85e-06	1.11e-05	8.18e-06	2.42e-06	4.43e-06	1.36e-06	4.84e-06	3.15e-06	1.22e-05	3.21e-06	3.84e-06	6.5e-06	6.89e-06	1.41e-05	1.46e-05	7.29e-05	6.44e-05	6.56e-05	0.000104	1.25e-05	3.71e-06	2.53e-05	2.48e-05	1.42e-06	0	3.35e-06	1.49e-06	7.31e-06	1.37e-06	0	5.77e-06	7.96e-06
n331.05557	3.01e-06	3.02e-06	4.87e-06	5.52e-06	9.48e-06	1.41e-05	1.36e-05	1.17e-05	1.73e-06	1.9e-06	0	0	3.85e-06	3.59e-06	5.61e-06	1.55e-06	5.15e-06	7.1e-06	1.06e-05	5.89e-06	1.65e-05	1.31e-05	2.57e-06	4.17e-06	1.75e-06	1.94e-06	3.06e-06	5.23e-06	1.62e-05	1.75e-05	5.79e-06	1.11e-05	3.67e-06	0	0	0	5.65e-06	4.07e-06	1.89e-06	3.02e-06	7.95e-06	9.13e-06	8.09e-06	9.74e-06	8.33e-06	9.68e-06	1.01e-05	1.15e-05	1.13e-05
n331.06775	3.85e-05	3.77e-05	2.19e-05	5.98e-06	2.04e-05	1.22e-05	5.02e-05	4.79e-05	3.74e-05	2.89e-05	6.26e-05	4.96e-05	4.73e-05	4.39e-05	4.21e-05	3.76e-05	3.56e-05	4.02e-05	4.79e-05	3.3e-05	4.03e-05	3.93e-05	3.47e-05	1.68e-05	1.23e-05	6.28e-06	2.6e-05	1.61e-05	1.35e-05	0	2.51e-05	1.9e-05	6.11e-05	6.89e-05	8.63e-05	8.07e-05	4.25e-05	2.39e-05	4.19e-05	3.15e-05	4.99e-05	3.81e-05	3.76e-05	3.37e-05	2.77e-05	3.68e-05	3.69e-05	2.85e-05	2.99e-05
n331.08063	3.86e-05	4.69e-05	8.67e-05	8.55e-05	1.44e-05	1.34e-05	1.08e-05	4.95e-06	4.16e-05	3.03e-05	0.000102	9.72e-05	1.07e-05	3.91e-06	4.39e-06	3.67e-06	0	0	7.16e-06	0	1e-05	8.53e-06	1.8e-05	1.32e-05	3.15e-05	2.65e-05	1.72e-06	5.5e-06	4.82e-06	3.38e-06	7.95e-06	6.17e-06	6.71e-05	4.98e-05	4.12e-05	3.57e-05	2.14e-06	0	2.42e-06	1.73e-06	7.78e-06	0	1.06e-05	9.61e-06	3.86e-06	0	2.32e-05	1.67e-05	2.35e-05
n331.09842	1.06e-05	1.9e-05	2.45e-05	3.61e-05	6.83e-06	3.77e-06	2.3e-06	4.91e-06	1.09e-05	9.58e-06	3.64e-05	5.95e-05	3.31e-06	4.19e-06	2.28e-06	4.32e-06	0	0	7.65e-06	1.03e-06	2.44e-06	0	4.66e-06	6.75e-07	1.16e-05	1.42e-05	2e-06	3.88e-06	3.34e-06	4.92e-07	2.23e-07	2.38e-07	3.77e-05	4.64e-05	9.79e-06	2.07e-05	3.41e-06	0	1.76e-06	2.31e-06	1.03e-06	2.79e-06	3.1e-06	1.15e-07	0	0	1.66e-05	1.16e-05	8.52e-06
n331.1171	2e-05	2.03e-05	3.04e-05	3.08e-05	0	4.55e-06	8.6e-06	1.03e-05	5.3e-06	1.14e-05	3.31e-05	3.91e-05	1.09e-05	1.14e-05	4.15e-06	5.98e-06	1.32e-06	0	4.06e-06	7.09e-06	2.84e-06	2.1e-06	3.81e-06	3.36e-06	2.14e-05	1.6e-05	2.25e-06	0	2.93e-06	5.35e-06	4.02e-06	8.58e-06	1.85e-05	2.88e-05	1.09e-06	9.59e-06	3.13e-06	5.98e-06	4.3e-06	9.66e-07	8.26e-06	5.31e-06	6.71e-06	9.25e-06	1.05e-07	1.28e-06	1.54e-05	1.03e-05	4.67e-06
n331.14075	7.49e-06	8.37e-06	8.79e-06	1.22e-05	0	3.02e-06	6e-06	2.9e-06	1.16e-06	5.82e-06	1.11e-05	2.19e-05	4.43e-06	4.16e-06	3.13e-06	2.38e-06	1.84e-06	4.12e-06	2.13e-06	5.18e-06	1.84e-07	9.65e-07	4.79e-06	2.94e-06	8.39e-06	1.52e-05	3.23e-07	1.21e-06	3.9e-07	1.77e-07	4.39e-06	1.06e-06	1.37e-05	1.68e-05	2.48e-06	4.32e-06	0	6.17e-07	3.4e-06	1.91e-06	1.77e-06	1.69e-06	5.89e-06	6.02e-06	1.46e-06	1.02e-06	7.39e-06	5.28e-06	1.31e-06
n331.17688	2.49e-05	2.45e-05	3.54e-05	2.5e-05	9.03e-06	7.76e-07	5.12e-05	5.17e-05	3.89e-05	2.74e-05	8.05e-05	7.73e-05	2.27e-05	1.73e-05	1.39e-05	1.55e-05	1.56e-05	5.77e-06	1.95e-05	1.21e-05	1.76e-05	1.45e-05	8.41e-06	7.71e-06	3.45e-05	3.34e-05	7.2e-06	1.3e-05	6.16e-06	6.03e-06	1.61e-05	1.17e-05	7.41e-05	8.57e-05	5e-05	2.74e-05	1.04e-05	3.66e-06	2.04e-05	3.59e-05	2.05e-05	1.91e-05	2.51e-05	2.21e-05	1.35e-05	5.39e-06	3.18e-05	2.79e-05	3.65e-05
n331.90759	2.27e-05	2.16e-05	2.39e-05	2.29e-05	2.38e-05	2.1e-05	7.61e-06	4.59e-06	1.68e-05	2.17e-05	2.2e-05	1.5e-05	3.1e-05	2.81e-05	4.59e-05	4.26e-05	2.82e-05	2.96e-05	3.05e-05	2.46e-05	1.47e-05	1.38e-05	1.9e-05	1.29e-05	2.64e-05	1.77e-05	1.67e-05	1.93e-05	1.38e-05	1.73e-05	1.43e-05	1.66e-05	0	0	4.81e-07	0	2.56e-05	2.35e-05	2.72e-05	3.26e-05	2.65e-05	2.56e-05	2.56e-05	2.33e-05	1.72e-05	1.96e-05	2.07e-05	1.85e-05	1.33e-05
n332.69763	0.000104	0.00011	8.22e-05	7.51e-05	5.09e-05	5.11e-05	4.65e-06	5.35e-06	0.000129	0.000163	5.18e-05	6.03e-05	6.91e-06	8.52e-06	6e-06	7.56e-06	0	0	1.55e-06	1.55e-06	8.13e-06	8.68e-06	8.33e-06	9.82e-06	1.57e-05	1.47e-05	2.17e-05	1.99e-05	7.93e-06	8.68e-06	7.7e-06	6.43e-06	2.13e-05	1.32e-05	1.86e-05	1.21e-05	4.46e-06	1.18e-06	2.3e-06	3.93e-06	4.07e-06	1.55e-06	5.66e-06	0	2.93e-06	2.84e-06	4.96e-06	0	2.16e-05
n333.05997	9.34e-06	4.8e-06	0	0	0	0	5.83e-05	5.12e-05	3.53e-05	1.9e-05	0.000119	9.74e-05	1.61e-05	9.4e-06	4.32e-05	3.41e-05	0	0	1.9e-05	8.6e-06	6.99e-06	3.61e-06	0	0	1.03e-05	2.18e-06	2.81e-05	2.3e-05	0	0	1.41e-05	1.14e-05	0.000299	0.000303	0.000227	0.000238	6.02e-05	4.63e-05	8.13e-05	8.62e-05	1.72e-05	6.17e-06	1.32e-05	9.3e-06	0	0	2.92e-06	0	5.44e-05
n333.09641	4.51e-05	4.97e-05	8.87e-05	8.23e-05	1.4e-05	9.85e-06	1.46e-05	1.39e-05	4.26e-05	4.95e-05	0.000102	0.000124	2.29e-05	1.45e-05	8.58e-06	8.51e-06	5.03e-07	0	9.78e-06	8.01e-06	1.34e-05	8.38e-06	1.63e-05	1.61e-05	4.19e-05	3.87e-05	6.44e-06	2.58e-06	9.63e-06	2.83e-06	1.35e-05	1.04e-05	0.000106	0.000127	9.37e-05	7.36e-05	6.83e-09	0	3.97e-06	3.32e-06	1.2e-05	6.79e-06	1.23e-05	1.14e-05	2.35e-07	1.13e-07	2.64e-05	2.8e-05	3.1e-05
n333.14841	3.36e-05	3.37e-05	7.76e-05	7.8e-05	1.51e-05	0	1.99e-06	0	0.000148	0.000153	0.000267	0.000236	0.000101	9.04e-05	6.25e-05	4.12e-05	2.35e-05	2.3e-05	1.84e-05	1.48e-05	1.26e-05	9.4e-06	2.9e-05	9.97e-06	6.37e-05	5.92e-05	1.16e-05	6.72e-06	1.77e-05	1.21e-05	2.56e-05	2.57e-05	4.46e-05	6.1e-05	3.38e-05	3.47e-05	4.37e-05	4.34e-05	3.07e-05	3.15e-05	7.93e-06	8.74e-07	2.44e-05	2.17e-05	7.28e-06	8.64e-06	8.28e-06	1.02e-06	6.31e-06
n333.15634	4.17e-05	4.24e-05	5.16e-05	6.74e-05	6.82e-06	9.73e-06	2.84e-05	2.7e-05	3.67e-05	4.64e-05	0.000114	0.000119	2.7e-05	2.07e-05	9.62e-06	1.48e-05	8.98e-06	1.55e-05	2.65e-05	1.99e-05	8.9e-06	1.28e-05	2.17e-05	2.72e-05	5.79e-05	5.63e-05	8.4e-06	8.64e-06	1.16e-05	1.19e-05	1.54e-05	1.36e-05	0.0001	0.000121	4.71e-05	4.09e-05	1.01e-05	7.53e-06	1.34e-05	1.68e-05	1.59e-05	1.24e-05	2.17e-05	2.45e-05	1.1e-05	1.77e-05	6.67e-05	4.82e-05	3.91e-05
n333.19263	0.000358	0.000316	0.000758	0.000701	0.000257	0.000293	0.000387	0.000379	0.000894	0.000943	0.00220476	0.00217862	0.000339	0.000343	0.000344	0.00028	0.000261	0.000245	0.000297	0.000263	0.000293	0.000271	0.000381	0.000374	0.00061	0.000634	0.000206	0.000188	0.000402	0.000452	0.000426	0.0004	0.00161473	0.00168343	0.0012314	0.00107841	0.000199	0.000178	0.000292	0.000269	0.000285	0.000253	0.000327	0.000332	0.000185	0.000197	0.000501	0.00038	0.00043
n334.0632	2.4e-06	0	0	0	0	0	2.69e-06	4.6e-06	1.89e-06	1.18e-06	4.15e-06	4.77e-06	0	4.49e-07	2.69e-06	2.9e-06	0	0	1.59e-06	7.56e-07	2.06e-06	0	0	0	0	4.65e-07	2.28e-06	3.38e-06	0	0	2.42e-06	0	2.49e-05	1.13e-05	1.09e-05	2.62e-05	2.35e-06	4.48e-06	3.76e-06	4.88e-06	0	4.04e-07	1.8e-06	0	0	0	1.5e-06	6.63e-07	2.5e-06
n334.0787	3.41e-07	8.44e-07	0	1.11e-06	9.35e-07	1.32e-06	2.74e-06	1.6e-06	5.92e-06	2.4e-06	0	2.36e-06	1.27e-05	8.56e-06	9.4e-06	3.34e-06	1.24e-05	4e-06	5.27e-06	4.41e-06	4.37e-06	1.32e-06	3.38e-05	5.01e-06	1.98e-05	7.38e-06	1.81e-05	3.87e-06	1.84e-05	5e-06	4.69e-06	2.3e-06	0	0	0	4.16e-06	1.45e-05	2.27e-06	8.44e-06	1.34e-06	7.34e-06	4.9e-06	1.03e-05	1.91e-06	4.58e-06	1.94e-06	3.95e-06	4.78e-06	0
n334.15152	4.33e-06	1.75e-06	1.71e-06	3.55e-06	2.51e-06	0	9.54e-07	0	2.1e-05	1.72e-05	3.73e-05	4.03e-05	1.03e-05	1.71e-05	1.06e-05	1.1e-05	3.12e-06	1.81e-06	3.9e-06	7.88e-07	1.92e-06	9.99e-08	1.41e-06	2.22e-06	1.62e-05	6.75e-06	2.32e-06	1.76e-07	3.44e-06	0	3.29e-06	1.56e-06	1.76e-06	0	0	3.69e-06	9.04e-06	5.88e-06	3.69e-06	0	1.9e-06	0	1.68e-06	9.69e-08	0	4.88e-07	1.38e-06	0	7.45e-07
n334.19589	4.76e-05	4.1e-05	8.49e-05	9.53e-05	3.94e-05	3.49e-05	5.52e-05	5.14e-05	0.000116	0.000129	0.000305	0.000303	4.49e-05	4.66e-05	4.12e-05	3.97e-05	3.35e-05	2.79e-05	3.83e-05	3.47e-05	3.53e-05	3.72e-05	4.68e-05	4.95e-05	8.72e-05	8.4e-05	2.18e-05	2.99e-05	5.59e-05	5.9e-05	5.54e-05	5.72e-05	0.000243	0.000259	0.000174	0.000157	1.94e-05	1.27e-05	3.18e-05	3.74e-05	4.19e-05	3.46e-05	4.04e-05	4.43e-05	3.01e-05	2.53e-05	6.32e-05	5.68e-05	5.48e-05
n334.69434	3.72e-05	5.89e-05	3.33e-05	4.83e-05	1.87e-05	3.75e-05	3.79e-06	1.01e-06	7.36e-06	3.45e-05	1.51e-05	3.53e-05	2.79e-06	1.06e-06	1.26e-06	0	0	1.92e-06	3.11e-06	1.21e-06	1.18e-06	4.5e-06	4.39e-06	3.02e-06	6.6e-06	4.09e-06	4.88e-06	1.66e-06	1.01e-06	5.31e-06	1.25e-06	2.59e-07	2.03e-06	9.89e-06	3.85e-06	5.91e-06	0	0	2.27e-06	0	2.44e-06	0	0	2.27e-07	0	1.07e-06	4.21e-06	1.06e-06	5.91e-06
n334.69504	2.13e-05	2.18e-05	1.62e-06	0	8.59e-06	1.42e-06	8.74e-07	2.2e-06	8.48e-05	7.77e-05	2e-05	2.21e-06	1.67e-06	1.47e-06	2.5e-06	2.4e-06	2e-06	0	0	1.99e-06	3.9e-06	0	1.2e-06	3.83e-06	2.58e-06	6.58e-06	7.85e-06	1.01e-05	2.21e-06	1.34e-06	3.51e-06	3.83e-06	7.83e-06	6.84e-06	1.68e-05	3.17e-06	1.34e-06	2.38e-06	1.07e-06	1.26e-06	0	2.11e-06	1.17e-06	1.78e-06	1.06e-06	9.09e-07	4.25e-07	9.8e-07	5.62e-06
n335.05505	3.88e-06	5.43e-06	1.09e-05	8.59e-06	2.24e-06	3e-06	3.86e-06	1.3e-06	1.17e-05	7.17e-06	1.35e-05	1.76e-05	3.99e-06	1.33e-06	8.3e-06	1.64e-06	1.55e-06	2.14e-06	1.66e-06	2.65e-06	4.97e-06	5.03e-06	4.17e-06	3.65e-06	4e-06	4.22e-06	0	2.19e-06	0	3.75e-06	2.35e-06	3.18e-06	9.88e-06	1.26e-05	1.43e-05	4.91e-06	7.16e-06	3e-06	0	1.54e-06	0	3.46e-06	2.76e-06	1.48e-06	8.71e-07	4.22e-07	1.2e-05	4.93e-06	4.05e-06
n335.07785	4.17e-05	4.13e-05	2.61e-05	1.95e-05	5.94e-05	4.21e-05	1.36e-05	8.45e-06	3.99e-05	4.17e-05	5.09e-05	4.27e-05	0.000109	0.000104	8.91e-05	6.52e-05	2.83e-05	1.94e-05	4.73e-05	3.5e-05	3.41e-05	2.9e-05	3.32e-05	2.52e-05	2.83e-05	3.06e-05	7.64e-05	6.64e-05	3.91e-05	4.43e-05	6.22e-05	5.93e-05	0.000187	0.000186	0.000194	0.000192	6.28e-05	2.49e-05	1.62e-05	2.04e-05	5.2e-05	4.44e-05	3.68e-05	3.2e-05	2.08e-05	2.56e-05	1.2e-05	7.13e-06	3.28e-05
n335.09357	1.01e-05	1.48e-05	2.11e-05	1.99e-05	8.06e-06	6.63e-06	2.38e-06	1.96e-06	1.32e-05	9.48e-06	4.38e-05	4.11e-05	3.23e-06	3.19e-06	2.35e-06	0	0	0	3.37e-07	7.54e-07	1.32e-06	5.11e-07	5.57e-06	2.79e-06	1.39e-05	1.04e-05	1.71e-06	0	1.13e-06	0	1.56e-06	5.64e-07	2.46e-05	2.02e-05	8.73e-06	2.64e-05	0	0	8.24e-07	0	1.54e-06	1.95e-06	2.54e-06	1.93e-06	0	0	4.29e-06	5.35e-06	1.14e-05
n335.0993	1.94e-05	1.83e-05	3.22e-05	2.56e-05	1.21e-05	1.79e-05	1.25e-05	8.01e-06	1.71e-05	2.49e-05	3.39e-05	5.27e-05	1.25e-05	8.08e-06	7.72e-06	8.97e-06	7.38e-06	1.14e-05	1.42e-05	7.49e-06	7.83e-06	5.84e-06	5.9e-06	1.17e-05	1.21e-05	8.42e-06	8.43e-06	7.57e-06	5.58e-06	5.5e-06	9.54e-06	9.11e-06	3.88e-05	2.88e-05	3.11e-05	3.36e-05	1.55e-05	6.79e-06	1.11e-05	1.26e-05	1.11e-05	9.76e-06	1.04e-05	6.44e-06	6.04e-06	7.76e-06	1.45e-05	1.29e-05	1.68e-05
n335.12598	3.1e-06	1.27e-06	1.48e-06	7.84e-06	2.24e-07	0	2.34e-06	9.74e-06	4.49e-06	1.49e-06	1.26e-05	8.52e-06	5.99e-07	1.87e-06	1.13e-06	1.2e-06	1.46e-06	2.02e-06	2.3e-06	0	8.48e-08	0	1.94e-07	3.35e-06	2.38e-06	3.67e-06	2.26e-07	0	1.22e-06	2.47e-06	9.97e-08	0	1.13e-05	8.57e-06	0	1.14e-06	1.69e-06	0	1.15e-06	1.34e-06	5.89e-07	3.84e-06	1.22e-06	0	1.33e-06	7.3e-07	1.34e-06	0	1.75e-06
n335.1449	8.63e-06	8.84e-07	1.69e-05	1.08e-05	0	0	7.54e-06	3.76e-06	1.02e-05	1.54e-05	4.18e-05	3.14e-05	8.8e-06	4.4e-06	4.09e-06	0	0	2.16e-06	6.96e-06	1.43e-06	4.51e-06	9.49e-07	4.95e-06	1.21e-06	1.54e-05	9.52e-06	1.75e-06	0	2.03e-06	0	3.84e-06	1.12e-06	3.35e-05	3.19e-05	8.26e-06	9.59e-06	3.17e-06	0	6.82e-06	0	7.61e-06	2.37e-06	5.64e-06	3.81e-06	0	4.03e-07	1.42e-05	5.72e-06	2.03e-06
n335.14532	2.84e-06	0	9.25e-06	1.86e-05	5.71e-06	3.26e-06	6.92e-06	9.53e-06	3.41e-05	3.94e-05	5.7e-05	5.49e-05	2.87e-05	2.58e-05	1.61e-05	1.43e-05	6.99e-06	5.09e-06	1.62e-06	5.39e-06	0	0	4.09e-06	2.89e-06	1.98e-05	1.87e-05	4.84e-06	2.45e-06	5.36e-06	9.05e-06	8.19e-07	0	8.09e-07	1.27e-05	1.37e-05	0	1.57e-05	1.62e-05	4.88e-06	8.48e-06	1.72e-06	0	1.3e-06	0	4.85e-06	4.14e-07	0	8.81e-07	2.67e-06
n335.17197	6.11e-05	6.04e-05	8.58e-05	8.66e-05	3.48e-05	3.41e-05	5.51e-05	4.96e-05	9.03e-05	9.65e-05	0.000186	0.000193	4.21e-05	3.84e-05	3.54e-05	2.83e-05	1.62e-05	1.32e-05	4.88e-05	3.14e-05	3.7e-05	3.37e-05	4.49e-05	4.2e-05	7.51e-05	7.54e-05	2.82e-05	2.38e-05	2.79e-05	1.49e-05	3.78e-05	2.65e-05	0.000174	0.00021	0.000124	9.04e-05	1.99e-05	1.23e-05	2.33e-05	2.39e-05	3.43e-05	3.26e-05	3.97e-05	4.21e-05	2.18e-05	1.99e-05	7.89e-05	7.37e-05	6.95e-05
n335.20828	5.99e-05	7.85e-05	0.000134	0.000146	5.06e-05	4.19e-05	6.58e-05	6.65e-05	0.000119	0.000135	0.000258	0.000294	6.6e-05	5.66e-05	2.76e-05	0	2.12e-05	7.8e-06	5.35e-05	4.41e-05	3.88e-05	4.73e-05	6.85e-05	7.21e-05	0.00013	0.000132	3.02e-05	9.44e-06	3.34e-05	2.84e-05	3.96e-05	3.57e-05	0.00025	0.000307	0.00014	0.000143	3.26e-05	3.84e-06	2.48e-05	3.2e-06	5.51e-05	4.21e-05	5.17e-05	6.25e-05	3.34e-05	1.74e-05	0.000116	0.000109	9.45e-05
n335.58182	7.77e-06	9.19e-06	9.81e-07	3.08e-06	1.14e-05	5.25e-06	0	0	6.19e-06	1.1e-05	4.68e-07	5.99e-06	1.45e-05	1.64e-05	9.88e-06	1.32e-05	4.59e-06	3.9e-06	1.04e-05	7.35e-06	7.58e-06	1.11e-05	1.91e-06	2.01e-06	3.8e-06	4.14e-06	1.2e-05	7.29e-06	1.06e-05	5.47e-06	1.48e-05	1.2e-05	4.21e-07	6.91e-06	1.09e-05	1.05e-05	1.17e-05	2.97e-06	2.51e-07	2.01e-06	1.38e-05	1.11e-05	2.65e-06	6.15e-06	2.47e-06	9.49e-06	3.3e-07	0	2.37e-06
n336.02628	1.17e-07	2.7e-06	1.03e-06	2.71e-06	0	0	1.87e-05	1.45e-05	7.13e-07	0	0	0	1.1e-06	4.49e-06	4.6e-06	5.28e-06	7.01e-06	1.52e-06	4.03e-06	2.54e-06	6.38e-06	9.71e-06	5.3e-06	5.27e-06	5.04e-07	2.18e-06	0	2.16e-06	3.14e-06	5.44e-06	3.83e-06	3.22e-06	7.24e-07	0	1.09e-06	6.71e-07	6.15e-06	9.47e-07	8.3e-06	1.44e-05	3.61e-06	4.29e-06	2.18e-06	3.67e-07	2.14e-06	3.62e-06	3.52e-06	1.56e-06	1.07e-05
n336.08765	4.02e-05	2.77e-05	4.99e-05	1.93e-05	5.19e-05	2.42e-05	5.77e-07	2.38e-06	1.72e-05	1.36e-05	3.9e-05	2.76e-05	4.86e-05	4.26e-05	6.24e-05	4.4e-05	3.18e-05	2.83e-05	3.82e-05	1.65e-05	3.3e-05	1.57e-05	7.61e-06	7.8e-06	2.11e-05	1.82e-05	1.63e-05	1.09e-05	2.63e-05	2.28e-05	1.79e-05	1.28e-05	1.27e-05	7.78e-06	3.71e-05	2.82e-05	2.87e-05	1.41e-05	3.34e-06	5.31e-06	3.05e-05	2e-05	2.53e-05	1.95e-05	3.15e-05	2.32e-05	4.83e-05	1.09e-05	6.22e-06
n336.1752	1.12e-06	3.9e-06	9.6e-07	2.43e-06	2.54e-06	4.58e-06	2.59e-06	5.94e-06	6.92e-06	9.87e-06	8.96e-06	2.36e-05	3.04e-06	3.76e-06	0	1.4e-06	2.26e-06	9.43e-07	2.51e-06	1.41e-06	9.4e-07	1.8e-06	3.37e-06	8.33e-06	3.78e-06	7.85e-06	0	2.84e-06	3.33e-06	0	0	0	9.83e-06	2.31e-05	1.03e-05	1.39e-05	3.07e-06	0	3.63e-07	1.03e-06	1.66e-06	2.82e-06	5.56e-07	5.59e-07	2.81e-06	0	9.16e-06	7.63e-06	4.45e-06
n336.21191	6.87e-06	1.35e-05	1.77e-05	1.01e-05	4.5e-06	5.05e-06	6.82e-06	6.45e-06	1.31e-05	1.97e-05	4.35e-05	4.51e-05	4.73e-06	4.14e-06	3.2e-06	2.88e-06	4.17e-07	0	4.51e-06	4.16e-06	3.58e-06	6.78e-06	7.67e-06	6.18e-06	1.82e-05	1.8e-05	2.37e-06	4.7e-06	1.89e-06	5.82e-06	2.55e-06	4.43e-06	2.72e-05	4.83e-05	1.1e-05	2.43e-05	1.62e-06	0	3.71e-06	1.14e-06	3.69e-06	3.67e-06	7.19e-06	7.88e-06	2.43e-06	8.02e-07	1.63e-05	1.43e-05	1.03e-05
n336.81982	6.11e-06	4.21e-06	7.4e-06	9.4e-06	0	0	2.08e-05	2.4e-05	2.57e-06	2.64e-06	0	0	3.58e-05	3.38e-05	2.33e-05	1.75e-05	4.52e-05	4.94e-05	3.59e-05	4.31e-05	4.41e-05	4.66e-05	2.12e-05	1.79e-05	2.58e-06	3.67e-06	1.12e-05	1.16e-05	6.79e-05	8.7e-05	6.39e-05	7.05e-05	2.61e-06	2.54e-06	7.8e-06	9.98e-06	3.18e-05	4.72e-05	2.13e-05	3.85e-05	5.22e-05	6.06e-05	2.97e-05	3.67e-05	3.83e-05	4.09e-05	1.43e-05	1.06e-05	5.8e-07
n336.98331	1.26e-06	1.23e-06	2.23e-08	3.92e-06	1.2e-06	1.6e-06	1.02e-06	1.9e-06	1.43e-06	0	5.6e-06	2.67e-06	1.02e-06	1.82e-06	0	0	9.47e-07	2.02e-06	3.16e-06	0	0	2.29e-06	8.84e-07	0	1.51e-06	1.13e-06	4.09e-06	3.73e-06	1.66e-06	1.16e-06	0	3.05e-06	1.45e-06	3.29e-06	2.82e-06	1.36e-06	2.8e-07	9.2e-07	0	0	2.14e-06	2.32e-06	1.8e-06	8.96e-07	2.47e-06	3e-06	2.21e-06	0	0
n337.07025	1.32e-05	1.44e-05	8.65e-06	7.34e-06	1.02e-05	8.35e-06	2.89e-06	3.47e-06	1.77e-05	1.99e-05	2.04e-05	3.36e-06	3.26e-06	5.89e-06	2.31e-06	4.72e-06	7.13e-07	0	2.59e-06	0	8.78e-07	2.8e-06	2.84e-06	0	3.66e-06	3.75e-06	3.65e-06	2.48e-06	1.98e-06	9.47e-07	3.89e-06	2.18e-06	1.91e-05	2.47e-05	4.32e-05	3.89e-05	3.66e-06	1.28e-06	1.12e-06	1.83e-06	3.8e-06	1.59e-06	2.69e-06	5.37e-07	3.61e-06	2.14e-06	3.93e-06	0	6.55e-06
n337.07852	5.99e-05	4.96e-05	7.15e-05	5.47e-05	2.47e-05	1.4e-05	6.79e-05	6.33e-05	4.95e-05	6.66e-05	9.91e-05	9.54e-05	3.97e-05	3.47e-05	3.43e-05	2.1e-05	2.5e-05	1.15e-05	3.96e-05	3.24e-05	2.71e-05	1.74e-05	1.8e-05	1.29e-05	6.15e-05	5.41e-05	2.37e-05	1.48e-05	1.56e-05	0	3.35e-05	1.71e-05	0.000139	0.000148	8.1e-05	7.61e-05	2.06e-05	1.2e-05	2.7e-05	1.8e-05	4.06e-05	3.13e-05	4.08e-05	3.95e-05	1.67e-05	1.28e-05	7.55e-05	5.28e-05	5.68e-05
n337.09366	1.89e-06	4.17e-06	5.11e-06	9.14e-07	2.25e-07	0	8.37e-06	1.02e-05	1.07e-05	3.58e-06	1.77e-05	6.07e-06	1.55e-05	2.1e-05	2.06e-05	1.51e-05	7.4e-06	4.93e-06	6.8e-06	5.68e-06	4.99e-06	6.61e-06	5.14e-06	6.97e-06	2.12e-06	3.93e-07	5.47e-06	4.02e-06	7.9e-06	8.8e-06	7.6e-06	7.95e-06	3.18e-05	5.22e-05	5.1e-05	4.27e-05	6.62e-06	4.46e-06	3.61e-06	7.26e-06	7.99e-07	4.89e-06	3.31e-06	4.59e-06	3.9e-06	2.65e-06	5.07e-06	1.07e-06	5.01e-06
n337.1149	5.47e-06	8.11e-06	0	1.34e-05	0	2.61e-08	5.82e-06	8.22e-06	6.81e-06	0	1.71e-05	3.07e-05	6.26e-06	2.86e-06	2.25e-06	0	0	3.78e-06	5.72e-06	3.55e-06	4.19e-06	2.3e-06	9.18e-07	1.29e-06	6.54e-06	5.16e-06	1.9e-06	2.03e-06	0	0	1.83e-06	4.17e-07	2e-05	4.09e-05	1.01e-05	2.45e-05	2.16e-06	0	3.68e-06	2.63e-06	5.05e-06	3.81e-06	6.39e-06	4.22e-06	0	9.06e-07	5.4e-06	1.48e-05	1.44e-05
n337.1152	1.39e-05	1.36e-05	9.96e-06	3.54e-06	4.68e-06	6.94e-06	7.5e-06	4.33e-06	8.04e-06	1.17e-05	2.53e-05	2.14e-05	5.02e-06	5.98e-06	4.09e-06	6.62e-06	5.11e-06	9.72e-07	5.44e-06	4.65e-06	3.57e-06	0	6.42e-06	6.24e-06	7.03e-06	1.62e-05	5.47e-06	3.88e-06	5.44e-06	5.15e-06	7.95e-07	0	2.4e-05	2.04e-05	1.8e-05	7.86e-06	5.94e-06	6.49e-06	1.06e-06	4.26e-06	2.94e-06	3.61e-06	6.59e-07	0	6.2e-06	3.23e-06	1.75e-05	3.6e-06	5e-06
n337.14334	5.29e-06	3.15e-06	1.86e-05	1.16e-05	2.35e-06	5.2e-07	5.48e-06	2.09e-06	4.1e-05	4.22e-05	6.37e-05	7.56e-05	8.72e-06	5.88e-06	3.98e-06	7.99e-06	3.15e-06	3.07e-06	1.67e-06	1.9e-06	0	3.47e-07	2.77e-06	1.14e-07	1.36e-05	1.18e-05	3.75e-06	1.01e-05	7.39e-07	0	1.84e-06	2.89e-06	3.75e-05	4.39e-05	4.24e-05	3.36e-05	8.03e-07	0	9.65e-06	8.02e-06	4.79e-06	0	0	1.37e-06	1.2e-06	5.06e-07	0	5.99e-07	1.96e-06
n337.15121	2.08e-05	1.99e-05	2.23e-05	2.51e-05	1.26e-05	1.48e-05	1.74e-05	1.72e-05	1.82e-05	3.09e-05	4.63e-05	4.2e-05	1.6e-05	1.69e-05	1.16e-05	9.52e-06	1.21e-05	9.22e-06	1.35e-05	1.34e-05	2.05e-05	1.25e-05	1.98e-05	2.14e-05	2.5e-05	1.76e-05	1.09e-05	8.87e-06	1.01e-05	6.62e-06	9.89e-06	8.51e-06	4.47e-05	5.72e-05	2.78e-05	2.08e-05	1.68e-05	9.03e-06	1.39e-05	1.45e-05	1.54e-05	8.69e-06	1.7e-05	1.57e-05	1.42e-05	1.02e-05	2.77e-05	3.32e-05	1.66e-05
n337.18744	1.45e-05	1.3e-05	3.24e-05	3.2e-05	1.03e-05	1.53e-06	1.27e-05	1.11e-05	1.99e-05	1.45e-05	4.02e-05	6.43e-05	8.88e-06	8.16e-06	2e-06	6.6e-06	5.32e-06	2.71e-06	6.88e-06	5.4e-06	6.48e-06	4.47e-06	1.39e-05	1.2e-05	3.07e-05	3.4e-05	3.19e-06	4.58e-06	3.41e-06	7.6e-07	6.89e-06	6.83e-06	2.75e-05	3.38e-05	1.2e-05	1.67e-05	1.71e-06	0	3.13e-06	5.15e-06	1.27e-05	9.01e-06	1.23e-05	1.13e-05	8.03e-06	8.01e-06	3.27e-05	3.24e-05	1.56e-05
n337.20621	1.22e-05	1.09e-05	7.09e-06	3.47e-06	1.23e-05	3.47e-06	8.31e-06	3.27e-06	1.02e-05	8.56e-06	2.77e-06	0	9.38e-06	7.33e-06	2.37e-05	1.17e-05	4.27e-06	3.23e-06	4.56e-06	2.5e-06	1.02e-05	8.25e-06	1.51e-06	3.13e-06	9.68e-06	4.41e-06	9.57e-07	0	4.19e-07	2.41e-06	4.76e-06	3.35e-06	6.69e-06	1.67e-05	2.75e-05	2.55e-05	1.01e-05	1.05e-05	1.51e-05	1.29e-05	7.55e-06	9.89e-06	5.09e-06	5.54e-06	3.92e-06	4.54e-06	8.07e-06	8.39e-06	4.98e-05
n337.6279	4.84e-05	6.12e-05	8.26e-05	5.68e-05	5.79e-05	4.94e-05	2.1e-05	2.02e-05	3.85e-05	3.26e-05	7.9e-05	8.63e-05	2.21e-05	3e-05	7.27e-05	6.8e-05	3.43e-05	2.36e-05	3.49e-05	2.51e-05	2.5e-05	1.98e-05	2.31e-05	2.54e-05	2.98e-05	3.02e-05	1.65e-05	1.2e-05	1.8e-05	2.06e-05	2.42e-05	2.52e-05	1.75e-06	0	6.48e-06	0	3.89e-05	2.3e-05	3.32e-05	2.42e-05	3.05e-05	3.1e-05	2.18e-05	2.73e-05	2.16e-05	2.02e-05	3.66e-05	2.8e-05	3.62e-05
n337.9696	4.18e-06	5.27e-06	3.57e-06	7.47e-06	9.55e-07	8.58e-07	3.59e-06	1.05e-06	1.28e-05	1.43e-05	1.03e-05	9.44e-06	1.08e-05	1.2e-05	1.01e-05	1.08e-05	7.63e-06	7.03e-06	1.05e-05	1.09e-05	7.09e-06	6.4e-06	7.5e-06	6.33e-06	4.95e-06	3.61e-06	2.9e-06	6.16e-06	7.15e-06	8.27e-06	9.62e-06	8.18e-06	2.28e-06	0	3.68e-06	0	2.21e-05	2.75e-05	1.99e-05	2.31e-05	1.16e-05	1.24e-05	9.99e-06	7.24e-06	6.37e-06	5.17e-06	1.18e-05	6.91e-06	0
n337.98666	1.71e-06	5.4e-07	7.1e-06	2.37e-06	6.2e-06	0	4e-06	2.52e-06	9.62e-06	1.54e-05	2.07e-05	2.59e-05	7.85e-06	7.86e-06	5.81e-06	7.35e-06	3.62e-06	2.7e-06	5.66e-06	4.23e-06	3.85e-06	0	4.72e-06	4.93e-06	7.91e-06	1.44e-05	1.42e-06	0	2.95e-06	1.89e-06	5.65e-06	3.95e-06	0	0	3.41e-06	2.52e-06	8.55e-06	2.46e-06	1.44e-05	8.66e-06	3.06e-06	5.23e-06	1.28e-06	0	4.74e-06	4.01e-06	1.85e-06	0	2.87e-07
n338.12955	1.64e-05	1.66e-05	2.4e-05	2.24e-05	1.33e-05	2.42e-05	7.56e-06	7.32e-06	1.21e-05	1.34e-05	1.95e-05	2.8e-05	1e-05	1.44e-05	1.62e-05	2.01e-05	8.57e-06	1.08e-05	7.87e-06	1.28e-05	8.77e-06	5.04e-06	7.54e-06	6.24e-06	6.26e-06	1.14e-05	5.96e-06	2.31e-06	5.8e-06	9.93e-06	8.43e-06	6.41e-06	1.18e-06	3.53e-06	0	0	1.48e-05	8.5e-06	8.72e-06	6.14e-06	1.47e-05	9.45e-06	7.13e-06	5.01e-07	6.22e-06	9.01e-06	1.25e-05	1.51e-05	7.47e-06
n338.95352	3.12e-06	7.95e-06	4.34e-06	5.96e-08	2.69e-06	0	4.47e-06	3.58e-06	1.04e-05	1.22e-05	8.98e-06	8.91e-06	1.15e-05	1.1e-05	1.35e-05	1.23e-05	6.52e-06	6.68e-06	5.89e-06	5.4e-06	2.3e-06	2.74e-06	6.79e-06	0	5.55e-06	2.02e-06	4.66e-06	7.33e-06	3.66e-06	0	7.61e-06	5.3e-06	6.85e-06	0	7.86e-06	8.31e-06	1.68e-05	1.68e-05	2.03e-05	2.22e-05	5.85e-06	5.4e-06	6.11e-06	8.71e-06	2.14e-06	3.29e-06	1.69e-06	1.14e-06	2.07e-06
n339.09387	3.41e-05	4.14e-05	3.01e-05	6.08e-05	1.52e-05	1.35e-05	7.05e-05	6.95e-05	8.78e-05	7.26e-05	0.000126	0.000125	7.52e-05	7.11e-05	5.49e-05	4.88e-05	2.36e-05	2.74e-05	5.35e-05	4.27e-05	2.14e-05	2.46e-05	4.33e-05	4.02e-05	0.000125	0.000117	2.54e-05	2.07e-05	2.92e-05	2.83e-05	3.34e-05	3.41e-05	9.67e-05	8.18e-05	4.89e-05	4.49e-05	5.56e-05	3.92e-05	4.81e-05	4.82e-05	5.17e-05	4.29e-05	8.76e-05	9.16e-05	1.5e-05	1.5e-05	7.9e-05	6.34e-05	7.26e-05
n339.12177	1.22e-05	1.05e-05	1.39e-05	4.19e-06	1.09e-06	1.55e-06	1.32e-06	0	9.94e-06	3.76e-06	2.57e-05	2.7e-05	2.12e-06	0	1.24e-06	8.53e-07	0	2e-06	5.12e-08	2.7e-07	1.25e-06	0	0	2.82e-06	4.17e-06	4.93e-06	1.14e-06	8.32e-07	1.02e-06	3.39e-06	1.47e-06	0	3.36e-05	3.22e-05	2.6e-05	1.11e-05	0	3.99e-07	2.98e-07	2.84e-06	2.38e-06	0	2.38e-06	0	0	1.04e-06	4.37e-06	1.48e-06	2.26e-06
n339.18155	1.74e-05	1.73e-05	2.87e-05	2.11e-05	6.5e-06	5.32e-06	1.08e-05	9.23e-06	1.59e-05	1.34e-05	4.13e-05	3.28e-05	1.85e-05	1.95e-05	2.04e-05	1.64e-05	8.65e-06	1.01e-05	1.04e-05	7.58e-06	3.76e-06	1.85e-06	5.74e-06	7.35e-06	2.15e-05	2.2e-05	4.41e-06	7.74e-06	3.17e-06	3.91e-06	7.16e-06	7.38e-06	5.35e-06	0	7.61e-06	2.82e-06	1.38e-05	2.06e-05	1.67e-05	1.69e-05	5.7e-06	5.5e-06	7.91e-06	8.32e-06	3.65e-06	9.09e-06	1.1e-05	1.2e-05	1.65e-05
n339.20078	6.72e-05	6.83e-05	9.87e-05	9.23e-05	2.74e-05	0	0.000204	0.000201	0.000142	0.000104	0.00016	0.000106	8.08e-05	5.06e-05	0.00012	8.96e-05	5.09e-05	3.75e-05	9.21e-05	6.03e-05	2.84e-05	3.12e-05	3.27e-05	9.38e-06	6.49e-05	2.88e-05	4.5e-05	1.84e-05	3.74e-05	1.41e-05	4.75e-05	5.05e-05	0.000184	0.000128	0.000242	0.000229	0.000178	0.000171	9.6e-05	7.27e-05	7.73e-05	3.05e-05	3.09e-05	3.36e-05	5.06e-05	4.22e-05	0.000161	0.000125	0.000836
n339.32727	5.95e-06	1.08e-05	4.06e-06	4.82e-06	3.61e-06	2.04e-06	4.39e-06	2.99e-06	2.6e-06	4.88e-06	7.15e-06	7.97e-06	1.19e-05	9.94e-06	1.75e-05	1.52e-05	8.3e-06	8.39e-06	1e-05	6.69e-06	5.35e-06	6.54e-06	2.81e-06	4.87e-06	5.3e-07	1.27e-06	4.77e-06	4.05e-06	1.47e-06	2.46e-06	8.52e-06	6.66e-06	1.37e-05	2.35e-05	2.19e-05	1.77e-05	1.4e-05	1.03e-05	1.48e-05	1.2e-05	4.18e-06	3.7e-06	4.02e-06	4.98e-06	0	3.3e-06	4.58e-06	2.05e-06	5.18e-06
n339.82224	1.07e-05	1.31e-05	1.06e-05	8.44e-06	3.01e-05	2.85e-05	4.89e-05	5.7e-05	7.67e-06	6.81e-06	0	0	4.42e-05	4.56e-05	2.55e-05	2.69e-05	4.74e-05	5.17e-05	4.61e-05	5.32e-05	9e-05	0.000123	7.79e-05	7.99e-05	2.96e-05	3.19e-05	0.000174	0.000202	7.51e-05	0.000119	7.1e-05	8.25e-05	6.28e-06	6.56e-06	1.12e-05	8.96e-06	2e-05	3.29e-05	1.19e-05	1.24e-05	7.07e-05	9.02e-05	5.48e-05	7.28e-05	7.45e-05	8.56e-05	5.03e-05	3.48e-05	3.41e-05
n339.96603	4.77e-06	4.05e-06	3.71e-06	4.28e-06	3.65e-06	0	7.3e-06	6.08e-06	1.1e-05	7.6e-06	1.74e-05	1.34e-05	2.66e-06	3.63e-06	4.28e-06	2.11e-06	3.65e-06	3.81e-06	8.3e-06	2.63e-06	3.04e-06	3.25e-06	2.01e-06	4.17e-06	3.6e-06	6.82e-06	2.25e-06	1.23e-06	4.4e-06	0	1.2e-06	3.46e-06	9.54e-07	0	0	1.53e-06	1.02e-05	2.64e-06	4.7e-06	6.04e-06	3.82e-06	3.76e-06	5.25e-06	5.29e-06	3.5e-06	6.2e-06	3.52e-06	5.67e-06	4.68e-06
n340.12555	1.21e-05	1.02e-05	3.3e-07	2.96e-06	1.04e-05	8.41e-06	1.15e-05	1.4e-05	1.2e-05	3.82e-06	0	1.52e-06	1.26e-05	1.78e-05	1.15e-05	1.23e-05	1.65e-05	1.67e-05	1.52e-05	2.01e-05	1.11e-05	1.49e-05	2.39e-05	1.59e-05	1.87e-05	2.88e-05	1.42e-05	1.34e-05	1.55e-05	2.34e-05	1.09e-05	1.48e-05	4.78e-06	0	3.48e-07	0	6.99e-06	7.41e-06	8.37e-06	9e-06	1.61e-05	1.35e-05	1.98e-05	2.22e-05	1.17e-05	1.44e-05	3.06e-05	2.47e-05	1.91e-05
n340.20401	1.58e-05	1.07e-05	9.9e-06	1.35e-05	0	0	3.69e-05	3.35e-05	5.69e-06	1.54e-05	1.48e-05	1.77e-05	1.16e-05	4.29e-06	1.91e-05	1.42e-05	4.96e-06	4.26e-06	6.61e-06	5.37e-06	6.31e-06	2.25e-06	3.03e-07	0	7.78e-06	1.9e-07	4.04e-06	1.96e-06	3.47e-06	0	1.03e-05	9.71e-06	1.33e-05	1.72e-05	3.67e-05	2.81e-05	3.12e-05	2.68e-05	1.44e-05	8.39e-06	8.92e-06	7.18e-06	6.17e-06	3.33e-06	7.48e-06	7.22e-06	2.16e-05	2.06e-05	0.000148
n340.8551	0	0	2.94e-06	0	2.5e-06	2.58e-06	0	0	0	0	4.13e-06	7.21e-06	2.56e-06	3.97e-06	6e-06	4.57e-06	5.29e-06	8.78e-06	4.4e-06	1.68e-06	0	1.83e-06	2.17e-06	4.16e-06	0	0	2.27e-06	2.25e-06	4.81e-06	5.85e-06	5.42e-06	7.25e-06	2.43e-05	1.9e-05	3.1e-06	4.07e-06	8.97e-06	7.9e-06	1.3e-05	1.42e-05	5.05e-06	6.74e-06	1.99e-06	0	1.91e-06	2.19e-06	0	0	2.49e-06
n341.08862	0.000435	0.000454	0.000801	0.000694	0.000696	0.000754	0.000474	0.000474	0.000599	0.000601	0.00118635	0.00122328	0.000431	0.000441	0.000343	0.000296	0.000158	0.000112	0.000272	0.000188	0.000193	0.000182	0.000387	0.000377	0.000776	0.000764	0.000378	0.000396	0.000787	0.000847	0.000669	0.000665	0.00107916	0.00105765	0.000797	0.000684	0.000355	0.000261	0.000556	0.000535	0.000421	0.000387	0.000589	0.000629	0.000291	0.000248	0.000883	0.000743	0.000592
n341.1095	0.00582656	0.00625773	0.0089744	0.00878628	0.00468636	0.00509778	0.00454949	0.00442531	0.00399124	0.00368272	0.010809	0.011235	0.00203439	0.00184801	0.0030365	0.0028148	0.00217144	0.00227839	0.0023942	0.00144581	0.00313323	0.00314327	0.00332436	0.00349423	0.00367486	0.00348045	0.00304296	0.00329281	0.00392843	0.00427465	0.00246457	0.00241446	0.0293762	0.0310076	0.0274635	0.0276711	0.00328968	0.00257762	0.00420787	0.00433127	0.00228885	0.00191401	0.00172571	0.00190295	0.00267428	0.002867	0.00644792	0.00509995	0.00344484
n341.13736	1.71e-05	1.87e-05	3.24e-05	3.35e-05	1.17e-05	1.28e-05	6.05e-06	0	3.04e-05	4.39e-05	8.49e-05	0.000132	9.2e-06	3.2e-06	1.09e-05	4.35e-06	6.23e-06	0	6.3e-06	3.57e-06	4.68e-06	3.79e-06	1.02e-05	2.51e-06	2.08e-05	1.67e-05	1.05e-05	7.37e-06	9.65e-06	5.78e-06	6.53e-06	5.69e-06	3.53e-06	2.87e-05	1.85e-07	0	5.12e-06	2.15e-06	7.71e-06	3.99e-06	4.73e-06	0	7.59e-06	3.42e-06	3.46e-06	2.58e-06	9.01e-06	7.27e-06	1.6e-05
n341.19766	1.99e-05	1.95e-05	2.7e-05	2.69e-05	1.89e-05	5.62e-06	1.68e-05	1.76e-05	2.34e-05	2.95e-05	5.38e-05	4.59e-05	4.24e-05	4.1e-05	2.25e-05	2.07e-05	1.53e-05	1.67e-05	1.17e-05	9.34e-06	6.98e-06	2.88e-06	7.73e-06	0	2.67e-05	1.94e-05	4.14e-06	0	4.3e-06	0	9.96e-06	8.51e-06	7.63e-06	1.36e-06	0	0	2.63e-05	3.15e-05	1.78e-05	1.77e-05	3.84e-06	4.97e-06	1.12e-05	5.54e-06	2.3e-07	0	5.96e-06	6.02e-06	2.9e-05
n341.98166	2.69e-06	5.11e-06	4.93e-06	5.17e-07	2.17e-06	4.97e-06	2.15e-05	2.39e-05	9.02e-06	4.96e-06	1.14e-05	4.3e-06	3.72e-06	4.65e-06	4.06e-06	4.35e-06	6.23e-07	1.94e-06	3.27e-06	4.26e-06	4.81e-06	3.94e-06	5.42e-06	3.57e-06	5.15e-06	5.08e-06	4.37e-06	1.9e-06	2.48e-06	1.65e-06	4.86e-06	3.36e-06	2.14e-06	0	0	5.49e-07	4.08e-06	1.3e-06	2.7e-06	2.2e-06	2.67e-06	2.86e-06	4.96e-06	3.48e-06	1.41e-06	3.01e-06	9.24e-06	5.82e-06	1.04e-06
n342.0321	6.46e-06	3.82e-06	2.29e-05	2.14e-05	3.68e-06	1.05e-05	3.29e-06	6.69e-06	7.3e-06	0	1.83e-05	2.55e-05	6.27e-06	1.91e-06	1.71e-05	1.31e-05	1.23e-05	9.08e-06	2.02e-05	8.74e-06	5.8e-06	7.01e-06	4.02e-06	3.09e-06	6.63e-06	7.02e-06	5.88e-07	3.44e-06	4.38e-06	6.15e-06	4.54e-06	2.6e-06	1.24e-06	0	3.5e-07	2.53e-07	1.62e-05	6.66e-06	9.21e-06	5.79e-06	7.52e-06	6.27e-06	6.37e-06	1.04e-05	7.36e-06	6.96e-06	1.75e-05	1.66e-05	8.01e-06
n342.08368	5.81e-05	6.27e-05	6.3e-05	5.21e-05	1.65e-05	9.88e-06	5.42e-05	5.41e-05	4.47e-05	4.72e-05	0.000106	9.44e-05	9.63e-06	4.77e-06	1.93e-05	1.42e-05	2.45e-05	1.52e-05	2.62e-05	1.67e-05	1.59e-05	3.41e-06	8.93e-06	1.56e-06	1.83e-05	1.14e-05	1.37e-05	6.47e-06	1.06e-05	5.71e-06	2.12e-05	1.21e-05	0.00013	0.000111	0.000112	9.86e-05	3.41e-05	2.27e-05	2.37e-05	1.73e-05	1.36e-05	3.1e-06	2.06e-05	1.05e-05	1.98e-05	1.41e-05	4.65e-05	2.75e-05	4.74e-05
n342.09161	5.85e-05	5.96e-05	0.000115	0.000106	9.56e-05	0.000112	7.06e-05	6.78e-05	7.67e-05	8.28e-05	0.000148	0.000159	5.64e-05	6.02e-05	4.3e-05	3.6e-05	1.99e-05	2.16e-05	3.76e-05	2.09e-05	2.67e-05	2.91e-05	5.59e-05	5.24e-05	0.000104	9.89e-05	4.82e-05	5.31e-05	0.000115	0.000116	8.36e-05	8.16e-05	0.000168	0.000156	0.000104	0.000119	4.93e-05	3.55e-05	7.12e-05	8.49e-05	6.15e-05	5.39e-05	7.82e-05	8.32e-05	3.64e-05	3.6e-05	0.00012	9.66e-05	7.39e-05
n342.11304	0.000742	0.000776	0.00113022	0.00108135	0.000545	0.000612	0.000556	0.000529	0.000439	0.000453	0.00130736	0.00137022	0.000187	0.000171	0.000356	0.000323	0.000256	0.000267	0.000258	0.000154	0.000385	0.000385	0.000383	0.000408	0.000384	0.000405	0.000376	0.0004	0.000451	0.00052	0.00029	0.000296	0.00385945	0.0040857	0.00356223	0.00372495	0.000354	0.000273	0.000491	0.000512	0.00023	0.000198	0.000201	0.000225	0.000331	0.000352	0.000804	0.000628	0.000405
n342.85715	4.12e-05	3.54e-05	3.72e-05	3.75e-05	3.21e-05	2.77e-05	0	0	2.78e-05	5.03e-05	7.37e-05	7.85e-05	1.68e-05	1.37e-05	1.61e-05	1.39e-05	2.94e-06	2.27e-06	4.38e-06	1.01e-06	7.02e-06	6.84e-06	3.68e-06	3.76e-06	7.78e-06	5.83e-06	1.84e-06	1.92e-06	8.18e-07	2.47e-06	8.74e-06	5.76e-06	1.34e-05	1.21e-05	4.33e-05	3.69e-05	1.05e-05	1.46e-05	2.06e-05	2.5e-05	0	0	6.08e-06	3.53e-06	2.26e-06	2.47e-06	7.32e-07	7.34e-07	3.05e-06
n343.01141	3.53e-06	0	0	5.59e-06	1.24e-07	0	1.04e-05	7.05e-06	3.14e-06	1.46e-06	2.79e-06	3.15e-06	1.38e-05	8.77e-06	1.34e-05	1.01e-05	1.22e-05	1.03e-05	1.22e-05	1.16e-05	1.32e-05	1.38e-05	1.41e-05	1.08e-05	1.42e-05	1.22e-05	6.07e-06	4.45e-06	1.17e-05	7.24e-06	1.32e-05	4.06e-06	4.19e-05	3.86e-05	2.71e-05	1.36e-05	7.95e-06	1.11e-05	1.8e-05	2.12e-05	2.21e-05	1.91e-05	2.16e-05	1.47e-05	1.48e-05	1.52e-05	1.74e-05	1.57e-05	1.49e-06
n343.08325	1.53e-05	1.47e-05	2.02e-05	1.76e-05	0	0	2.45e-05	1.74e-05	5.57e-06	4.82e-06	2.88e-05	1.97e-05	0	0	2.76e-06	0	8.49e-07	1.06e-06	4.97e-06	4.23e-06	6.59e-06	4.64e-06	0	0	0	0	2.53e-06	0	0	0	7.75e-06	5.12e-06	4.51e-05	6.09e-05	1.91e-05	1.99e-05	0	0	2.32e-06	0	0	0	5.76e-06	5.54e-06	1.6e-07	0	3.75e-06	3.53e-06	1.83e-06
n343.08722	6.86e-06	1.48e-05	1.07e-05	1.06e-05	4.79e-06	6.7e-06	1.08e-05	8.11e-06	6.62e-06	1.33e-05	2.92e-05	9.02e-06	6.76e-06	9.99e-06	6.89e-06	1.55e-05	5.7e-06	6.82e-06	3.6e-06	6.98e-06	1.44e-06	6.57e-06	5.47e-06	3.2e-06	9.36e-06	6.14e-06	6.38e-06	2.54e-06	7.92e-06	5.64e-06	9.18e-06	6.54e-06	5.8e-06	3.25e-05	9.92e-06	7.93e-06	1.25e-05	8.04e-06	1.23e-05	9.12e-06	6.03e-06	6.46e-06	1.2e-05	4.61e-06	3.48e-06	1.23e-06	1.81e-05	8.11e-06	9.28e-06
n343.1041	2.05e-05	1.85e-05	2.98e-05	1.45e-05	1.3e-05	2.29e-06	1.71e-05	1.39e-05	2.17e-05	1.98e-05	5.04e-05	4.09e-05	1.09e-05	1.07e-05	1.55e-05	9.49e-06	3.12e-06	8.37e-06	1.51e-05	6.87e-06	6.79e-06	9.22e-06	1.04e-05	5.49e-06	1.6e-05	1.47e-05	8.21e-06	6.83e-06	7.54e-06	3.87e-06	1.31e-05	1.48e-05	6.32e-05	5.65e-05	3.72e-05	4.33e-05	8.87e-06	6.55e-06	1.18e-05	9.31e-06	1.35e-05	1.05e-05	8.15e-06	9.71e-06	6.75e-06	3.14e-06	2.09e-05	1.27e-05	1.77e-05
n343.11343	8.87e-05	0.000102	0.000165	0.000143	5.65e-05	5.98e-05	6.59e-05	6.02e-05	6.18e-05	5.79e-05	0.000146	0.000172	2.16e-05	1.9e-05	4.27e-05	3.98e-05	3.24e-05	2.85e-05	4.21e-05	1.6e-05	5.41e-05	4.35e-05	4.46e-05	3.85e-05	4.85e-05	4.52e-05	4.58e-05	4.56e-05	4.86e-05	4.51e-05	3.49e-05	3.31e-05	0.000518	0.000512	0.000479	0.000442	3.48e-05	2.26e-05	5.8e-05	6.51e-05	2.62e-05	1.62e-05	1.95e-05	2.84e-05	4.2e-05	3.84e-05	0.000114	8.1e-05	4.77e-05
n343.11728	2.39e-05	2.82e-05	4.49e-05	3.94e-05	1.28e-05	1.16e-05	1.31e-05	1.29e-05	2.14e-05	1.59e-05	5.66e-05	4.45e-05	1.16e-05	7.1e-06	8.35e-06	4.19e-06	3.45e-06	6.39e-06	8.22e-06	6.36e-06	8.45e-06	5.08e-06	1.55e-05	9.41e-06	2.61e-05	1.53e-05	8.66e-06	7.83e-06	1.46e-05	9.16e-06	6.47e-06	2.24e-06	0.000113	0.000141	9.71e-05	9.83e-05	4.59e-06	3.54e-06	1.3e-05	7.67e-06	7.7e-06	5.94e-06	3.39e-06	6.6e-06	6.18e-06	1.09e-05	1.31e-05	2.53e-05	1.77e-05
n343.12512	5.98e-06	2.57e-06	1.06e-05	3.99e-06	0	0	2.58e-06	3.82e-06	6.86e-06	8.33e-06	2.23e-05	8.01e-06	4.72e-06	4.39e-06	1.17e-06	5.98e-06	3.22e-06	9.07e-07	2.86e-06	2.97e-06	2.13e-06	1.27e-06	1.78e-06	0	3.73e-06	5.81e-06	0	0	6.34e-07	0	2.51e-06	1.43e-06	7.97e-06	2.15e-05	7.11e-06	1.23e-05	1.93e-06	1.28e-06	0	8.89e-07	2.54e-06	3.44e-06	4.55e-06	1.75e-06	1.5e-07	5.46e-07	5.87e-06	1.62e-06	7.67e-06
n343.15353	8.7e-05	0.000103	0.00014	0.000122	6.36e-05	7.35e-05	4.94e-05	2.4e-05	0.000115	0.00015	0.000216	0.000328	3.64e-05	2.25e-05	3.33e-05	1.95e-05	4.47e-06	1.04e-06	2.2e-05	6.02e-06	3.06e-05	1.91e-05	3.6e-05	2.59e-05	8.73e-05	8.22e-05	4.64e-05	3.13e-05	2.71e-05	7.84e-06	3.03e-05	1.34e-05	0.000171	0.000204	0.000122	9.35e-05	2.51e-05	1.07e-05	2.19e-05	1.56e-05	3.03e-05	9.51e-06	3.07e-05	3.54e-05	1.11e-05	1.07e-05	5.02e-05	4.29e-05	8.19e-05
n343.1687	5.29e-05	5.78e-05	0.000142	0.000128	3.7e-05	4.56e-05	1.21e-05	2.92e-06	7.59e-05	7.24e-05	0.000217	0.000238	5.88e-05	6.69e-05	5.06e-05	4.55e-05	3.25e-05	2.84e-05	2.36e-05	2.78e-05	1.32e-05	9.42e-06	1.37e-05	5.49e-06	5.09e-05	4.54e-05	1.27e-05	1.23e-05	7.37e-06	1.14e-05	1.35e-05	1.31e-05	2.75e-05	2.31e-05	2.92e-05	1.89e-05	2.81e-05	3.98e-05	4.61e-05	4.76e-05	2.21e-05	1.12e-05	2.25e-05	2.2e-05	1.25e-05	1.9e-05	2.52e-05	2.68e-05	1.11e-05
n343.21313	6.52e-06	1.07e-05	1.25e-05	2.36e-06	1.73e-07	0	7.61e-06	6.33e-06	1.96e-05	1.81e-05	4.83e-05	4.33e-05	1.54e-05	1.68e-05	1.83e-05	1.48e-05	9.82e-06	7.82e-06	6.91e-06	7.31e-06	8.16e-07	0	9e-07	3.09e-06	1.59e-05	1.49e-05	5.41e-06	3.46e-06	0	0	5.91e-06	5.64e-06	1.76e-05	2.06e-05	2.1e-05	2.79e-06	9.26e-06	1.48e-05	1.79e-05	1.54e-05	2.23e-06	6.87e-06	3.49e-06	4.91e-06	5.1e-06	1.72e-07	4.5e-06	1.13e-06	1.51e-05
n344.00314	1.38e-05	1.06e-05	1.29e-05	1.48e-05	1.3e-05	1.13e-05	5.68e-06	6.27e-06	1.97e-05	2.3e-05	2.36e-05	2.12e-05	1.91e-05	2.05e-05	2.08e-05	1.87e-05	1.7e-05	2.21e-05	2.1e-05	1.69e-05	1.56e-05	1.48e-05	1.66e-05	7.37e-06	5.76e-06	1.04e-05	6.04e-06	9.78e-06	1.57e-05	1.97e-05	1.74e-05	1.56e-05	2.33e-05	3.02e-05	2.01e-05	2.01e-05	3.73e-05	2.13e-05	2.85e-05	2.03e-05	1.95e-05	1.73e-05	1.78e-05	2.03e-05	1.06e-05	7.37e-06	1.32e-05	1.09e-05	8.16e-07
n344.04092	5.36e-06	0	6.72e-08	3.31e-06	2.28e-06	2.21e-06	3.18e-08	0	3.47e-06	6.53e-06	5.85e-06	6.68e-06	7.2e-06	5.35e-06	1.28e-05	1.01e-05	5.31e-06	5.04e-06	4e-06	4.6e-06	2.67e-06	4.59e-06	8.84e-07	5.32e-06	4.07e-06	5.88e-06	6.12e-06	3.58e-06	4.15e-06	6.63e-06	7e-06	9.42e-06	3.52e-06	0	1.47e-05	1.68e-05	4.17e-06	4.33e-06	5.14e-06	7.24e-08	0	0	3.05e-06	0	0	2.24e-06	1.66e-06	0	5.23e-06
n344.09952	7.05e-06	1.54e-05	9.09e-06	1.29e-05	7.18e-06	3.11e-06	4.46e-06	8.96e-06	9.09e-06	1.12e-05	2.07e-05	3.51e-05	2.92e-06	3.77e-06	3.01e-07	6.39e-07	3.43e-06	1.02e-06	3.61e-06	3.15e-06	1.85e-06	4.69e-06	2.73e-06	3.85e-06	7.46e-06	1.12e-05	3.86e-06	7.34e-07	4.03e-06	3.53e-06	8.28e-06	2.21e-06	2.81e-05	0	1.31e-05	1.26e-05	6.74e-07	3.9e-06	2.93e-06	2.51e-06	1.67e-06	3.24e-06	4.36e-06	4.74e-06	4.78e-07	5.69e-08	9.55e-06	7.69e-06	9.45e-06
n344.11661	1.12e-05	8.33e-06	1.57e-05	1.51e-05	4.01e-06	4.13e-06	5.66e-06	1.03e-05	2.24e-06	7.01e-06	1.83e-05	1.61e-05	1.3e-06	3.97e-06	4.38e-06	2.5e-06	1.83e-06	1.99e-06	3.73e-06	2.08e-06	6.68e-06	5.7e-06	4.28e-06	4.19e-06	5.97e-06	1.25e-05	3.47e-06	1e-06	6.46e-06	3.17e-06	2.11e-06	7.68e-07	5.16e-05	5.53e-05	4.41e-05	6.04e-05	2.24e-06	0	5.06e-06	6.46e-06	0	4.42e-06	4.87e-06	3.35e-06	3.97e-06	3.87e-06	1.42e-05	1.48e-05	1.86e-06
n344.15695	7.26e-06	8.88e-06	1.38e-05	1.37e-05	5.92e-06	5.2e-06	4.34e-06	0	1.24e-05	2.19e-05	2.83e-05	3.66e-05	4.15e-06	0	2.82e-06	9.18e-07	0	0	3.21e-06	7.16e-07	1.31e-06	0	1.7e-06	6.31e-07	7.32e-06	4.76e-06	4.19e-06	3.39e-06	1.66e-06	0	1.54e-06	0	1.73e-05	1.25e-05	6.25e-06	4.23e-06	1.89e-06	2.37e-06	2.34e-06	0	2.5e-06	0	1.96e-06	2.32e-06	0	0	5.22e-06	3.07e-06	7.06e-06
n344.21945	0	0	0	0	0	0	0	0	0	0	0	0	0	9.73e-07	0	1.9e-06	0	0	7.14e-07	0	0	0	0	0	0	2.62e-06	0	0	0	0	0	0	5.65e-06	0	0	2.46e-06	0	0	0	0	0	0	0	0	0	0	0	0	8.79e-07
n344.85391	2.01e-05	1.53e-05	2.36e-05	2.42e-05	2.72e-05	2.44e-05	2.46e-06	0	2.54e-05	3.33e-05	4.9e-05	6.34e-05	1.21e-05	1.12e-05	9.47e-06	1.34e-05	5.12e-07	0	3.67e-06	3.24e-06	3.84e-06	0	2.36e-06	2.84e-06	4.02e-06	6.18e-06	6.41e-07	6.24e-06	4.93e-06	3.02e-06	5.58e-06	0	5.62e-06	1.02e-05	1.66e-05	1.17e-05	8.78e-06	1.31e-05	7.65e-06	1.9e-05	2.49e-06	0	3.36e-06	0	3.44e-07	1.21e-06	2.26e-07	0	0
n344.91006	2.91e-06	1.92e-06	1.58e-06	3.28e-06	2.52e-06	0	0	0	3.61e-06	0	2.22e-06	2.16e-06	1.99e-06	8.66e-07	3.24e-06	6.09e-06	1.92e-06	1.9e-06	3.15e-06	2.46e-06	3.59e-06	1.36e-06	0	1.23e-06	1.29e-06	7.58e-07	2.01e-06	1.82e-06	0	0	4.28e-06	0	3.48e-06	0	1.67e-06	1.53e-06	3.1e-06	1.86e-06	4.48e-06	3.54e-06	1.19e-06	8.96e-07	1.01e-06	8.52e-07	1.03e-06	9.78e-07	0	2.2e-06	1.34e-06
n344.98743	9.16e-06	1.37e-05	1.31e-05	5.36e-06	4.44e-06	7.87e-06	5.95e-06	7.33e-06	1.43e-05	1.19e-05	2.28e-05	2.03e-05	5.6e-06	8.73e-06	1.06e-05	7.95e-06	6.67e-06	8.75e-06	8.58e-06	1.4e-05	2.39e-06	9.64e-06	1.5e-06	5.67e-06	4.05e-06	5.99e-06	4.18e-06	7.75e-06	9.58e-07	9.33e-06	2.7e-06	2.97e-06	1.39e-05	8.78e-06	0	1.25e-05	1.23e-05	6.59e-06	9.58e-06	1.15e-05	6.67e-06	4.8e-06	8.66e-06	4.26e-06	1.52e-06	1.61e-07	5.66e-06	6.73e-06	1.3e-06
n345.15051	1.67e-05	3.23e-05	2.62e-05	3.11e-05	1.85e-05	2.3e-05	1.02e-05	9.23e-06	3.29e-05	4.59e-05	6.9e-05	9.33e-05	6.46e-06	5.96e-06	8.65e-06	6.54e-06	0	0	4.85e-06	8.75e-07	5.44e-06	4.42e-06	7.54e-06	7.94e-06	2.06e-05	2.79e-05	1.2e-05	6.46e-06	5.5e-06	1.99e-06	8.25e-06	2.79e-06	3.18e-05	4.48e-05	3.46e-05	2.64e-05	6.29e-06	2.38e-06	5.67e-06	1.99e-07	5.2e-06	2.82e-06	7.61e-06	5.07e-06	0	0	1.61e-05	1.01e-05	2.18e-05
n345.15601	1.29e-05	1.52e-05	1.59e-05	1.3e-05	7.76e-06	7.86e-07	1.45e-05	1.25e-05	1.1e-05	1.42e-05	3.65e-05	3.62e-05	7.78e-06	1.06e-05	5.81e-06	6.52e-06	1.53e-06	4.24e-06	8.76e-06	2.47e-06	3.87e-06	2.85e-06	5.34e-06	1.06e-06	1.64e-05	1.71e-05	2.3e-08	3.51e-06	2.38e-06	6.13e-06	9.29e-06	9.5e-06	4.83e-05	4.72e-05	4.02e-05	1.7e-05	9.04e-06	5.35e-06	1.05e-05	1.15e-05	6.87e-06	7.18e-06	8.39e-06	6.68e-06	1.68e-06	4.58e-06	1.47e-05	3.47e-06	1.34e-05
n345.16544	1.45e-05	1.23e-05	3.18e-05	3.65e-05	1.39e-05	1.06e-05	2.9e-06	0	1.94e-05	2.05e-05	5.64e-05	3.62e-05	1.49e-05	1.33e-05	1.31e-05	1.13e-05	7.05e-06	5.38e-06	6.15e-06	8.07e-06	2.67e-06	2.41e-06	3.28e-06	4.68e-07	1.24e-05	1.72e-05	2.42e-06	3.62e-06	2.63e-06	5.65e-07	3.14e-06	3.58e-06	0	1.8e-06	3.85e-06	0	1.1e-05	7.76e-06	1.32e-05	1.39e-05	9.34e-07	2.9e-06	3.57e-06	6.21e-06	8.12e-07	5.16e-07	2.55e-06	1.53e-06	1.6e-06
n345.18448	0.000247	0.000229	0.000406	0.000504	0.000129	0.000183	0.000242	0.000112	0.000369	0.000398	0.000791	0.000716	0.000304	0.000185	0.000146	6.87e-05	3.3e-05	6.62e-05	0.000144	0.000132	8.56e-05	6e-05	1.28e-05	3.51e-05	0.00033	0.000207	3.37e-05	0	3.3e-05	7.92e-05	0.00012	0.000121	0.00041	0.000393	0.000301	0.000326	9.18e-05	0.000186	0.000114	6.17e-05	0.00018	2.05e-05	0.000134	0.00011	0	2.77e-05	0.00013	8.82e-05	0.000903
n345.185	1.24e-05	1.04e-05	3.79e-05	2.79e-05	1.82e-05	6.82e-06	3.18e-05	1.49e-05	7.73e-05	3.94e-05	8.23e-05	0.000112	0.00012	0.000146	3.25e-06	1.21e-05	1.04e-05	2.33e-05	5.39e-05	1.29e-05	8.08e-06	1.6e-05	2.73e-05	1.68e-05	8.85e-05	7.03e-05	1.85e-05	8.69e-06	1.81e-05	1.14e-05	3.07e-05	1.84e-05	7.01e-05	7.82e-05	5.78e-05	4.12e-05	9.58e-06	4.08e-06	8.87e-06	1.16e-05	1.41e-05	2.62e-05	8.05e-06	1.68e-05	6.93e-06	3.98e-06	4.71e-05	2.83e-05	2.67e-05
n346.05637	1.61e-05	9.48e-06	4.47e-06	3.52e-06	5.84e-06	4.03e-06	4.95e-05	3.71e-05	1.8e-06	8.39e-07	1.06e-05	7.8e-06	0	0	3.42e-06	4.41e-06	2.69e-06	4.67e-06	3.6e-06	1.67e-06	4.87e-05	4.2e-05	3.67e-06	2.49e-06	0	0	1.73e-06	5.31e-06	3.65e-06	2.76e-06	4.02e-06	5.35e-07	0	0	4.35e-06	8.68e-06	4.31e-06	3.03e-06	7.12e-06	6.63e-06	3.47e-06	2.11e-06	4.31e-06	4.48e-06	1.43e-05	1.63e-05	2.13e-05	2.39e-05	5.97e-06
n346.11505	3.4e-05	3.29e-05	4.45e-05	3.29e-05	5.63e-05	6.2e-05	0.000147	0.000156	4.23e-05	4.33e-05	0	0	0.000112	0.00012	7.71e-05	9.26e-05	5.08e-05	5.22e-05	2.99e-05	3.58e-05	5.5e-05	6.58e-05	9.39e-05	0.000104	4.56e-05	5.85e-05	3.31e-05	3.41e-05	4.75e-05	7.53e-05	0.000115	0.000137	0	0	4.7e-05	1.44e-05	3.85e-05	3.31e-05	3.64e-05	8.66e-05	6.12e-05	7.54e-05	4.28e-05	8.8e-06	7.61e-05	8.5e-05	3.8e-05	1.87e-05	9.48e-05
n346.16269	3.02e-06	2.3e-06	1.73e-07	1.45e-06	0	3.3e-08	1.58e-06	1.19e-06	4.39e-05	4.96e-05	7.18e-05	7.51e-05	1.3e-05	1.59e-05	2.44e-05	1.64e-05	1.5e-06	4.53e-06	2.49e-06	2.73e-06	2.59e-06	1.73e-06	1.15e-05	1.69e-05	6.57e-06	5.68e-06	2.86e-06	1.24e-06	3.25e-06	5.47e-06	7.24e-06	7.77e-06	1.9e-05	1.32e-05	9.67e-06	1.68e-05	1.22e-05	1.31e-05	8.58e-06	1.1e-05	0	4.32e-06	2.26e-06	4.88e-06	1.12e-07	9.87e-07	0	0	0
n346.18793	4.18e-05	4.2e-05	6.74e-05	9.19e-05	1.61e-05	2.19e-05	2.62e-05	2.3e-05	6.22e-05	7.04e-05	0.000142	0.000139	5.38e-05	4.92e-05	3.01e-05	2e-05	7.37e-06	1.07e-05	2.51e-05	2.59e-05	1.5e-05	7.71e-06	4.16e-06	0	5.1e-05	3.97e-05	1.45e-05	4.7e-06	1.75e-06	9.93e-06	2.33e-05	1.86e-05	7.34e-05	6.54e-05	6.17e-05	3.85e-05	1.98e-05	2.12e-05	2.33e-05	1.76e-05	2.15e-05	8.23e-06	2.35e-05	1.88e-05	0	5.01e-07	1.79e-05	1.24e-05	0.00015
n346.82977	1.37e-05	1.58e-05	2.64e-05	1.28e-05	7.55e-06	2.15e-06	0	2.55e-07	2.27e-05	3.61e-05	3.5e-05	2.88e-05	4.13e-06	7.27e-06	8.41e-06	5.22e-06	1.4e-06	5.95e-06	6.54e-06	6.11e-06	1.33e-06	2.37e-07	1.73e-06	0	0	1.29e-06	6.51e-07	0	3.76e-06	0	2.7e-06	0	4.34e-05	5.98e-05	3.71e-05	3.09e-05	7.69e-06	8.68e-06	6.4e-06	9.91e-06	2.09e-06	2.47e-06	4.22e-06	0	1.73e-06	4.17e-06	4.75e-06	1.15e-06	0
n346.88013	0	0	3.72e-07	0	0	1.54e-06	3.36e-07	0	0	0	7.43e-06	3.46e-06	2.98e-06	1.94e-06	1.55e-05	7.99e-06	7.94e-06	7.05e-06	7.81e-06	5.44e-06	0	0	0	2.52e-06	2.21e-06	0	3.1e-06	1.94e-06	7.3e-07	4.53e-06	8.83e-06	6.57e-06	8.6e-05	9.06e-05	5.88e-05	5.87e-05	7.78e-06	9.69e-06	1.73e-05	1.42e-05	5.18e-06	2.58e-06	1.56e-06	5.37e-06	2.7e-06	3.2e-06	0	0	3.4e-06
n346.88904	5.59e-05	4.88e-05	2.36e-05	2.14e-05	0	0	3.16e-05	1.93e-05	3.97e-05	2.73e-05	9.97e-05	8.23e-05	9.38e-05	8.77e-05	0.000128	0.000112	8.69e-05	9.63e-05	8.67e-05	8.65e-05	6.54e-05	6.39e-05	3.42e-05	2.08e-05	4.55e-05	2.93e-05	5.17e-05	4.35e-05	7.38e-05	5.9e-05	0.000113	0.000104	0.000548	0.000628	0.000381	0.000338	0.000115	0.000111	0.000184	0.00017	8.54e-05	6.6e-05	6.66e-05	6.7e-05	4.72e-05	4.48e-05	3.94e-05	2.72e-05	5.23e-05
n346.89865	1.93e-05	2.49e-05	6.92e-06	8.22e-06	1.89e-05	2.72e-05	0	9.66e-06	5.72e-06	6.84e-06	2.23e-05	2.55e-05	0	8.46e-06	2.65e-05	2.32e-05	1.67e-05	1.82e-05	2.26e-05	1.46e-05	1.9e-05	1.29e-05	1.51e-06	1.26e-05	0	2.72e-06	1.55e-05	2.02e-05	1.69e-05	2.66e-05	2.58e-05	1.99e-05	6.52e-05	5.61e-05	0.000143	0.000126	4.36e-05	1.85e-05	2.22e-05	2.29e-05	0	5.82e-06	1.12e-05	1.44e-05	7.13e-06	4.26e-06	2.65e-06	4.09e-07	9.31e-06
n347.07559	1.57e-05	1.41e-05	4.91e-06	2.05e-05	6.42e-06	1.15e-06	4.61e-06	2.96e-06	1.09e-05	1e-05	4.21e-05	4.63e-05	6.63e-06	2.5e-06	1.05e-06	0	0	0	4e-06	6.85e-07	4.24e-07	8.79e-07	3.55e-06	5.19e-06	1.64e-05	1.43e-05	1.83e-06	0	1.9e-06	0	4.12e-06	4.86e-07	1.54e-05	3.97e-05	2.75e-05	1.29e-05	2.16e-07	0	0	0	4.09e-06	2.4e-06	1.5e-06	3.93e-06	0	4.27e-08	8.34e-06	8.19e-06	1.13e-05
n347.11862	4.89e-06	6.91e-06	2.96e-06	5.82e-06	6.51e-06	3.11e-06	2.7e-05	2.73e-05	8.36e-06	4.31e-06	0	0	1.22e-05	2.13e-05	1.37e-05	1.25e-05	7.5e-06	1.06e-05	6.1e-06	2.94e-06	8.05e-06	8.27e-06	2.32e-05	1.63e-05	5.73e-06	6.16e-06	2.96e-06	4e-06	9.8e-06	1.54e-05	2.11e-05	2.17e-05	2.49e-07	0	6.55e-07	3.29e-06	1.35e-06	0	6.44e-06	1.75e-05	9.76e-06	9.78e-06	4.76e-06	5.29e-06	1.06e-05	9.82e-06	4.82e-06	7.27e-06	2.55e-05
n347.13541	5.38e-06	8.4e-06	1.43e-06	0	4.28e-06	4.83e-06	1.93e-06	4.86e-06	2.64e-07	1.17e-07	1.51e-05	1.14e-05	1.93e-06	0	1.65e-06	2.39e-06	9.09e-07	0	5.35e-06	4.66e-06	2.83e-06	0	4.82e-06	4.25e-06	6.81e-06	3.49e-06	2.35e-06	1.31e-06	2.49e-06	3.06e-07	1.97e-06	1.68e-06	2.75e-05	4.09e-05	3e-05	1.31e-05	3.42e-06	1.04e-06	2.35e-06	0	2.12e-06	0	5.84e-06	4.61e-06	3.69e-06	3.7e-06	5.13e-06	8.76e-06	5.6e-06
n347.17163	9.29e-05	0.000104	0.000178	0.000193	6.39e-05	6.17e-05	0.0001	9.76e-05	0.000134	0.000157	0.000308	0.000291	6.5e-05	5.85e-05	3.49e-05	1.72e-05	3.18e-05	2.58e-05	5.97e-05	3.89e-05	5.14e-05	5.14e-05	6.75e-05	6.02e-05	0.000156	0.000143	3.21e-05	3.03e-05	5.27e-05	4.89e-05	5.85e-05	5.41e-05	0.00028	0.0003	0.000226	0.000173	3.22e-05	2.39e-05	3.18e-05	2.16e-05	6.02e-05	5.1e-05	7.15e-05	7.64e-05	3.51e-05	3.33e-05	0.000135	0.000104	0.000114
n347.18176	6.62e-05	6.68e-05	0.000123	0.000143	4.53e-05	6.2e-05	4.73e-05	2.77e-05	0.000129	0.000138	0.000229	0.000227	9.44e-05	8.92e-05	5.65e-05	3.2e-05	1.58e-05	1.64e-05	4.74e-05	5.19e-05	2.64e-05	1.84e-05	6.5e-06	6.37e-06	8.59e-05	7.2e-05	2.65e-05	1.3e-05	1.4e-05	2.11e-05	4.39e-05	3.9e-05	0.000108	0.000104	9.41e-05	8.79e-05	3.12e-05	4.5e-05	4e-05	3.3e-05	3.51e-05	8e-06	3.78e-05	2.97e-05	0	0	3.79e-05	3.73e-05	0.000252
n347.19995	1.44e-05	1.01e-05	1.99e-05	2.13e-05	7.27e-06	3.71e-06	5.09e-06	8.24e-06	2.35e-05	3.23e-05	4.97e-05	5.77e-05	1.78e-05	2.04e-05	1.32e-05	1.06e-05	1.34e-06	2.07e-06	3.46e-06	9.96e-06	3.29e-06	1.74e-06	0	0	9.6e-06	7.58e-06	6.93e-06	2.71e-06	0	0	2.1e-06	2.6e-06	1.66e-05	1.9e-05	9.03e-06	2.47e-05	1.62e-06	4.79e-06	1.15e-05	9.42e-06	2.52e-06	2.91e-07	2.35e-06	1.36e-06	0	2.06e-06	9.02e-08	7.68e-06	2.64e-05
n347.20819	0.000329	0.000279	0.000849	0.000786	0.000186	0.0002	0.000423	0.000383	0.00104134	0.00116221	0.00265252	0.00263852	0.00047	0.000438	0.000494	0.000432	0.000466	0.000416	0.000453	0.000433	0.000324	0.000341	0.00046	0.000493	0.000761	0.000755	0.000177	0.000164	0.000736	0.000787	0.000687	0.000692	0.00201219	0.00216036	0.00156501	0.00140928	0.000285	0.000254	0.000414	0.000409	0.000313	0.000275	0.00039	0.000369	0.0003	0.000283	0.000666	0.000538	0.00037
n348.17471	5.72e-06	7.8e-06	1.06e-05	1.35e-05	3.81e-06	7.12e-07	6.28e-06	6.85e-06	9.25e-06	1.83e-06	2.21e-05	1.37e-05	3.8e-06	3.38e-06	2.49e-06	3.31e-06	0	1.61e-06	2.22e-06	1.7e-06	6.3e-06	3.34e-06	6.2e-06	5.88e-06	4.2e-06	3.92e-06	1.01e-06	1.91e-06	2.39e-06	0	6.64e-06	3.51e-06	1.52e-05	3.28e-05	6.67e-06	1.87e-05	1.68e-06	0	2.31e-06	2.66e-06	5.44e-06	5.11e-06	2.79e-06	2.05e-06	0	2.69e-06	8.36e-06	1.04e-05	1.44e-05
n348.18488	8.93e-06	2.33e-06	1.9e-05	3.98e-05	0	3.78e-06	1.02e-05	6.67e-06	1.25e-05	1.75e-05	4.96e-05	5.99e-05	5.69e-06	6.42e-06	3.92e-06	7.84e-06	0	0	2.91e-06	2.44e-06	3.43e-06	1.76e-06	0	0	2.02e-05	1.75e-05	1.88e-06	6.85e-06	6.82e-07	0	5.08e-06	4.13e-06	2.88e-05	0	3.61e-06	2.77e-06	0	0	5.68e-08	2.39e-06	5.91e-06	3.4e-06	7.21e-06	5.95e-06	0	0	1.15e-05	1.57e-06	2.5e-05
n348.21146	4.51e-05	4.13e-05	0.000141	0.000137	3.91e-05	4.03e-05	6.54e-05	6.6e-05	0.00014	0.000162	0.000413	0.0004	7.23e-05	6.49e-05	7.61e-05	6.28e-05	7.19e-05	6.37e-05	6.5e-05	6.37e-05	5.25e-05	4.9e-05	8.66e-05	7.14e-05	0.000112	0.000109	2.98e-05	3.2e-05	0.000127	0.000136	9.88e-05	0.000103	0.000295	0.000349	0.000222	0.000208	4.68e-05	3.53e-05	7.05e-05	6.16e-05	4.54e-05	4.12e-05	6.07e-05	5.67e-05	4.28e-05	4.77e-05	9.9e-05	8.93e-05	6.31e-05
n348.88736	1.72e-06	1.15e-06	8.81e-07	1.36e-06	0	0	1.2e-06	5.71e-07	3.4e-06	0	9.37e-06	6.16e-06	8.91e-06	7.68e-06	1.28e-05	9.01e-06	1.16e-05	9.37e-06	7.52e-06	9.63e-06	7.05e-06	5.4e-06	2.35e-06	2.23e-06	0	5.21e-07	5.15e-06	3.45e-06	4.81e-06	7.74e-06	9.52e-06	8.84e-06	6.61e-05	6.31e-05	4.45e-05	4.27e-05	1.05e-05	1e-05	1.76e-05	1.71e-05	7.1e-06	8.46e-06	8.03e-06	2.93e-06	5.52e-06	1.64e-06	1.73e-06	0	5.65e-06
n348.89664	0	1.78e-06	0	2.62e-07	0	1.79e-06	0	0	2.24e-06	1.14e-06	2.87e-06	2.79e-06	0	0	4.54e-06	1.69e-06	0	2.62e-06	2.43e-06	7.34e-07	1.78e-06	1.34e-06	4.33e-07	1.59e-06	0	0	1.58e-06	1.56e-06	5.6e-07	2.8e-06	2.09e-06	1.48e-06	2.25e-06	1.1e-06	9.57e-06	1.07e-05	3.17e-06	1.52e-06	3.31e-06	1.58e-06	0	0	1.24e-06	1.3e-06	0	1.78e-07	0	6.44e-07	1.73e-06
n349.09128	0.000179	0.000188	0.000358	0.000359	9.4e-05	8.87e-05	6.43e-05	4.25e-05	0.000203	0.000229	0.000542	0.000565	5.76e-05	4.02e-05	3.51e-05	1.9e-05	9.65e-06	0	4.37e-05	2.87e-05	4.42e-05	3.72e-05	8.44e-05	7.91e-05	0.000158	0.000145	3.9e-05	2.57e-05	4.84e-05	3.51e-05	4.85e-05	3.38e-05	0.000366	0.000424	0.000316	0.000259	2.98e-05	1.89e-05	3.87e-05	2.34e-05	4.48e-05	2.39e-05	4.54e-05	3.46e-05	1.66e-05	1.84e-06	0.000127	0.000109	0.000123
n349.15088	1.11e-05	1.3e-05	9.75e-06	4.79e-06	0	0	1.39e-05	1.15e-05	9.4e-06	0	1.33e-05	1.94e-05	9.64e-06	7.4e-06	5.68e-06	5.16e-06	6.72e-06	4.12e-06	7.67e-06	9.67e-06	4.71e-06	2.68e-06	6.68e-07	0	4.88e-06	7.67e-06	1.01e-06	7.15e-07	2.07e-06	2.03e-06	2.01e-06	1.2e-06	4.23e-05	2.97e-05	9.22e-06	5.85e-06	3.16e-06	0	5.95e-06	2.9e-06	5.16e-06	5.19e-06	7.43e-06	1.11e-06	3.04e-06	2.17e-06	1.26e-05	1.48e-05	2.76e-06
n349.1875	0.000773	0.000833	0.00177725	0.00168995	0.000646	0.000663	0.000866	0.00079	0.00139357	0.00146142	0.00283107	0.00277671	0.000694	0.000574	6.89e-05	5.38e-06	0.00035	0.000283	0.000601	0.000531	0.000479	0.000485	0.000947	0.000951	0.00181057	0.00167455	0.000289	0.00025	0.000401	0.000393	0.000377	0.000374	0.00185956	0.00190867	0.00106002	0.00101079	0.000315	0.000242	0.0001	4.11e-05	0.000704	0.000563	0.000827	0.00086	0.00057	0.000568	0.00188287	0.00150659	0.00124407
n349.87344	1.36e-05	1.71e-05	6.54e-06	2.38e-06	1.16e-05	1.46e-05	9.99e-06	1.74e-05	1.17e-05	4.77e-06	4.67e-06	1.66e-06	4.15e-05	6.28e-05	4.31e-05	4.66e-05	7.32e-05	6.65e-05	6.09e-05	6.02e-05	3.03e-05	3.8e-05	3.47e-05	2.24e-05	1.01e-05	9.3e-06	2.25e-05	3.25e-05	4.09e-05	6.69e-05	3.32e-05	3.34e-05	0	0	5.17e-06	3.39e-07	5.93e-05	0.000109	5.89e-05	7.5e-05	7.72e-05	9.46e-05	4.13e-05	4.98e-05	3.21e-05	2.82e-05	2.68e-05	1.09e-05	7.85e-06
n349.88235	3.86e-06	5.67e-06	2.77e-07	5.59e-06	5.97e-06	3.47e-06	0	1.62e-06	1.8e-06	4.25e-06	4.8e-06	2.91e-06	9.14e-06	1.08e-05	1.31e-05	1.07e-05	7.3e-06	9.78e-06	9.25e-06	7.82e-06	3.24e-06	2.06e-06	3.94e-06	1.65e-06	5.71e-07	4.65e-06	5.03e-07	2.2e-06	2.65e-06	3.07e-06	2.01e-06	2.18e-06	0	0	2.93e-07	5.86e-08	4.84e-06	7.86e-06	1.32e-05	1.09e-05	4.18e-06	8.74e-06	8.18e-06	7.28e-06	2.73e-06	2.78e-06	4.16e-06	3.83e-07	2.76e-06
n350.09436	1.03e-05	1.15e-05	3.41e-05	3.94e-05	2.62e-06	0	3.94e-06	3.5e-06	1.12e-05	9.75e-06	3.67e-05	4.65e-05	4.32e-06	2.35e-06	3.78e-06	0	0	2.39e-07	3.17e-06	1.07e-06	1.29e-06	0	3.43e-06	0	3.43e-06	5.82e-06	3.66e-06	0	1.03e-06	0	2.25e-06	0	3.31e-05	2.42e-05	2.05e-05	1.66e-05	0	0	2.19e-06	0	3.06e-06	2.12e-06	1.12e-06	0	0	1.03e-06	2.99e-06	9.01e-07	1.02e-05
n350.19089	0.000123	0.000118	0.000259	0.000243	9.52e-05	9.24e-05	0.000122	0.000116	0.000199	0.000212	0.000432	0.00043	0.0001	8.39e-05	1.81e-05	1.9e-05	4.11e-05	4.58e-05	9.6e-05	7.37e-05	7.66e-05	9.22e-05	0.000151	0.00014	0.000266	0.00025	4.6e-05	5.44e-05	5.71e-05	5.22e-05	5.79e-05	6.14e-05	0.00028	0.000291	0.000171	0.000142	5.02e-05	3.87e-05	1.43e-05	2.84e-05	9.66e-05	8.27e-05	0.000127	0.000123	9.66e-05	8.57e-05	0.000283	0.00023	0.000193
n351.03421	9.15e-07	1.66e-06	5.65e-06	0	1.72e-06	1.74e-06	8.35e-06	6.97e-06	8.14e-06	4.55e-06	1.21e-06	0	5.15e-06	4.4e-06	4.87e-06	1.3e-05	9.37e-07	1.08e-06	3.77e-06	3.34e-06	5.16e-06	5.32e-06	1.31e-06	4.38e-06	2.49e-06	4.1e-06	4.7e-06	3.17e-06	7.2e-06	1.18e-05	6.95e-06	7.59e-06	1.76e-06	2.09e-06	0	0	9e-06	3.37e-06	1.87e-06	3.44e-06	5.64e-06	6.2e-06	3.31e-06	3.67e-06	0	0	1.37e-06	1.22e-06	4.83e-06
n351.06223	3.19e-05	2.54e-05	4.51e-05	3.64e-05	1.93e-05	2.56e-05	5.23e-06	1.11e-05	5.02e-05	7.28e-05	6.32e-05	8.09e-05	1.28e-05	1.35e-05	3.13e-07	4.93e-06	1.46e-06	0	1.17e-05	4.91e-06	9.35e-06	8.24e-06	1.92e-05	1.94e-05	3.35e-05	3.19e-05	1.3e-05	1.05e-05	8.95e-06	1.38e-05	1.04e-05	6.18e-06	4.85e-05	2.88e-05	2.39e-05	7.85e-06	4.34e-06	3.45e-06	0	1.73e-06	7.61e-06	1.02e-05	1.42e-05	1.6e-05	5.35e-06	6.1e-06	2.49e-05	1.64e-05	3.03e-05
n351.08862	5.06e-05	5.97e-05	8.4e-05	0.000101	1.24e-05	2.27e-05	1.77e-05	1.49e-05	5.29e-05	5.6e-05	0.000145	0.000168	1.7e-05	1.92e-05	5.9e-06	5.1e-06	2.19e-06	0	7.67e-06	5.19e-06	1.03e-05	1.26e-05	1.57e-05	2.64e-05	4.47e-05	4.31e-05	5.58e-06	1.3e-05	6.03e-06	9.82e-06	1.25e-05	1.38e-05	0.000107	0.000102	7.72e-05	7.2e-05	2.62e-06	6.45e-07	7.05e-06	4.64e-06	1.16e-05	1.21e-05	1.31e-05	1.33e-05	2.65e-06	0	3.09e-05	2.33e-05	3.3e-05
n351.13037	0.000171	0.000156	0.000122	0.000125	7.79e-05	6.24e-05	0.000178	0.000162	0.000186	0.000219	0.000236	0.000272	0.000127	0.000107	0.000113	9.22e-05	5.58e-05	5.66e-05	0.000128	0.000127	0.000113	0.00011	8.35e-05	6.42e-05	0.000138	0.000116	7.06e-05	6.96e-05	3.74e-05	3.03e-05	7.29e-05	4.84e-05	0.000979	0.00102351	0.00073	0.00073	7.8e-05	6.33e-05	0.000112	0.000109	0.00018	0.000152	0.00014	0.000136	6.65e-05	8.41e-05	0.00017	0.000146	0.000119
n351.16684	2.39e-05	1.84e-05	2.17e-05	3e-05	9.84e-06	9.46e-06	1.59e-05	1.8e-05	2.54e-05	2.89e-05	4.48e-05	5.02e-05	1.46e-05	9.92e-06	4.36e-06	7.72e-06	1.73e-06	6.75e-06	1.33e-05	1.24e-05	1.55e-05	1.05e-05	1.26e-05	1.31e-05	2.61e-05	2.17e-05	5.98e-06	9.36e-06	6.33e-06	3.62e-06	1.24e-05	7.75e-06	6.04e-05	5.08e-05	3.57e-05	3.1e-05	9.04e-06	3.53e-06	6.64e-06	5.09e-06	1.28e-05	9.56e-06	1.97e-05	1.57e-05	7.16e-06	8.94e-06	3.44e-05	2.24e-05	1.49e-05
n351.20312	7.33e-06	5.5e-06	2.03e-05	1.37e-05	5.56e-06	5.37e-06	9.17e-06	9.43e-06	2.62e-05	2.27e-05	5.06e-05	6.4e-05	7.25e-06	6.67e-06	6.44e-06	8.81e-06	8.78e-06	5.65e-06	8.17e-06	5.56e-06	6.68e-06	6.03e-06	9.92e-06	1.14e-05	2.33e-05	2.3e-05	3.19e-06	2.56e-06	8.17e-06	1.06e-05	1.1e-05	7.93e-06	3.86e-05	4.66e-05	1.78e-05	3.03e-05	3.44e-06	0	5.96e-06	4.18e-06	4.69e-06	7.44e-06	7.07e-06	1.26e-05	3.41e-06	1.86e-06	2.06e-05	1.64e-05	1.26e-05
n351.98517	0	3.43e-06	5.93e-06	3.43e-06	2.62e-06	4.06e-06	0	4.14e-07	3.77e-05	1.13e-05	2.72e-05	3.19e-07	1.62e-05	1.62e-05	1.01e-05	9.56e-06	9.72e-06	1.28e-05	2.71e-06	5.78e-06	0	0	3.17e-06	3.3e-06	7.11e-06	3.03e-06	9.27e-06	4.47e-06	3.03e-06	1.37e-06	5.16e-06	1.28e-05	0	0	6.25e-06	1.1e-06	1.68e-05	4.41e-06	1.71e-05	2.92e-05	4.87e-06	8.05e-06	3.69e-06	5.65e-06	3.85e-06	2e-06	0	1.37e-06	0
n352.10449	0.000629	0.000645	0.000868	0.000882	0.000172	0.000164	0.000568	0.000573	0.00072	0.000758	0.00135778	0.00123494	0.000325	0.000258	0.000112	3.34e-06	0.000231	0.000219	0.000344	0.000277	0.000231	0.000224	2.96e-05	4.09e-06	0.00058	0.000409	0	0	0.000217	0.000207	0.000354	0.000389	0.000927	0.000858	0.000581	0.000605	0.000156	7.82e-05	7.74e-05	0	0.000233	0.000135	0.000386	0.000373	0.000143	0.000177	0.00037	0.000309	0.000592
n352.13373	3.8e-05	3.18e-05	1.56e-05	1.76e-05	1.32e-05	1.26e-05	0.000105	0.000121	1.38e-05	2.42e-05	3.35e-05	2e-05	2.83e-05	2.06e-05	1.79e-05	1.05e-05	1.22e-05	8.51e-06	9.6e-06	9.43e-06	2.41e-05	2.13e-05	1.53e-05	1.69e-05	2.92e-05	2.6e-05	7.75e-06	7.5e-06	9.26e-06	1.07e-05	1.91e-05	1.15e-05	0.000124	0.000124	8.6e-05	9.14e-05	1.69e-05	1.57e-05	1.39e-05	1.4e-05	1.98e-05	2.12e-05	2.5e-05	2.58e-05	1.39e-05	1.23e-05	4.25e-05	4.24e-05	3.8e-05
n353.07361	4.89e-07	2.55e-06	4.02e-06	0	0	0	2.12e-06	4.4e-06	1e-05	1.07e-05	2.81e-05	1.79e-05	5.44e-06	6.66e-06	9.1e-06	8.95e-06	5.47e-06	1.55e-06	5.05e-06	2.75e-06	4.19e-07	4.13e-06	1.46e-06	6.61e-06	7.63e-06	1.3e-05	8.31e-07	5.72e-06	2.59e-06	2.91e-06	4.8e-06	6.52e-06	1.05e-05	7.88e-06	1.44e-05	8.96e-06	1.04e-05	0	7.19e-06	5.44e-06	3.2e-06	4.06e-06	7.01e-06	4.91e-06	2.12e-06	1.17e-06	1.98e-06	4.11e-06	6.45e-07
n353.0885	1.41e-05	1.01e-05	1.35e-05	1.33e-05	1.05e-05	7.58e-06	5.33e-06	6.89e-06	1.57e-05	1.45e-05	2.53e-05	2.25e-05	1.61e-05	1.72e-05	1.24e-05	1.15e-05	1.18e-05	2.34e-06	1.12e-05	9e-06	1.08e-05	8.62e-06	5.33e-06	5.08e-06	6.97e-06	9.98e-06	1.59e-06	4.55e-06	1.62e-05	1.48e-05	1.14e-05	8.15e-06	8.94e-05	0.000109	8.56e-05	8.66e-05	1.42e-05	8.73e-06	1.14e-05	1.09e-05	7e-06	7.9e-06	6.74e-06	3.67e-06	6.4e-06	5.57e-06	7.59e-06	2.97e-06	4.59e-06
n353.10751	8.86e-05	7.49e-05	0.00011	9.06e-05	3.96e-05	2.57e-05	7.77e-05	7.32e-05	0.000104	0.000106	0.000186	0.000156	5.73e-05	6.72e-05	3.81e-05	2.7e-05	4.83e-05	3.99e-05	5.77e-05	5.48e-05	4.18e-05	3.48e-05	3.32e-05	3.65e-05	6.62e-05	6.19e-05	1.84e-05	1.58e-05	2.93e-05	2.59e-05	5.53e-05	5.74e-05	0.000144	0.000155	0.000159	0.000109	3.53e-05	3e-05	2.76e-05	1.35e-05	4.77e-05	4.18e-05	5.39e-05	4.9e-05	3.91e-05	2.73e-05	5.9e-05	5.27e-05	9.04e-05
n353.1825	4.71e-06	2.9e-06	5.75e-06	5.79e-06	2.1e-06	2.52e-06	3.13e-06	8.12e-06	6e-06	2.61e-06	1.28e-05	1.27e-05	5.32e-06	2.64e-06	7.52e-07	0	2.5e-07	2.14e-06	3.15e-06	3.66e-06	1.95e-06	9.84e-07	2.98e-06	4.68e-06	5.88e-06	8.9e-06	1.12e-06	1.82e-06	1.78e-06	1.95e-07	1.35e-06	2.56e-06	1.18e-05	1.4e-05	3.88e-06	2.64e-06	7.03e-07	1.76e-07	1.25e-06	2.08e-06	2.12e-06	1.08e-06	5.33e-06	3.58e-06	3.76e-07	6.26e-07	8.19e-06	5.58e-06	6.29e-06
n353.2009	3.51e-05	2.15e-05	2.63e-05	1.99e-05	2.2e-05	2.21e-05	2.04e-05	1.79e-05	2.28e-05	2.29e-05	4.46e-05	4.54e-05	1.82e-05	1.23e-05	3.42e-05	2.22e-05	8.69e-06	8.05e-06	1.36e-05	1.46e-05	1.75e-05	1.93e-05	1.07e-05	4.71e-06	2.43e-05	1.62e-05	8.96e-06	5.22e-06	7.58e-06	8.97e-06	1.74e-05	1.38e-05	9.72e-05	0.000111	0.000103	7.28e-05	2.77e-05	2.44e-05	4.24e-05	3.78e-05	1.51e-05	7.2e-06	2.3e-05	1.27e-05	1.47e-05	1.49e-05	2.78e-05	2.3e-05	7.46e-05
n353.96436	2.19e-05	1.61e-05	2.45e-05	1.88e-05	1.23e-05	1.13e-05	1.16e-05	6.37e-06	2.11e-05	9.48e-06	2.61e-05	3.22e-05	2.79e-05	2.93e-05	3.44e-05	3.15e-05	3.05e-05	3.09e-05	2.48e-05	3e-05	1.86e-05	1.8e-05	1.6e-05	1.29e-05	1.24e-05	1.89e-05	1.07e-05	1.2e-05	1.59e-05	1.94e-05	1.66e-05	1.91e-05	0	0	6.94e-06	2.09e-06	6.6e-05	5.67e-05	5.51e-05	5.79e-05	3.16e-05	3.09e-05	2.53e-05	2.64e-05	2.03e-05	1.77e-05	1.01e-05	9.51e-06	1.27e-05
n354.1427	5.09e-06	7.5e-06	4.8e-06	9.42e-06	7e-06	5.05e-06	5.15e-05	4.7e-05	7.65e-06	4.19e-06	0	4.09e-06	2.65e-06	3.73e-06	9.54e-07	3.38e-06	5.38e-06	4.07e-06	4.05e-06	6.3e-06	6.85e-06	4.91e-06	5.45e-06	6.23e-06	5.36e-06	8.71e-06	4.14e-06	4.91e-06	6.1e-06	7.87e-06	7.19e-06	8.71e-07	1.33e-05	1.23e-05	5.6e-06	5.52e-06	6.6e-06	6.19e-07	6.44e-07	0	1.15e-06	5.9e-06	3.54e-06	5.2e-06	4.39e-06	4.18e-06	1.17e-05	1.58e-05	1.94e-05
n354.90753	2.15e-06	6.19e-06	7.92e-06	1.03e-06	0	3.06e-06	0	8.56e-07	3.4e-06	4.93e-06	5.53e-06	6.47e-06	3.31e-06	5.14e-06	6.55e-06	5.71e-06	7.82e-06	7.87e-06	6.66e-06	5.9e-06	4.07e-07	2.72e-06	3.84e-07	0	0	2.38e-06	6.02e-07	0	1.01e-06	2.61e-06	1.46e-06	8.17e-07	0	0	1.19e-06	1.09e-06	1.15e-05	8.72e-06	1.01e-05	1.05e-05	5.35e-06	6.24e-06	2.59e-06	7.18e-07	7.34e-07	6.98e-07	1.04e-06	0	0
n355.06735	8.21e-06	9.42e-06	1.41e-05	1.53e-05	5.81e-06	1.05e-05	1.54e-05	1.5e-05	1.03e-05	1.25e-05	3.66e-05	2.55e-05	1.64e-05	1.55e-05	2.61e-06	2.63e-06	2.6e-06	0	1.38e-06	3.93e-06	1.55e-06	3.48e-06	7.93e-06	7.6e-06	1.12e-05	1.49e-05	5.08e-06	6.84e-06	1.93e-05	2.11e-05	1.98e-05	1.93e-05	1.57e-05	2.68e-05	1.97e-05	1.87e-05	2.96e-06	2.71e-06	3.53e-06	5.45e-06	5.74e-06	3.02e-06	8.87e-06	8.53e-06	3.71e-06	2.37e-06	1.47e-05	1.05e-05	1.27e-05
n355.10419	5.72e-05	6.38e-05	6.05e-05	5.68e-05	2.94e-05	3.97e-05	3.42e-05	4.23e-05	5.67e-05	5.76e-05	8.81e-05	9.87e-05	2.66e-05	2.14e-05	3.29e-05	3.16e-05	1.52e-05	2.06e-05	2.88e-05	2.15e-05	3.37e-05	2.94e-05	1.6e-05	1.4e-05	2.5e-05	2.01e-05	2.67e-05	1.66e-05	1.79e-05	2.8e-05	2.42e-05	2.27e-05	0.000125	0.000109	9.04e-05	9.89e-05	2.74e-05	2e-05	2.99e-05	2.98e-05	2.17e-05	2.21e-05	2.45e-05	2.86e-05	1.91e-05	2.23e-05	3.27e-05	2.78e-05	3.2e-05
n355.11734	4.53e-05	4.66e-05	4.99e-05	4.86e-05	1.2e-05	1.42e-05	1.32e-05	5.16e-06	2.16e-05	2.9e-05	9.23e-05	9.03e-05	1.35e-05	7.79e-06	1.09e-05	1.08e-05	0	8.03e-09	1e-05	6.55e-06	7.8e-06	5.01e-06	1.56e-05	1.42e-05	3.44e-05	2.92e-05	5.34e-06	6.29e-06	4.71e-06	3.05e-06	9.2e-06	4.12e-06	0.000119	0.000113	5.26e-05	4.22e-05	2.88e-06	3.23e-06	6.17e-06	6.92e-06	7.31e-06	0	1.17e-05	4.7e-06	0	7.78e-07	2.7e-05	2.35e-05	2.62e-05
n355.15347	1.48e-05	2.26e-05	1.8e-05	2.19e-05	1.34e-05	1.49e-05	8.08e-06	3.04e-06	2.2e-05	3.49e-05	4.36e-05	7.71e-05	4.31e-06	2.56e-06	8.81e-06	2.99e-06	1.39e-06	0	4.46e-06	0	2.7e-06	2.29e-06	3.97e-06	4.76e-06	1.04e-05	1.24e-05	4.31e-06	4.88e-06	3.33e-06	2.79e-06	4.03e-06	0	2.57e-05	5.28e-05	2.21e-05	1.92e-05	1.92e-06	0	4.56e-06	0	2.85e-06	0	4.49e-06	2.3e-06	2.11e-06	0	1.23e-05	2.82e-06	1.05e-05
n356.08441	9.58e-06	3.09e-06	9.93e-06	5.01e-06	8.45e-06	1.61e-05	1.45e-05	1.81e-05	5.34e-06	7.6e-06	2.26e-06	1e-06	8.25e-06	6.75e-06	0	4.08e-06	4.86e-06	6.81e-06	7.73e-06	1.06e-05	1.16e-05	1.54e-05	1.95e-05	1.15e-05	2.37e-05	2.06e-05	1.7e-05	1.33e-05	3.23e-06	4.19e-06	0	5.14e-07	1.06e-06	3.21e-07	0	0	1.08e-06	2.02e-06	2.65e-06	3.86e-06	2.22e-05	1.9e-05	2.1e-05	2.63e-05	1.9e-05	2.53e-05	3.64e-05	3.36e-05	2e-05
n356.09952	3.06e-05	2.64e-05	1.56e-05	2.45e-05	5.78e-06	0	3.6e-05	4.15e-05	2.02e-05	7.22e-06	4.08e-05	5.26e-05	1.06e-05	5.25e-06	1.22e-05	5.51e-06	8.7e-06	1.3e-05	1.35e-05	5.84e-06	1.05e-05	5.99e-06	5.86e-06	3.02e-07	1.87e-05	9.35e-06	1.14e-05	7.77e-06	3.12e-06	0	1.04e-05	4.97e-06	5e-05	4.31e-05	3.31e-05	2.76e-05	7.58e-06	0	7.32e-06	7.84e-06	9.12e-06	1.07e-05	1.68e-05	1.86e-05	1.36e-05	1.15e-05	2.85e-05	1.93e-05	2.38e-05
n356.12082	1.72e-05	2.55e-05	2.69e-05	2.14e-05	1.33e-05	1.03e-05	1.91e-05	2.02e-05	6.99e-06	2.9e-06	1.45e-05	1.97e-05	1.41e-05	2.21e-05	7.04e-06	3.24e-06	1.13e-05	1.28e-05	1.61e-05	1.69e-05	1.35e-05	1.29e-05	2.96e-05	1.91e-05	3.66e-05	4.68e-05	1.03e-05	9.48e-06	1.79e-05	1.61e-05	8.61e-06	1.22e-05	6.35e-06	4.57e-06	7.73e-07	5.35e-06	8.36e-06	1.18e-06	5.72e-06	3.4e-06	1.64e-05	1.07e-05	2.29e-05	1.88e-05	1.2e-05	1.6e-05	5.17e-05	5.04e-05	2.77e-05
n356.17239	4.29e-05	4.2e-05	6.5e-05	5.84e-05	8.31e-05	8.8e-05	4.82e-05	4.3e-05	2.97e-05	2.2e-05	3.77e-05	5.1e-06	4.74e-05	4.67e-05	9.51e-05	9.31e-05	7.3e-05	5.74e-05	5.15e-05	7.5e-05	0.000103	0.000163	9.06e-05	6e-05	6.11e-05	5.86e-05	6.25e-05	4.62e-05	9.06e-05	0.000103	8.78e-05	0.000108	9.93e-06	0	1.92e-05	1.12e-05	4.44e-05	5.09e-05	4.16e-05	3.35e-05	6.21e-05	6.38e-05	3.57e-05	3.81e-05	8.53e-05	7.79e-05	8.48e-05	0.000126	8.15e-05
n357.08359	6.91e-06	6.91e-06	9.08e-06	4.91e-06	2.33e-06	1.78e-07	1.98e-05	1.89e-05	9.18e-06	1.21e-05	1.22e-05	2.3e-05	9.27e-06	8.89e-06	1.05e-05	8.03e-06	7.71e-06	7.74e-06	1.54e-05	1.11e-05	6.62e-06	2.55e-06	3.34e-06	6.74e-06	1.12e-05	1.09e-05	3.92e-06	0	0	1.93e-08	5.74e-06	2.51e-06	9.02e-06	1.06e-05	1.79e-06	3.33e-06	9.14e-06	6.32e-06	5.48e-06	6.64e-06	1.35e-05	1.34e-05	1.24e-05	1.39e-05	5.55e-06	6.49e-06	1.63e-05	1.67e-05	3.31e-06
n357.09283	3.17e-06	4.11e-06	1.09e-05	4.54e-06	5.92e-06	1.33e-05	1.54e-05	1.43e-05	1e-05	1.2e-05	9.12e-06	4.48e-06	1.43e-05	1.39e-05	1.4e-05	1.74e-05	7.03e-06	1.56e-05	1.26e-05	1.07e-05	8.84e-06	7.01e-06	1.12e-05	1.5e-05	6.29e-06	6.23e-06	9.5e-06	7.07e-06	1.05e-05	1.42e-05	1.29e-05	4.5e-06	7.89e-06	5.43e-06	1.82e-05	9.5e-06	1.9e-05	9.02e-06	1.03e-05	7.31e-06	1.17e-05	1.49e-05	7.92e-06	1.02e-05	9.57e-06	9.72e-06	8.62e-06	6.26e-06	4.89e-06
n357.10464	9.14e-05	6.22e-05	0.000145	0.000147	3.99e-05	2.11e-05	0.000139	0.000132	0.00015	9.73e-05	0.000219	0.000201	0.000115	3.43e-05	3.33e-05	1.64e-05	3.54e-05	3.09e-05	8.51e-05	4.75e-05	5.7e-05	4.33e-05	6.93e-05	4.19e-05	0.000255	0.000219	4.4e-05	2.47e-05	2.62e-05	1.32e-05	5.54e-05	3.73e-05	0.000285	0.000223	0.000153	0.000142	3.49e-05	3.02e-05	3.53e-05	1.62e-05	9.15e-05	4.25e-05	0.000157	0.000187	5.49e-05	5.53e-05	0.000212	0.000214	0.000211
n357.1199	2.29e-05	2.16e-05	1.09e-05	2.1e-05	1.29e-05	9.28e-06	2.41e-05	2.25e-05	2.67e-05	1.21e-05	3.38e-05	3.09e-05	9.14e-06	1.13e-05	1.64e-05	1.11e-05	5.75e-06	8.41e-06	1.25e-05	1.09e-05	9.04e-06	6.73e-06	5.05e-06	4.41e-06	2.04e-05	2.2e-05	1.43e-05	6.78e-06	7.14e-06	1.56e-06	7.59e-06	3.51e-06	4.6e-05	4.97e-05	2.84e-05	2.5e-05	1.36e-05	7e-06	1.44e-05	1.23e-05	1.06e-05	1.38e-05	9.5e-06	8.8e-06	4.96e-06	1.05e-05	2e-05	1.91e-05	2.35e-05
n357.133	8.01e-05	8.3e-05	5.53e-05	4.29e-05	5.22e-06	5.6e-06	1.66e-05	1.36e-05	1.31e-05	1.48e-05	7.16e-05	7.31e-05	2.36e-05	2.16e-05	3.42e-06	2.75e-06	0	0	1.22e-05	7.84e-06	8.61e-06	4.25e-06	5.1e-06	1e-06	4.69e-05	5.18e-05	3.92e-06	6.39e-07	1.79e-06	0	1.01e-05	5.82e-06	0.000118	0.000146	1.74e-05	1.8e-06	1.27e-06	0	1.03e-06	2.21e-06	6.74e-06	5.11e-06	1.87e-05	1.56e-05	0	0	3.98e-05	2.57e-05	1.44e-05
n357.15622	7.14e-06	8.28e-06	2.45e-06	8.98e-06	7.92e-07	8.05e-07	3.88e-06	3.94e-06	6.1e-06	1.08e-05	9.59e-06	1.51e-05	4.82e-06	7.42e-06	4.63e-06	4.59e-06	1.2e-06	1.43e-06	7.44e-06	3.42e-06	1.86e-06	1.67e-06	0	2.26e-06	1.1e-05	1.36e-05	7.82e-07	6.02e-07	8.68e-07	7.55e-07	4.87e-06	1.03e-06	8.51e-06	4.02e-06	6.19e-06	0	5.5e-06	4.19e-06	6.44e-06	3.28e-06	6.6e-06	6.94e-06	4.92e-06	7.09e-06	1.18e-06	3.6e-07	6.64e-06	5.97e-06	3.3e-06
n357.16922	0.000265	0.000351	0.00046	0.00051	0.000227	0.000272	0.00014	6.04e-05	0.000415	0.000612	0.000864	0.00138855	0.000124	6.86e-05	0.000137	7.54e-05	3.95e-05	1.05e-05	0.000119	4.16e-05	0.000109	8.73e-05	0.000161	0.000136	0.000283	0.000305	0.000145	0.000106	0.000115	6.07e-05	0.000112	6.73e-05	0.000628	0.000983	0.000412	0.000374	0.000111	5.39e-05	0.000109	6.33e-05	0.000119	2.02e-05	0.000104	0.000113	6.48e-05	3.21e-05	0.000205	0.000174	0.000282
n357.19269	1.3e-05	9.06e-06	1.47e-05	1.4e-05	4.7e-06	6.62e-07	3.68e-05	3.79e-05	2.02e-05	2.11e-05	5.75e-05	5.68e-05	1.93e-05	1.67e-05	1.37e-05	1.06e-05	1.49e-05	1.66e-05	2.08e-05	1.64e-05	4e-06	1.21e-06	5.94e-06	6.88e-06	2.02e-05	2.45e-05	2.02e-06	6.48e-06	3.98e-06	5.37e-06	7.64e-06	1.48e-06	5e-05	4.37e-05	3.33e-05	3.27e-05	1.38e-05	1.49e-05	2.9e-05	2.25e-05	1.31e-05	1.01e-05	1.72e-05	1.01e-05	7.75e-06	8.83e-06	2.31e-05	1.74e-05	1.02e-05
n357.59448	1.46e-06	2.08e-06	2.75e-07	8.22e-07	4.7e-06	3.41e-06	2.23e-06	0	2.8e-06	3.32e-06	1.48e-06	3.94e-06	6.75e-06	3.08e-06	3.49e-06	3.64e-06	1.08e-06	6.5e-06	2.01e-06	2.85e-07	1.93e-06	3.72e-06	3.25e-06	0	0	0	8.11e-07	1.51e-06	4.08e-06	1.84e-06	2.65e-06	2.12e-06	8.23e-07	4.89e-06	2.9e-07	8.72e-07	2.38e-06	1.8e-06	2.13e-06	1.96e-06	3.28e-06	3.54e-06	3.25e-06	3.75e-07	1.57e-06	3.67e-06	2.58e-06	4.01e-06	3.46e-06
n357.71967	5.53e-05	7.49e-05	1.56e-05	1.98e-05	4.25e-05	6.75e-05	6.55e-06	5.13e-06	4.82e-05	5.94e-05	1.07e-05	9.8e-06	9.6e-06	9.04e-06	1.18e-05	1.19e-05	2.04e-06	5.13e-06	5.4e-06	4.6e-06	1.05e-05	8.52e-06	1.64e-05	1.28e-05	2.01e-05	2.16e-05	3.68e-05	3.5e-05	1e-05	1.44e-05	7.22e-06	3.64e-06	1.5e-06	0	0	0	3.78e-06	4.23e-06	6.08e-06	5.17e-06	3.17e-06	6.42e-06	5.1e-06	3.09e-06	5.22e-06	9.34e-06	8.74e-06	4.22e-06	2.97e-05
n358.00992	0	3.46e-06	2.06e-05	1.93e-05	5.5e-06	4.39e-06	3.09e-06	2.56e-06	5.87e-06	4.04e-06	2.27e-05	1.05e-05	4.66e-06	2.11e-06	1.33e-05	5.58e-06	6.61e-06	7.64e-06	1.05e-05	8.49e-06	3.35e-06	3.36e-06	2.15e-06	1.15e-06	2.87e-06	2.6e-06	0	1.36e-07	1.19e-06	4.4e-06	5.57e-06	2.17e-06	0	1.42e-06	4.56e-07	0	9.32e-06	3.84e-06	6.98e-06	8.22e-06	6.08e-06	4.79e-06	2.3e-06	8.61e-06	5.43e-06	7.04e-06	9.86e-06	6.99e-06	4.28e-06
n358.01913	2.71e-05	2.58e-05	4.15e-05	3.88e-05	2.29e-05	2.3e-05	1.71e-05	1.46e-05	9.71e-06	1.07e-05	4.03e-05	2.82e-05	3.13e-05	3.76e-05	3.42e-05	2.9e-05	4.64e-05	4.85e-05	3.57e-05	4.16e-05	2.88e-05	3.16e-05	1.71e-05	1.3e-05	1.14e-05	9.04e-06	1.43e-05	1.6e-05	2.92e-05	3.1e-05	2.87e-05	2.69e-05	2.16e-07	3.52e-06	5.55e-06	1.62e-06	4.09e-05	4.04e-05	5.41e-05	4.38e-05	4.13e-05	3.45e-05	2.88e-05	3.76e-05	2.73e-05	3.18e-05	3.57e-05	2.02e-05	1.97e-05
n358.10013	1.51e-05	1.27e-05	1.68e-05	2.16e-05	1.49e-05	1.37e-05	1.82e-05	2.32e-05	1.81e-05	1.66e-05	2.96e-05	2.06e-05	1.41e-05	1.64e-05	3.57e-06	7.27e-06	5.03e-06	7.74e-06	1.13e-05	1.08e-05	1.15e-05	1.34e-05	2.48e-05	2.43e-05	3.11e-05	2.82e-05	1.47e-05	1.2e-05	1.04e-05	1.16e-05	8.57e-06	5.25e-06	2.32e-06	1.24e-06	0	9.27e-07	7.44e-06	1.37e-06	1.75e-07	8.3e-07	1.57e-05	1.51e-05	1.54e-05	2.43e-05	7.03e-06	1.45e-05	3.45e-05	4.17e-05	2.05e-05
n358.10794	7.43e-06	1.44e-06	2.73e-06	2.15e-08	0	0	1.31e-05	2.13e-05	8.42e-06	6.1e-06	6.36e-06	1.07e-05	9.88e-06	8.56e-06	4.03e-06	0	9.23e-07	2.81e-06	1.12e-05	8.63e-06	7.3e-06	1.23e-06	3.5e-06	2e-06	2.96e-05	3.59e-05	2.96e-06	0	0	0	7.83e-06	8.39e-07	2.79e-05	2.71e-05	7.42e-06	8.42e-06	4.04e-06	0	2.81e-06	0	9.82e-06	5.01e-06	1.77e-05	1.81e-05	1.37e-06	6.8e-06	2.89e-05	3.21e-05	2.02e-05
n358.13623	4.62e-06	8.94e-06	8.96e-06	2.84e-06	1.11e-06	1.96e-06	4.2e-06	3.57e-06	1.28e-06	1.54e-06	7.51e-06	6.19e-06	3.64e-06	7.94e-06	0	9.68e-07	0	3.5e-06	3.86e-06	0	1.89e-06	0	3.55e-06	1.6e-06	1.01e-05	1.15e-05	0	0	0	3.77e-07	4.79e-07	5.5e-07	1.3e-06	7.29e-06	0	1.27e-07	9.11e-07	3.4e-07	0	0	1.92e-06	2.66e-07	3.67e-06	6.24e-07	0	2.9e-06	1.37e-05	1.26e-05	3.58e-06
n358.17264	3.07e-05	3.69e-05	6.48e-05	6.48e-05	2.95e-05	3.29e-05	9.34e-06	1.14e-06	3.94e-05	7.78e-05	0.000119	0.00016	8.57e-06	7.09e-06	1.36e-05	1.78e-06	4.45e-06	0	1.15e-05	1.32e-06	8.55e-06	3.58e-06	1.19e-05	1.11e-05	3.61e-05	3.39e-05	1.3e-05	6.21e-06	9.38e-06	2.07e-06	1.11e-05	1.22e-06	9.18e-05	0.000123	5.78e-05	6.01e-05	6.18e-06	0	7.36e-06	2.42e-06	6.8e-06	0	1.1e-05	6.65e-06	6.56e-06	5.04e-06	2.34e-05	2.57e-05	3.52e-05
n358.83115	0.000166	0.000153	0.000139	0.000165	8.73e-05	7.25e-05	3.82e-06	0	0.000222	0.00025	0.000195	0.00019	6.66e-05	6.83e-05	7.16e-05	6.99e-05	4.69e-05	4.67e-05	5.3e-05	4.73e-05	3.33e-05	3.27e-05	3.44e-05	1.71e-05	2.91e-05	1.98e-05	2.9e-05	3.37e-05	3.57e-05	2.88e-05	3.27e-05	2.72e-05	0.000133	0.000175	0.000125	0.000107	7.21e-05	7.61e-05	7.73e-05	0.000103	3e-05	1.95e-05	4.12e-05	3.82e-05	1.5e-05	1.97e-05	2.69e-05	2.2e-05	3.19e-05
[truncated: 4,870 more rows]
[truncated: 189 more columns]
